# Supplementary material for: MicroRNA expression profiling of the fifth-instar posterior silk gland of Bombyx mori
Source: BMC Genomics. 2014 May 29;15(1):410. doi: 10.1186/1471-2164-15-410 (PMC4045974; doi:10.1186/1471-2164-15-410)
Supplement: Supplementary file 3 — Additional file 3: Table S1: Rfam expression level of ten libraries of posterior silk gland of silkworm. (XLS 125 KB) [file 12864_2013_6094_MOESM3_ESM.xls]

## Sheet: Supplemental table 1
Supplemental table 1 Rfam expression level of ten libraries of posterior silk gland of silkworm
ncRNA_family	Q1 reads	Q2 reads	B1 reads	B2 reads	QB1 reads	QB2 reads	BQ1 reads	BQ2 reads	R1 reads	J1 reads
SSU_rRNA_5	1748657	1102168	1756371	1516154	880705	1222596	1166296	1294349	361372	537078
tRNA	486342	813805	489570	640264	336930	581176	329744	722801	340629	363634
Intron_gpI	257474	166751	240980	205894	103697	195453	164812	214183	30572	33786
5_8S_rRNA	126250	100551	117032	95743	64156	98044	86227	100730	36505	114287
7SK	125883	167749	204693	107286	125029	174096	136275	162211	38136	42100
SRP_euk_arch	85301	45650	80324	69867	34669	50527	51396	55764	15682	19574
5S_rRNA	53749	53517	45594	43624	31000	42757	44996	43828	32798	43746
R2_retro_el	49431	29107	47653	58888	20337	42223	27170	51396	2060	1994
BsrC	24451	18165	29115	24056	13932	17602	18369	20319	1349	294
T-box	17209	24617	13332	8094	54174	3197	50884	24342	25047	36742
U6	14664	12766	16928	9816	19278	6021	26760	14599	40589	72050
RSV_PBS	12999	12401	12268	12218	5638	11690	11065	8289	348	578
U1	9605	9249	10373	3815	16484	4585	14077	6371	13288	4328
U2	9166	12318	10457	7173	13638	5257	13689	8326	15440	23230
SNORA61	9126	2717	6623	12272	2125	6561	4557	6500	2075	2117
SL1	7292	12033	24896	17050	41871	462	19910	16272	43884	49353
CsrB	7072	3076	7533	7394	3779	5043	4787	5002	101	109
Cobalamin	6593	6472	10344	8423	16037	3621	21122	8377	10706	18284
U3	6211	9975	4747	3818	5825	1815	9086	4801	32183	22763
tmRNA	4222	5812	5458	3541	7135	1485	11039	4643	7539	5069
Intron_gpII	3767	3872	4613	2296	2209	3572	2894	2454	2536	1372
RSV_RNA	3733	6405	3951	4112	3228	4301	6773	4857	14620	15241
RNaseP_bact_a	3006	3442	6132	3582	10325	2063	8182	3730	6009	8369
Deinococcus_Y_RNA	2832	2721	2163	2702	781	1258	1043	2098	436	19
Y_RNA	2444	5821	944	787	2028	739	2423	1624	3622	3835
SNORA7	2385	2805	3194	1914	2476	1825	5195	2869	12426	20417
SRP_bact	2170	730	1565	1840	439	864	1494	986	292	346
SNORD69	1867	234	1103	1906	360	13	8781	2664	622	27
SNORD26	1841	1041	2426	1463	1288	1511	1767	1425	225	60
SNORA1	1685	2384	40	9	1122	73	1721	270	131	69
snoU13	1684	1299	1120	841	1732	729	1741	903	3487	4126
SNORA15	1544	2383	16305	5303	10949	302	21689	8700	688	542
U4	1505	1658	2217	1110	1963	714	2460	1184	6288	3822
MPMV_package	1493	2050	897	1147	787	1626	1496	1369	3606	4187
snoU43	1256	1764	1510	1034	596	1045	1097	1385	201	127
HIV_POL-1_SL	1060	403	676	686	369	618	518	595	1255	185
HIV_PBS	1051	917	586	486	978	714	1179	833	852	479
U5	1022	1666	1279	988	647	1162	1128	2280	3136	1180
RNaseP_nuc	996	633	564	607	489	479	1453	842	718	603
snosnR60_Z15	866	303	784	976	549	900	784	807	527	164
LR-PK1	854	856	1980	1219	1884	404	2695	890	2807	3288
SNORD36	822	706	799	948	323	431	613	512	2116	2560
HIV_GSL3	799	1527	286	84	1420	81	798	425	340	219
SNORA73	799	965	701	676	734	676	624	655	958	588
SNORA63	733	354	110	38	244	190	109	62	147	158
TPP	683	1090	407	288	984	323	762	541	1783	1151
snoZ196	627	422	612	559	194	513	373	425	27	43
U6atac	626	288	388	168	310	111	331	176	241	241
SNORA25	621	716	66	38	90	24	108	95	929	1273
snR49	587	416	872	248	1340	101	1596	304	1555	1580
snR84	558	100	17	47	76	22	1148	183	322	294
SNORA31	528	1388	235	131	322	153	478	219	2634	3248
Lysine	527	1193	204	111	293	112	260	158	276	924
snoR71	505	674	620	310	645	294	1171	557	1682	2714
SNORA17	490	521	297	213	493	236	796	421	1758	2921
Hammerhead_1	468	408	319	256	710	150	770	326	667	716
snoZ247	460	820	465	895	217	695	491	851	359	957
K_chan_RES	442	445	462	205	628	194	601	265	4217	3436
SNORD81	421	457	1363	1421	540	163	1391	904	1655	3023
U7	391	419	302	144	392	102	1288	364	3290	1374
SNORA64	373	890	690	454	1092	691	665	679	47	51
RRE	345	246	218	132	430	59	543	213	780	1031
SNORA11	342	252	208	192	149	101	534	172	2412	3309
Glycine	335	302	301	263	501	256	307	341	1004	348
UnaL2	326	370	574	318	366	99	694	287	1394	2148
snoR99	324	611	298	471	569	522	662	729	260	230
RNase_MRP	315	257	339	257	218	145	737	354	890	832
snosnR61	314	279	449	186	271	90	326	174	369	159
SNORA40	313	279	211	136	186	135	388	237	398	492
SNORA24	310	1133	2638	1280	2530	112	1801	1102	16043	16728
SNORA22	302	522	516	567	277	434	655	560	467	109
SNORA70	294	493	270	225	387	243	240	207	178	105
SNORA29	281	197	389	135	139	42	231	156	102	62
snoR111	266	370	11	9	895	131	59	51	314	527
SNORD112	256	184	1241	1087	322	68	2401	1321	922	1328
IRES_FGF1	255	626	3	2	16	2	4	4	3	4
Telomerase-vert	247	186	50	65	199	184	171	106	170	126
lsrR	244	330	355	155	760	99	596	331	3275	2555
SNORD113	242	395	338	174	250	115	576	265	6615	3506
RNaseP_bact_b	225	236	86	69	157	41	220	71	399	249
SNORA2	225	294	430	137	234	84	792	257	581	281
SNORD24	225	222	208	139	228	120	338	152	2132	3669
sR39	220	278	1	5	71	56	266	464	73	49
SNORA72	213	211	213	69	249	72	625	224	479	159
Entero_CRE	211	866	371	158	422	72	302	207	441	123
SNORD31	210	103	308	318	136	196	255	260	2278	2207
FMN	208	279	127	66	178	48	184	87	340	186
PK-G12rRNA	205	622	162	458	552	158	277	636	381	1635
SNORA36	201	237	172	72	397	54	341	98	301	909
SNORD60	199	188	156	97	109	73	239	125	145	429
SNORA42	191	293	202	132	246	72	336	193	253	290
SNORD22	182	94	344	90	46	91	105	94	93	65
SNORA19	173	147	272	236	326	100	897	230	3172	4924
U11	173	391	80	42	118	59	146	98	724	286
SECIS	172	172	146	55	348	43	671	235	50	86
SNORA75	169	95	25	16	28	19	58	46	1737	1632
snoU89	154	33	154	100	109	43	180	111	88	120
SNORD53_SNORD92	149	133	192	158	135	105	144	162	534	389
U12	147	107	179	96	98	90	132	92	100	66
SNORD51	143	125	151	119	68	95	135	168	10	16
snoR2	143	379	97	35	309	14	212	361	149	179
PyrR	142	98	56	69	186	157	114	28	143	750
6S	141	288	168	189	167	437	295	216	4211	9549
SNORD115	137	221	158	72	432	51	321	104	6077	394
snR47	134	134	155	44	73	103	170	104	199	52
SNORD15	129	107	192	147	109	89	265	97	235	95
STnc490k	129	115	158	130	183	43	319	133	380	609
Arthropod_7SK	117	158	1	1	20	0	3	3	68	38
His_leader	110	455	149	420	57	298	59	371	47	50
snoZ278	109	209	48	64	164	34	218	216	120	383
GEMM_RNA_motif	108	106	142	151	206	38	551	149	945	1978
SAM	106	123	108	64	131	59	175	121	490	738
SNORD33	106	114	77	52	234	75	97	48	1481	2299
SNORA13	104	96	144	50	191	114	190	91	267	31
U1_yeast	96	229	124	108	58	139	113	152	69	119
SNORA28	92	193	1440	480	249	35	3883	1794	75	108
SCARNA13	91	77	40	27	29	24	119	47	88	99
Purine	90	116	89	64	68	24	195	24	362	699
SNORD116	89	83	82	44	91	34	108	58	72	49
ydaO-yuaA	89	237	132	152	127	109	147	165	98	363
L10_leader	87	48	148	65	45	28	101	60	309	347
snR39B	87	97	106	72	27	135	50	87	12	61
S15	86	46	10	14	82	13	226	122	584	719
snR42	86	177	128	68	186	21	177	73	357	79
GcvB	85	162	26	8	248	24	68	27	225	43
snR56	83	256	132	232	83	104	168	161	26517	34061
MicC	81	40	0	5	59	5	8	12	686	327
SNORA5	79	49	98	98	41	45	170	85	65	151
RNaseP_arch	78	92	42	21	49	28	95	62	156	325
SNORD99	78	80	237	144	258	15	648	164	163	88
U4atac	78	71	118	64	67	46	116	53	113	56
snR80	78	26	8	8	60	23	8	11	59	16
snR39	77	29	63	106	36	293	35	75	20	24
SNORA51	76	123	102	79	115	29	166	123	266	166
SNORA16	75	121	34	30	26	40	54	97	47	89
snoR28	74	217	86	262	13	219	9	217	0	0
SNORA58	73	25	28	19	28	23	1674	944	25	12
SNORA62	73	58	62	30	65	31	73	26	240	231
SNORD63	72	50	74	30	216	30	88	31	168	67
glmS	71	66	88	34	75	30	63	44	115	254
SNORA46	70	96	21	8	127	13	129	60	284	252
snoR31_Z110_Z27	67	32	28	8	95	3	28	7	27	72
IRES_Picorna	66	97	44	39	56	19	136	52	185	136
snR86	66	51	84	123	46	65	108	102	200	199
snoU19	65	88	0	6	281	4	566	113	322	658
snoU85	65	166	81	56	56	38	93	123	143	41
IRES_Cx43	64	122	50	53	47	58	43	87	80	74
snoMe28S-Am982	64	74	122	73	40	66	57	87	112	186
snoR38	64	40	242	95	112	39	274	89	2315	5317
SCARNA6	63	38	40	22	31	22	39	32	65	30
snoMe18S-Um1356	62	65	33	41	56	27	937	307	656	475
snoU109	62	52	98	52	141	32	207	54	102	161
SNORD59	61	144	47	45	93	17	157	73	84	117
SNORD67	61	22	46	56	6	7	412	144	35	106
snoR160	61	41	74	51	68	38	90	55	1068	685
SNORA48	58	107	63	35	81	255	62	35	339	353
SNORA26	57	28	30	27	34	27	72	29	202	173
SNORD90	57	155	5	1	24	43	46	32	133	47
rli28	57	56	51	33	54	13	102	35	99	76
SNORA79	56	26	7	2	9	4	245	68	396	2574
snoZ178	56	47	179	166	63	16	321	94	57	43
SNORA33	55	73	39	52	51	31	77	53	138	410
SNORD12	55	93	25	23	26	23	22	62	113	84
snoU35	54	112	71	146	17	134	28	125	4	1
snoR79	53	11	8	0	48	6	41	5	36	25
ykkC-yxkD	53	53	54	48	44	68	73	32	115	67
SNORD21	52	42	32	13	94	17	32	19	12	20
SNORA38	51	35	75	28	53	36	109	35	154	150
SNORA21	50	35	68	35	53	11	210	84	119	150
SNORA3	49	49	153	84	35	23	196	61	29	18
SNORA68	49	95	35	33	48	35	65	58	1176	483
SNORA81	49	18	83	60	42	29	277	100	1700	1194
U8	49	20	54	19	34	12	46	47	217	103
SNORA65	48	19	70	59	11	37	96	55	19	48
SNORA43	47	39	45	11	33	38	42	50	20	2
snoR21	47	52	15	3	61	14	141	116	206	463
DPB	46	57	19	12	115	20	87	40	26	15
ACA64	45	166	66	17	29	14	134	37	54	93
SCARNA20	44	34	41	24	20	20	61	45	37	19
SNORA74	44	79	62	33	31	31	50	57	33	11
isrK	44	25	9	10	16	18	39	21	45	43
SNORD14	43	54	44	36	90	44	63	41	165	213
SNORD45	43	169	587	499	393	65	1000	754	341	765
SNORD79	43	178	59	69	29	116	72	133	194	146
snoR16	43	48	55	30	32	31	67	37	313	40
Rota_CRE	42	44	43	33	97	9	153	58	524	438
snoZ5	42	25	29	8	96	11	105	25	127	318
SCARNA11	41	84	56	72	12	69	26	73	164	140
SNORA66	41	73	42	16	65	15	80	25	152	1012
Tombus_5	41	28	0	1	1	1	15	4	10	1
SNORA27	40	69	105	83	70	49	67	87	378	1620
SNORA8	40	13	13	9	15	8	67	34	61	86
SNORD96	40	34	37	32	16	20	78	46	32	11
sraL	39	25	3	2	80	11	6	0	12	3
ykoK	39	38	37	42	108	34	255	42	457	253
SNORD46	38	25	53	44	49	29	43	42	1153	1712
snR32	38	47	35	11	31	9	70	26	225	273
SCARNA4	36	131	63	43	57	29	65	47	76	51
SNORD57	36	60	60	28	22	28	56	29	312	595
snoU83B	36	32	22	7	20	15	42	30	33	70
snopsi28S-1192	36	26	22	1	19	2	162	34	15	13
CAESAR	35	46	52	45	73	2	333	101	877	469
SAM-IV	35	21	18	16	9	14	18	27	24	23
SCARNA1	35	15	37	32	35	40	49	28	31	18
SCARNA14	35	9	28	12	20	4	66	17	26	29
SNORA71	35	26	29	29	17	23	23	21	54	24
snoR104	35	58	9	4	112	0	56	5	17	11
suhB	35	23	18	27	20	23	69	32	20	6
SNORD70	34	16	34	91	18	36	73	50	165	73
MOCO_RNA_motif	33	34	37	34	42	30	57	25	74	95
SNORD11	33	16	23	37	11	1	74	29	86	103
snR11	33	28	12	4	19	8	36	18	100	51
OLE	32	34	18	7	22	11	27	19	19	41
SNORA44	32	43	30	22	19	5	77	19	32	44
snoTBR17	32	94	42	175	9	140	13	155	3	3
snoZ101	32	14	32	27	16	24	29	23	360	755
SNORD18	31	22	36	11	32	14	37	22	147	251
SNORD38	31	27	23	26	26	12	26	29	84	48
SNORD77	31	48	30	24	28	37	50	29	45	13
SNORD27	30	29	74	18	36	7	58	26	31	46
SNORD56	30	17	15	3	10	3	8	9	86	68
RNAIII	29	14	18	8	17	11	12	17	22	48
Sacc_telomerase	29	126	47	33	189	60	32	66	78	65
snoR639	29	15	16	26	32	10	59	44	6	3
snoU90	29	28	35	15	15	26	20	20	42	31
P9	28	34	30	52	12	23	56	36	13	137
CoTC_ribozyme	27	8	35	49	25	4	34	30	7	21
SNORA23	27	13	36	6	17	13	27	10	29	29
SNORD42	27	38	9	5	50	4	14	38	26	109
SNORA18	26	25	42	25	65	19	44	42	272	293
SNORA32	26	19	48	22	20	9	58	27	68	77
snR75	26	14	27	13	14	24	58	31	59	107
snoR60	26	8	12	6	14	11	25	8	13	7
t44	26	82	16	9	46	13	46	101	130	346
yybP-ykoY	26	34	50	25	27	15	40	19	1031	562
BsrG	25	37	46	13	38	11	55	28	36	43
L20_leader	25	25	55	37	14	33	27	32	340	82
sn2524	25	13	30	18	16	5	32	13	29	30
snR9	25	46	83	18	72	5	266	58	68	1144
Alpha_RBS	24	20	17	7	8	11	15	6	58	217
SNORA57	24	60	40	28	30	18	54	29	108	74
snoR72Y	24	21	31	40	12	20	22	20	10	23
S-element	23	18	28	5	12	7	19	12	32	2
SNORA14	23	57	30	25	51	23	65	45	48	63
SNORA9	22	35	66	29	49	23	81	29	113	311
SNORD73	22	6	10	10	4	11	14	6	54	30
IS061	21	34	11	1	31	6	14	18	34	28
SNORA30	21	15	14	25	18	20	16	27	28	13
rli33	21	10	7	5	23	14	32	4	51	47
snR8	21	0	11	4	9	9	20	7	4	8
snoU105B	21	10	26	20	13	41	19	12	2	2
IRES_L-myc	20	21	14	7	8	10	22	12	27	10
SNORD11B	20	31	9	4	24	9	26	10	23	6
SNORD17	20	8	106	48	25	20	102	82	12	17
snoU30	20	9	0	0	11	1	9	3	147	163
SL2	19	11	74	36	51	5	154	55	43	43
SNORA76	19	27	22	10	11	27	23	14	15	11
snoZ13_snr52	19	49	17	16	24	13	39	26	259	220
GP_knot1	18	30	25	15	14	15	21	18	86	28
SCARNA24	18	20	18	24	9	3	98	58	199	370
SNORD91	18	17	1	1	3	4	24	7	9	13
ctRNA_pT181	18	11	31	27	27	8	43	19	112	195
SNORD61	17	2	25	11	4	10	20	11	9	12
bicoid_3	17	11	45	32	22	6	94	50	186	346
snR10	17	5	20	12	9	16	33	13	37	28
snoMBII-202	17	26	15	7	33	18	8	24	58	43
snoZ223	17	19	24	13	20	2	38	8	26	64
IRES_Aptho	16	18	15	11	8	13	15	14	52	12
RprA	16	2	30	11	9	2	72	18	1	2
SNORD37	16	6	2	5	11	6	9	2	8	22
SNORD47	16	2	19	14	20	16	19	7	16	30
SNORD95	16	22	54	93	14	26	10	26	5	10
U54	16	8	3	4	5	2	16	7	5	2
snR37	16	20	27	9	70	2	41	13	26	12
snoZ161_228	16	1	21	11	7	14	16	10	16	5
SNORA20	15	10	15	7	15	3	11	2	23	13
SNORD111	15	9	5	4	11	1	17	2	47	96
SNORD30	15	10	4	4	6	2	22	8	26	45
SNORD50	15	38	18	24	11	11	35	31	135	152
S_pombe_snR10	15	11	19	2	46	0	68	11	395	80
purD	15	19	10	3	5	14	10	12	3	6
rliF	15	32	46	26	34	12	32	21	27	62
snoR118	15	14	20	9	13	11	9	10	0	4
snoR74	15	51	91	81	37	80	135	49	119	113
snosnR48	15	25	15	2	31	2	15	4	12	16
RtT	14	25	13	9	5	1	11	6	36	48
SNORA53	14	11	15	21	8	8	27	28	81	41
SNORA77	14	31	14	6	17	14	12	9	64	47
SNORD107	14	16	14	26	15	8	21	9	194	3226
SNORD65	14	1	21	13	4	6	23	8	25	86
snosnR54	14	22	12	8	4	6	8	9	24	8
23S-methyl	13	13	6	3	26	12	16	8	3	1
IRES_n-myc	13	4	11	6	4	4	3	2	59	22
L21_leader	13	5	10	5	12	5	10	4	4	5
Leu_leader	13	9	30	9	25	4	55	9	3	5
RNAI	13	18	18	7	11	17	23	17	23	27
SCARNA8	13	13	29	4	12	13	12	13	14	32
SNORA35	13	16	5	4	9	18	7	7	9	34
SNORD110	13	10	16	10	15	26	10	7	2	4
SraH	13	4	49	14	34	12	17	32	12	7
Vault	13	7	16	3	14	5	28	3	184	104
snoMe28S-G3255	13	14	0	4	3	0	58	24	11	21
CPEB3_ribozyme	12	5	3	7	2	3	5	9	1	2
IRES_Pesti	12	9	12	7	16	11	13	24	24	13
RNA-OUT	12	11	6	3	7	5	4	7	9	5
SNORA12	12	8	9	0	4	9	6	6	271	73
SNORA67	12	24	145	57	24	13	51	60	57	23
sR8	12	6	0	0	15	1	0	1	1	1
snR35	12	15	19	9	6	5	14	7	27	66
snR65	12	4	9	6	2	5	22	7	27	52
snoMe28S-Am2634	12	10	7	4	8	4	21	18	41	33
snoR12	12	8	18	2	13	3	23	8	7	16
snoR44_J54	12	0	10	10	7	8	28	5	20	8
snoR9_plant	12	8	15	5	18	2	17	9	24	5
speF	12	12	12	1	6	4	11	1	10	5
SCARNA16	11	8	13	4	12	8	14	16	165	26
rliB	11	15	18	21	14	18	31	15	240	365
snR36	11	22	15	9	24	9	27	14	24	25
snR4	11	4	17	4	18	5	19	2	39	15
snR51	11	10	14	9	15	14	21	15	39	13
snoU6-47	11	18	3	0	22	2	210	75	2	3
snoZ155	11	10	37	5	17	1	71	10	37	5
C0719	10	3	0	0	0	0	2	0	5	0
IRES_HCV	10	10	15	5	6	31	12	11	4	4
SCARNA17	10	7	4	2	1	2	7	1	6	5
SCARNA3	10	0	9	4	4	5	14	10	31	3
SNORA41	10	1	43	16	12	11	98	48	47	82
SraG	10	7	5	0	3	2	17	2	9	7
isrN	10	20	14	15	28	6	23	12	17	2
sn2991	10	2	4	2	3	2	5	5	39	84
snoR27	10	7	16	9	14	0	34	6	38	11
snoU2-25	10	14	10	11	6	8	24	13	26	52
snoU61	10	19	20	26	20	13	27	24	22	10
IRES_Cripavirus	9	10	23	11	31	4	33	19	13	23
RF_site9	9	6	1	3	9	0	6	1	0	0
SNORD39	9	3	12	9	10	1	21	4	6	44
SNORD41	9	4	3	1	6	0	17	1	17	9
SNORD89	9	8	34	23	15	0	52	6	17	6
rne5	9	0	0	2	9	2	9	11	94	31
snoMe28S-Am2589	9	3	3	6	1	3	6	6	37	38
snoMe28S-U3344	9	0	17	7	12	6	21	6	45	10
snoR103	9	1	26	17	7	1	10	6	11865	285
snoR17	9	11	35	28	18	45	29	45	26	14
snoR4	9	6	4	0	52	1	10	0	728	3154
snoU2-30	9	8	6	6	6	2	25	18	92	22
snoU54	9	1	1	1	2	0	9	6	114	54
snopsi28S-3316	9	24	12	68	5	9	12	59	38	514
snosnR71	9	3	0	2	13	0	8	2	86	18
P16	8	23	1	5	65	11	78	37	14	26
Rhino_CRE	8	8	24	17	30	0	68	15	53	18
SCARNA18	8	96	13	10	122	74	14	6	5	4
SNORA4	8	23	23	18	10	5	11	5	20	24
SNORA54	8	37	12	6	30	10	18	29	36	12
SNORD52	8	4	16	6	5	7	4	4	9	10
SNORD72	8	13	17	1	19	32	15	11	31	15
SgrS	8	3	4	4	2	2	0	2	36	4
Trp_leader	8	39	11	14	13	6	20	33	13	33
class_I_RNA	8	1	3	0	2	0	1	1	7	8
snoR32_R81	8	12	2	0	0	4	9	0	3	3
snoR80	8	19	3	1	6	3	11	13	7	12
snoU18	8	9	16	5	11	8	6	17	196	108
snoU36a	8	14	4	2	5	2	4	0	4	3
snoU6-77	8	2	3	4	1	2	7	5	5	3
snoZ152	8	6	8	4	2	0	0	0	3	2
CsrC	7	3	5	1	1	1	8	2	8	3
Entero_OriR	7	16	6	7	90	3	17	8	10	10
IRES_Bip	7	22	9	1	1	3	4	5	10	4
IRES_Kv1_4	7	10	16	4	1	1	5	5	26	8
IRES_TrkB	7	4	10	5	2	5	6	5	16	6
IRES_VEGF_A	7	7	8	5	7	3	10	4	9	7
IRES_c-sis	7	30	6	3	6	4	4	10	68	62
IRES_mnt	7	8	1	0	5	0	13	11	3	1
SNORA47	7	2	4	3	5	4	4	2	27	3
SNORA50	7	13	7	4	3	2	8	12	27	14
SNORD109A	7	7	10	10	0	0	12	5	60	7
SNORD58	7	3	29	4	16	9	20	19	306	252
SNORD62	7	8	9	4	0	2	3	1	6	12
S_pombe_snR100	7	2	3	3	2	3	2	2	2	1
Spot_42	7	1	7	4	3	3	5	4	6	12
isrL	7	0	4	0	3	2	7	2	1	1
rliA	7	19	8	4	1	2	9	12	4	3
snR190	7	8	17	5	10	1	35	10	14	60
snR191	7	12	41	17	42	16	46	29	214	491
snR79	7	2	9	6	7	0	0	3	5	14
snoMe28S-Cm2645	7	9	7	7	0	1	12	3	521	229
snopsi28S-3327	7	11	1	2	11	3	4	3	10	8
ACA59	6	0	2	1	4	3	7	1	12	6
Hammerhead_3	6	4	13	3	4	2	4	2	10	5
IFN_gamma	6	1	6	5	5	3	10	4	28	11
IRES_Cx32	6	10	31	10	11	3	17	1	65	9
IRES_c-myc	6	3	5	3	3	3	3	7	12	8
ROSE	6	4	4	7	7	4	4	5	4	1
SAH_riboswitch	6	13	1	1	10	2	3	7	8	16
SNORA69	6	21	10	28	5	4	14	35	41	120
SNORD100	6	8	1	2	1	2	5	6	29	51
SNORD20	6	20	12	0	4	1	7	0	96	808
SNORD34	6	9	51	17	29	1	139	12	642	702
SNORD35	6	0	8	17	4	8	11	2	5	9
SNORD83	6	2	3	3	4	1	5	1	16	13
S_pombe_snR5	6	14	12	4	18	0	24	13	34	46
SraC_RyeA	6	0	5	1	4	1	1	1	46	21
snR31	6	0	4	1	2	1	9	0	0	4
snR41	6	5	15	9	2	1	4	8	11	4
snoR126	6	0	4	0	4	0	12	0	9	11
snoR30	6	2	3	2	2	1	3	2	6	5
snoR53	6	2	0	2	3	2	2	0	3	6
snoR64a	6	17	4	0	3	0	0	0	2	1
snoR69Y	6	9	17	3	6	1	10	4	62	41
snoU40	6	6	29	4	15	4	24	9	209	167
snoZ157	6	12	8	5	4	1	13	3	12	3
snoZ159	6	8	8	6	8	0	12	10	33	25
snoZ165	6	18	1	6	5	2	3	10	8	2
snoZ17	6	17	17	1	13	7	11	7	37	46
snopsi18S-841	6	5	10	6	2	5	23	4	10	37
snosnR66	6	9	6	2	20	6	18	10	46	16
ylbH	6	2	4	2	4	1	5	0	3	3
CRISPR-DR55	5	3	1	3	0	0	2	3	14	23
Flavivirus_DB	5	1	1	0	75	0	17	9	32	40
GlmY_tke1	5	2	5	0	3	5	8	4	23	13
GlmZ_SraJ	5	6	6	1	38	3	18	1	7	47
IRES_FGF2	5	8	8	4	3	3	3	8	7	0
IRES_HIF1	5	11	3	1	7	1	4	1	5	3
IRES_HepA	5	2	1	2	3	0	6	1	7	5
Prion_pknot	5	0	9	0	1	5	2	1	2	1
PrrB_RsmZ	5	8	11	4	2	2	7	2	16	5
REN-SRE	5	3	5	1	3	3	2	1	18	26
SCARNA15	5	10	13	2	7	8	6	1	51	46
SNORA49	5	0	3	3	8	1	5	1	47	20
SNORD103	5	7	2	2	11	2	9	1	8	17
SNORD16	5	9	11	2	12	2	21	4	19	5
SNORD25	5	5	5	0	0	0	6	0	8	10
SNORD49	5	6	0	1	7	4	8	6	50	30
SNORD5	5	10	23	10	2	4	8	3	22	8
Thr_leader	5	2	11	3	4	11	11	4	7	11
sR4	5	9	1	0	0	0	1	0	4	2
snR30	5	2	22	2	36	16	14	8	47	19
snR43	5	7	2	6	8	3	12	12	30	26
snR46	5	0	1	1	0	0	11	3	17	11
snR5	5	8	19	3	14	11	51	4	46	89
snR67	5	3	0	1	0	1	6	3	6	124
snR70	5	14	4	2	5	0	6	2	2	5
snR73	5	1	8	6	2	1	24	5	10	22
snR77	5	15	0	0	3	1	2	4	0	0
snoR117	5	6	5	1	3	0	9	7	97	1130
snoR134	5	8	15	4	1	4	8	8	11	14
snoR137	5	19	20	5	9	1	19	8	107	232
snoR83	5	2	10	2	6	0	9	1	26	13
snoU97	5	7	18	10	5	4	15	8	32	111
snoZ206	5	11	2	2	3	2	1	3	0	0
snosnR57	5	1	4	3	0	0	4	0	11	11
CRISPR-DR33	4	15	4	1	7	3	6	5	0	1
CRISPR-DR50	4	0	2	2	3	2	8	0	1	1
Entero_5_CRE	4	1	7	7	4	1	8	9	6	3
HepE_CRE	4	4	1	0	5	2	6	3	3	1
HgcG	4	0	3	0	1	1	6	0	5	9
Hsp90_CRE	4	2	4	0	4	2	2	2	1	2
IRE	4	0	8	1	10	0	5	1	8	2
IRES_Bag1	4	10	7	4	4	2	6	4	5	4
IS128	4	0	1	0	3	2	9	3	1	6
NRON	4	0	2	0	2	0	9	0	7	3
PK-IAV	4	0	16	1	2	0	0	0	1	0
SNORA56	4	2	5	1	1	3	9	1	0	1
SNORD19	4	5	0	1	4	4	5	3	10	18
SNORD19B	4	7	3	2	2	3	6	2	19	27
SNORD29	4	2	5	2	0	0	6	6	26	62
SNORD71	4	0	1	0	0	0	0	0	0	0
SNORD74	4	1	19	10	3	4	8	0	7	15
SNORD78	4	7	5	10	5	5	12	4	93	100
SNORD87	4	2	42	184	29	33	6	24	11	39
SNORD88	4	3	5	6	1	0	1	3	76	71
S_pombe_snR35	4	1	6	4	2	3	8	11	10	1
S_pombe_snR99	4	1	2	1	0	2	2	1	2	1
Spi-1	4	2	2	1	2	3	4	0	0	0
Toga_5_CRE	4	0	5	5	1	0	18	5	86	119
VA	4	2	4	1	1	1	5	0	7	5
rli38	4	6	2	2	5	1	1	1	21	1
rli43	4	0	3	4	6	6	9	13	27	53
rli48	4	0	3	3	0	0	8	2	1	0
rli49	4	5	2	0	9	1	2	1	8	13
rli54	4	0	18	11	0	0	28	19	3	2
rliD	4	3	1	4	30	7	7	6	9	5
rliH	4	11	3	0	0	0	4	4	1	1
sn2417	4	1	0	0	0	0	0	2	1	0
snR13	4	0	1	2	0	0	0	7	1	1
snR40	4	10	1	0	1	1	0	0	7	2
snR44	4	5	3	2	11	1	3	1	970	727
snR45	4	0	2	4	2	4	1	5	13	6
snR63	4	6	9	5	13	7	32	1	45	6
snoMe28S-Cm3227	4	1	6	6	7	4	5	0	7	5
snoMe28S-Cm788	4	0	4	0	1	0	3	0	21	36
snoR110	4	0	3	0	3	0	1	0	1	0
snoR114	4	12	2	6	5	0	3	1	2	0
snoR130	4	16	1	1	3	2	1	6	1	2
snoR86	4	4	7	9	3	4	11	2	74	592
snoU6-53	4	1	5	1	4	4	3	10	41	40
snoZ105	4	6	5	1	9	1	16	12	26	37
snoZ199	4	11	1	3	2	1	6	0	9	6
snoZ221_snoR21b	4	0	15	0	2	7	8	0	32	15
snopsi18S-1854	4	1	6	2	2	2	17	8	14	17
BTE	3	0	9	0	2	2	1	0	0	2
CRISPR-DR3	3	16	3	3	1	14	2	2	3	7
Corona_pk3	3	0	2	0	2	0	15	2	0	1
FIE3	3	1	2	1	1	6	0	4	2	3
HCV_ARF_SL	3	4	6	0	1	2	3	1	13	7
P1	3	6	15	8	6	0	5	2	7	4
PrrF	3	0	2	2	2	4	2	0	15	6
RF_site8	3	18	17	3	1	0	29	12	1	1
RybB	3	6	19	26	5	28	18	17	2	0
SNORA52	3	1	1	5	5	2	5	2	3	7
SNORA84	3	9	4	0	5	3	4	0	12	16
SNORD43	3	7	3	4	2	0	0	5	24	20
SNORD44	3	8	9	5	1	3	6	8	297	227
SNORD82	3	0	9	10	3	5	7	12	32	222
STnc290	3	1	16	0	1	3	13	5	1	0
TMV_UPD-PK3	3	0	0	0	6	0	2	0	0	1
Telomerase-cil	3	8	9	0	8	2	4	9	3	7
isrA	3	2	7	0	3	0	4	4	1	0
isrF	3	0	0	0	0	0	0	0	0	0
rli27	3	1	3	0	3	0	4	0	2	0
sar	3	0	8	3	1	4	11	3	2	19
sn2317	3	3	3	0	0	0	0	0	9	6
snR189	3	2	2	0	3	0	2	5	2	1
snR34	3	8	5	1	3	1	7	4	33	12
snR83	3	1	10	6	4	0	16	8	14	11
snR85	3	2	4	0	3	1	0	1	2	2
snR87	3	0	4	2	0	2	5	5	8	2
snoCD11	3	1	1	1	1	1	6	1	14	8
snoJ33	3	0	26	28	11	5	23	26	9	6
snoR116	3	1	0	0	0	2	3	0	9	2
snoR135	3	3	10	27	14	5	33	35	13	10
snoR31	3	0	1	1	3	1	5	4	10	5
snoR41	3	1	0	4	0	1	3	0	249	521
snoZ102_R77	3	4	4	4	1	4	6	0	15	2
snoZ122	3	0	4	0	1	0	1	0	1	1
snoZ194	3	3	0	2	3	1	8	0	27	28
snoZ266	3	0	15	3	21	1	14	3	91	50
snoZ30	3	0	1	0	0	0	4	0	8	16
snoZ40	3	9	2	3	7	6	1	3	5	24
snoZ6	3	0	5	1	0	1	2	0	0	0
snopsi18S-1377	3	10	6	4	12	4	5	1	40	6
snosnR64	3	0	3	3	3	1	2	4	12	3
snosnR69	3	0	3	1	6	0	15	5	3	2
sroB	3	8	2	2	0	2	3	1	1	1
sroD	3	0	0	2	0	3	2	0	2	2
6C	2	5	1	2	0	0	1	6	1	0
CRISPR-DR49	2	4	4	0	0	0	0	0	1	0
HAR1F	2	3	3	2	1	1	3	1	5	4
HIV_FE	2	3	8	2	2	0	3	0	5	2
IRES_EBNA	2	2	0	0	0	0	0	0	1	1
IRES_Hsp70	2	1	4	1	0	4	1	0	5	3
IRES_Tobamo	2	1	7	0	0	0	4	4	1	2
IS102	2	0	1	0	2	6	1	0	1	0
K10_TLS	2	0	1	0	1	0	0	0	1	0
P11	2	0	1	0	0	0	0	0	4	0
PreQ1	2	0	1	2	0	1	6	1	4	4
Qrr	2	6	5	0	3	0	6	0	3	6
RyeB	2	3	4	1	2	2	1	3	8	8
RyhB	2	3	4	5	2	2	6	4	0	3
SAM_alpha	2	12	0	3	2	1	9	4	4	5
SCARNA23	2	3	0	1	0	3	1	0	2	0
SNORA55	2	10	2	2	2	1	8	1	12	15
SNORD64	2	2	1	0	1	0	3	5	1	2
SNORD94	2	1	2	1	1	2	2	1	8	7
STnc150	2	0	4	1	2	0	1	0	2	3
Tymo_tRNA-like	2	7	1	0	0	0	0	1	1	1
U1A_PIE	2	4	7	1	1	0	1	0	30	7
mini-ykkC	2	1	0	1	2	2	0	7	15	6
rli24	2	0	0	0	0	2	1	0	7	1
rli34	2	0	0	1	3	0	7	3	6	5
rli40	2	1	2	5	14	1	0	3	13	20
rli41	2	3	5	5	6	0	8	1	4	7
rli42	2	4	1	0	0	1	3	0	7	16
rli56	2	0	0	0	0	0	0	0	0	0
rncO	2	1	13	10	4	2	23	4	39	15
rseX	2	0	3	0	3	1	5	1	142	156
sR10	2	0	3	0	0	0	0	2	1	1
sR11	2	0	0	0	0	0	0	0	0	0
sR13	2	0	3	1	0	0	0	0	1	0
snR33	2	1	5	2	0	1	4	0	1	0
snR62	2	1	0	2	1	4	1	4	6	1
snoF1_F2	2	0	4	0	5	1	2	6	16	5
snoPyro_CD	2	4	2	1	5	0	4	4	3	8
snoR100	2	1	1	0	0	2	4	0	1	5
snoR113	2	14	2	5	0	0	6	13	23	5
snoR20a	2	0	0	5	1	4	1	2	8	5
snoR26	2	1	0	0	1	7	0	0	7	6
snoR35	2	0	1	3	0	0	0	2	5	0
snoR97	2	4	7	6	3	0	4	3	2	2
snoZ103	2	13	5	6	5	2	2	6	28	29
snoZ112	2	0	6	0	5	0	6	1	12	11
snoZ162	2	0	4	1	6	0	4	0	23	44
snoZ188	2	5	5	2	0	1	2	2	18	3
snoZ248	2	0	0	0	0	0	0	0	0	0
snoZ267	2	0	3	1	2	1	1	3	1	0
snoZ43	2	0	1	1	0	0	0	0	4	4
sroC	2	0	1	2	0	0	5	1	7	12
C0343	1	3	4	1	0	0	2	0	0	1
C0465	1	0	0	1	0	0	0	0	0	0
CRISPR-DR13	1	0	0	0	0	0	0	0	0	0
CRISPR-DR39	1	0	0	0	0	0	0	0	4	4
CRISPR-DR4	1	0	1	0	0	0	0	0	0	0
CRISPR-DR42	1	0	0	0	7	1	0	0	16	6
CRISPR-DR44	1	0	0	0	0	0	0	0	0	0
CRISPR-DR5	1	0	2	0	1	0	0	5	175	427
CopA	1	0	2	0	0	1	0	4	6	8
Corona_FSE	1	0	0	0	1	3	3	5	2	1
CyaR_RyeE	1	1	2	5	0	0	0	1	6	2
DicF	1	0	3	0	1	1	0	0	0	2
Flavi_CRE	1	1	0	1	0	0	0	0	5	2
GRIK4_3p_UTR	1	9	2	3	3	4	2	1	3	6
Gammaretro_CES	1	2	1	0	2	0	0	0	1	0
HCV_SLIV	1	1	0	0	0	2	2	0	0	2
HgcC	1	5	10	6	4	0	2	3	8	4
Histone3	1	0	1	0	5	3	3	1	0	0
IRES_APC	1	1	0	0	0	0	2	0	1	1
JEV_hairpin	1	0	0	0	0	0	0	0	0	0
L19_leader	1	0	1	0	0	1	0	0	0	0
LhrA	1	0	0	1	4	0	2	2	22	2
P26	1	0	1	0	0	0	0	0	1	0
PK1-TEV_CVMV	1	12	0	0	6	0	0	0	22	22
Plasmid_R1162	1	1	1	0	0	2	0	0	1	0
PrfA	1	1	0	1	0	1	4	1	57	3
QUAD	1	0	1	0	0	0	1	0	2	2
QaRNA	1	0	1	0	0	0	1	0	1	0
Retro_dr1	1	0	0	0	0	0	0	0	3	0
RsmY	1	1	2	0	4	1	0	0	3	2
Rubella_3	1	0	0	0	0	2	0	1	0	0
SNORD101	1	3	5	4	0	0	2	1	10	11
SNORD102	1	0	2	0	1	0	1	0	3	1
SNORD108	1	0	0	0	0	0	0	0	2	1
SNORD121A	1	2	3	3	4	1	11	3	9	6
SNORD123	1	2	9	0	1	0	1	2	0	3
SNORD126	1	7	0	0	3	0	11	0	3	0
SNORD127	1	0	0	1	0	0	0	0	1	2
SNORD23	1	0	2	0	0	1	3	0	1	0
SNORD28	1	0	5	0	2	0	1	1	4	15
SNORD66	1	2	13	4	0	1	1	0	10	37
SNORD75	1	4	2	0	4	4	3	11	3	10
S_pombe_snR33	1	0	1	0	1	3	0	0	2	5
S_pombe_snR42	1	9	0	0	0	0	4	0	6	15
S_pombe_snR91	1	0	0	1	0	3	0	1	7	0
S_pombe_snR94	1	0	0	0	1	0	1	0	2	0
S_pombe_snR95	1	2	0	0	0	0	3	0	3	5
SraB	1	0	13	5	1	5	8	3	3	0
SraD	1	1	2	0	5	3	2	0	2	0
TLS-PK1	1	0	0	0	0	0	0	0	0	0
TLS-PK3	1	0	3	0	1	0	5	0	14	20
Tombus_IRE	1	2	0	1	1	0	1	0	2	0
Vimentin3	1	6	4	0	9	0	13	3	18	7
ctRNA_pGA1	1	0	0	0	0	0	1	0	0	0
ctRNA_pND324	1	1	0	5	4	0	6	1	3	3
isrB	1	0	0	0	0	0	0	0	1	0
isrC	1	0	2	1	0	0	1	0	6	4
isrG	1	0	0	0	0	0	1	0	1	0
isrO	1	0	1	4	0	0	1	0	0	0
nos_TCE	1	0	0	0	1	0	1	6	3	1
preQ1-II	1	8	0	0	0	0	1	2	1	2
rli31	1	0	12	1	5	0	31	0	18	5
rli32	1	1	0	0	0	0	0	0	0	0
rli47	1	1	0	0	4	2	0	1	4	6
rli52	1	0	3	2	1	0	1	0	0	0
rli59	1	2	1	0	0	0	0	0	2	5
rliE	1	3	1	0	1	4	10	0	2	3
sR14	1	0	3	0	5	0	2	0	15	9
sR2	1	3	0	0	0	0	1	0	0	1
sR38	1	0	0	0	0	0	3	0	0	0
sR43	1	0	4	0	0	0	2	0	0	0
sR46	1	0	0	1	0	0	2	0	0	0
sR5	1	0	0	0	0	0	0	0	0	0
sR58	1	0	0	0	1	0	0	0	0	0
serC	1	0	1	4	0	0	1	0	1	0
sn3071	1	0	0	0	0	0	0	0	3	2
snR3	1	11	2	1	14	0	6	3	30	4
snR50	1	6	2	0	3	0	2	5	4	8
snR52	1	0	0	2	1	1	1	0	2	0
snR58	1	0	3	1	2	0	1	0	2	3
snR76	1	0	4	1	0	0	2	0	108	89
snR78	1	0	4	0	0	0	1	1	3	1
snoMe18S-Gm1358	1	1	1	0	3	1	2	0	2	4
snoR127	1	1	3	0	7	0	2	4	4	2
snoR143	1	3	4	2	8	8	4	4	589	1553
snoR20	1	3	0	0	1	0	2	0	5	4
snoR24	1	0	0	2	3	2	3	2	13	22
snoR64	1	0	8	1	9	0	3	6	12	7
snoR66	1	0	5	8	0	2	1	0	0	2
snoR72	1	0	0	0	0	0	0	0	0	0
snoR77	1	2	3	0	6	0	3	0	3	7
snoR77Y	1	7	5	0	5	0	4	2	9	11
snoU49	1	0	0	0	0	0	0	0	0	1
snoU83	1	0	2	0	4	0	1	0	1	9
snoZ118	1	0	1	4	2	3	2	2	80	69
snoZ185	1	0	0	0	0	0	0	0	0	1
snoZ279_R105_R108	1	3	2	3	0	0	1	1	1	3
snoZ39	1	0	3	2	4	2	6	0	22	16
snopsi28S-2876	1	0	0	0	0	0	1	0	1	2
snosnR55	1	10	6	2	0	2	2	2	10	0
sroE	1	0	0	0	0	0	1	0	2	0
sxy	1	0	2	2	0	0	5	1	2	0
snoR14	0	18	5	0	0	3	2	3	9	4
rli22	0	16	0	0	0	0	0	0	0	0
snoR4a	0	15	0	0	0	0	0	0	0	0
SCARNA21	0	11	3	3	6	1	9	5	16	143
snoMe28S-Gm1083	0	9	2	0	0	1	1	3	19	38
SNORD86	0	8	1	8	2	0	3	13	3	12
snR82	0	7	4	1	11	2	8	2	4	10
sR52	0	6	0	0	0	0	0	0	0	0
snoR11	0	6	0	2	0	0	0	5	1	7
G-CSF_SLDE	0	5	2	4	3	3	1	5	0	0
RF_site6	0	5	0	0	0	0	0	0	2	1
RCNMV_5UTR	0	4	2	0	1	0	1	1	23	6
SNORD98	0	4	0	0	0	0	5	0	14	36
S_pombe_snR90	0	4	5	0	1	0	2	0	0	0
CTV_rep_sig	0	3	0	0	0	0	0	0	0	0
Mg_sensor	0	3	0	0	1	0	0	0	2	2
snoU31b	0	3	0	1	1	1	2	0	6	4
HCV_SLVII	0	2	0	4	4	3	1	4	3	3
LhrC	0	2	1	0	0	0	1	1	3	2
SNORD105	0	2	1	0	0	0	2	0	0	0
ryfA	0	2	1	1	2	0	2	0	3	1
sR18	0	2	0	1	0	0	0	1	0	0
sR53	0	2	0	0	0	0	0	0	1	0
snoZ107_R87	0	2	1	0	1	1	3	1	1	3
snoZ242	0	2	1	0	2	1	3	0	2	1
traJ_5	0	2	0	1	0	1	1	8	2	1
ybhL	0	2	0	1	0	0	0	0	0	0
CRISPR-DR2	0	1	0	0	0	0	1	0	1	0
CRISPR-DR24	0	1	0	0	0	0	0	0	0	1
CRISPR-DR6	0	1	0	0	0	0	2	0	83	33
GAIT	0	1	1	0	28	1	8	0	18	29
IRES_KSHV	0	1	0	0	0	0	0	0	1	0
L13_leader	0	1	1	0	0	0	5	0	3	0
P15	0	1	0	0	0	0	0	0	1	1
P24	0	1	0	0	12	3	1	0	4	7
PK-repBA	0	1	0	0	0	1	1	0	2	2
PK-repZ	0	1	1	0	1	0	0	0	90	25
RF_site5	0	1	0	0	0	1	0	0	1	0
SNORD124	0	1	6	0	3	0	0	0	1	1
SraE_OmrA_OmrB	0	1	8	1	0	0	3	1	0	8
SscA	0	1	0	1	1	0	0	0	2	1
VrrA	0	1	1	1	3	1	3	0	1	0
rli26	0	1	0	0	0	0	1	0	0	3
rliI	0	1	0	1	0	0	0	1	26	5
sR40	0	1	0	0	2	0	1	0	3	0
sR60	0	1	0	0	0	0	0	0	0	1
sn2429	0	1	0	0	0	0	0	0	0	0
snR161	0	1	4	1	0	0	0	1	3	1
snoR1	0	1	2	1	2	3	0	0	14	52
snoU2_19	0	1	10	5	16	2	7	1	9	11
Hairpin	0	0	6	2	1	0	0	0	12	5
ATPC	0	0	5	0	1	0	1	0	5	3
SNORND104	0	0	5	1	0	0	0	8	7	29
snoMe28S-Gm3113	0	0	5	2	3	0	2	0	5	7
s2m	0	0	3	0	1	0	1	0	14	4
snoR53Y	0	0	3	0	0	0	4	0	0	1
snoR8a	0	0	3	0	0	1	0	2	5	9
BsrF	0	0	2	0	0	0	0	1	2	1
CRISPR-DR7	0	0	2	0	3	0	0	0	5	5
HHBV_epsilon	0	0	2	1	1	0	0	0	1	0
IRES_IGF2	0	0	2	0	0	0	0	0	0	0
NrrF	0	0	2	1	4	0	2	5	2	1
PK-CuYV_BPYV	0	0	2	0	0	0	0	0	0	0
S_pombe_snR97	0	0	2	0	0	0	0	0	2	0
Tombus_3_III	0	0	2	1	0	2	1	2	2	0
isrQ	0	0	2	0	2	0	6	1	1	0
rli23	0	0	2	0	0	0	3	0	4	2
rli37	0	0	2	3	1	1	1	1	1	1
rli55	0	0	2	0	2	0	3	0	3	0
rli62	0	0	2	0	0	0	3	0	0	0
sR3	0	0	2	1	0	0	1	2	1	0
sR34	0	0	2	3	0	0	0	0	0	0
sR51	0	0	2	0	0	1	0	0	0	0
snR68	0	0	2	3	3	0	2	0	2	12
Alfamo_CPB	0	0	1	0	0	0	0	0	0	0
PK-HAV	0	0	1	0	1	0	0	0	2	3
Phage_pRNA	0	0	1	0	0	1	1	0	1	0
SNORD125	0	0	1	0	5	0	4	1	13	1
Tombus_3_IV	0	0	1	0	0	0	0	0	0	0
cHP	0	0	1	0	0	0	0	0	0	0
ctRNA_p42d	0	0	1	0	1	0	3	0	1	2
sR20	0	0	1	0	1	0	0	0	0	0
sR36	0	0	1	0	2	0	1	0	0	0
sR47	0	0	1	0	0	0	0	0	0	5
sbrA	0	0	1	1	1	1	1	0	0	0
snoM1	0	0	1	0	0	0	2	0	0	0
snoR128	0	0	1	0	0	2	2	0	1	0
snoR98	0	0	1	8	0	1	2	1	2	0
snoTBR7	0	0	1	0	0	0	0	0	0	0
snoU43C	0	0	1	0	3	0	0	0	1	0
snoZ173	0	0	1	0	0	0	0	0	2	2
Pospi_RY	0	0	0	4	0	0	0	0	0	0
sR17	0	0	0	4	3	2	0	0	0	1
RF_site4	0	0	0	3	0	0	0	0	0	0
CRISPR-DR65	0	0	0	2	0	0	1	0	0	0
rli53	0	0	0	2	0	0	0	0	0	0
sR28	0	0	0	2	1	0	0	2	1	0
snR81	0	0	0	2	0	0	0	0	0	0
Antizyme_FSE	0	0	0	1	0	0	0	0	0	0
HgcE	0	0	0	1	0	0	0	0	0	0
IS1222_FSE	0	0	0	1	2	0	2	1	3	0
sR23	0	0	0	1	0	0	0	0	1	0
snoU83D	0	0	0	0	4	0	0	0	0	0
MicF	0	0	0	0	2	0	1	0	0	1
CRISPR-DR19	0	0	0	0	1	0	0	0	0	1
CRISPR-DR40	0	0	0	0	1	0	3	0	21	14
HepC_CRE	0	0	0	0	1	3	1	0	27	18
IBV_D-RNA	0	0	0	0	1	0	0	0	0	0
RF_site1	0	0	0	0	1	0	0	0	0	0
S_pombe_snR98	0	0	0	0	1	0	0	0	0	0
isrD	0	0	0	0	1	0	0	0	3	1
istR	0	0	0	0	1	3	0	1	0	0
rli45	0	0	0	0	1	0	0	0	0	0
snoU83C	0	0	0	0	1	0	0	0	1	0
sroH	0	0	0	0	1	1	0	0	0	0
HgcF	0	0	0	0	0	4	0	0	0	0
CRISPR-DR10	0	0	0	0	0	3	0	0	0	0
CRISPR-DR20	0	0	0	0	0	2	0	0	0	0
snoR9	0	0	0	0	0	2	0	0	1	2
CRISPR-DR22	0	0	0	0	0	1	0	0	0	0
CRISPR-DR8	0	0	0	0	0	1	0	0	0	0
Yfr1	0	0	0	0	0	1	1	0	2	1
isrJ	0	0	0	0	0	1	1	0	3	2
snoZ182	0	0	0	0	0	1	0	0	0	0
sn2343	0	0	0	0	0	0	4	0	1	0
sucA	0	0	0	0	0	0	2	1	0	2
CRISPR-DR23	0	0	0	0	0	0	1	0	0	0
Corona_package	0	0	0	0	0	0	1	0	8	10
DsrA	0	0	0	0	0	0	1	0	0	0
STnc560	0	0	0	0	0	0	1	1	1	1
TLS-PK5	0	0	0	0	0	0	1	0	0	0
msr	0	0	0	0	0	0	1	0	2	1
sR44	0	0	0	0	0	0	1	0	0	0
sR49	0	0	0	0	0	0	1	0	0	0
sn668	0	0	0	0	0	0	1	0	0	0
snoR121	0	0	0	0	0	0	1	0	1	0
snoR43	0	0	0	0	0	0	1	0	1	2
snoU82P	0	0	0	0	0	0	1	0	0	0
HLE	0	0	0	0	0	0	0	5	0	1
sn3060	0	0	0	0	0	0	0	4	0	0
CRISPR-DR14	0	0	0	0	0	0	0	3	67	39
sR1	0	0	0	0	0	0	0	2	1	0
BaMV_CRE	0	0	0	0	0	0	0	1	0	0
CRISPR-DR53	0	0	0	0	0	0	0	1	1	2
isrI	0	0	0	0	0	0	0	1	2	3
sR41	0	0	0	0	0	0	0	1	1	0
sR42	0	0	0	0	0	0	0	1	0	0
snoR101	0	0	0	0	0	0	0	1	2	1
snoJ26	0	0	0	0	0	0	0	0	28	19
sR12	0	0	0	0	0	0	0	0	3	0
SNORD93	0	0	0	0	0	0	0	0	2	3
S_pombe_snR46	0	0	0	0	0	0	0	0	2	0
CRISPR-DR30	0	0	0	0	0	0	0	0	1	1
CRISPR-DR35	0	0	0	0	0	0	0	0	1	0
CRISPR-DR47	0	0	0	0	0	0	0	0	1	0
Corona_SL-III	0	0	0	0	0	0	0	0	1	0
TLS-PK4	0	0	0	0	0	0	0	0	1	0
sR16	0	0	0	0	0	0	0	0	1	0
sR35	0	0	0	0	0	0	0	0	1	0
snoZ169	0	0	0	0	0	0	0	0	1	0
snoZ7	0	0	0	0	0	0	0	0	1	1
SNORD48	0	0	0	0	0	0	0	0	0	7
STnc440	0	0	0	0	0	0	0	0	0	2
snoR109	0	0	0	0	0	0	0	0	0	2
HDV_ribozyme	0	0	0	0	0	0	0	0	0	1
OxyS	0	0	0	0	0	0	0	0	0	1
snoZ163	0	0	0	0	0	0	0	0	0	1
snoZ256	0	0	0	0	0	0	0	0	0	1
