# Supplementary material for: MicroRNA expression profiling of the fifth-instar posterior silk gland of Bombyx mori
Source: BMC Genomics. 2014 May 29;15(1):410. doi: 10.1186/1471-2164-15-410 (PMC4045974; doi:10.1186/1471-2164-15-410)
Supplement: Supplementary file 4 — Additional file 4: Table S2: Known miRNAs detected of posterior silk gland of silkworm. (XLS 66 KB) [file 12864_2013_6094_MOESM4_ESM.xls]

## Sheet: Supplemental table 2
Supplemental table 2 Known miRNAs detected of posterior silk gland of silkworm
miRNA	Family	No. reads	sequence	sequence length （nt）
bmo-miR-263a	mir-263	3675109	AAUGGCACUGGAAGAAUUCAC	21
bmo-miR-2755	undef	906612	CACCCUGUCAGACCAUACUUGUU	23
bmo-miR-281*	mir-46	513518	AAGAGAGCUAUCCGUCGACAGU	22
bmo-miR-100	mir-99	352568	AACCCGUAGAUCCGAACUUGUG	22
bmo-miR-276*	mir-276	153665	UAGGAACUUCAUACCGUGCUCU	22
bmo-miR-279b	undef	121924	UGACUAGAUCUACACUCAUUGA	22
bmo-miR-375	undef	87597	ACCCGAGCGGUCUGAGCAAACU	22
bmo-miR-279c	mir-279	76813	UGACUAGAUCCAUACUCGUCUG	22
bmo-let-7	let-7	72016	UGAGGUAGUAGGUUGUAUAGU	21
bmo-miR-8*	mir-8	65982	CAUCUUACCGGGCAGCAUUAGA	22
bmo-miR-2772b	mir-2772	53992	UGUUUGAGUUCUGGAUCUGGA	21
bmo-miR-2758	undef	52830	ACUUGGUAGAACACGUAGUAAG	22
bmo-miR-2778a	mir-2778	51175	CAGAGUACGCAAAAAAACAAUU	22
bmo-miR-306	undef	43790	UCAGGUACUAGGUGACUCUGA	21
bmo-miR-278*	undef	33283	CCGGACGAACUUCCCAGCUCGG	22
bmo-miR-7	mir-7	25785	UGGAAGACUAGUGAUUUUGUUGU	23
bmo-miR-278	undef	23392	UCGGUGGGAUCUUCGUCCGUUU	22
bmo-bantam	bantam	23006	UGAGAUCAUUGUGAAAGCUAAUU	23
bmo-miR-308	undef	22407	AAUCACAGGAUAAUACUGCGAG	22
bmo-miR-11	mir-11	21932	CAUCACAGUCAGAGUUCUAGCU	22
bmo-miR-9c	mir-9	19726	UAAAGUUAUGGUACCGAAGUUA	22
bmo-miR-1	mir-1	16067	UGGGAAGUAAGGAAGCACGGAA	22
bmo-miR-2756	undef	15579	ACCCUGUAGCUGCCAAGGGGCG	22
bmo-miR-190	mir-190	15225	AGAUAUGUUUGAUAUUCUUGGUU	23
bmo-miR-276	mir-276	14818	AGCGAGGUAUAGAGUUCCUACG	22
bmo-miR-965	mir-965	14103	CGGGAGAAGCUAUAGCGCUAUAUG	24
bmo-miR-10*	mir-10	13991	CAAAUUCGGUUCUAGAGAGGUUU	23
bmo-miR-3001	undef	13720	UAAGUUGAAAGAAUUGUAGAUUUUGA	26
bmo-miR-2774a	mir-2774	13575	CUCGGUGGAAGAUCGUCCCU	20
bmo-miR-3334	undef	11937	UGAACCAGAAUGAUGGAAGGACAG	24
bmo-miR-3377	undef	11552	UGAAGUUAUGAAGUCAGGAUA	21
bmo-miR-2772a	mir-2772	11331	UGUUUGAGUUCUGGACCUGGA	21
bmo-miR-279d	undef	11175	UGACUAGAUUUUCACUUAUCCU	22
bmo-miR-10	mir-10	10890	ACCCUGUAGAUCCGAAUUUGU	21
bmo-miR-31	mir-31	10368	GGCAAGAAGUCGGCAUAGCUG	21
bmo-miR-9a	mir-9	9132	UCUUUGGUUAUCUAGCUGUAUGA	23
bmo-miR-14	mir-14	8426	UCAGUCUUUUUCUCUCUCCUA	21
bmo-miR-998	undef	6580	UAGCACCAUGGGAUUCAGCU	20
bmo-miR-305	mir-305	6210	AUUGUACUUCAUCAGGUGCUCUG	23
bmo-miR-275	mir-275	6030	UCAGGUACCUGAAGUAGCGCGCG	23
bmo-miR-277	mir-277	5295	UAAAUGCACUAUCUGGUACGACA	23
bmo-miR-2998	undef	5110	AAGAACAGGAUGAGGUAGAUAAA	23
bmo-miR-2855	undef	5059	CGGGUAACUUUGCAUCGCUGGCA	23
bmo-miR-14*	mir-14	4425	CGGGGAGAGAAAUCGACGAGGCU	23
bmo-miR-2807c	undef	4296	UACGACGAUGCGACAAAUAUGACA	24
bmo-miR-2a-1*	mir-2	3794	GCAUCAAAGUCGGUUUGUCAUA	22
bmo-miR-263b	mir-263	3745	CUUGGCACUGGGAGAAUUCAC	21
bmo-miR-3326	undef	3352	UAGGUUUUGUGGUUCUUGUGAAAUA	25
bmo-miR-3414	undef	3330	UCCUUAAGUUUUUUGAACGCAGUG	24
bmo-miR-2779	undef	2523	AUAUCCGGCUCGAAGGACCA	20
bmo-miR-2787	undef	2490	UGAGAAAGUUCCACGAUGUGCAUG	24
bmo-miR-3333	undef	2483	CCGUUCGAGAAGCAAGACAAAGUG	24
bmo-miR-3406	undef	2034	UAGUAAGUAGCACGUUUGAUGAGCA	25
bmo-miR-2843	mir-2843	1849	UCUAAGGAAAUUAGGUCGGAUACA	24
bmo-miR-308*	undef	1700	CGUGGUAUUAUUCUUGUGAAUGU	23
bmo-miR-34*	mir-34	1394	AGCCACUAACGACACUGCUCCU	22
bmo-miR-2801	undef	1322	GUGGAAUCUUGUGACUUUGUAAAG	24
bmo-miR-2777	undef	1254	AGGGACCUUGCCUGGGUUAU	20
bmo-miR-2757	undef	1252	ACGGGAAUGGUCACUUACAACU	22
bmo-miR-2842	undef	1187	UGAAGAUCCUCGUACUGGUGGCGC	24
bmo-miR-13b	mir-2	1084	UAUCACAGCCAUUUUUGACGAGU	23
bmo-miR-2776	undef	1067	AGAGUACGCAAAAAAACAAUU	21
bmo-miR-34	mir-34	1055	UGGCAGUGUGGUUAGCUGGUUG	22
bmo-miR-305*	mir-305	1034	GGCGCUUGUUGGAGUACACUU	21
bmo-miR-2760*	undef	1009	CGAGGCUUAAUUGAACCAAAAAGC	24
bmo-miR-92b	mir-25	984	AAUUGCACCAAUCCCGGCCUGC	22
bmo-miR-12	undef	940	UGAGUAUUACUUCAGGUACUGGU	23
bmo-miR-2833b	mir-2833	939	AGAGAUUGGAAAUGUACUUUU	21
bmo-let-7*	let-7	922	CUGUAUAGCCUGCUAACUUUCC	22
bmo-miR-3385	undef	916	UGACUGUUUUGGUGUAUGGUAGAG	24
bmo-miR-33*	mir-33	892	CAAUAUGACUACAAGGCAAAUC	22
bmo-miR-2787*	undef	824	UAUCUUGAAUUUGAUUAGCACUAAA	25
bmo-miR-2848	undef	814	UUCGCGGCAGAAAUAGGCAAA	21
bmo-miR-3379	undef	740	AAAUCUGACCGAAGACUACGA	21
bmo-miR-2755*	undef	738	CAAGGUGGCCUAGCAGAGUGUU	22
bmo-miR-2758*	undef	715	CCCUGCGUGUUCUACCAAGUUA	22
bmo-miR-306**	undef	697	CAGAGCCGCCUCGUGCCUCAG	21
bmo-miR-2824	undef	678	AACUUCAAACCGCCACAGGUAACC	24
bmo-miR-3374*	undef	575	UGAAGAUGCACCAGAUGUUGAGAGGCC	27
bmo-miR-1-as	mir-1	552	UGGGAAGUAAGGAAGCACGGAA	22
bmo-miR-3362	undef	525	UGAUUUGAAGUUUAUGAAUGUUGUA	25
bmo-miR-2845	undef	463	CCGUUGCCAGCUGCUGUGCGUA	22
bmo-miR-2a	mir-2	458	UAUCACAGCCAGCUUUGAUGAGC	23
bmo-miR-2756*	undef	431	CCCCUCGGCUGCUACAUUGUAU	22
bmo-miR-274*	undef	421	UCGUUUUGGCGAUCGCAAAAUG	22
bmo-miR-3382	undef	414	UCAAGUUUUGUGUUCUGGGUCGU	23
bmo-miR-3219	undef	414	GUGAGACUAAUAUAUCCAUGGUGU	24
bmo-miR-965*	mir-965	409	UAAGCGUAUAGCUUUUCCCCUU	22
bmo-miR-2731	mir-2731	400	UGCGAGACCAUGGUAUGUGGA	21
bmo-miR-3388	undef	390	UCGCAUUGGGACCUGGAUGACUGA	24
bmo-miR-92a	undef	376	UAUUGCACCAGUCCCGGCCUAU	22
bmo-miR-2828	undef	365	AUAUUCGAUAUGUGAACGGUU	21
bmo-miR-2833	mir-2833	352	AGAGAUUGGAAAUGUACUUUUUG	23
bmo-miR-3308	undef	340	UACUUUAUCUUGGUAAUUGGUUGUC	25
bmo-miR-2759	undef	334	UGAAAGAUCAUAGAAUGCGAAA	22
bmo-miR-2762	undef	331	GUACGUCGGGAAAUGUACGGUA	22
bmo-miR-2795	undef	325	CAAGUUUGGUGAUACGCGGGCGC	23
bmo-miR-2770	undef	325	UAGAUAGAAUUCGUCGGUGGAUAA	24
bmo-miR-2847	undef	305	UAUUGUGUUUGUCAGUGCGGUAUA	24
bmo-miR-3403	undef	304	UGAAUCUAGUCUGAAGUCUGAUUUG	25
bmo-miR-3296	undef	291	UAGCUACUCGGGAUAUGCUGUCUUU	25
bmo-miR-3384	undef	287	UGUCUGUUUGUGCGCUGGUAGAAGA	25
bmo-miR-2b*	mir-2	286	UCGACAAGGUGGUUGUGACAUG	22
bmo-miR-87	mir-87	277	UGAGCAAACUUUCAGGUGUGU	21
bmo-miR-3364	undef	274	UUCCGUGACUAUCACUUCCAUAAU	24
bmo-miR-iab-4-5p	mir-iab-4	273	ACGUAUACUGAAUGUAUCCUGA	22
bmo-miR-2778d*	mir-2778	266	CAGAGUACGCAAAAAACAAUU	21
bmo-miR-2769	undef	260	AUAUAUUAUCAGAUUUUCGGUC	22
bmo-miR-2757*	undef	257	CUGAAAGUGUCCAUUUCCGUU	21
bmo-miR-2860	undef	250	CGCUGUAUGAUUGUCCGAGGUA	22
bmo-miR-2856	mir-2856	246	ACAUUCGAGAACCGUAAGACAA	22
bmo-miR-3329	undef	245	GCAUACAAUAAUUUAUGACAGAU	23
bmo-miR-3323	undef	242	CAAUACGAAUAAUGUUAAUGCCU	23
bmo-miR-33	mir-33	242	GUGCAUUGUAGUUGCAUUGCA	21
bmo-miR-2838	undef	229	AAUUCAGCAAACUCACGGGAUAA	23
bmo-miR-2792-3p	undef	222	UAGAUUAGAUAGCGAUUCCAUU	22
bmo-miR-2799	undef	217	AGAGGUUUAUGAACAUGAUGAG	22
bmo-miR-2775a	undef	213	CGCGGGAGAAAAGUAGGACAUU	22
bmo-miR-3275	undef	199	UGAUUCUUGAGUAGGACUUCCUUC	24
bmo-miR-2766*	undef	198	CCGCCCUUCGUCUUGACUGGCG	22
bmo-miR-3248	undef	198	UGUAAAUCAAAUGUGUACACCUG	23
bmo-miR-2738	undef	193	AUCUUUUAGAACGGCCAUCUGAUG	24
bmo-miR-2b	mir-2	192	UAUCACAGCCAGCUUUGUUGAGU	23
bmo-miR-3306	undef	182	UAAUCGAUAGAUUUUGACGAGAGC	24
bmo-miR-3399	undef	178	UAUCUACAUUGAAUACCUGGCUAUG	25
bmo-miR-2797c	mir-2797	176	AUAAGUAGGUUUUAUUCAGUUU	22
bmo-miR-307	mir-67	168	UCACAACCUCCUUGAGUGAG	20
bmo-miR-2813	mir-2813	163	UUCUAGAUUAAGCCGUUGGAA	21
bmo-miR-970	mir-970	157	UCAUAAGACACACGCGGCUCU	21
bmo-miR-989	undef	151	GUGUGAUGUGACGUAGUGGAA	21
bmo-miR-2825	undef	142	CAGGAUCACGAAGAAGCUAU	20
bmo-miR-2739	undef	141	GAGAUGUGGAUAUUAUGGUGUGGAGG	26
bmo-miR-2810	undef	133	AGAUUUUCGAGAACAGCUAAUU	22
bmo-miR-927	mir-927	129	UUUAGAAUUCCUACGCUUUACC	22
bmo-miR-2778b*	mir-2778	126	GUUUUUUUGCAUAUCCUGCA	20
bmo-miR-3391	undef	119	UGACAAAAAGUGAUGUGAGUCCGUC	25
bmo-miR-3263	undef	119	UAGCUGUUGAGUCCCGUUGAGAA	23
bmo-miR-2999	undef	118	CUGCGACGGACUAGACGCGCA	21
bmo-miR-2774c	mir-2774	115	CUCGGUGGAAGACCUUCCCUU	21
bmo-miR-2841	undef	115	AUCAUAGUUAAGAGCUCAAAA	21
bmo-miR-2781	undef	111	UACCAGAUGUUAGAUUGAAGGAG	23
bmo-miR-3228	undef	104	GAGAUCAAAUGUUGCUGUCCUUGGA	25
bmo-miR-11*	mir-11	98	UAGCACUCGACAUGUGACCUGU	22
bmo-miR-2763	undef	96	UAUUAUGCUCAUUUCUUUGGAU	22
bmo-miR-2797d	undef	95	AUAAGUAGACAUUGUCCGGCUU	22
bmo-miR-3204a*	mir-3204	90	UAUGGGAGUUUAUGACUUAGG	21
bmo-miR-2835	undef	88	UCACACAUUAUGAGCUUUAGGA	22
bmo-miR-3000	undef	82	CUGCGCUUAGAUGAAGACACUA	22
bmo-miR-2851	mir-2851	78	UGUGAUGACUGUAUUAGAGAGA	22
bmo-miR-306-as	undef	78	UGAGGCACGAGGCGGCUCUGA	21
bmo-miR-79*	mir-9	75	CUUUGGCGAUUUAGCUCCGUGA	22
bmo-miR-13a	mir-2	72	UAUCACAGCCACUUUGAUGUG	21
bmo-miR-3317	undef	69	UACAGGAAUGUUGUGAUAAGCUCUG	25
bmo-miR-2857	undef	65	UGAUGGGACACAUACGGAACAU	22
bmo-miR-3268	undef	63	UGAAGUAUGAUUCAUUAGUAGACUA	25
bmo-miR-2830	mir-2830	61	AGCGACUAUCUCAGGGCGCGCU	22
bmo-miR-275*	mir-275	61	CGCGCUACUCCGGCGCCAGGACU	23
bmo-miR-3204a	mir-3204	60	CGCGUCAUAAACUUCCCAUAU	21
bmo-miR-252	mir-252	57	CUAAGUACUAGUGCCGCAGGAG	22
bmo-miR-3374	undef	57	UGCUUUAUUUGCUCGCACUCAAC	23
bmo-miR-3304a	undef	55	UAAACAGCUUGGAAUAUUUACAG	23
bmo-miR-2807a	mir-2807	54	UUCCAGCUGCAUACAAAUUUCA	22
bmo-miR-2814	mir-2814	52	UACAAAUUCUGUGGUAGUAGGU	22
bmo-miR-3339	undef	50	UAGACUUUUUAGAUGUUGGUCAA	23
bmo-miR-2733c	undef	50	UCACUGGGAGAGUGAUGAUUGC	22
bmo-miR-3404	undef	49	UGAAUCUUUUCUGCAAUAGUGUGAC	25
bmo-miR-3384*	undef	48	UGAAAUGUGUCCUCUAUCCGGCUC	24
bmo-miR-2777*	undef	39	AGAGCGCAGGGGAGGUGCUUAG	22
bmo-miR-3363	undef	38	UCAUACGUAUUUGUGUACUGCGUUU	25
bmo-miR-279d*	undef	38	GAUGAGUGACCGUUUAGUUCAA	22
bmo-miR-3229	undef	36	UUGUAGUAUCUUCCUUGAUACCGGA	25
bmo-miR-2792-5p	undef	36	UGGUAUCGUUCUUUAAUCAACA	22
bmo-miR-750	undef	36	CCAGAUCUAUCUUUCCAGCU	20
bmo-miR-2834	mir-2834	35	UAAUAUCGGGACUAGACGAC	20
bmo-miR-2753	undef	34	UCAAAUGGAAGAAGCUGGUA	20
bmo-miR-2822	mir-2822	34	AGGGAUAUUUUACUCCGCUU	20
bmo-miR-2832	undef	34	UUGGAUAGUGCGUUUUGGAUGUC	23
bmo-miR-3378	undef	32	UUCCAUGUUGAUCGGGGCUGCUUC	24
bmo-miR-316*	undef	32	UGUCUUUUUCCGCUUUGCUGCUG	23
bmo-miR-2786	undef	31	AGGUUAUGCAGGCGAAGGAAUA	22
bmo-miR-3245	undef	29	UAGUCACUUGGGAGACGUCCUGG	23
bmo-miR-2827	undef	28	CAGACUAUCAGUACGUACGCUG	22
bmo-miR-263a*	mir-263	28	CGUGAUCUCUUAGUGGCAUCAC	22
bmo-miR-263b*	mir-263	27	GUGAAUUUCCCGAUGCCUUAG	21
bmo-miR-2804	mir-2804	26	UUUGCAUUGUAAUACACUGUUA	22
bmo-miR-3372	undef	25	CGCCAAGCUAUUUUAAGCAAUGA	23
bmo-miR-2768	undef	25	AUUGGUUAAGAUAUUGCAUCGU	22
bmo-miR-3246	undef	25	UUGCUAUCAGAACAUUGUGUCAU	23
bmo-miR-2791	undef	23	UUUUCAUAACAGCUCUGUCAGC	22
bmo-miR-2754	undef	23	UCUGGUAUUGACUGUAAUAG	20
bmo-miR-279c*	mir-279	23	GGGCGAGUUUGCUUCUGGUUCA	22
bmo-miR-2729	undef	21	AUUUUAUGAGGUCGGUCCAU	20
bmo-miR-993b*	mir-993	21	UACCCUGUAGAUCCGGGCUUUCG	23
bmo-miR-2849	mir-2849	20	AACUUUACGAUUAUGGACUCAG	22
bmo-miR-2820	mir-2820	20	CAGCAAGAUGGAACGUGAAUA	21
bmo-miR-3297*	undef	18	UAACUUAUGCAAUAUUUCUGACUCA	25
bmo-miR-3281	undef	17	AUCUUAUGUCGGUGUGGCGUGU	22
bmo-miR-2809	undef	17	GAAACAGCGAACGGAUCACCUGAU	24
bmo-miR-1-as*	mir-1	17	CCAUACUUCUUUACAUUCCAUA	22
bmo-miR-3244	undef	17	UAGCUGACGAUGGAAUCUUUCUA	23
bmo-miR-3387*	undef	16	ACAUUAAUGAAAACGAUCGUG	21
bmo-miR-3324	undef	15	UCCAUGAUCCCUGAGUGCCUAGGU	24
bmo-miR-2775b	undef	15	AGUAGGACGUUUCCUCCCGCGUG	23
bmo-miR-2807c*	undef	15	UCAUAUUUCGCAUUGUUGACG	21
bmo-miR-2805	undef	14	UUCCUGACGAACCACGGAAA	20
bmo-miR-2737	undef	14	UUUUAUACUGUCCAGAUUUGU	21
bmo-miR-3351	mir-3267	14	UUACGUUGUGGAUGUCUAUGGGC	23
bmo-miR-2819	undef	13	UCAAUGCCUGCUCUAUCGGUUC	22
bmo-miR-3375*	undef	13	UCCAUGUGUAAUUCUUCUUGGU	22
bmo-miR-3391*	undef	13	AGGUCGUGGUAUUUCGUACCUUCAUGG	27
bmo-miR-2789	undef	12	GUAGAAAGUUUGGAGGUGGAU	21
bmo-miR-2764	undef	12	UUCGUAGAUAUUGUAGUUACUGG	23
bmo-miR-282*	mir-282	12	ACAUAGCCUGAUAGAGGUUACG	22
bmo-miR-745	undef	12	CAGCUGCCUAGCGAAGGGCAACG	23
bmo-miR-1*	mir-1	12	CCGUGCUUCCUUACUUCCCAU	21
bmo-miR-3343	undef	10	UCUCCAUCGUUCCUGCACCGUAGC	24
bmo-miR-2854	undef	10	UCUUUCAAAACUGCAGGACGG	21
bmo-miR-3328	undef	10	UGUUUGUGCACUUCAGGGAAUCUAU	25
bmo-miR-2778b	mir-2778	10	CAGAGUAGGCAAAAAAACAAUU	22
bmo-miR-2812	undef	9	CAGGCUGUAAUAGAAAGGCU	20
bmo-miR-2817	undef	9	AACAAGACUGCGUAGACCGAG	21
bmo-miR-2778c*	mir-2778	9	CAGAGUACGCAAAAAAUCAAUU	22
bmo-miR-3305	undef	9	UUACAUAUGGUUAUUACGUCACUAG	25
bmo-miR-3316	undef	9	UGCAUUACUGUUUCUUCGACUCCG	24
bmo-miR-281	mir-46	9	ACUGUCAUGGAGUUGCUCUCUU	22
bmo-miR-3286*	mir-210	8	AACUAUUGGUCACUGCACAGGAA	23
bmo-miR-7*	mir-7	8	AAGAAAUCACUAAUCUGCCUA	21
bmo-miR-2796-3p	mir-2796	7	GUAGGCCGGCGGAAACUACUUGC	23
bmo-miR-2797b	mir-2797	7	AUAAGUAGGUUCUUAUUCGGCU	22
bmo-miR-2807b	mir-2807	7	CAACUGUUUCAACUCCAUACAA	22
bmo-miR-3338	undef	7	AUGUACUUACUUUGUUUGUUCU	22
bmo-miR-210	mir-210	6	UUGUGCGUGUGACAGCGGCU	20
bmo-miR-2806	undef	6	CUUCUCUAACCGAUACUGCAUG	22
bmo-miR-3345	undef	6	UAUCGUUACGCGCGUCGCUUAGG	23
bmo-miR-2733e	mir-2733	6	UCACUGGGAAUGUAAUAGCUAU	22
bmo-miR-2761	undef	6	UGUGUGGAACCGUCGUCGAUGGA	23
bmo-miR-2782	undef	6	ACUUGCUGUAUGAAAUUGGCGAC	23
bmo-miR-2843-2*	mir-2843	6	UUCGUGAUCAAGCCUGACCCCUUAAU	26
bmo-miR-317*	mir-317	6	CGGGUGCCACGCUGUGCUCUCU	22
bmo-miR-3355	undef	6	UAAUACUAUAAAGGUUCAAGUCA	23
bmo-miR-3402	undef	6	UGCAAUAACUUUAAACCGCUGAGCU	25
bmo-miR-3213	undef	6	UACUACUUUACAGGGAAUGCUCAGC	25
bmo-miR-31*	mir-31	5	GGCUGUGUCACUUCGAGCCAGC	22
bmo-miR-2733i	mir-2733	5	UCACUGGGAAUGUAAUGACUAU	22
bmo-miR-2767	undef	5	CAAGUAAAUCUCGUGCGGUUUG	22
bmo-miR-3203*	undef	5	UGUAUUGAAAUAGCUUGACGUG	22
bmo-miR-2856*	mir-2856	5	UUGUCUGUGGUUCGAGGGUG	20
bmo-miR-283*	mir-216	4	CAGGCUAUCAGCUGGUAUACAG	22
bmo-miR-137	mir-137	4	UUAUUGCUUGAGAAUACACGUA	22
bmo-miR-2780a*	mir-2780	4	AAUCGUUUGAAUGCUCGUCUAA	22
bmo-miR-2794	undef	4	ACGGCGACUUUUCGUAGCGA	20
bmo-miR-3257	undef	4	UACGUUAUGAGUCGUCGCGUUAA	23
bmo-miR-71*	mir-71	4	UUCUCACUACCUUGUCUUUCAU	22
bmo-miR-2771	undef	3	AUAUUAUGCAGAACACUAAUGU	22
bmo-miR-2784	undef	3	ACUCGGCGGCGAGUGUGUGUGU	22
bmo-miR-2797a	mir-2797	3	AUAAGUAGGUUUUAUUCGACUU	22
bmo-miR-2816	mir-2816	3	CUCGAGUGAGGUAGAGUCGU	20
bmo-miR-3302	undef	3	UACGAAUUUCAGUCUGAUUGCAA	23
bmo-miR-3400	undef	3	GCAGCUUGCAAGUCAUUUUCUUAG	24
bmo-miR-307*	mir-67	3	ACUCACUCAACCUGGGUGUGAUG	23
bmo-miR-3375	undef	3	UGCUAUCUUUGAAAAGUUUGGAAUA	25
bmo-miR-970*	mir-970	2	AGCCUUGCGUGUGCUCUUAUUGGUA	25
bmo-miR-2788	undef	2	UGGGGUUUCAAAGCGGUAUGUG	22
bmo-miR-2843-1*	mir-2843	2	UUUGCGACGCUGUCUUCGUGAUCAA	25
bmo-miR-3204b	mir-3204	2	UGCGUCAUAAACUUCCCAUAU	21
bmo-miR-3223	undef	2	UACCUUUUACCUUUACCACAGA	22
bmo-miR-3271	undef	2	UGACAUCAUGUGCGCGUGCUGCU	23
bmo-miR-3274	undef	2	UCGAUAUACUUGCGUCUCCAUGCA	24
bmo-miR-3318	undef	2	GGAUUUUACAUUUUUGCAUGUUGC	24
bmo-miR-3336	undef	2	UCUGUGGUUGCGUGAUCGCCGAG	23
bmo-miR-9b*	mir-9	2	ACGGAGCUAAAUCGCCAAAGCG	22
bmo-miR-iab-4as	mir-iab-4as	2	ACGUAUACUGAAUGUAUCCUGA	22
bmo-miR-252*	mir-252	2	CCUGCUGCCUAAGUGCUUAUCA	22
bmo-miR-2804*	mir-2804	2	GUAGUGUAUUACAAUACAAAGU	22
bmo-miR-3213*	undef	2	UGAUAUGACCGAGUGUUUGUUAGAAA	26
bmo-miR-3379*	undef	2	CGUACUCGUCGUUACGUGUUG	21
bmo-miR-3347a	mir-3347	1	UACAUCAUUGAUCUUGCUGUCUCAA	25
bmo-miR-2733a	mir-2733	1	UCACUGGGUGCAUGAUGAUUGU	22
bmo-miR-2774b	mir-2774	1	CUCGGUAGAAGAUCUUCCCUUU	22
bmo-miR-2785	undef	1	UGCAGUGCGGAACGAGGCUAA	21
bmo-miR-2790	undef	1	UAAGAACUGUAUUUUGUCCAAA	22
bmo-miR-2818	mir-2818	1	CAAGGGAAGAUAUCUGUAUG	20
bmo-miR-2826	undef	1	AAAAGAUCGAGGAUCCGAUAUUG	23
bmo-miR-2836	undef	1	CAUCCCGCUGUAGACGACGC	20
bmo-miR-2852	undef	1	CAGAUUUCGGAUUUUUUGUA	20
bmo-miR-2a-2*	mir-2	1	CUCACAAAGUGGUUGUCGUAUG	22
bmo-miR-3307	undef	1	GGUAAACUGCACAUUGUAUCGCU	23
bmo-miR-3325	undef	1	CAGUGAUGAGUCAAAUACACCA	22
bmo-miR-3337	undef	1	UCCAUAUCCGUGCUCGGACGCUU	23
bmo-miR-3354	undef	1	UCACAUCAGGCACAGUUACAGGGG	24
bmo-miR-3373	undef	1	UAGCCGCAGAACUGUUCGGGCAU	23
bmo-miR-3386*	undef	1	UAAUAUACCAUUUAUUAAGCUGAG	24
bmo-miR-3389	undef	1	UCGUAGCCGAUGUUCCACAGCAG	23
bmo-miR-3395	undef	1	AGCUAGUUCGGCGAUGUCGCUCU	23
bmo-miR-929	mir-929	1	AUUGACUCUAGUAGGGAGUCC	21
bmo-miR-932	mir-932	1	UCAAUUCCGUAGUGCAUUGCAG	22
bmo-miR-9d	undef	1	AUAAAGCUAAUUCACUGAGUGU	22
bmo-miR-277*	mir-277	1	UCGUGCCAGGAGUGCGUUUGC	21
bmo-miR-3296*	undef	1	UUUUGAGUAUGCCCGCUGUACAAUUCC	27
bmo-miR-3308*	undef	1	CUAGGCAAUGGGACAAAAUCA	21
bmo-miR-3382*	undef	1	UGCCUCCGGACUGGAUUCUUGAACC	25
bmo-miR-3387	undef	1	UUCAGGUUCGUGCAUAAUGUGCU	23
bmo-miR-3414*	undef	1	UGAUUUUUUGUUCGAUGUCAACCUA	25
bmo-miR-750*	undef	1	AGUUGGACAGGGGAUCUUGACA	22
