# Supplementary material for: MicroRNA expression profiling of the fifth-instar posterior silk gland of Bombyx mori
Source: BMC Genomics. 2014 May 29;15(1):410. doi: 10.1186/1471-2164-15-410 (PMC4045974; doi:10.1186/1471-2164-15-410)
Supplement: Supplementary file 7 — Additional file 7: Table S3: Candidate novel miRNAs predicted by mireap program and identified by mirident classifier and miRAlign. (XLS 686 KB) [file 12864_2013_6094_MOESM7_ESM.xls]

## Sheet: Supplemental table 3
Supplemental table 3 Candidate novel miRNAs predicted by mireap program and identified by mirident classifier and miRAlign
NO.	mirident classifier	reporter name	miRNA	location	strand	Pre-miRNA	RNAfold output	MFE	seq(5p)	seq(3p)
1	yes	bmo-miR-P570-5p	AGUUUCUGCACUCGAAG	nscaf2948:617358:617414	+	GACAGCUUUGAGUUUCUGCACUCGAAGUAUCUUUUUUUGGGUGUCGAAAUUUCUGGA	..(((....(((((((.((((((((((.......)))))))))).))))))))))..	-18.1	AGUUUCUGCACUCGAAG	-
2	yes	bmo-miR-P579-5p	UGUUGCAGUCAAAAUGC	nscaf2951:625172:625236	+	GUUAGUUGCGUGUUGCAGUCAAAAUGCCCACCAUUUUGACUGUAACACAGUUUUAAUUACUGGCA	((((((.(((((((((((((((((((.....))))))))))))))))).)).......)))))).	-28.6	UGUUGCAGUCAAAAUGC	-
3	yes	bmo-miR-P632-5p	GAUGCCCCGCCGGAGA	scaffold15603:370:434	+	CUCUGGUGCGGAUGCCCCGCCGGAGAAAGUGCUGGUAGUCUCCGAUGCGGCAUCUGCUGCAGAGG	(((((..(((((((((.((.((((((...((....)).)))))).)).)))))))))..))))).	-34.3	GAUGCCCCGCCGGAGA	-
4	yes	bmo-miR-P590-5p	CACUAGCAGGACGUGCG	nscaf2962:195149:195213	-	UGCGUGGCCUCACUAGCAGGACGUGCGUUUUAUCAUAGUCACACAGUUUCUAGUGAGGGAAUUAA	.......(((((((((..(((((((.(.((......)).).))).))))))))))))).......	-18	CACUAGCAGGACGUGCG	-
5	yes	bmo-miR-P476-5p	CAAAGAGCUUUAUGGGCAUU	nscaf2953:2575045:2575110	-	AUUCGGUUACCAAAGAGCUUUAUGGGCAUUUGCGCUGUAGAUGUCUAUGGGCUCCAGUAACCACUU	....((((((....((((((.((((((((((((...))))))))))))))))))..))))))....	-27.7	CAAAGAGCUUUAUGGGCAUU	-
6	yes	bmo-miR-P475-5p	UGUAUAUCAGACGCUAGCUCGUAA	nscaf2953:1784999:1785088	-	UAUAUCUUUUUGUAUAUCAGACGCUAGCUCGUAAGCGUUGUUACAGUUCACAAGAAAUGAGUUUAGCGUUUCUCUACAGCCAUCGUAUGG	(((((....(((((....((((((((((((((...(.((((........)))))..))))).)))))))))...))))).....))))).	-18.9	UGUAUAUCAGACGCUAGCUCGUAA	-
7	yes	bmo-miR-P474-5p	UAAAGUAGUUGCCGUCGAAAUUU	nscaf2953:1768732:1768827	+	UCCAACCAUUUAAAGUAGUUGCCGUCGAAAUUUGAAAUCUUUAUGACGGGUAGUUUAAAUCCCAUCGAAUUGUGAUUAUUAUUACAAUUAUUGGAA	(((((..(((((((.((....((((((.((..........)).)))))).)).))))))).......(((((((((....))))))))).))))).	-19.9	UAAAGUAGUUGCCGUCGAAAUUU	-
8	yes	bmo-miR-P468-5p	UUAUAAUAUAUUUAAGUGUCGU	nscaf2825:488204:488292	-	UGAUUUAACUUUAUAAUAUAUUUAAGUGUCGUAUUUAAUUCACAGAGAAAUGAAUACGAUAACAAGAAUCGUAUAAUAAAUAGGAAUUU	.(((((...(((((.((((((((...(((((((((((.(((.....))).)))))))))))....)))).)))).)))))...))))).	-18.4	UUAUAAUAUAUUUAAGUGUCGU	-
9	yes	bmo-miR-P482-5p	UAAAUUGAUUGUUUUUGCCAG	nscaf3041:288636:288726	+	AGUCAAGUUGUAAAUUGAUUGUUUUUGCCAGAAAUUUGUACUUUUCCAAGCACGUUUUUCUGUGCAUAAAGGAUGCAGUUGCAAUUCGAGC	..((.((((((((.((((((.(((.(((((((((..(((.(((....))).)))..)))))).))).))).))).))))))))))).))..	-26	UAAAUUGAUUGUUUUUGCCAG	-
10	yes	bmo-miR-P487-5p	UAAGCGAGGGUUAGGAUUCGAUGA	scaffold3675:100:196	-	CUCUAAACUGUAAGCGAGGGUUAGGAUUCGAUGAGAAAAUACUGACGUGUGACCGAUCACGUCCGAAAUUCUAACAUUGCCCACUCCACGAAUAGAA	.((((....((..((((..(((((((((((.............((((((........)))))))).))))))))).))))..))........)))).	-21.01	UAAGCGAGGGUUAGGAUUCGAUGA	-
11	yes	bmo-miR-P469-5p	GCAGUGAAGACUCGCGGAUGU	nscaf2838:19309:19385	+	AAAGGAAGGGGCAGUGAAGACUCGCGGAUGUGGAGGCCAUGCCCACUUUUACCUGGGGUACCAACUGUCCCUCCUCC	..((((.((((((((....((((.(((.((.(..(((...)))..)...)).)))))))....))))))))))))..	-29.9	GCAGUGAAGACUCGCGGAUGU	-
12	yes	bmo-miR-P208-3p	AGUGAAAUGAAAUGAG	nscaf2770:819092:819174	-	AAGUCAUGUCUUAUUUUAAUUUAUAUUCUUAUUUUUAUGAAAAAAAUGAUAGUAAGAAGUGAAAUGAAAUGAGAUGAAGAUGA	..(((..(((((((((((.(((((.((((((((.((((.......)))).))))))))))))).)))))))))))...)))..	-21.4	-	AGUGAAAUGAAAUGAG
13	yes	bmo-miR-P211-3p	ACCAUAAGUGGGACAUC	nscaf2781:196718:196793	-	GGGCAAGAAUGACGAUGUCCACACGUGUGGGCUUACAGUUUUUUCUAGUACCAUAAGUGGGACAUCGAGUUUGCUG	.((((((.....((((((((.(((.((((((((.............))).))))).)))))))))))..)))))).	-29.12	-	ACCAUAAGUGGGACAUC
14	yes	bmo-miR-P155-3p	GGAAGAAAAUGCUCACU	nscaf3052:120820:120887	-	UAAGUGUGUGUGCAUUUUUUUCCUGUAGAUGGUUCGAUUAGGGAAGAAAAUGCUCACUACAGCACAUA	...(((((((.(((((((((((((...((....)).....))))))))))))).)))....))))...	-25.2	-	GGAAGAAAAUGCUCACU
15	yes	bmo-miR-P289-3p	GGAUAAGGGGAGCUGUG	nscaf3055:1362086:1362161	-	ACAUUAGUAUUAUAGCCGCCUACCUUGUCUACAUUGGUUCUGUGAUCACGGAUAAGGGGAGCUGUGAGCCUGAAAU	...((((..(((((((..((..((((((((....(((((....))))).)))))))))).)))))))..))))...	-22.6	-	GGAUAAGGGGAGCUGUG
16	yes	bmo-miR-P324-3p	GGAUCGGACUUCGGGUG	scaffold13454:564:626	+	AGCCCCCCUACCUCAUCCGGGUUCUGACCUCGGAGGGGAUCGGACUUCGGGUGUAAGAGUGCA	.((....((....((((((((.((((((((.....))).))))).))))))))....)).)).	-22.1	-	GGAUCGGACUUCGGGUG
17	yes	bmo-miR-P062-3p	GGCAAUUCGAUCGUCUGAAC	nscaf1690:7854186:7854253	-	CUAGGAAAUCUUUGUUAGUCCUCGAACUGCUGAUCAAAGGCAAUUCGAUCGUCUGAACAAUUUCCGCC	...((((((.....((((.(.(((((.((((.......)))).)))))..).))))...))))))...	-18.2	-	GGCAAUUCGAUCGUCUGAAC
18	yes	bmo-miR-P060-3p	UCUCCUGGAGAAGUAAUAACU	nscaf2176:341527:341602	+	AUUCAGAAUAUCUAUUACAUUCCCAGUGACAAAUCGUGAAACAUGUCUCCUGGAGAAGUAAUAACUGUUGUUGAAA	.(((((((((..((((((.(((((((.((((............))))..)))).)))))))))..)))).))))).	-19.1	-	UCUCCUGGAGAAGUAAUAACU
19	yes	bmo-miR-P061-3p	ACCGUGGUCUGUUGCAGGCAA	nscaf2511:3424795:3424891	-	CAGGUGGACAUUGUCGUGCACCACGCGAUGGUGUCCGCGUACGCUCGGACGCUUUCCUCGAUCGGCACCGUGGUCUGUUGCAGGCAAUGUUCGCUAG	..(((((((((((((.((((.((.((.((((((((.((....))..(((.....)))......)))))))).)).)).)))))))))))))))))..	-44.1	-	ACCGUGGUCUGUUGCAGGCAA
20	yes	bmo-miR-P064-3p	UAGAAUUGCAGCAACUGUAUU	nscaf2779:79066:79142	-	CAGUUUGUAGCAUAUCUCGGCUGUUGUAUAUCUGGGAAAGUAAUUUUAGAAUUGCAGCAACUGUAUUGCUCAGUAUU	....(((.((((.....(((.(((((((..(((((((......)))))))..))))))).)))...)))))))....	-19.8	-	UAGAAUUGCAGCAACUGUAUU
21	yes	bmo-miR-P065-3p	GCCGAUCGGCGGCACCACGC	nscaf3047:67636:67709	-	AGAGAGUUGGAGGCUGUGGGCGUGAAUCGUGAAUUGUACGCAGUGCCGAUCGGCGGCACCACGCGUUAACUUCG	.((.((((((..((.((((((((..((((.(.((((....)))).)))))..)).)).)))))).)))))))).	-23.4	-	GCCGAUCGGCGGCACCACGC
22	yes	bmo-miR-P191-3p	UCAUGAGUGUUUCGUGGGUUACU	scaffold42159:314:409	-	GAGUGUUUAAGGUUUAACAUGUGGUAUUUUUAAUAUUAAUCAUGUUUGCAACAUUUUUAAUGUUCAUGAGUGUUUCGUGGGUUACUUUGGAAUAAA	.....((((((((....((((..((((((..((((((((..((((.....))))..))))))))...))))))..))))....)))))))).....	-18.6	-	UCAUGAGUGUUUCGUGGGUUACU
23	yes	bmo-miR-P434-5p	GCAGUUUCGCAGCUGCU	nscaf1898:2225041:2225112	+	GUGUGGUUAGGCAGUUUCGCAGCUGCUUGAGGUUUGCCUCCGGUAUAUAGCUGCAGAUUUCCGUUAUUGCUG	..(..((..((.(((((.(((((((((.((((....)))).)))....))))))))))).))...))..)..	-26.1	GCAGUUUCGCAGCUGCU	-
24	yes	bmo-miR-P435-5p	UGAGACACGGUAGUUGU	nscaf2136:6790704:6790786	+	GGUCGUUUUUUGAGACACGGUAGUUGUAUGUAUGGUUGUUGUUUGGCCCGUAGUACUCAUUGUUGAUUCAAGAGAAGAUGCCG	(((..(((((((((.(((((((((..((((...(((((.....)))))))))..))).)))).)).)))))))))....))).	-18.7	UGAGACACGGUAGUUGU	-
25	yes	bmo-miR-P436-5p	ACGUACAGGAUAUUUCG	nscaf2210:3059766:3059851	+	CGAAGCGCGGACGUACAGGAUAUUUCGAACAUAAUUAUUUUUUUAAUUUAUAAAUACCGAGAUCGAAUCAUGUACGGUCGUAUUCC	.(((..(((..((((((.(((((((((.....(((((......))))).........))))))...))).))))))..))).))).	-19.94	ACGUACAGGAUAUUUCG	-
26	yes	bmo-miR-P437-5p	GGCGGCGUAGCUCUGU	nscaf2655:191500:191562	+	UAGGUGCGGAGGCGGCGUAGCUCUGUGGAGGAAAACAGCAUUGUUAGCCGUGCUUCGUAUAGU	...(((((((((((((.((((.((((........))))....))))))))).))))))))...	-24.4	GGCGGCGUAGCUCUGU	-
27	yes	bmo-miR-P438-5p	CGCUAGUCGUCCGUUGU	nscaf2859:1164930:1164997	+	GUUUCGACGCCGCUAGUCGUCCGUUGUGUCUUGUAUCAACUGAUCGUACUACGCUCGCUGUCGCCGCA	((..((((((.((((((((((.((((..........)))).)).)).)))).))..)).))))..)).	-18.3	CGCUAGUCGUCCGUUGU	-
28	yes	bmo-miR-P439-5p	AAGUGAUGGUCGCUCUU	nscaf2943:3486082:3486148	+	UGGCGGAUUCAAGUGAUGGUCGCUCUUAGAGGUUUUGUAAGAAUGGGUUCCGUUUUUUGAGGGCCAA	((((...((((((.((((((((.(((((.((...)).))))).)))...))))).)))))).)))).	-18.1	AAGUGAUGGUCGCUCUU	-
29	yes	bmo-miR-P440-5p	AGUUAAAGCUCGUAGUA	nscaf3003:507585:507671	-	GUCACUUAUUAGUUAAAGCUCGUAGUAUUAAGCUCGAACAAUGCAUGUCGUGUUUAAAAUUGCUCUAGCUUUGUAUUAAUUAGCGAA	.((.((.(((((((((((((.(((((.((((((.(((.((.....))))).)))))).)))))...))))))).)))))).)).)).	-23.7	AGUUAAAGCUCGUAGUA	-
30	yes	bmo-miR-P441-5p	UUUGUUCGGCAUCAGUA	nscaf3026:1254472:1254546	-	CGUGCUUGGUUUUGUUCGGCAUCAGUAUGUCGGCGUGGCACGUGGCGUAGGUGAUGGCGGCGCAGGCGAGGCAGC	..(((((.(((((((.((.(((((.(((((((.((.....)))))))).).))))).))))).)))).)))))..	-27.8	UUUGUUCGGCAUCAGUA	-
31	yes	bmo-miR-P442-5p	GAGUUUGUUGGUGGAUC	nscaf3053:113844:113927	-	CGUGAUGUUUGAGUUUGUUGGUGGAUCACUGUGCCGUCCCAGUCGCGUCCAUGCUGUCCACGCGCCGGCCGACUCUCCGUCUCU	.(.((((...(((((.((((((((((..(((..(((.......)).)..)).)..))))....)))))).)))))..)))).).	-23.7	GAGUUUGUUGGUGGAUC	-
32	yes	bmo-miR-P443-5p	UUCUUGGAACUGGAUGU	nscaf3079:565531:565593	+	UAGAAUAGUCUUCUUGGAACUGGAUGUGUGCGGCUCCGGUUCUGGUUGAGAAGACCUCGCUGC	(((....(((((((((((((((((.((.....)))))))))))....))))))))....))).	-23	UUCUUGGAACUGGAUGU	-
33	yes	bmo-miR-P444-5p	GCUCCACGCAUUCGAA	nscaf463:176105:176179	+	CGGCGCGGUCGCUCCACGCAUUCGAAUCUGGAAUGCCUUUUGUUUAGGAAUACGUUGAGCGAAAAUUAAGUGUUC	.(((((..((((((.(((.((((((((..((....))....))))..)))).))).)))))).......))))).	-19.2	GCUCCACGCAUUCGAA	-
34	yes	bmo-miR-P350-5p	UGGUCUGACAGUUUCGGCAU	nscaf1690:5653825:5653892	+	CAUUAAAUCCUGGUCUGACAGUUUCGGCAUAAGUGUGAUCGCGCCAAAUGUCAGGCUAUUAUUGUUGG	((...(((..((((((((((.(((.(((....(((....)))))))))))))))))))..)))..)).	-19.6	UGGUCUGACAGUUUCGGCAU	-
35	yes	bmo-miR-P351-5p	UUCAUGAUGUAGAUAACUUU	nscaf1705:950728:950800	-	UUAUAGAAAAUUCAUGAUGUAGAUAACUUUUGUAAGUAAUAUAAAAAAUUUACAUGGUGGAAAUUUUUAUGAU	(((((((((.(((((.((((((((...(((((((.....))))))).)))))))).)))))..))))))))).	-18	UUCAUGAUGUAGAUAACUUU	-
36	yes	bmo-miR-P352-5p	GGUAGUUGACACGGGCAUUU	nscaf1898:8064940:8065005	+	CAUGUCAACUGGUAGUUGACACGGGCAUUUGUAGUAUAAAAUCCAUGUCAAGUGGUAGUUGACACG	..(((((((((.((.((((((..((.((((........)))))).)))))).)).)))))))))..	-25	GGUAGUUGACACGGGCAUUU	-
37	yes	bmo-miR-P353-5p	GUAAGGUCGGAAGAGAUGUC	nscaf2204:4178826:4178891	-	CAUAGUAUUCGUAAGGUCGGAAGAGAUGUCAUAUUUGUCAUCACUUCCGACCUUACGAAGACUUUA	...(((.((((((((((((((((.((((.((....)).)))).)))))))))))))))).)))...	-37.1	GUAAGGUCGGAAGAGAUGUC	-
38	yes	bmo-miR-P354-5p	UAACGCUCUGACGCGCGCUA	nscaf2330:3718534:3718620	+	UGCCUCUAUUUAACGCUCUGACGCGCGCUAAGUACGCGUUCUGUUUGACGAAGCCUUUAGUGAGCCGGAGCGUCGAACUAGCUUGUG	.((..(((((..((((((((..((.(((((((....((((......)))).....))))))).))))))))))..)).)))...)).	-26.2	UAACGCUCUGACGCGCGCUA	-
39	yes	bmo-miR-P355-5p	CGGGAAGGUCGACUAGGCGU	nscaf2575:243573:243641	+	UCCUGAAUCACGGGAAGGUCGACUAGGCGUCUCUUGAAGAGCUCUCAGUCGACCUUCGGUCGUAGGGGC	((((.....(((((((((((((((..(.(.(((.....)))).)..)))))))))))..)))).)))).	-28.7	CGGGAAGGUCGACUAGGCGU	-
40	yes	bmo-miR-P356-5p	AUUAGGCUUUGUGAGAAUUACAUC	nscaf2836:151772:151866	-	UAAUAUAUUUAUUAGGCUUUGUGAGAAUUACAUCAUUAAACCAAUAAGUUUCACAUAUAAUUUAAAGUAUUCUUGCAAAGCCAAUAGUUGUAGUA	...((((.(((((.(((((((..(((((.((......((((......))))....((.....))..)))))))..)))))))))))).))))...	-21.7	AUUAGGCUUUGUGAGAAUUACAUC	-
41	yes	bmo-miR-P357-5p	GUAGGACAGUUUGUUUUUUA	nscaf2839:231872:231943	-	AAAAAGGUGUGUAGGACAGUUUGUUUUUUAUUUUAAUUCCGUAAUAAAUAACCAACUGCUUACCACAGACAU	......(((.(((((.(((((.(((.((((((..........)))))).))).)))))))))))))......	-18.5	GUAGGACAGUUUGUUUUUUA	-
42	yes	bmo-miR-P358-5p	AAAAAAGUAGGACAUUUAAUU	nscaf2853:1284044:1284133	+	AGUAUAUGGGAAAAAAGUAGGACAUUUAAUUCUGCAUGUUUGGCAAUUUUACUCGUGGGAUGAAAUGUCCUACUUUUCUCCCUUGGUGCA	.((((..((((.(((((((((((((((.((((..(..((...........))..)..)))).))))))))))))))).))))...)))).	-38.4	AAAAAAGUAGGACAUUUAAUU	-
43	yes	bmo-miR-P359-5p	AGAAAAGUCGGACAUUUCCU	nscaf2855:2593221:2593307	+	ACACCAAGAGAGAAAAGUCGGACAUUUCCUCCCGCGUGUAAAAUUGCAAACACGCGGGAUGAGAUGUCCUACUUUUCCCCGCGGUGC	.((((..(.(.(((((((.(((((((((.((((((((((..........)))))))))).))))))))).))))))).))..)))).	-47.4	AGAAAAGUCGGACAUUUCCU	-
44	yes	bmo-miR-P360-5p	GUGUGACGGAUUGUAUGUGU	nscaf2868:1796113:1796199	+	GCUCACUGAUGUGUGACGGAUUGUAUGUGUGUGUUAAAGCGGAAGAGUCGCACGACGCCCGUUUAACUGUCAUUACUUCAAUCGAGG	.(((..(((.(((((((((.(((.(((.(.(((((...((((.....))))..))))))))).))))))))).))).)))...))).	-24.2	GUGUGACGGAUUGUAUGUGU	-
45	yes	bmo-miR-P361-5p	GAGGAGCUCGUCAUGGUUUU	nscaf2891:2502626:2502720	-	CAAGCUCGUGGAGGAGCUCGUCAUGGUUUUGGAGGUGGUCGCUUUUGAGGCGGACGUCGAGUUUCCUUUGAUGGCGUUGCUCGACGAUACGCUGG	..(((((((.(((.(((((((((.((..((.((.((..(((((.....))))))).)).))...))..)))))).))).))).))))...)))..	-33.5	GAGGAGCUCGUCAUGGUUUU	-
46	yes	bmo-miR-P362-5p	CACAUGGCCUGGGAGGUAUG	nscaf2912:95627:95698	+	UUUUCAGAUACACAUGGCCUGGGAGGUAUGAAUUUGAAAUGAACUAUUUCCCAAGCCACGUGUAUCUAAAUG	.....((((((((.((((.(((((((((................))))))))).)))).)))))))).....	-28.69	CACAUGGCCUGGGAGGUAUG	-
47	yes	bmo-miR-P363-5p	CAGAAGGUGGCUUUGUUCGUG	nscaf2951:613010:613080	-	CUUGCGGCCGCAGAAGGUGGCUUUGUUCGUGUCUUCACGGGAAACGGAGACCCAACUGGCGCCAUGGAGGG	(((.(((((.(((..((.(.(((((((((((....)))))...)))))).)))..)))).)))..).))).	-21.4	CAGAAGGUGGCUUUGUUCGUG	-
48	yes	bmo-miR-P364-5p	CGGGCAAUUGGGAAUGGCAU	nscaf2953:1771060:1771152	-	UUGACUACUUCGGGCAAUUGGGAAUGGCAUCAGGGGGGUAAUUGGGAACAUUUCUAAUUUCCCCUUGCGUUCUUAAUUACCCGCAAUGCCUAG	..........((((.(((((((((((....((((((((.((((((((....))))))))))))))))))))))))))).))))..........	-34.6	CGGGCAAUUGGGAAUGGCAU	-
49	yes	bmo-miR-P365-5p	AUCUGGUACCUGUUACACAA	nscaf2983:1537924:1537995	-	UAUUUCCGUUAUCUGGUACCUGUUACACAAGUUCUUUACGAACUUAGCAAGGGACCAGUUAACGUGGCGUGA	(((.(((((((.(((((.(((((((....(((((.....))))))))).))).))))).))))).)).))).	-23.3	AUCUGGUACCUGUUACACAA	-
50	yes	bmo-miR-P367-5p	AACGUCCGUCUGGUGUAGUGGUAU	nscaf2993:2409194:2409270	-	GGGUUGAGUUAACGUCCGUCUGGUGUAGUGGUAUGCGACAUGGUCACUACACAAGGGGGUCGCGGGUUCGAAUCCCG	(((((((..(..((.((.(((.(((((((((............))))))))).))).)).))..)..))))..))).	-28.7	AACGUCCGUCUGGUGUAGUGGUAU	-
51	yes	bmo-miR-P348-5p	UUUGUCUGCUGUGAUGGGUU	scaffold697:15482:15559	-	ACCAUUUUCGUUUGUCUGCUGUGAUGGGUUCAUUUUGCAAUCACUUGGCCCAUUGCCAGCAACUAGAAGCGAUUCGGA	.((....((((((.(.(((((..((((((.((.............))))))))..).))))...).))))))...)).	-23.52	UUUGUCUGCUGUGAUGGGUU	-
52	yes	bmo-miR-P445-5p	AGGUACAACUAACACUU	nscaf2852:1133:1193	+	CGGCAUGAGUAGGUACAACUAACACUUGUCUCAAAGUGUGUGGCGGCAUUUACAUUGCUGA	(((((...((((((.(..(((((((((......)))))).)))..).))))))..))))).	-19.1	AGGUACAACUAACACUU	-
53	yes	bmo-miR-P446-5p	CAGCUGGGUUAGACUGU	nscaf2902:1170558:1170634	+	AAAACAACCACAGCUGGGUUAGACUGUUUAACGCCAUUCCCAUUUGAUACUAAGCAGUUAGCCCAGUGGGUUUAUCG	.....((((...((((((((.(((((((((....((........))....))))))))))))))))).)))).....	-26.3	CAGCUGGGUUAGACUGU	-
54	yes	bmo-miR-P447-5p	GUUAUGUUCUUUUUAG	nscaf2943:848781:848845	-	GUGGUUGUAGGUUAUGUUCUUUUUAGUUGAUAAUUUAACUAAAUUGGGAAUAUAAAAUAAUUAUU	((((((((...(((((((((((((((((((....)))))))))..)))))))))).)))))))).	-18.1	GUUAUGUUCUUUUUAG	-
55	yes	bmo-miR-P448-5p	AGCGCGUGGGUUUUUUU	nscaf3003:1610290:1610377	-	CGGAGCUUACAGCGCGUGGGUUUUUUUUUAUUGCUUAGAUUGGCGGACGAGCUCACAGCCCUGGUGUUAAAUGGUUACUGGAGCACCU	.((.((((.(((.((((((((((.((.....((((......)))))).)))))))).)).))).................)))).)).	-21.47	AGCGCGUGGGUUUUUUU	-
56	yes	bmo-miR-P371-5p	UGUCGACUGGUUUGAUGGUU	nscaf2176:647621:647711	+	AGAUCUAGUCUGUCGACUGGUUUGAUGGUUCUUCCGAAUCUUGAACAUCUUGUAGUCGGUUCAUCACUGCUAGUUAUGACGGGUGCUUCUG	(((..((.(((((((((((((.((((((.....((((..(..(.....)..)...)))).))))))..)))))))..))))))))..))).	-26.3	UGUCGACUGGUUUGAUGGUU	-
57	yes	bmo-miR-P373-5p	CGAUCUGUAUGUACAUUUUU	nscaf2589:5545409:5545501	-	GUAUCAGAGGCGAUCUGUAUGUACAUUUUUGAUUUGUUGACUCGUAGAGUUACUGACUAAUAGAGUGUGCUCACGAGAGUUCACGUUUGGUAG	.(((((((.(.(((((((..(((((((((..(.((..((((((...))))))..)).)...)))))))))..)).)))..)).).))))))).	-23.3	CGAUCUGUAUGUACAUUUUU	-
58	yes	bmo-miR-P374-5p	AUCGGCUUACAACGUUUCGG	nscaf2759:3238:3310	-	AAUAAAAAAAAUCGGCUUACAACGUUUCGGUUCAGCUUAGCUAAGGCGUCUGUGUUUGCUGAUGCAGGGGAUA	..........((((((.((((((((((..(((......)))..)))))).))))...))))))..........	-18.3	AUCGGCUUACAACGUUUCGG	-
59	yes	bmo-miR-P376-5p	AAAUCGUGUAGUAAUAAUGA	nscaf2852:105586:105673	+	UGUGUGACUAAAAUCGUGUAGUAAUAAUGAAAUCUGAUGAAAAUUUAUAGUUUACGUAAUUAAUACACGAUUUUGAUGUCGACCAUAA	((..((((((((((((((((.((((.(((((((..(((....)))....)))).))).)))).))))))))))))..))))..))...	-22.1	AAAUCGUGUAGUAAUAAUGA	-
60	yes	bmo-miR-P377-5p	GUAUGUCAAAUUUACCCUCA	nscaf2912:196263:196339	+	UCUCUCAAACGUAUGUCAAAUUUACCCUCACUCUGACACAGUUGCCAGAUGGGGAUUGGGGGGACAUUCGGGGGGAA	((((((...((.(((((...((((.(((((.((((.((....)).)))))))))..))))..))))).)))))))).	-23.2	GUAUGUCAAAUUUACCCUCA	-
61	yes	bmo-miR-P379-5p	CUUAUGUAGACAGUUGUAUU	nscaf3031:4527939:4528005	+	GUCUUAGUAUCUUAUGUAGACAGUUGUAUUAAGUUUUAUAUGCAGCUCUCUGAUAAGAUAGAUGAAU	.......((((((((.((((.((((((((..........)))))))).)))))))))))).......	-18.2	CUUAUGUAGACAGUUGUAUU	-
62	yes	bmo-miR-P380-5p	UAAGACCUUAGGCUGCGACC	nscaf3048:1746343:1746432	-	CGGUUUUUUUUAAGACCUUAGGCUGCGACCUCCGUAAUUGGCGCAGUCGGUAGGAUCUUGAGAAGCAGUGCGCGCGCGAUUUAAGGACCU	.(((((((((((((((((..(((((((.((.........)))))))))...))).)))))))))...(((....))).......))))).	-32.5	UAAGACCUUAGGCUGCGACC	-
63	yes	bmo-miR-P527-5p	CGGGGAGGUGGGGGAAGGCG	nscaf3063:2213921:2213981	+	CAGACAAUUGCGGGGAGGUGGGGGAAGGCGGGGCGAGCUGUCCCCCGCGCGUCUCCUCUGG	((((.......((((((((((((((.(((.......))).)))))))).).))))))))).	-29.51	CGGGGAGGUGGGGGAAGGCG	-
64	yes	bmo-miR-P382-5p	UGAUAUUUAUUUCGUCUAAAAG	scaffold418:205867:205957	-	CCGUACAUUGUGAUAUUUAUUUCGUCUAAAAGAGCCCGGUUUAUUUUAUUUCUUAACCUUAUUUUUUUGGAUAAUAGGUAGGGGUGUGCGA	.((((((((....((((((((..(((((((((((...((((.............))))...)))))))))))))))))))..)))))))).	-23.32	UGAUAUUUAUUUCGUCUAAAAG	-
65	yes	bmo-miR-P449-5p	UGACCACUGUAGUGGCC	nscaf1681:3176339:3176411	+	GUAUUCAUCAUGACCACUGUAGUGGCCCAGAGGAGCGGCAUAGUGAGCCACUGGGGUGGCGUAGUGGGCAACA	...(((((.(((.(((((.(((((((.((...(.....)....)).))))))).)))))))).))))).....	-25.9	UGACCACUGUAGUGGCC	-
66	yes	bmo-miR-P450-5p	GUUAGUGAAUCGCAUGA	nscaf2770:512691:512753	-	AACGCGGGUCGUUAGUGAAUCGCAUGAAACGUUUCACGCGUGUUCACUACCACAUCCGGUGAA	..(((.((..(((((((((((((.((((....)))).))).))))))))..))..)).)))..	-23.5	GUUAGUGAAUCGCAUGA	-
67	yes	bmo-miR-P451-5p	AACUUGCGCAUUCGUAA	nscaf2846:27990:28052	+	CUGAGCGCGGAACUUGCGCAUUCGUAAUGUUGCGCGGCACGGUGUGUCGAGUUCGCGCCUCCA	..(((.(((((((((((((((.(((..((.....))..)))))))).))))))).))))))..	-26.2	AACUUGCGCAUUCGUAA	-
68	yes	bmo-miR-P452-5p	ACAUAAAGGAAACAGUA	nscaf2853:4255183:4255269	-	AAUGAUGUCUACAUAAAGGAAACAGUAGUCUUCCAACCGGAAGUGAUGUGAAUAUUAAUGUUGAGCUUUCUUGUGUGCAAUAUCACC	..((((((.((((((((((.((((.((((.(((((.((....).).)).))).)))).))))...)))..)))))))..))))))..	-18.9	ACAUAAAGGAAACAGUA	-
69	yes	bmo-miR-P453-5p	GCGAAAUUCUUGGAACU	nscaf2859:301361:301443	+	UUUAUUUUUAGCGAAAUUCUUGGAACUUUACAGGAGAGCCAUUGUCCUGUAAAGUUUAAAAAGUUUCGCUUAAACAAAAUAUU	..((((((.(((((((((.((.(((((((((((((.((...)).))))))))))))).)).))))))))).....))))))..	-28.8	GCGAAAUUCUUGGAACU	-
70	yes	bmo-miR-P454-5p	GCUUAAUUGACUUCGUU	nscaf2903:1341878:1341968	+	CAGUUUUAAUGCUUAAUUGACUUCGUUUGGGAAAUACUGUAAUAGUGUUUUUUUUUUGGAACGAAGUUCCUUACGGCAGGCUUGGAGGGGA	(..(((((((((((((..(((((((((((((((((((((...))))))))))).....))))))))))..))).))))...))))))..).	-21.6	GCUUAAUUGACUUCGUU	-
71	yes	bmo-miR-P384-5p	GUGCUGCUGUUGACGUUGUA	nscaf2529:3329348:3329435	-	UUCUGGACUGGUGCUGCUGUUGACGUUGUAUGUACCACAGAAGUUGUACUCACACUAUCUACAGUGUUAAUUAGCGCAAAAUCUUGAU	.((.(((...((((((..((((((((((((.((((.((....)).))))..........))))))))))))))))))....))).)).	-20.6	GUGCUGCUGUUGACGUUGUA	-
72	yes	bmo-miR-P385-5p	UUUUCGCUUCUCGUCGCGUC	nscaf2795:1676261:1676350	+	CGGUUCCGUCUUUUCGCUUCUCGUCGCGUCUGCUGCCAGAGAUGGUCGUUUUUUUUUUAUUGCUUAGAUGAGUGGACGAGCUCACAGCCC	.((((..((...((((((.(((((((((...((.((((....)))).))...........)))...)))))).)).))))...)))))).	-19.24	UUUUCGCUUCUCGUCGCGUC	-
73	yes	bmo-miR-P386-5p	CCAGAGCGGAGACAGGUUGG	nscaf2800:930756:930831	-	AGCUGCCGGCCCAGAGCGGAGACAGGUUGGAUGGGUAAAAGUAGUCUCUCCUGCGACCAGACUCGAGGCUGUAGUC	.(((((.((((..((((((.(.((((..((((...........))))..)))))..)).).)))..))))))))).	-25.4	CCAGAGCGGAGACAGGUUGG	-
74	yes	bmo-miR-P388-5p	GGUUAAUUCUGACAUGUUGGGUAU	nscaf2859:1854740:1854813	-	UCAAAGGGUUGGUUAAUUCUGACAUGUUGGGUAUGUACUUAUUUGAAUAUGUUAUCAUUCAUAAUAUCCUUUGC	.((((((((..((.(((..((((((((..((((......))))..).)))))))..))).))...)))))))).	-18.1	GGUUAAUUCUGACAUGUUGGGUAU	-
75	yes	bmo-miR-P389-5p	ACUAGCAGGUAGGCAUGCGUU	nscaf2887:1382679:1382755	+	GCCUAAGCAAACUAGCAGGUAGGCAUGCGUUCUUAGUCAGAAAAUACGUGACGUCUGGUGGCCCUGGGAUCUUGGGA	.((((((.(..((((..(((.(.((.(((((....((........))..))))).)).).)))))))..))))))).	-19.5	ACUAGCAGGUAGGCAUGCGUU	-
76	yes	bmo-miR-P390-5p	AGGGUCGUGGAUUCGUUUUUU	nscaf2891:1388672:1388749	+	UGUUGUCGCGAGGGUCGUGGAUUCGUUUUUUUUUUAUUGGUUAUAUGGGUGGACGAGCUCAAAGCCUACCUGGCGUUA	....((((.(.((((..((..(((((((..((..(((.....)))..)).)))))))..))..)))).).))))....	-18.8	AGGGUCGUGGAUUCGUUUUUU	-
77	yes	bmo-miR-P391-5p	UAGUAUGGAAUUGGAACGUUUGC	nscaf3058:5863782:5863864	-	UACCUCAAAUUAGUAUGGAAUUGGAACGUUUGCCUACGUUUACCCCUAGGGGCACUGUGCCAACUGCAUACAAAUUUGAGUUA	...((((((((.(((((.(.((((.(((..(((((..............))))).))).)))).).))))).))))))))...	-25.94	UAGUAUGGAAUUGGAACGUUUGC	-
78	yes	bmo-miR-P392-5p	GUAUCUAACGUCGAACCGGU	scaffold1264:175:266	+	CAACCGCGGUGUAUCUAACGUCGAACCGGUCUCCUCGAACUUAGCAACCCAGUUCUUAAUCGUUUGAAGAGUUGGAGUGUCGUCAAAGUUGU	((((.((((..(.((((((.((((((.(((......(((((.........)))))...)))))))))...)))))))..))))....)))).	-20.9	GUAUCUAACGUCGAACCGGU	-
79	yes	bmo-miR-P394-5p	GCAGUUGUCCUUUUUUUUGA	nscaf2176:2456468:2456546	+	CAUUCGUGAAGCAGUUGUCCUUUUUUUUGAGCUGUAAUUUUUUUUUUAUUGCUUAGAUGGGUGGGCGAGCUCACAGCCC	.....((((.((..((((((.((..(((((((.((((........)))).)))))))..)).)))))))))))).....	-23.5	GCAGUUGUCCUUUUUUUUGA	-
80	yes	bmo-miR-P395-5p	UCGGUGGUUUUUUACUGGUA	nscaf2847:6226516:6226596	-	AUUUAGAGCAUCGGUGGUUUUUUACUGGUAGUAGGACCUCUUGUGAGUCCGCACGGGUAGGUACCACCACCCCGCCUAUUU	...(((.((...((((((..((((((.((.((.((((.((....)))))))))).))))))....))))))..)))))...	-27	UCGGUGGUUUUUUACUGGUA	-
81	yes	bmo-miR-P396-5p	GAACAGCGAACGGAUCACCU	nscaf3026:5680396:5680475	+	UCGAGGCGAAGAACAGCGAACGGAUCACCUGAAGCGAAUUGAGAGUUUUAAAGUGUUUGUUGAGUGUUUUAAGUGUUGAA	((((.((..((((((.(.((((((.(((.((((((.........))))))..)))))))))..)))))))..)).)))).	-19.2	GAACAGCGAACGGAUCACCU	-
82	yes	bmo-miR-P499-5p	AUGUAAUGGCGUAAGGGGUAUG	nscaf2330:1602769:1602844	+	GUCAAAAUGAAUGUAAUGGCGUAAGGGGUAUGGAAUUAAUCGCAACCCCACGCUUGAUAGUAUUGAUUAUUUGACG	((((((((.((((..(((((((..(((((.((((.....)).))))))))))))..))..)))).))..)))))).	-21.6	AUGUAAUGGCGUAAGGGGUAUG	-
83	yes	bmo-miR-P512-5p	AGAUUCUGUAGCUAGAUCAA	nscaf2912:203800:203891	+	UAGGUUUUUGAGAUUCUGUAGCUAGAUCAAUAGCAUUUUUACAAAUAGACAAAAAUGAAUUUAAUUUAUCUAUGGAGCCAUCAAAAGACUUU	.((((((((((..((((((((.(((((.((...(((((((..........)))))))...)).))))).))))))))...)).)))))))).	-18.2	AGAUUCUGUAGCUAGAUCAA	-
84	yes	bmo-miR-P529-5p	UGGUGGUUAGAAAUAAAGUGU	nscaf3099:1034290:1034371	+	GUGGGCGCAGUGGUGGUUAGAAAUAAAGUGUGUUGGUUGGAAAACUCGCGUUUUAUUAUCAACGAAUCAUCUGUUACUUGUA	(..((.((((((((.(((.(((((((((((((..((((....))))))))))))))).)))))..)))).))))..))..).	-19.8	UGGUGGUUAGAAAUAAAGUGU	-
85	yes	bmo-miR-P534-5p	UGUGUUUGAGGGUAUGUAUU	scaffold5021:221:301	-	GUUAUAUUUAUGUGUUUGAGGGUAUGUAUUGGCGGAAAACUAGUCUGCCGCGGAAACGUACCAUCGAUAUGGUAAUAAACU	(((.((((...(((((.((.(((((((.((.((((............)))).)).))))))).)))))))...))))))).	-22.1	UGUGUUUGAGGGUAUGUAUU	-
86	yes	bmo-miR-P489-5p	UGACAGUGAACGGGUCU	nscaf1681:4991224:4991286	-	UUCAUCGAAAUGACAGUGAACGGGUCUGGUGCUAUUCAUACCCGUUUCUGUCAUUACGGAUCC	....(((.((((((((.((((((((.(((......))).)))))))))))))))).)))....	-27.2	UGACAGUGAACGGGUCU	-
87	yes	bmo-miR-P509-5p	GUUUGAAGCGGAGUCCCUCGAGU	nscaf2879:55637:55716	-	AACGUGUAAUGUUUGAAGCGGAGUCCCUCGAGUACUCUAACGGUUGAUGUCCGCUUCGCUUCGCUUCGAAUAUACACAAA	...(((((.(((((((((((((((....((..((.((........))))..))....))))))))))))))))))))...	-28.8	GUUUGAAGCGGAGUCCCUCGAGU	-
88	yes	bmo-miR-P514-5p	AAAUGAAAUUGUAAAAGGUA	nscaf2930:1879568:1879656	+	AAAACUUUACAAAUGAAAUUGUAAAAGGUACGCAUACAUAUUAUGUAUAUAUAUGUGUACUUUAUAUGUAUUUAAAAUGUAUAAGAACU	....(((((((....((((((((.((((((((((((.((((.....)))).)))))))))))).)))).))))....)))).)))....	-20.5	AAAUGAAAUUGUAAAAGGUA	-
89	yes	bmo-miR-P515-5p	AUAGACGGACAUAGUGAAGCGC	nscaf2931:1876854:1876948	-	CACGAGCCUUAUAGACGGACAUAGUGAAGCGCAUUAUUGUUGUCGAUAAGCGUUAUCGAUAGUGUAUUUAUUUUUGUCAUUUUGUGGGUUAGUGA	(((.(((((.(((((..((((.((((((..(((((((((....((.....))....))))))))).))))))..))))..)))))))))).))).	-28.6	AUAGACGGACAUAGUGAAGCGC	-
90	yes	bmo-miR-P525-5p	UAUAGUAUAAUGACGUCAUA	nscaf3055:1425171:1425249	+	UAUAAUAUAGUAUAGUAUAAUGACGUCAUAAUCUAGGAUUAUAUUAGAUUAUAAUGUCACUAUAAUAUAACAUAAUCUG	.....(((..((((.((((.((((((.(((((((((.......))))))))).)))))).)))).))))..))).....	-19.1	UAUAGUAUAAUGACGUCAUA	-
91	yes	bmo-miR-P530-5p	UGUGGGCUGCAUAUUGAUGA	scaffold1469:2184:2253	-	AAUGUGUGAGUGUGGGCUGCAUAUUGAUGAUUGAAAUCAUAUCAGUCUGUCCUGUCCACCCUCAUUCUUC	...(.(((((.((((((.(((.(((((((..((....))))))))).)))...)))))).))))).)...	-22.8	UGUGGGCUGCAUAUUGAUGA	-
92	yes	bmo-miR-P533-5p	UUGACUUCAGACUUACGGCU	scaffold42160:189:251	+	CGUACGGUCAUUGACUUCAGACUUACGGCUAGCGGACCCCAAGUUUGACACAGUAGACGUACU	.(((((.((((((...((((((((..(((.....).))..))))))))..)))).))))))).	-18.3	UUGACUUCAGACUUACGGCU	-
93	yes	bmo-miR-P502-5p	GAGAACGUCGUCUGGCGCGGUAU	nscaf2529:257894:257970	-	AGUAACAUUCGAGAACGUCGUCUGGCGCGGUAUCAUCACCGAAGCCGACGCGAGCCGUCGCUUGUAAAAAUGUUAAA	..(((((((((((..((.((.((.(((((((.((......)).)))).))).)).)).))))))....)))))))..	-25.5	GAGAACGUCGUCUGGCGCGGUAU	-
94	yes	bmo-miR-P519-5p	GAAACGGCGAACGGAUCACCU	nscaf2985:37196:37283	+	UACUCGAAGCGAAACGGCGAACGGAUCACCUUAAGCGGAAUUAUAAAGUGCUCUAAGUGUUAAAUAGAGUUUGUACUUCGCUGGAAUU	...((..((((((...((((((..((.((((((((((...........)))).)))).))...))...))))))..)))))).))...	-18	GAAACGGCGAACGGAUCACCU	-
95	yes	bmo-miR-P503-5p	GUGUUUGUUAGAAGUAGAGAAGU	nscaf2779:80849:80942	+	AGUUUUGAUAGUGUUUGUUAGAAGUAGAGAAGUUCGUGCAGUUUCAACCAUAAUGUUAAGAACUGCUGUAAUUUCUAGUCAAAUAGUAGAAACA	.(((((..((.(((((((((((((((.((.(((((..(((.............)))...))))).)).).)))))))).)))))).))))))).	-23.62	GUGUUUGUUAGAAGUAGAGAAGU	-
96	yes	bmo-miR-P497-5p	AAUUGUCUUAGGUUUCU	nscaf3015:643406:643492	+	AGAAGGGUGAAAUUGUCUUAGGUUUCUUAGCGUGAAUGUGACGAAACACCUUGAGAAAAUUUUAUUGGUUAACUAGCUGACCCGUCA	.((.((((((((((.(((((.(((((...(((....)))...)))))....))))).))))))...((((....)))).)))).)).	-18.3	AAUUGUCUUAGGUUUCU	-
97	yes	bmo-miR-P510-5p	UAUGGAGUUGGAACGGUUGCCU	nscaf2888:1469024:1469101	-	CUUAAAUUUGUAUGGAGUUGGAACGGUUGCCUAAGUUUGCCGCUAGGGGCGCUGUACCAACUGCAUAUAAAUUUGAGU	((((((((((((((.((((((.(((((.((((.(((.....)))..))))))))).)))))).)))))))))))))).	-37.7	UAUGGAGUUGGAACGGUUGCCU	-
98	yes	bmo-miR-P505-5p	UUGUAUGCAGUCGGAACAGCGG	nscaf2800:2694285:2694359	-	UAACUCAAAUUUGUAUGCAGUCGGAACAGCGGCAAACGUAGGCAAACGUUCAAACUCCAUACAAAGUUGAGUUAA	((((((((.((((((((.(((..((((....((........))....))))..))).)))))))).)))))))).	-27.2	UUGUAUGCAGUCGGAACAGCGG	-
99	yes	bmo-miR-P507-5p	UAGGUAGAAAUGGGGGCAUU	nscaf2847:1518384:1518473	-	UGGCUUGUCAUAGGUAGAAAUGGGGGCAUUGCACCUAAACUUCGAUUUGGUUUAAUAUUCUCAAGCCCCACAAACUCUCCUUGGUACCAU	(((..(..((.(((.(((..(((((((.(((....((((((.......)))))).......)))))))).))...))))))))..)))).	-22.1	UAGGUAGAAAUGGGGGCAUU	-
100	yes	bmo-miR-P526-5p	GCCGGGCCUGACGGACGCGUG	nscaf3063:1533037:1533119	+	UCAGUUGUCAGCCGGGCCUGACGGACGCGUGUCGUGUAUCUCGUACUGCGGAGCUUCCACCAUGGCUCUGCUCAGACGACUCG	..((((((((((.(((((((..(((.((...((((((((...)))).)))).)).)))..)).))))).)))..)))))))..	-32.4	GCCGGGCCUGACGGACGCGUG	-
101	yes	bmo-miR-P498-5p	UGGAAUCAUCGUCGUCUUCGUUU	nscaf2216:1479624:1479713	+	UCUUCUAUAAUGGAAUCAUCGUCGUCUUCGUUUUCGGCCUGAAUCAAUUGCAGGCGGAGUCUGGCGGCUAUGGUGGCUGCUUGUGCUUCU	.....(((((.(.(..((((((.(((.(((..(((.(((((.........))))).)))..))).))).))))))..).)))))).....	-25.8	UGGAAUCAUCGUCGUCUUCGUUU	-
102	yes	bmo-miR-P159-3p	GUCGUGGGUUCGGUUA	nscaf1705:1001194:1001281	+	GGAACUCAGAAACCGUACUCACGAUUCCGUUAAGAUAACAAUAAUUCUACCCUGAACUGAAGGUCGUGGGUUCGGUUACAUGACAAAC	.....(((..(((((.((((((((((..((((...)))).....(((......))).....)))))))))).)))))...))).....	-22.2	-	GUCGUGGGUUCGGUUA
103	yes	bmo-miR-P156-3p	GGUUUAAGGAUGUUUCU	nscaf2136:4137912:4137997	+	AUUUGUUUGUGGAAAUAACCUUAUUUUAUGCAAUUUUGAUGAAAAUUGCCAGAAAAAGUGGUUUAAGGAUGUUUCUGAAUACAUAU	...(((...((((((((.(((((..((((((((((((....))))))))........))))..))))).))))))))...)))...	-20.3	-	GGUUUAAGGAUGUUUCU
104	yes	bmo-miR-P157-3p	GCGAUGCUACAGUCACG	nscaf2511:1174358:1174449	+	GUUGAUGUAUUUGCGAGCAAGCGUUGCUGUGGCUUAUCGCUCUCAAUGUGACCGCAGACGAACCGGCGAUGCUACAGUCACGUUACAUCGAG	.((((((((..((....)).((((.((((((((..((((((.((..(((....)))...))...)))))))))))))).)))))))))))).	-32.2	-	GCGAUGCUACAGUCACG
105	yes	bmo-miR-P195-3p	UUGAGGCGGGAAACAUU	nscaf2779:76395:76461	+	CGACUGGAGAGCGUUUCCGGAGCCUCAAAUUGAACCUCGUUUGAGGCGGGAAACAUUCUCGCAGAUU	...((((((((.((((((...(((((((((........))))))))).)))))).))))).)))...	-30.8	-	UUGAGGCGGGAAACAUU
106	yes	bmo-miR-P196-3p	AACGAUAAUUGGAGAUG	nscaf2827:2268725:2268790	-	GAGGUCUCUAUCUCCUAAAAUUAUUGUAAAAUUUAUUGGAACGAUAAUUGGAGAUGAAGGGAUUAA	..(((((((((((((...(((((((((.............)))))))))))))))..)))))))..	-18.22	-	AACGAUAAUUGGAGAUG
107	yes	bmo-miR-P162-3p	UGGGAUAUAUGGUUUG	nscaf2828:2920496:2920561	-	AAUGUUCCUGAUUCGCCGCUGUAAAUUCCAGUUUACUUAUUGGGAUAUAUGGUUUGUCGGGGUCAU	.(((..((((((..((((.((((..(((((((......)))))))))))))))..))))))..)))	-22.5	-	UGGGAUAUAUGGUUUG
108	yes	bmo-miR-P163-3p	UUUGACCAGUGCGUGUU	nscaf2847:5057915:5057976	-	CAUCACAAAUACCACAGUGUCUUAAGACGAAAGUCUUUGACCAGUGCGUGUUACCAGUGAUU	.(((((.((((((((.(.(((..(((((....))))).)))).))).)))))....))))).	-21.2	-	UUUGACCAGUGCGUGUU
109	yes	bmo-miR-P160-3p	GCGACUGAAUUAUGGCA	nscaf2855:6258460:6258534	+	UCGGUUAGCGAAACCUAUAGUCAGUCGUCACGUUAUCUCGGUAUCAUAGCGACUGAAUUAUGGCAGGCUAAUGCA	...((((((.....((((((((((((((.....(((....))).....))))))).)))))))...))))))...	-21.8	-	GCGACUGAAUUAUGGCA
110	yes	bmo-miR-P164-3p	UGUUUCGGCAUAUAAG	nscaf2859:537855:537933	+	UGCAGCUGAACUUGUAUGCUGGAACAUCACAUAUAAAAGAUUAUUAGCCAUAAUGUUUCGGCAUAUAAGGUGUAGUGGC	.((.((((..(((((((((((((((((......(((.......)))......)))))))))))))))))...)))).))	-26.6	-	UGUUUCGGCAUAUAAG
111	yes	bmo-miR-P198-3p	GUGGGAUGUACGCGGAU	nscaf2943:885419:885503	-	UUUCGGCGUUGGUCGGUCGGGUCGCGUUCCGAACUAUAAACGUAUGAAAUGCAAACGAGUGGGAUGUACGCGGAUCCCGCCGAGU	.(((((((..((....(((.((.(((((((..(((.....(((.((.....)).))))))))))))))).)))..))))))))).	-27	-	GUGGGAUGUACGCGGAU
112	yes	bmo-miR-P199-3p	AUUUCGGGGACACCGG	nscaf2990:325058:325136	+	CUUACACCGCUCGGGUUCGGCCGAAAACGGGACAAUUUUGCGUUCCAAAGUUCAUUUCGGGGACACCGGGACUCGUAAU	.((((....(((((((((..(((((((((((((........)))))...))...)))))))))).)))))....)))).	-23.3	-	AUUUCGGGGACACCGG
113	yes	bmo-miR-P201-3p	AUAUGUGGGCGUGGCUU	nscaf3031:4734915:4734982	-	CGCGAAUAGGCGAAAGGGUGGCGUCUUCACAUGUCAAUGCGAUAUGUGGGCGUGGCUUGAAGCACGUA	.(((.....((....((((.(((((..((((((((.....))))))))))))).))))...)).))).	-24.5	-	AUAUGUGGGCGUGGCUU
114	yes	bmo-miR-P161-3p	CGUGAGUACGGAACUGC	nscaf3093:472769:472855	-	UAUGUGGAAAUCUAGUCAUCUGUAUUAGUAUUUUUUACUGUCUACCGAAGGAUAGUCGAGCGUGAGUACGGAACUGCCUAUUGCAAU	..((..(.....((((..(((((((...(((.(((.(((((((......))))))).))).))).)))))))))))....)..))..	-18.8	-	CGUGAGUACGGAACUGC
115	yes	bmo-miR-P158-3p	AACAGCGUGGACAUUGC	nscaf98:1314218:1314287	-	AUGAGCACGAGCAAUGUCCACGCUGUUAUCAUAAUAAUAUGAUAACAGCGUGGACAUUGCUCGUUUUCGC	..(((.(((((((((((((((((((((((((((....))))))))))))))))))))))))))).)))..	-51	-	AACAGCGUGGACAUUGC
116	yes	bmo-miR-P203-3p	UAUUACUUAUUGUUUACUGG	nscaf1108:2184136:2184225	+	AGUGCUUACGAUUAGUAUGAAUAACAAUAUAAUGAUUUAAUAUGUUAUAAAUAAACAUUAUAUUACUUAUUGUUUACUGGUGGUAGGACC	.((.(((((.(((((((..(((((.((((((((((((((........)))))...)))))))))..)))))...))))))).))))))).	-20	-	UAUUACUUAUUGUUUACUGG
117	yes	bmo-miR-P204-3p	UCAGUUUGAAGGUCCGGAUUAUUG	nscaf1690:148470:148564	+	UGUCAUUGCUGUGAUGUGGUCUGGUCGCAUUGGAUUAGACGAGUUGAAAUAAUACGUCCAUUCAGUUUGAAGGUCCGGAUUAUUGUGUAAAAGAU	.....((((.(((((.(((.((..(((.(((((((..((((.((((...)))).)))).))))))).))).)).))).)))))...)))).....	-23.6	-	UCAGUUUGAAGGUCCGGAUUAUUG
118	yes	bmo-miR-P100-3p	UAAAUUUUUUGUUCUGAUUC	nscaf1690:6936236:6936318	+	GUCGAAUAGAAAUUUUGCAAAUAAUUUAGUUAGCUUACUCCAUUGAAGUAGCUUAAAUUUUUUGUUCUGAUUCUUUAUUCGAA	.(((((((((((((..(((((.((((((...((((.(((.......))))))))))))).)))))...)))).))))))))).	-20.5	-	UAAAUUUUUUGUUCUGAUUC
119	yes	bmo-miR-P205-3p	AGGCACAGGCUCUUUUGGCUUU	nscaf1705:1200727:1200806	-	CUCGGGAGGCGGCUGCCAAGUAGACACGGGCUCUGGAGGCAGCUUGGGAGGCACAGGCUCUUUUGGCUUUUCUUCUUUAC	...((((((..(..((((((.(((..(.(.((((.(((....))).)))).)...)..))))))))).)..))))))...	-24.7	-	AGGCACAGGCUCUUUUGGCUUU
120	yes	bmo-miR-P086-3p	UGAUAUGCUAAUAUUCCGUAUUCA	nscaf2575:3851197:3851281	+	AAGAUAUUCGUAAUACAGCUUGUAUUCGUAUAUCGGUAAUCCGGCGGAUUCUGAUAUGCUAAUAUUCCGUAUUCACUUUAUUCAU	..((.....(((((((.(...(((((.(((((((((.(((((...)))))))))))))).))))).).))))).)).....))..	-21	-	UGAUAUGCUAAUAUUCCGUAUUCA
121	yes	bmo-miR-P101-3p	UCCAAUAUGGUAUAGGAGGAAG	nscaf2589:5708145:5708239	-	UUCUACAGAUUUUUCAAGAUAUUUUUUGACGAUGAAACCAACGCCAUGGUGUCCUGGCGUCGUUCCAAUAUGGUAUAGGAGGAAGUCUGGCUGAG	.((..((((((((((...(((((..(((((((((...(((((((....))))..)))))))))..)))...)))))..)).))))))))...)).	-24.9	-	UCCAAUAUGGUAUAGGAGGAAG
122	yes	bmo-miR-P209-3p	ACACCGGGAGCUGCGGUCUG	nscaf2782:131013:131086	+	CAACUUAUCAGGACUUCAGUGGUCAGUGGAUCAGCUAAAGCUUCACACCGGGAGCUGCGGUCUGCGAAAAGAUA	...(((.((.(((((.((((..((.(((((..(((....))))).))).))..)))).)))))..)).)))...	-22.4	-	ACACCGGGAGCUGCGGUCUG
123	yes	bmo-miR-P087-3p	UGUGGUUCAGUCGGUCACGGUA	nscaf2818:2726247:2726334	+	CAUUUUCUUUUAUUUUGACGAAUUGAUUAUCACCUCCAAUCAUAAGGAGGUUCGUUUGUGGUUCAGUCGGUCACGGUACUUGAAUAAA	....(((...(((..((((..(((((((((.((((((........))))))......)))).)))))..))))..)))...)))....	-19.1	-	UGUGGUUCAGUCGGUCACGGUA
124	yes	bmo-miR-P103-3p	UGACAAAAGCAGGGAAACGU	nscaf2825:711930:712020	-	UUUGCAUUACACAUUUCCUUUUUUUUUUAAUUUGGCGUCGCGCGGUUUGCGAAUAUGCCAUUGACAAAAGCAGGGAAACGUUUAUCACGAU	.(((...((.((.((((((((((((.((((..((((((..(((.....)))...)))))))))).))))).))))))).)).))...))).	-21.4	-	UGACAAAAGCAGGGAAACGU
125	yes	bmo-miR-P104-3p	AACGGCCGUCUGGUGUAGUGU	nscaf2827:1180678:1180755	+	GACAUAGCCUACUAUGAGCCAAUAAGUCGGAAUUUUAAUUAAAAUUUAACGGCCGUCUGGUGUAGUGUGGUAAGUGAA	..(((.(((((((((..((((....(((((((((((....)))))))..))))....)))))))))).)))..)))..	-18.4	-	AACGGCCGUCUGGUGUAGUGU
126	yes	bmo-miR-P088-3p	GAACUCGAUUUUUAUUUUGU	nscaf2828:2910169:2910252	-	CUUCGAGCUUUAAAAGCGUAAUUGAGAAUUUCGUUGACUGUCAUACCGGUUUAUGAACUCGAUUUUUAUUUUGUGAGAUUGAUA	..((((.((((((((....(((((((...(((((.(((((......))))).))))))))))))....))))).))).))))..	-18.7	-	GAACUCGAUUUUUAUUUUGU
127	yes	bmo-miR-P213-3p	UUUAAUUGUAUUGUAGGCAG	nscaf2836:165281:165377	+	ACAACUCGAGAUGCCAGCGAUAAAUCGUUGUUAUUAAAACCGGGUACUGAGUUAUCCUAGUUGUAUUUUUAAUUGUAUUGUAGGCAGCGGCUUGUCU	((((..((...((((.((((((....((((..(.((.(((.(((((......)))))..))).)).)..))))..)))))).)))).))..))))..	-21.7	-	UUUAAUUGUAUUGUAGGCAG
128	yes	bmo-miR-P066-3p	GGGUAGACUGAAGACUGCGG	nscaf2855:733942:734029	+	UGUUUCUUACUGCGAUUAUUAGUUUUGAUGAGUGCGCUGUUACAGGCGCAUUGAUGGGGGGUAGACUGAAGACUGCGGAUAGGACACU	.((.((((((((((.((.((((((((.((.((((((((......)))))))).)).).....))))))).)).))))).))))).)).	-28.9	-	GGGUAGACUGAAGACUGCGG
129	yes	bmo-miR-P105-3p	AAAGGAUGGGAGGGUGGUGU	nscaf2855:3835896:3835986	+	UCGCGAUAGUGGGUGUCUUUAUCUUGUUUAUCUCUGCCGUGACGUAAUAACGUUGCGGUUCAAAGGAUGGGAGGGUGGUGUACCAACGCAA	..(((......((((.(.(((((((.(((((((..((((..((((....))))..)))).....)))))))))))))).)))))..)))..	-30.3	-	AAAGGAUGGGAGGGUGGUGU
130	yes	bmo-miR-P106-3p	AGAGAUGGACUCUUGUGUUAUA	nscaf2855:2535173:2535261	-	GUAGUCGCGAUACAGCGCGGAGCCAUUAGUGCCUGUCGAUAAUUUGUCGAUAGAGUUAGAGAUGGACUCUUGUGUUAUAUCGAUAAAUA	.......(((((.((((((((((((((...((((((((((.....)))))))).))....))))).))).)))))).))))).......	-32	-	AGAGAUGGACUCUUGUGUUAUA
131	yes	bmo-miR-P067-3p	GCAUGCUGCGGUAAGAUUUG	nscaf2855:2875918:2876013	-	CUACCGCCUUCGUAUCUAUUGUAGGUAUUAUCUAUGUUGUCAGUUGUAAACAGUAAUGUCAAUGUCGCAUGCUGCGGUAAGAUUUGUAGGUACUUG	.....((((.((.(((((((((((.(((...(.((((((.((.(((....)))...)).)))))).).)))))))))).)))).)).)))).....	-19.6	-	GCAUGCUGCGGUAAGAUUUG
132	yes	bmo-miR-P107-3p	ACUUUGUAGUCCUUCAUGCACGGU	nscaf2859:1465779:1465870	-	AGAACAUGGCCGACAUUUUGGUAUUGCUGUCAUGAAGAUUUUUCAGUGACAAAAUUUAACUUUGUAGUCCUUCAUGCACGGUUUUAUGUUCC	.((((((((((((....)))))...(((((((((((((((....(((...........)))....))).))))))).)))))..))))))).	-23.1	-	ACUUUGUAGUCCUUCAUGCACGGU
133	yes	bmo-miR-P090-3p	AAAGUUCCAACUGCAUACAAAU	nscaf2930:6118046:6118144	-	GUGCUCCAUAGCGUAAAAGUAAAAUUGGUAUGCAGUUGGAAUAGCGCCCCUAGUGGCAAACGUAAGUAAAGUUCCAACUGCAUACAAAUUUGAGUUAAC	..((((....((......)).(((((.(((((((((((((((...(((......)))..((....))...))))))))))))))).)))))))))....	-33.8	-	AAAGUUCCAACUGCAUACAAAU
134	yes	bmo-miR-P091-3p	CACGUUCGAACUCCAUACAAAU	nscaf2937:800913:801000	-	AGUUAAGUCAAAAUUAUAUGCAGUUGGAACAGCGCCCCUAGCCGCAAACGUAGGCACACGUUCGAACUCCAUACAAAUUUGAGUUAAC	.(((((.(((((.((.((((.((((.((((.(.(..((((..((....))))))..).))))).)))).)))).)).))))).)))))	-24.1	-	CACGUUCGAACUCCAUACAAAU
135	yes	bmo-miR-P108-3p	UGGAUAAUUUAUUACUUGCA	nscaf2939:36538:36634	+	AGAGAUGAACUAUGGCAAUCAGGUAAUAACUUUGUGUAAAAAGUCUCAACUGAAAAGUUAAUAAGUUUGGAUAAUUUAUUACUUGCACCAUACUCUA	((((......(((((....((((((((((..((((.((((.......((((....))))......)))).)))).))))))))))..))))))))).	-21.82	-	UGGAUAAUUUAUUACUUGCA
136	yes	bmo-miR-P116-3p	CGGUAUGAACAAAAUGCUAU	nscaf2953:1842896:1842990	+	CAAUGAUGUUAUUUAUAGUAGUUUUCUUCAAAUCGGACUCGAGACUCGUUUUGCGCUCAUAGUUUCGGUAUGAACAAAAUGCUAUAUCAUCUACG	....((((.....(((((((.((((.((((.((((((((.(((...((.....)))))..)).)))))).)))).))))))))))).))))....	-20.7	-	CGGUAUGAACAAAAUGCUAU
137	yes	bmo-miR-P069-3p	UAGAGUGAAUAGAGCGACCG	nscaf2956:142705:142773	-	GGCCGCGCGGCGCGCUACCAGCACUCUAGCGCGCUGCCGUAGAGUGAAUAGAGCGACCGGUCGACGGUG	.((((((((((((.(((....(((((((.((......)))))))))..))).))).)))..)).)))).	-28.3	-	UAGAGUGAAUAGAGCGACCG
138	yes	bmo-miR-P070-3p	UUAGGACGGUAGUCGGUAAUGAUG	nscaf2959:132526:132609	+	AUAUUAGAAAUCGAUAUAUCGAACUUGUUCGGUCUAAAUAGCGAUUGUUUUUAGGACGGUAGUCGGUAAUGAUGGUUCUGAUUC	..(((((((.(((.((((((((.((...(((..(((((.(((....))))))))..))).))))))).))).))))))))))..	-18.8	-	UUAGGACGGUAGUCGGUAAUGAUG
139	yes	bmo-miR-P217-3p	UGUUAUAGUAGGUCGCGUGU	nscaf2962:420876:420954	+	UUAUAGUAGGUCGCGUGGUAUAGUAGGCCUCGCGUUAUAGUAGGUCGCGUGUUAUAGUAGGUCGCGUGUUAUAGUAGGU	((((((((.((.((.((.(((((..(((((.((......))))))).....))))).)).)).)).)))))))).....	-18.3	-	UGUUAUAGUAGGUCGCGUGU
140	yes	bmo-miR-P218-3p	AAACCCGACUUACGCGUACU	nscaf2964:2427150:2427237	-	UAAAGCAAGAGGGUAUGCGUAAGUCGAUGAGUGACACAGUAUUAGCGUGGCGUUGAUCAAACCCGACUUACGCGUACUCUCUUGCUUU	.(((((((((((((((((((((((((.(((..(((.(.((....))...).)))..)))....)))))))))))))))))))))))))	-45.3	-	AAACCCGACUUACGCGUACU
141	yes	bmo-miR-P220-3p	GUUUUAUUUUUUGGUUUUCU	nscaf2986:6078251:6078337	-	CUUCUGCAAUUCCGAGAGAUAUUCAAAAAUAAAACCUCCUAAAUUAUCAAGUGGAUCGUUUUAUUUUUUGGUUUUCUUGUACAGACA	..((((......(((((((.((..(((((((((((.(((.............)))..)))))))))))..)))))))))..))))..	-18.22	-	GUUUUAUUUUUUGGUUUUCU
142	yes	bmo-miR-P221-3p	GAAUUUGGCUUUUAAUUUAU	nscaf2993:4539593:4539684	+	AAUUAAUUUAAUAAAUUUAAGGCUUAUUUACACUGGGAACACAUUUAUAUUGGAAUUCCCUUGAAUUUGGCUUUUAAUUUAUUAUUAUUUUA	........(((((((((.((((((.(((((....(((((..((.......))...))))).)))))..)))))).)))))))))........	-19.6	-	GAAUUUGGCUUUUAAUUUAU
143	yes	bmo-miR-P222-3p	CGCUCUGACGCACGCUAAGUACGC	nscaf2993:7113429:7113511	+	UCAAACAGAACGCGUUAUUAGCGCGCGUCAUAGCGCGGCGUUAGUUUAGCGCUCUGACGCACGCUAAGUACGCGAUCUGUUUG	.((((((((.(((((..((((((.((((((.(((((.((....))...))))).)))))).))))))..))))).))))))))	-49	-	CGCUCUGACGCACGCUAAGUACGC
144	yes	bmo-miR-P072-3p	GCAACGAGCACGAACGACGAG	nscaf2993:764875:764967	-	GGCGAUUCUGUCGAGUUCGGUUCAUUGAGCGACGAGCGGGCGCCGCGAGCGGAGCGCCGCCGGCAACGAGCACGAACGACGAGGUAGGGCGCG	.(((.((((((((.(((((((((.(((.....((.((((((.(((....))).)).)))))).))).)))).)))))..)))..)))))))).	-40.6	-	GCAACGAGCACGAACGACGAG
145	yes	bmo-miR-P117-3p	CGAGAAGUUCAGCUUUCAUU	nscaf3015:571230:571325	-	AAUACCUCAUAGAUUAGACUUCAAAAUCGUGUAAAGCUGGCUUUAUCUCGCUAUGACAACGGAAGCCGAGAAGUUCAGCUUUCAUUUGCGGGUAAU	..(((((((..((.......))......(((.((((((((((...(((((((.((....))..)).))))))).))))))))))).)).)))))..	-21.4	-	CGAGAAGUUCAGCUUUCAUU
146	yes	bmo-miR-P109-3p	AAAGGAUGGAUUCAUAACUA	nscaf3027:3687669:3687757	+	GUGCUUAGUGGAAAUAUACAUAUUUCCUUAACAUUUUUGUGUUUUUACCUUUACUAUAUAAAGGAUGGAUUCAUAACUAUUUGAAAGCA	.(((((...(((((((....))))))).........(((((..((((((((((.....)))))).))))..)))))........)))))	-19.7	-	AAAGGAUGGAUUCAUAACUA
147	yes	bmo-miR-P073-3p	UCUUUUCGGGAUAUUGUAUGAUG	nscaf3027:4065337:4065432	-	CAGGAAUUCCGACAUUUGUUACAUUAUUCUCAUUAGAACAAUCUUCAUUUGAGAUUAUGCUUUUCUUUUCGGGAUAUUGUAUGAUGUUAAGUUCUU	.(((((((..((((((...((((.((((((.(..((((.((((((.....))))))......))))..).)))))).)))).)))))).)))))))	-20.6	-	UCUUUUCGGGAUAUUGUAUGAUG
148	yes	bmo-miR-P110-3p	AGCACGGUACUCUUAUAACGC	nscaf3027:4432638:4432715	-	AAUAAGAAAACGCGUCAUAAGAGUACCGUGCUAUAUAUAAGGGGUAUAGCACGGUACUCUUAUAACGCGUUUUCUUAU	.((((((((((((((.((((((((((((((((((((.......)))))))))))))))))))).))))))))))))))	-52.1	-	AGCACGGUACUCUUAUAACGC
149	yes	bmo-miR-P074-3p	AUCUUGUAAGUAGGUAGGUA	nscaf3031:6058541:6058631	+	GAUGGCCAGGUAUUUUGUUAUCUUCUUACUUUAUAAGCUUACUAAGUGACAAUUUAUCACAAUCUUGUAAGUAGGUAGGUAUAUGGGCAAU	..((.(((..........(((((.(((((((.(((((.((.....((((.......)))))).)))))))))))).)))))..))).))..	-18.4	-	AUCUUGUAAGUAGGUAGGUA
150	yes	bmo-miR-P223-3p	UCUAUUACGCGGUGCGGAUA	nscaf3034:2573113:2573204	-	ACAGUAACGGAUACAAAUUUGCAUUUAAGAUGAGGGUGAUAAGUUUUUUAUUAGAUUACUUGUCUAUUACGCGGUGCGGAUACGUCCAUUGG	.((((...((((....(((((((((...(.(((....(((((((..((.....))..)))))))..))))..)))))))))..)))))))).	-19	-	UCUAUUACGCGGUGCGGAUA
151	yes	bmo-miR-P112-3p	UAUAUAGAUUAUUUUAGGCA	nscaf3040:907765:907853	+	CGAUCCAUAUCUCUUUAAAUUAUCGAUAUUUAAAUAUGCAACCUGUCUUUGCAUAUUUAUAUAUAGAUUAUUUUAGGCAAUAAACGAUC	.((((..(((..(((.((((.(((.((((.(((((((((((.......))))))))))).)))).))).)))).)))..)))...))))	-19.9	-	UAUAUAGAUUAUUUUAGGCA
152	yes	bmo-miR-P113-3p	GCAGAGCGUAGAACGACGUGUG	nscaf3040:2422709:2422782	-	CAGUGUGUCGCAAGCGGCCGCUUCACGCAGUUCACAUUCGGGGCAGAGCGUAGAACGACGUGUGCGACGCGCUC	.(((((((((((.(((..((.(((((((.((((.......))))...)))).))))).))).))))))))))).	-32.6	-	GCAGAGCGUAGAACGACGUGUG
153	yes	bmo-miR-P225-3p	AGUGGAUGGCGACUUAUGUAUU	nscaf3055:748872:748970	-	AGAAUUGUUUCAUCUUAUUUUCGUACAUAAGUGUCCGUCCAAUUCCUACACUCAGUAAAAGUCUUGAAGUGGAUGGCGACUUAUGUAUUGCAGUAUCAA	.(((((((..............((((((((((..(((((((.(((....(((.......)))...))).)))))))..)))))))))).))))).))..	-24.76	-	AGUGGAUGGCGACUUAUGUAUU
154	yes	bmo-miR-P076-3p	UUUGUCGGAAAUCGAGAUAA	nscaf3058:7336171:7336266	+	CAAAAAUGUAGGUCUUUUUAUUACCUACAACUUUGUCAUUUAAUUUUUUUCCAUAGGACUUGUAGUUUUGUCGGAAAUCGAGAUAAACCGUUUUUU	((((..(((((((.........)))))))..)))).......(((((((((((((((((.....))))))).)))))..)))))............	-18.6	-	UUUGUCGGAAAUCGAGAUAA
155	yes	bmo-miR-P226-3p	UCAUAACUUUUGUUUUGAUGUCU	nscaf3063:2354695:2354765	+	UGGCACCCAUACGUCAGGCAUGGUAAGAGACUUGAGUUUCAUAACUUUUGUUUUGAUGUCUGUGGGCAUAU	..((.((((.((((((((((.(((..(((((....)))))...)))..)).)))))))).)).))))....	-20.4	-	UCAUAACUUUUGUUUUGAUGUCU
156	yes	bmo-miR-P092-3p	UUCUUUGCUUACAAUCUUGC	nscaf3093:988704:988799	-	UUUCCGUUAAAAGUUUUUGUAGGCAGGUUUCUAUUCUGAGGGAGAAUUGAUUGAUAGUCUCCUGGUUUCUUUGCUUACAAUCUUGCAAGUCGGUGA	...(((....(((...(((((((((((..((......))(((((((((....)))..))))))......))))))))))).)))......)))...	-21.3	-	UUCUUUGCUUACAAUCUUGC
157	yes	bmo-miR-P093-3p	UGCGUGCCACUGUGACGUCA	nscaf3097:1636270:1636346	-	CUCGGCAUUAGACGGCACUCCAGUUGUAGGUACUUAAUAACUCCAUGUGCGUGCCACUGUGACGUCAUCUGGCCGCU	..((((..((((.(((..((((((.(((.((((.............)))).))).)))).)).))).))))))))..	-24.32	-	UGCGUGCCACUGUGACGUCA
158	yes	bmo-miR-P078-3p	UACAAUAUUGGGUUAACUUU	nscaf3099:2273286:2273376	-	UCGAUAGCGUAAAAGUUAACUCAAAUUUGUAUGGAAAGGGAUCGUUUCUGCUCCAACUGCAUACAAUAUUGGGUUAACUUUUACGCUAUCG	.(((((((((((((((((((((((..(((((((.(...(((.((....)).)))...).)))))))..)))))))))))))))))))))))	-44.7	-	UACAAUAUUGGGUUAACUUU
159	yes	bmo-miR-P227-3p	UUAAAUGUAGAGUUAACAAGAU	scaffold16682:228:320	-	GGGUUCUUGAUUCUUGAAGGUAGCAAUACUUAGUUUUGAAAUGGAUAGCUUUUGUUUUUUAUUAAAUGUAGAGUUAACAAGAUCGUCAAAACC	.((((.((((((((((....((((..((((((((...((((..((.....))..))))..)))))..)))..)))).)))))..)))))))))	-19.2	-	UUAAAUGUAGAGUUAACAAGAU
160	yes	bmo-miR-P228-3p	UGUGAGCACUGACCUCGGGCGUG	scaffold1742:2273:2354	-	AGCUGCAGGAGGCGCCCGAGGGCAGCAGCGCACAGCCCGCGUGAGUACCUGUGAGCACUGACCUCGGGCGUGUCCCAGAGCA	.(((...(((.((((((((((.(((..((.(((((...((....))..))))).)).))).)))))))))).)))...))).	-48.7	-	UGUGAGCACUGACCUCGGGCGUG
161	yes	bmo-miR-P094-3p	UAUUGCGCUGCGUCGAUACG	scaffold18718:454:519	-	UCCAGCACGAUCGGUCGCUUGCAGCCUACAUCUAUGUAUUGCGCUGCGUCGAUACGUCCGCGCAGG	.((.((.((..((((((..(((((((((((....))))..).)))))).)))).))..)).)).))	-21.4	-	UAUUGCGCUGCGUCGAUACG
162	yes	bmo-miR-P114-3p	AGAUGGUAUACUCUUGGCAA	scaffold5862:782:872	-	AUCCUGAAAGAGUUCUCAAUCACACCCAGGGAAGUAUAUCGAUUAUGUUAGCAUCGGCAGCAGAUGGUAUACUCUUGGCAACUUAUAGGUA	..((((.(((.((........))..(((((..(((((((((....((((.((....))))))..))))))))))))))...))).))))..	-21	-	AGAUGGUAUACUCUUGGCAA
163	yes	bmo-miR-P118-3p	GAAACAGCGAACCGAUCACCU	nscaf3027:2783061:2783144	-	AAACCGUUGUAGGGACGGCACGCAGUUAGUUAGUAAUCGGAACUACUAGAAACGAAACAGCGAACCGAUCACCUGGAGCGAAGC	....((((.(((((((((..(((.(((.(((((((........)))))...))..))).)))..))).)).)))).))))....	-24.3	-	GAAACAGCGAACCGAUCACCU
164	yes	bmo-miR-P231-3p	GCUCGGAUGCAGUAACGGAG	nscaf2865:2107769:2107842	+	ACCUCGUUGGCCUCCGAAGCCGACGUCGGAGUGCGCCCUCCAGCGCUCGGAUGCAGUAACGGAGUCGACGUUAA	....(((((((.((((..((.(.((((.((((((........)))))).))))).))..)))))))))))....	-33	-	GCUCGGAUGCAGUAACGGAG
165	yes	bmo-miR-P099-3p	UGCAGUGCAGAACGAGGCUAA	scaffold910:12137:12214	+	ACCGGAUGUCUUAGCCCUCGUACCGCACUGAAUUAAUAUAAUUUUAAUGCAGUGCAGAACGAGGCUAAAACGUCCCAU	...((((((.((((((.((((.(.((((((.(((((.......))))).)))))).).)))))))))).))))))...	-35.1	-	UGCAGUGCAGAACGAGGCUAA
166	yes	bmo-miR-P393-5p	UGGUGUAUUUGGUGGAGAUG	nscaf3058:8655449:8655533	+	GUACAGUGGGUGGUGUAUUUGGUGGAGAUGUGUGGUUUGAGGUCGUGCCGGUGUCAUUACACAGUAUAUAUGCCGGCUUAAGGCG	((..(((.((((.((((((((((((.((..(.((((.((....)).)))))..)).)))).))).))))))))).)))....)).	-21.3	UGGUGUAUUUGGUGGAGAUG	-
167	yes	bmo-miR-P504-5p	UUUCUGAAUCGGGUGCAUUUGAG	nscaf2176:2632448:2632518	-	CAGCAGACGGUUUCUGAAUCGGGUGCAUUUGAGCUUGUACCGCACCAGAUGCUCCUUUCGAUGUCCUGCAG	..(((((((.....((((..(((.(((((((.((.......))..))))))).))))))).))).))))..	-21.3	UUUCUGAAUCGGGUGCAUUUGAG	-
168	yes	bmo-miR-P455-5p	CGUUGUACGGACGUUUG	nscaf1681:4681280:4681341	+	GCCCACAGAACGUUGUACGGACGUUUGGAGUCGUUUAACUUCGUCGCAGCCGUUUGGUGGAC	..((((.((((((((((((((.(((...........)))))))).)))).))))).))))..	-18.8	CGUUGUACGGACGUUUG	-
169	yes	bmo-miR-P456-5p	AAUGACUCGUUGGUGCA	nscaf2888:182487:182559	-	AAACGGCUUGAAUGACUCGUUGGUGCAGUAGUUAGCGGUCCAGACUGUUGCGCCAAGGGUCGUGGGAUCGAUU	...(((((...(((((((.((((((((((((((.........))))))))))))))))))))).)).)))...	-28.3	AAUGACUCGUUGGUGCA	-
170	yes	bmo-miR-P398-5p	GAUAACAGAAGUAGUAUGUACU	nscaf2210:3116141:3116236	+	UCGCGCAUGUGAUAACAGAAGUAGUAUGUACUGGUCAAGAAUGAACAAAUGUUCUGAGACUAGGGUAGGUAUGUGUUGUGUUCUCUACACUCAAAU	.......(((((.((((.((...((((.((((((((.(((((........)))))..))))..)))).))))...)).)))).)).))).......	-20.9	GAUAACAGAAGUAGUAUGUACU	-
171	yes	bmo-miR-P399-5p	UUGUUUUAUAUUUUCGGAGU	nscaf2529:4783426:4783510	-	AUUUUAGUUAUUGUUUUAUAUUUUCGGAGUAUUCGUGUGCACUUUUGCGUGUAAAUACCGAAUGUGUGGGAACUAUAUUUAGAAA	.((((((.(((..((((((((.(((((..((((.(..((((....))))..).))))))))).))))))))...))).)))))).	-20.4	UUGUUUUAUAUUUUCGGAGU	-
172	yes	bmo-miR-P558-5p	UAUAGAAAUCGUUAGGGCUUA	nscaf2986:3524478:3524556	-	UUAGGGAAAGUAUAGAAAUCGUUAGGGCUUAGGUCGGGGCUGUACGGCGGAUGGUCUAAUAAUUCUAUGUUUUCUUGCU	...((((((((((((((...((((((.(....((((........))))....).))))))..))))))))))))))...	-21.5	UAUAGAAAUCGUUAGGGCUUA	-
173	yes	bmo-miR-P559-5p	CAAUGUAAAAUUGGCAGAUUAAC	nscaf2986:5964237:5964316	-	UAAGUCGCAUCAAUGUAAAAUUGGCAGAUUAACUCAGAGUAUGAAUAAAGUUAGUCUGUUUAAUUUAUAUGUCUGACACC	...((((.....(((((((...((((((((((((((.....))).....)))))))))))...)))))))...))))...	-19.7	CAAUGUAAAAUUGGCAGAUUAAC	-
174	yes	bmo-miR-P400-5p	GUCUUCUAUAUGUUCGGAGU	nscaf3045:625314:625382	-	UGGUGUGUUUGUCUUCUAUAUGUUCGGAGUAAAUUAUCCCGCGAAUGCGAAGGACAAAUAACAAGCCAC	((((.((((((((((((((.(((..(((........))).))).))).))).))))))))....)))).	-19	GUCUUCUAUAUGUUCGGAGU	-
175	yes	bmo-miR-P547-5p	AGCGCUAUCUCUGUCGCACACU	nscaf2136:1404682:1404780	+	GUAGUCGUAGAGCGCUAUCUCUGUCGCACACUACCCGUGCGACGUUUGUCCUAGACCGGGGUAAUGUGCGGUCGGAUUUUUAGUGUUUCGAGCGAAAGA	....((((.((((((((..(((((((((((.(((((((..(((....)))....))..))))).))))))).))))....))))))))...))))....	-34.2	AGCGCUAUCUCUGUCGCACACU	-
176	yes	bmo-miR-P545-5p	AACCGGUCAUCACAAAGAUC	nscaf2330:4244198:4244286	+	GGCCUUUAUAAACCGGUCAUCACAAAGAUCUCUGUCUUCUUGAAUUGUAGGCGUGCAAAGAGAUCUUGUUGUACCGGUCGAUUGAGGUG	.(((((.((..((((((.((.((((.(((((((((((.(.......).))))......))))))))))).))))))))..)).))))).	-30.7	AACCGGUCAUCACAAAGAUC	-
177	yes	bmo-miR-P401-5p	GCGCAAAUUUUGGUAGGCAG	nscaf2818:1894639:1894712	-	GAUGCUCUGUGCGCAAAUUUUGGUAGGCAGCGGCUUGGCUCUGCCACUGGCAUUGCUGACGUCCAUGAGCGACG	..(((((((..(((((((.(..((.(((((.(((...))))))))))..).)))..)).))..)).)))))...	-25.2	GCGCAAAUUUUGGUAGGCAG	-
178	yes	bmo-miR-P402-5p	UAUAGAAAUCGUUAGGGCUUAC	nscaf2855:7227122:7227200	-	UUAGGGAAAGUAUAGAAAUCGUUAGGGCUUACGUCGGGGCUGUACGGCGGAUGGUCUAAUAAUUCUAUGUUUUCUUGCU	...((((((((((((((...((((((.(...(((((........)))))...).))))))..))))))))))))))...	-25.3	UAUAGAAAUCGUUAGGGCUUAC	-
179	yes	bmo-miR-P458-5p	CGGAGGGUUGCGUCUA	nscaf2767:1618707:1618790	+	GGGCUCAAACCGGAGGGUUGCGUCUAAGGGUUAAGUGUCACAUCAAACUAGUGGAACUCACAUUCCCGGUGCUUAGAAUGUCUA	((((....(((((.((((((.(((((..((((..(((...)))..))))..))).)).)).))))))))).........)))).	-19.52	CGGAGGGUUGCGUCUA	-
180	yes	bmo-miR-P404-5p	UAAUCUCGAAGGCUGGCUAUC	nscaf3079:541099:541188	-	ACGGUAACGUUAAUCUCGAAGGCUGGCUAUCGAGUGCUACCAGUGCUCUGAGGAUUAUUCGAGAUGAUACUGUCAUCUCGUUUUUACCAU	..(((((...((((((((.(((((((.((........))))))).)).))).)))))..(((((((((...)))))))))...)))))..	-26.7	UAAUCUCGAAGGCUGGCUAUC	-
181	yes	bmo-miR-P405-5p	CGGUACUGGUCGCUGUUCGU	nscaf3098:2230304:2230378	-	UGAUCAUAGCCGGUACUGGUCGCUGUUCGUCCAACUCCUGGACUGUGAUAGUGGGUCCGUACUGGCCUAUACUAA	.....(((((((((((.((((((((((.(((((.....)))))...))))))))..))))))))).)))).....	-28.4	CGGUACUGGUCGCUGUUCGU	-
182	yes	bmo-miR-P406-5p	AGGGUCUUCAAGCGAAUCACU	scaffold8033:611:700	+	UCGGUUCCAAAGGGUCUUCAAGCGAAUCACUGCUAUUCAUUUUUAUAAAGGAACGGCUGUAUUCGUUGAGAUCUUCAUUGUUGAAACGCA	...(((.(((((((((((..(((((((.((.((..(((.(((....))).)))..)).))))))))))))))))).....))).)))...	-22	AGGGUCUUCAAGCGAAUCACU	-
183	yes	bmo-miR-P407-5p	AAAAGUAGGACAUCUUAUCCC	nscaf2852:2257641:2257717	-	ACCGCGGGAAAAAAGUAGGACAUCUUAUCCCGAAAUUUUACACGCGGGAGGAAAUGUCCAUCUUUUCUCCCUUGGUG	((((.((((.(((((..((((((.((.(((((............))))).)).))))))..))))).)))).)))).	-31.6	AAAAGUAGGACAUCUUAUCCC	-
184	yes	bmo-miR-P542-5p	UUGCUACAGACUAGACU	nscaf3063:166916:166986	-	CGUUGCGGUUUUGCUACAGACUAGACUCGGUGUUUAUAUCAGAGGUUCUGGUCUGUCGCAAUCCUGCUGAA	....((((..((((.(((((((((((((((((....)))).)))..)))))))))).))))..))))....	-30.6	UUGCUACAGACUAGACU	-
185	yes	bmo-miR-P550-5p	GACGGCUGCAUUUGAUACGUG	nscaf2855:4314277:4314368	-	UGUAAAAAAUGACGGCUGCAUUUGAUACGUGUUCUUGUCGCUUAUGAUAUAUAUUUACGAGAAAAAGUAUUAGAUUAGUACAGAAAUUUGCU	.(((((...((...((((.(((((((((...(((((((....((((...))))...)))))))...))))))))))))).))....))))).	-19.9	GACGGCUGCAUUUGAUACGUG	-
186	yes	bmo-miR-P561-5p	UCUAAGGAAAUUAGGUGGGAUAC	nscaf2990:594325:594423	-	GGCUUUGGAGUCUAAGGAAAUUAGGUGGGAUACAUACGAAUCAGUGCGUUUGCGACGCUGUCUUCGUGAUCAAGCCUGACCCCUUAAUCUAUCGGAAAG	...(((((((..(((((...((((((..(((...((((((.(((((((....)).)))))..)))))))))..))))))..)))))..)).)))))...	-30.9	UCUAAGGAAAUUAGGUGGGAUAC	-
187	yes	bmo-miR-P541-5p	AGGGCGCUACAUUAUAC	nscaf3027:3003433:3003517	+	GGAAGUUUAAAGGGCGCUACAUUAUACUUUUUUUUUUUUUUAAAGAUUUUAGUGAUAGUGUGGACGUCAUUUUAUUGUAACGUUA	....((((((((((((((((((((((((....(((((....)))))....))).))))))))).)))).)))))....)))....	-18.6	AGGGCGCUACAUUAUAC	-
188	yes	bmo-miR-P555-5p	UAGUUCUUAGUUUGACAAAUU	nscaf2912:216753:216845	-	AUUCGGUAUAUAGUUCUUAGUUUGACAAAUUGUGUGGAACAUGACAUAUGACUCUGGUCUUUUCAAUUUGCGUUGCUGGAAUGUAAGCCCGCA	....(((.((((.((((.(((.((.(((((((...(((.((.((........)))).)))...)))))))))..))))))))))).)))....	-19.2	UAGUUCUUAGUUUGACAAAUU	-
189	yes	bmo-miR-P548-5p	AGUGGUUAAGGCUUCAGAGU	nscaf2811:434701:434797	-	AUCAGCCACCAGUGGUUAAGGCUUCAGAGUAACUUUUUUUUUAACCUAAGCUGAUAGCCUUGAUAGCUCAUGAGGCUCAAACCUGACGACGAGGCUA	...((((...(((.(((((((((((((..((...............))..)))).))))))))).)))..(.(((......))).)......)))).	-25.76	AGUGGUUAAGGCUUCAGAGU	-
190	yes	bmo-miR-P237-3p	GAUUCUAGUUUGGUAUU	nscaf1705:1006715:1006800	-	UUCGUGGACUCAUAUAUCGUCGACUCGAGGAUGCUAUUGUACACCGAUCUGUGUAUAGGGAUUCUAGUUUGGUAUUUGUCCUCGCU	..((.((((....((((((..((((..(((((.((..(((((((......))))))))).)))))))))))))))..)))).))..	-24.4	-	GAUUCUAGUUUGGUAUU
191	yes	bmo-miR-P166-3p	AAUUUCUGUUCCUCUCU	nscaf3026:6643397:6643476	-	AGAAUGCAAUAGAAAUGGAUAGAAAUUGACUUUUUAACCAACAAUGUUAAAUUAAUUUCUGUUCCUCUCUGUGAAAUUUC	.((((...(((((...(((((((((((((...((((((.......)))))))))))))))))))...)))))...)))).	-18.9	-	AAUUUCUGUUCCUCUCU
192	yes	bmo-miR-P242-3p	UCAGUCGAAAGGUAAUAGGAUCAG	nscaf1108:674025:674113	+	CGAUUCAGAAGACUAGGAUCCUGGGGUCUAUCGAUGAUACUCCAGUUCCUUGGCAUCAGUCGAAAGGUAAUAGGAUCAGAUUUUGAUUC	.((.((((((......(((((((..((((.((((((((...((((....)))).)))).)))).))))..)))))))...)))))).))	-26.2	-	UCAGUCGAAAGGUAAUAGGAUCAG
193	yes	bmo-miR-P243-3p	UGUGGCUCGGCUUUUAUUCU	nscaf1681:2497560:2497639	-	GCCCCCACAUAGGAUAAAAGGCCUUAUAGUCACAUAAAUCGGGAUUAGCUUGUGGCUCGGCUUUUAUUCUAAAAGGAGGG	.(((((...(((((((((((.((....(((((((................))))))).)))))))))))))...)).)))	-25.79	-	UGUGGCUCGGCUUUUAUUCU
194	yes	bmo-miR-P127-3p	UAUGAUGACUGCAUUACAGAGA	nscaf2176:345279:345377	+	UGUGAUGAUCUCUGUACCACAAUCUUCAUACACCCAGUGAUAGAAUGUCAAACAUAUCAACUGUGAGUAUGAUGACUGCAUUACAGAGAGACAGGAGAG	.....((.((((((((...((.((.((((((.(.((((((((............)))).)))).).)))))).)).))...))))))))..))......	-26.6	-	UAUGAUGACUGCAUUACAGAGA
195	yes	bmo-miR-P247-3p	UGUGUGGUCAUGCGGUUAUCUU	nscaf2529:263028:263109	-	CAUUUGGACAGGUAACCGUUCGACCUUACUAAUGCGUCGUAAUUUUGCCUUGUGUGGUCAUGCGGUUAUCUUUGUCCAUUUA	....(((((((((((((((..((((.(((.((.(((.........))).))))).))))..)))))))))..))))))....	-30.7	-	UGUGUGGUCAUGCGGUUAUCUU
196	yes	bmo-miR-P120-3p	AAAGCUGAAAAGGACUUUCA	nscaf2758:17814:17910	-	UAUACAUUGUCGAAAGAUCUUAUUAAGCAGUUAGGGUGUGAAUUACACCCUUUGAUGAAGACCACUAAAAGCUGAAAAGGACUUUCAACUCUUCUAA	........((.(((((.((((.((.(((..(((((((.(..((((.......))))..).))).))))..))).)).))))))))).))........	-21	-	AAAGCUGAAAAGGACUUUCA
197	yes	bmo-miR-P403-5p	AAGAACAACGGUUUGGUUAUGCU	nscaf2136:7612035:7612107	+	CUAGCGCACGAAGAACAACGGUUUGGUUAUGCUCGUUCCUCGUUAAAACCAUCGCUGUGGCUAGUAGUGCUGU	.((((((((..((....(((((.(((((.((..((.....)).)).)))))..)))))..)).)).)))))).	-18.9	AAGAACAACGGUUUGGUUAUGCU	-
198	yes	bmo-miR-P248-3p	ACAGCGAAUACACACAAUCA	nscaf2766:182618:182706	-	UUCCUCGGCGCUGUGCAACAUUUUAACUCUGUUGUGGUAGUUGCUGACUUCGUGAAGAGACAGCGAAUACACACAAUCAGACCGUUUUU	.....(((.((...))...........((((((((((((.((((((.(((......))).)))))).))).))))).))))))).....	-22.5	-	ACAGCGAAUACACACAAUCA
199	yes	bmo-miR-P131-3p	GAGGAUUGUAAUAGUGAUGUAU	nscaf2779:19027:19125	+	AACACAUUGAAGUUUUAUUUUAAUAAAACAACAUUACCUAAUAAUCUUAUAAAUAUAUGAGUGAAUAGAGGAUUGUAAUAGUGAUGUAUGAUGUGGAGG	..((((((...(((((((....))))))).(((((((...((((((((.....(((....))).....))))))))....)))))))..))))))....	-21	-	GAGGAUUGUAAUAGUGAUGUAU
200	yes	bmo-miR-P249-3p	AGGAUGUACAUCGAGAUGUCG	nscaf2783:82337:82414	-	UAAAUUAGAUUGCAUUAAAGUGUAACAAUUCGCGUGUUACAAAAUAUAGGAUGUACAUCGAGAUGUCGAUCUAAUGCU	...(((((((((((((...(((((...((((..(((((....))))).)))).)))))...)))).)))))))))...	-20	-	AGGAUGUACAUCGAGAUGUCG
201	yes	bmo-miR-P122-3p	UGGAGACUGUCCAGAAGAUG	nscaf2902:3550163:3550239	-	GAUGGCUGAUAGCUUGCUGAAGAGUGUCCAGAAGACGCAUAGUUCGAUGGAGACUGUCCAGAAGAUGUAUAGCUCGA	...((((((((.(((.(((.(.(((.((((...(((.....)))...)))).))).).)))))).))).)))))...	-22.6	-	UGGAGACUGUCCAGAAGAUG
202	yes	bmo-miR-P123-3p	CAACUUAUGAAAGAUGAAGAAAU	nscaf2905:170427:170526	-	AAAAAUUAUUCUCGGUCUCUUUCAUAAGUUGCUCUAUUUCUUCGAUCCCUUCAUCGAAGAAAUAGAGCAACUUAUGAAAGAUGAAGAAAUAUGUGAAGCA	......((((.((..(((((((((((((((((((((((((((((((......))))))))))))))))))))))))))))).)).)))))).........	-46.6	-	CAACUUAUGAAAGAUGAAGAAAU
203	yes	bmo-miR-P252-3p	UGUAUGAAAUAGAUGAUUGGCAUG	nscaf2912:106520:106610	+	GUUUGAGGUAUAAUCCAAUCUUGUAUAACUAUAAAUUCUUGAUUCACGGUUUGAGUUUGUAUGAAAUAGAUGAUUGGCAUGUAAUGCAAGA	.((((...((((..((((((.(.(((..((((((((((..(((.....))).))))))))).)..))).).))))))..))))...)))).	-18.1	-	UGUAUGAAAUAGAUGAUUGGCAUG
204	yes	bmo-miR-P124-3p	ACGUAGAGUUGCAGAAUAUAUUUG	nscaf2930:4495205:4495302	+	AUUGUGGAAAUAGAUGUAGUUCUUGGUAUUACAUUUCAAUGCUCAGAACACAGUAAGUAUUGAGACGUAGAGUUGCAGAAUAUAUUUGUUUUAGGUUU	......((((((((((((.(((((..(.((((.((((((((((............)))))))))).)))).)..).))))))))))))))))......	-23	-	ACGUAGAGUUGCAGAAUAUAUUUG
205	yes	bmo-miR-P253-3p	GUUGUGCGGAGUGAAUAAAGCU	nscaf2943:1993234:1993305	+	AAUCUGGCAACAUUUUAUUCAGUGAUGGCCGAUGUUUCAAGUUGUGCGGAGUGAAUAAAGCUUUGCCAAAUU	....((((((..(((((((((.(..(.((((((.......)))).)).)).)))))))))..))))))....	-19.7	-	GUUGUGCGGAGUGAAUAAAGCU
206	yes	bmo-miR-P254-3p	AUGAUGUUAAAGUGUAAGUGUAUU	nscaf2948:2213474:2213569	+	GUUGCCAUAGGUAAAAUAUAUUUAUAUUUUAAACAAUUCACAUUAUAUCUUCUUAAAAAAUGAUGAUGUUAAAGUGUAAGUGUAUUUGAGAGCAAA	.((((..(.....(((((((((((((((((((.((..(((((((..............)))).)))))))))))))))))))))))).)..)))).	-19.54	-	AUGAUGUUAAAGUGUAAGUGUAUU
207	yes	bmo-miR-P129-3p	UAAUUAUCAAUACAAAAUUAUG	nscaf2953:3518212:3518310	-	CAAUCUGCUAAGUGAAGUAGUUAUUAAUAAGGGAGUUCAUUCCUGACUUGGUUAAGGAAUGUGUUCGUAAUUAUCAAUACAAAAUUAUGUAGCAUCGUG	.....(((((.((((..(.((.(((.((((..(((..((((((((((...))).)))))))..)))....)))).))))).)..)))).))))).....	-18.6	-	UAAUUAUCAAUACAAAAUUAUG
208	yes	bmo-miR-P256-3p	UUGUAGUCAUUCGAAGAUGGUAGC	nscaf3031:1899826:1899915	-	AUAGUGGCAUUACCUCUGGCCAUCUUGUGAACCUGUCUACUGCUGUAAGACAGUACUUGUAGUCAUUCGAAGAUGGUAGCGGUCCAAUCA	....(((....(((.(((.(((((((.((((..((.(((((((((.....)))))...)))).)))))))))))))))).))))))....	-28.1	-	UUGUAGUCAUUCGAAGAUGGUAGC
209	yes	bmo-miR-P125-3p	UAGAAUAUUCAGGGCAAGAUGU	nscaf3035:576085:576183	+	AACCUGACUGCUGCUUCGUUGUAUGAAAUGUUCUCUUGUGACAUCACCAGUUUGAUAGAUUUCUGUCUAGAAUAUUCAGGGCAAGAUGUAUCUAUGGCU	..((.....(.(((.((.((((.((((.((((((((.(((....))).))...(((((....))))).))))))))))..)))))).))).)...))..	-20.3	-	UAGAAUAUUCAGGGCAAGAUGU
210	yes	bmo-miR-P126-3p	CAUGGCGGAUUUUUUUCACAA	nscaf3041:916421:916504	-	GUGUGACAGCUGAGAAAUGACCGUCAGAUGUCACUAGUUAGUGCUACAAAAGUCAUGGCGGAUUUUUUUCACAAGUUUUUAUAG	.(((((.((((((((((...(((((((((.....((((....)))).....))).))))))...))))))...)))).))))).	-21.3	-	CAUGGCGGAUUUUUUUCACAA
211	yes	bmo-miR-P257-3p	UUUGGAUAAAGCAUGCAUAUUGUU	nscaf3097:650927:651022	+	AGUAUUUGAAAUAAUUAUGCUCUUUGUUACAGGCUGGAGGUGGUAAGGAUUGCAGAUGACAUUUUGGAUAAAGCAUGCAUAUUGUUGUAGGUCACA	.(((((((.((((((.((((.(((((((.((((.((..(...(((.....)))...)..)).)))))))))))...)))))))))).))))).)).	-18.3	-	UUUGGAUAAAGCAUGCAUAUUGUU
212	yes	bmo-miR-P258-3p	UUCGGUGGAAGAUUUUCCUUU	scaffold2122:320:394	-	AACAACAACAUUCGGACCGUCGGUCUACCGAGCAAUAUCACCCGUUCGGUGGAAGAUUUUCCUUUUGUCGUUAAA	...(((.(((...(((..(((..((((((((((..........)))))))))).)))..)))...))).)))...	-24.5	-	UUCGGUGGAAGAUUUUCCUUU
213	yes	bmo-miR-P261-3p	CACUUCUGUAUCUUGACGCCAU	scaffold4283:837:918	-	AUAUCUGUUGAUGCUCGCCGUGGUAUAGCUUGAAUGGAUAGCAUUGAUGACACUUCUGUAUCUUGACGCCAUCGGCCAGGUA	.((((((((((((..((.((.(((((((..((.((.(((...))).))..))...))))))).)).)).)))))).))))))	-18.2	-	CACUUCUGUAUCUUGACGCCAU
214	yes	bmo-miR-P459-5p	AUUUGUAUCGAAUGGGA	nscaf2853:5253817:5253903	-	GUUAGCUCGUAUUUGUAUCGAAUGGGAUCGUUUACGUACGUUUGCCGCUAGGGGCGCUGUUCCAACUGCAUACAAAAUUGGCUUACC	((.((((.((.(((((((((..(((((((((......)))...(((......)))...))))))..)).))))))))).)))).)).	-21.4	AUUUGUAUCGAAUGGGA	-
215	yes	bmo-miR-P408-5p	AAGUGAGACACAGAAUACUCGAC	nscaf3031:3845259:3845346	-	CAUCAACGUCAAGUGAGACACAGAAUACUCGACUUUUUGUCAGAAACGCGAGGAGCGUAGUUGUCUGAAUUGUUUUAUUUUGUUAAUU	....((((..((((((((((((((..(((((.((((((((.......)))))))))).)))..))))...))))))))))))))....	-21.8	AAGUGAGACACAGAAUACUCGAC	-
216	yes	bmo-miR-P574-5p	ACCGCUGAUGUUGGGUU	nscaf2902:297064:297122	+	UGCGGAUGUCACCGCUGAUGUUGGGUUGAAAGCUCAAUUACAUUAGCUUGACGACUAUU	...((.(((((..(((((((((((((.....)))))...)))))))).))))).))...	-18.8	ACCGCUGAUGUUGGGUU	-
217	yes	bmo-miR-P586-5p	ACACUGUUGAACGUUGUAUAG	nscaf2953:1822911:1822996	-	CGUACCAGGAACACUGUUGAACGUUGUAUAGGCGUUUUGAAAGCUCGUUGGAGAUGCUUGUUAGCACACAGAGUACUGCAUUAUGA	((((.(((..((.((((.(...((((.(((((((((((.((......)).))))))))))))))).))))).)).)))...)))).	-20.3	ACACUGUUGAACGUUGUAUAG	-
218	yes	bmo-miR-P573-5p	GGGAUGAAUGUGGAUAU	nscaf2891:664797:664875	+	GUGCCUGAAUGGGAUGAAUGUGGAUAUGGUUUAUUUCAUGUGUCAUUAUGUUCCACAAGCAAACAAGCUAUACAGGGUG	...((((..(((((((((((.(.((((((......)))))).))))).)))))))..(((......)))...))))...	-20.2	GGGAUGAAUGUGGAUAU	-
219	yes	bmo-miR-P460-5p	GUAGGCAGGUCUAGUGA	nscaf2902:8016321:8016405	-	CCGCAAUGGGGUAGGCAGGUCUAGUGAAUAUCAACCGGUCGGGUUUAUUUUAAUAUUCAUUGAGUUUUUCGUACUUUAUAAUGGA	(((..((((((((((.(((..((((((((((.((((.....)))).......))))))))))..))).)).))))))))..))).	-18.6	GUAGGCAGGUCUAGUGA	-
220	yes	bmo-miR-P411-5p	CACUGCCAGGCGUGGAGGAU	nscaf2883:2448506:2448580	+	CGUCGUCUAGCACUGCCAGGCGUGGAGGAUAGCGUGUAAGUACUUUGUCUUUGAGCCAUGGGUUGCUGGAAUUCA	.(...(((((((...((((((.(.((((((((.(((....))).)))))))).)))).)))..)))))))...).	-26.6	CACUGCCAGGCGUGGAGGAU	-
221	yes	bmo-miR-P576-5p	AUGUGGUGAGUUUGGCU	nscaf3037:47456:47541	-	AUGCUUACGAAUGUGGUGAGUUUGGCUAUAAAUUUUUGCCCACUUAACACCAGGUGGGCUGUGAGCUCGUCCACACACCUAGGCAA	.((((((.(..(((((((((((((.(...........((((((((......)))))))).))))))))).)))))..).)))))).	-31.8	AUGUGGUGAGUUUGGCU	-
222	yes	bmo-miR-P569-5p	CGUAAGGUCGGAAUAGG	nscaf2767:2752328:2752412	+	ACUCGGUCUCCGUAAGGUCGGAAUAGGCUCUCUCUCCCCGAGCAACUUCGAAGAGUCUAUUAGUGAUUUAGCGGCCGGACAUUUG	.....((((((((.((((((.(((((((((((((.....))).........))))))))))..)))))).))))..)))).....	-26.6	CGUAAGGUCGGAAUAGG	-
223	yes	bmo-miR-P571-5p	ACGUUAGUCUGGCAUUA	nscaf2883:1350174:1350251	+	AGUUGUUCGAACGUUAGUCUGGCAUUAACAGUGACGAGUAGUGUGCUUAGUGCGAGUUUUUUAACGUUCUCGAUAGCG	.((((((.(((((((((.((.((((((..((((((.....)).)))))))))).))....)))))))))..)))))).	-25	ACGUUAGUCUGGCAUUA	-
224	yes	bmo-miR-P582-5p	AUAUUUUUGGUAUUUCUCUA	nscaf2176:3825914:3826001	+	AUGGAGAGGGAUAUUUUUGGUAUUUCUCUACGAGACCGAAUCAGGAAUGAGGAGAUCCGUAGAAGAACCAAAAUUACUGUCGUGCGUG	(((.(((.((.((.(((((((...((((((((.((.(...(((....)))...).))))))).)))))))))).)))).)).).))).	-23.2	AUAUUUUUGGUAUUUCUCUA	-
225	yes	bmo-miR-P583-5p	AGUUGAAUGACAAUAGUGAGGUU	nscaf2779:84739:84819	+	UUGGAUUGUGAGUUGAAUGACAAUAGUGAGGUUGUGGUGGCUCCAGACGAUCCGCACCAUGUCACGUUUACUACAACUAGA	((((.((((.(((.((.(((((...(((.((((((((.....))..)))).)).)))..)))))..)).))))))))))).	-18.6	AGUUGAAUGACAAUAGUGAGGUU	-
226	yes	bmo-miR-P572-5p	AGCUGUAAGACGCAAG	nscaf2888:601266:601345	-	GUGGAUGCCAAGCUGUAAGACGCAAGGAUGGAAUUGAGAUUCCAUUCCUUGCGUCGUAUAGAUUGGUUUGUUAUUCCAUU	(((((.(((((.(((((.((((((((((((((((....)))))).)))))))))).))))).))))).......))))).	-39.1	AGCUGUAAGACGCAAG	-
227	yes	bmo-miR-P587-5p	AGCUGUAUCGUACGUGUUUU	nscaf2959:71153:71230	-	GCAGUCAAGCAGCUGUAUCGUACGUGUUUUGUGUGAAAAAAAUCGCGAAAAUGUACAAAUACAGCCAUUGUUUUUGUA	((((.(((...(((((((.((((((.(((((((..........)))))))))))))..)))))))..)))...)))).	-22.6	AGCUGUAUCGUACGUGUUUU	-
228	yes	bmo-miR-P580-5p	GAGUAAUGAUUCACCGG	scaffold885:6269:6354	+	UUCGGAAAUUGAGUAAUGAUUCACCGGGAUCCGUUUGUUUGAACUCAACGCGGAGACUGUGAACUUGAUACUUUAUUUUAACGAGC	(((((((((.(((((.((((((((.((..((((((((........))).)))))..))))))).))).))))).)))))..)))).	-22.8	GAGUAAUGAUUCACCGG	-
229	yes	bmo-miR-P585-5p	GCGACAGAUAAUUGGCAGCU	nscaf2943:2479287:2479377	-	UCUUGAAAUUGCGACAGAUAAUUGGCAGCUGUAGAUUCUAUUUGUUCAUUUUGUGCAUAUAUAUUGCCAUUGUUGUUGUUGUUACUCGAGU	.(((((....((((((((((((.(((((.((((.........(((.(.....).)))..)))))))))))))))..))))))...))))).	-19.4	GCGACAGAUAAUUGGCAGCU	-
230	yes	bmo-miR-P577-5p	UAGUUGCCGUACGCACU	scaffold691:59214:59289	-	UACGGUGAAAUAGUUGCCGUACGCACUGGAAGCAAAUUUAUUCAUCCAGUGCGGGACGGGAACUAUUUUGCCGUAC	(((((..((((((((.((((.(((((((((..............)))))))))..)))).))))))))..))))).	-43.64	UAGUUGCCGUACGCACU	-
231	yes	bmo-miR-P592-5p	CGUUUGUCUGACUUGGGUUU	nscaf3099:1785695:1785774	-	GAAGUCUGGCCGUUUGUCUGACUUGGGUUUUCAUCUCCACAAUAAGAGGUCCCCGGGUGGUAAAUAAACACCAAACUUCU	(((((.(((..((((((.(.(((((((.....(((((........))))).))))))).)...)))))).))).))))).	-24.4	CGUUUGUCUGACUUGGGUUU	-
232	yes	bmo-miR-P268-3p	CGUGUCGCAAUAGAAAU	nscaf3044:1272937:1273028	-	AUAACUCUAUGUUUAUAUCGCGCGCGCGGGUCGAAUAGGCCCCAUUGAAAAAACCGGGCACGCGCCGUGUCGCAAUAGAAAUACGUCGUUAA	.((((....(((((.(((.(((.(((((((.((.....((((..((....))...)))).))).))))))))).))).)))))....)))).	-25.2	-	CGUGUCGCAAUAGAAAU
233	yes	bmo-miR-P269-3p	UGGCACUGAUAAGGUG	nscaf3052:1097940:1098005	+	UCCUUUUGUCAGACACUUUUCAGAUCAGUGCUCUCUUUGAUGGCACUGAUAAGGUGGGUAUUAGGC	.(((..((.(...((((((....(((((((((.((...)).))))))))))))))).)))..))).	-20.1	-	UGGCACUGAUAAGGUG
234	yes	bmo-miR-P271-3p	ACCAGUGCGUGUUUGUGUGC	nscaf2529:2060610:2060684	+	CUACGUACGCACACAGCUACGGUCACCGUAUAUCAAUGUUGAUACACCAGUGCGUGUUUGUGUGCGGGUGCGUAU	.(((((((((((((((.((((..(((.((.(((((....))))).))..))))))).))))))))..))))))).	-29	-	ACCAGUGCGUGUUUGUGUGC
235	yes	bmo-miR-P139-3p	UAUUUAUGUUUAAACCUAGU	nscaf2589:4107543:4107627	+	CGCCGAGAUGAGAUAAUACAUCUUUAUGUUUAGUAAUAAAUGUUCUAGACGUGGAUAUUUAUGUUUAAACCUAGUGUAAUCCGGC	.((((.(((.......((((.((....((((((..((((((((((.......))))))))))..))))))..)))))))))))))	-20.01	-	UAUUUAUGUUUAAACCUAGU
236	yes	bmo-miR-P133-3p	GGUUGCGUAGCUAAGAUGUG	nscaf2829:395331:395414	-	UUACCAUUCAAUCCACAGGAUCGGGUAUGUAAUUUCCGGCGGCAAUGAUCCGUUGGUUGCGUAGCUAAGAUGUGUGAAAGCGUG	.((((.((((...((((...(..(.(((((((...(((((((.......)))))))))))))).)..)..)))))))).).)))	-22.8	-	GGUUGCGUAGCUAAGAUGUG
237	yes	bmo-miR-P272-3p	GGAUAAGGCUCCGAUUGGAA	nscaf2847:1763186:1763261	-	UAUCCUUCGACUGAUUCUUCAUCAAUGUCUUUCAUUUUGACGGAGUGGAUAAGGCUCCGAUUGGAAAGGUCGGGAU	.((((..(((((..((((..(((...(((((((((((.....)))))))..))))...))).)))).)))))))))	-20.2	-	GGAUAAGGCUCCGAUUGGAA
238	yes	bmo-miR-P137-3p	GUAAGUUUUGAUUGGUAUUACU	nscaf2883:1069039:1069130	+	GAGUGUCGUUCUGUUUAAACAAAUUCUGAUUUGCACUAGCAAAGAUGUUGGAAGGAUUUUGUAAGUUUUGAUUGGUAUUACUGAACACAUUG	.(((((.((((.((....((.((((..((((((((((((((....))))))........))))))))..)))).))...)).))))))))).	-19.5	-	GUAAGUUUUGAUUGGUAUUACU
239	yes	bmo-miR-P134-3p	UAUCUAUCAAAACCAAUAGA	nscaf2902:4945258:4945350	+	ACACCUAUUGUCACUGCUGUCUAUGUAUAAUAUGUUUUCUUUUCUUUUGAUAAGGAGUUUCUAUAUCUAUCAAAACCAAUAGAGACACGGGUG	.(((((..((((.(((.((..(.((.((((((((.((((((.((....)).))))))....))))).))))).)..)).))).)))).)))))	-18.3	-	UAUCUAUCAAAACCAAUAGA
240	yes	bmo-miR-P274-3p	GUCUACUCGUCUGGACAGCU	nscaf3034:3939398:3939464	-	CAAGGAAAAACUGUCUGUUCACAUGAAGACAACUGUUGUCUACUCGUCUGGACAGCUGUGUUCCACU	...((((..((.(.(((((((.(((((((((.....)))))..)))).)))))))).)).))))...	-21.2	-	GUCUACUCGUCUGGACAGCU
241	yes	bmo-miR-P136-3p	ACUAAGACUGCGUUUAUUUU	nscaf3058:8078760:8078847	-	AUUAGAUGUGAUAUAUAUAUAUAUAUAUAGAGUAUGGCGUCGUCUCCUGGUCGCCUCGACUAAGACUGCGUUUAUUUUGCACUCAGUG	....((.(((.((((((....)))))).((((((.(((((.((((..((((((...)))))))))).))))))))))).)))))....	-20.6	-	ACUAAGACUGCGUUUAUUUU
242	yes	bmo-miR-P135-3p	GAACACAGUGGAGGAACGUCA	nscaf3071:518901:518998	-	GUCCAUGGACAUCAGCAAUGUCAGUGAUACAGUGGGUCUAGUGCUUCGGUUAUUGCCACCCAUGAUCGAACACAGUGGAGGAACGUCACACGUGGUCG	(.((((((((((.....))))).(((((...((...((((.((.(((((((((........)))))))))..)).))))...))))))).))))).).	-27.6	-	GAACACAGUGGAGGAACGUCA
243	yes	bmo-miR-P275-3p	UAACUGGUAGAAACUGGAGGUGUG	nscaf3102:51433:51533	-	AACUCUCUGGAUUUCUUCGGUGUUGACCGUUUCUUUUUCAGAAUAGCGAUUGGGGGUAUGUUCUAAAUAACUGGUAGAAACUGGAGGUGUGUCUUGGAUGU	.(((((..((((.((((((((....((((((....(((.((((((((........)).))))))))).))).)))....))))))))...)))).))).))	-22.1	-	UAACUGGUAGAAACUGGAGGUGUG
244	yes	bmo-miR-P276-3p	UGACGUUGAAUUUGCGUUUGC	scaffold697:47064:47157	+	GUCGCUGUCGGCGAUUGCAGUUUUAUGUAAUUGGUAUCCCAUAAGGUAUGAGGCACCAAAGGUUGACGUUGAAUUUGCGUUUGCGGACUUUGGU	.(((..(((.((((.((((((((.((((..(((((..(.((((...)))).)..)))))......)))).))).))))).)))).)))..))).	-25.8	-	UGACGUUGAAUUUGCGUUUGC
245	yes	bmo-miR-P421-5p	UGCAAGGAAUUCGGGGAGGUGGA	nscaf3027:2085998:2086075	+	CAUGGUCUCUUGCAAGGAAUUCGGGGAGGUGGAGAACCUUGGCCCUCCUCGUCCCCCUCUUCCUCUCAGGAGGCGCCG	....((((((((..(((((...(((((.(.((((..(....)..)))).).)))))...)))))..))))))))....	-37.3	UGCAAGGAAUUCGGGGAGGUGGA	-
246	yes	bmo-miR-P422-5p	UGGUACCUGUAACGCAAGUUC	nscaf3063:1059921:1059983	-	UUCUGUUCUCUGGUACCUGUAACGCAAGUUCUUUACGAACUAGCACGGGACCAGUUAACGUGG	....(((..(((((.(((((...((.(((((.....))))).))))))))))))..)))....	-23.3	UGGUACCUGUAACGCAAGUUC	-
247	yes	bmo-miR-P423-5p	CAGGUAACUACACGACCACGUCG	scaffold16758:479:550	+	GGCGCGCUCGCAGGUAACUACACGACCACGUCGACACGUCAAGAUGGCGUCGUCUGUUGAGCCAGCGUGCCC	((((((((.((...((((...(((((..((((..........))))..)))))..)))).)).)))))))).	-30.5	CAGGUAACUACACGACCACGUCG	-
248	yes	bmo-miR-P425-5p	ACCGGCCGUCUGGUGUAGUGGU	nscaf2855:3297050:3297121	-	AUUGAAUGAUACCGGCCGUCUGGUGUAGUGGUAAGUGACAUGGUCACUACACAAGGGGGUCGCGGGUUCGAA	.((((((....((((((.(((.(((((((((..(......)..))))))))).))).))))).).)))))).	-28.1	ACCGGCCGUCUGGUGUAGUGGU	-
249	yes	bmo-miR-P426-5p	CGACGUCUUGACCCAGAGAG	nscaf3058:2203568:2203634	+	CAGCCGCCCGCGACGUCUUGACCCAGAGAGAAACGCGCGAUCAGUACGAGGCUUUGUGGCGGACUGC	((((((((.((((.((((((((...((..(.......)..)).)).)))))).))))))))).))).	-23.2	CGACGUCUUGACCCAGAGAG	-
250	yes	bmo-miR-P644-5p	GUCCGGAUUGUGUAGAA	nscaf2952:88477:88535	+	UGAGCUGGUGGUCCGGAUUGUGUAGAACGUUUUUACAACGGUCCGUGUCUCUGUGCAGU	...(((((.((..(((((((((((((.....))))).))))))))..)).))).))...	-19.7	GUCCGGAUUGUGUAGAA	-
251	yes	bmo-miR-P626-5p	AUUGAACGCCAUGGAGGAUG	nscaf2216:1984109:1984191	-	UGGAUUAUGUAUUGAACGCCAUGGAGGAUGGUCAUCAGGUUGAUGUACACGGAUUGUUCCGAAGCGUUCGAUCGGAUAAAUUU	....((((.((((((((((..(((((.(..((((((.....)))).))......).)))))..))))))))).).))))....	-22.2	AUUGAACGCCAUGGAGGAUG	-
252	yes	bmo-miR-P633-5p	UGUAUGGACUUGGAAUGUUUGCC	nscaf3097:229343:229419	-	UACUCAAAUUUGUAUGGACUUGGAAUGUUUGCCUGUGUUUGCCGCUAGGGGCGCUGUUUCAACUGCAUACAAGAGUU	.((((....(((((((.(.(((((((...(((((.((........)).)))))..))))))).).))))))))))).	-22.1	UGUAUGGACUUGGAAUGUUUGCC	-
253	yes	bmo-miR-P627-5p	AUAAAGUAGGACAUCUCAUCC	nscaf2575:760996:761075	+	CACCGCAGGAAUAAAGUAGGACAUCUCAUCCCGUCAAUUUUACACGCGGGAGGAAAUGUCCUACUUUUGUCCCUUGGUGC	(((((..(((..((((((((((((.((.((((((...........)))))).)).))))))))))))..)))..))))).	-38.6	AUAAAGUAGGACAUCUCAUCC	-
254	yes	bmo-miR-P638-5p	AUAUUAGUAAUGGCGUGUAGG	scaffold644:22137:22230	-	GGUUGUUGCAAUAUUAGUAAUGGCGUGUAGGCCUAAGUUUGAACACCAGCGUGUAGACUUGGUUGUUGCAAUAUUAGUAAUUGCGUGUAGGCCU	((((..(((((((((((((...(((....((((.((((((..((((....))))))))))))))..)))..))))))).))))))....)))).	-27.9	AUAUUAGUAAUGGCGUGUAGG	-
255	yes	bmo-miR-P629-5p	AUUUUAUGUACGCACUGUAAUA	nscaf2766:185218:185297	-	UUCUUGUUUCAUUUUAUGUACGCACUGUAAUACUGUUAUAUUGUUUUCCUGCGAGUUGCAGUGCUGAGUAAGAACGAGAU	.((((((((....((((....((((((((((.........((((......))))))))))))))...)))))))))))).	-21.1	AUUUUAUGUACGCACUGUAAUA	-
256	yes	bmo-miR-P316-3p	GUAUGGGAACUGGGUUACGG	nscaf1108:959147:959234	-	CAGUCCGUCUCCGUAUUUCCGGUUCACUACGUCCUUUGUUGGUAAUCAGUAAGCCAAGGUAUGGGAACUGGGUUACGGUUUCGUAGUC	.....((...(((((..((((((((.(((...((((.(((...........))).))))..))))))))))).)))))...)).....	-26.4	-	GUAUGGGAACUGGGUUACGG
257	yes	bmo-miR-P318-3p	CUCGGUGGAAGACCUUCCCU	nscaf1898:12698014:12698086	+	AUAACAACAUUCGGACCGUCGGUCUACCGAGCAAUAUCACCCGCUCGGUGGAAGACCUUCCCUUUGUCGUAAG	...((.(((...(((..(((..((((((((((..........)))))))))).)))..)))...))).))...	-27.4	-	CUCGGUGGAAGACCUUCCCU
258	yes	bmo-miR-P144-3p	AAUAAAACUCUAAUCAGAUU	nscaf1898:13651272:13651349	-	AUUCAGUGAAAUAUAAUUAGGGUAGUUAUUGGAAUUUGGCAGUAUUUCAAUAAAACUCUAAUCAGAUUUCUUAUGAUG	..(((..(((((...((((((((..((((((((((........)))))))))).))))))))...)))))...)))..	-21	-	AAUAAAACUCUAAUCAGAUU
259	yes	bmo-miR-P317-3p	GAAUGUUUGCGCGAAUGUGA	nscaf2511:651060:651156	-	GCACAGGCGCUAAGUUUGCGAAUGAAUGUUUGACGGGCCUUUGCGAAUGAAUGUUCGUACAUUGUACGAAUGUUUGCGCGAAUGUGAGUGGCCGGCA	((...((((((..(((((((...(((((((((((((.....(((((((....)))))))..)))).))))))))).)))))))...))).))).)).	-33.2	-	GAAUGUUUGCGCGAAUGUGA
260	yes	bmo-miR-P322-3p	AUGUAUCAAUGGCUUUAUGG	nscaf2826:32863:32946	+	UUUCUUGUGACAUUACCAGUUUGAUGGAUUUCUGUCUAAAAUGUUCAGGACAAAAUGUAUCAAUGGCUUUAUGGCUACCAGAGC	.((((.(((.(((..(((..((((((.((((.(((((..........))))))))).)))))))))....)))..))).)))).	-18.5	-	AUGUAUCAAUGGCUUUAUGG
261	yes	bmo-miR-P323-3p	UAUCACGGUAUUAAGAACAGAAC	nscaf2836:280456:280528	-	AUAUAGAUGAUAUCUGUUCUUAACUUCGUGAUACCUAUGGUAUCACGGUAUUAAGAACAGAACUUUUCCCACA	............(((((((((((..((((((((((...))))))))))..)))))))))))............	-29.3	-	UAUCACGGUAUUAAGAACAGAAC
262	yes	bmo-miR-P284-3p	CGGUAGACCGACUGUCCGAA	nscaf2983:2689955:2690042	+	CACUACAAGAUUUUGUCUCGUCAGUUUGGAGAUAUUUCACCGAACGGGUGAAAUUGCUCGGUAGACCGACUGUCCGAAUGUUGUUUUU	....((((.((((.(.(..(((.((((((((..((((((((.....))))))))..)))..))))).))).).).)))).))))....	-24.3	-	CGGUAGACCGACUGUCCGAA
263	yes	bmo-miR-P146-3p	AUUUUCUAGGGUUAUGGAUG	nscaf3062:103301:103383	+	GCGGGUUCGCAUCCCGCCAAGGGAGGAUAUUUUAUAUGAUAAAUAUAAAAUGUAUUUUCUAGGGUUAUGGAUGUCGAUUAAAU	......((((((((.(((..(((((((((((((((((.....))))))))))).))))))..)))...))))).)))......	-25.3	-	AUUUUCUAGGGUUAUGGAUG
264	yes	bmo-miR-P147-3p	UGAAUGGAACGAACGCGGGACC	nscaf3099:1754505:1754587	+	UACACGAGGGAGCCUCGCGUUUGUAUAGUUCAUUUAGACUAUUCUGGAAAGUGAAUGGAACGAACGCGGGACCGAAUCGUGGA	..(((((.((..((.(((((((((...(((((((((((....))))...)))))))...))))))))))).))...)))))..	-31.7	-	UGAAUGGAACGAACGCGGGACC
265	yes	bmo-miR-P148-3p	UGAAGAUUUUCCAAAUGUUG	nscaf3146:884:964	+	AGUCUGGUAUUUCCCAUUUCAAUGUCUUGGAAUCUUUUAAUGAAAUCACUGUGAAGAUUUUCCAAAUGUUGGCACUAGACG	.(((((((..........(((((((.(((((((((((...((....))....))))))..)))))))))))).))))))).	-18.9	-	UGAAGAUUUUCCAAAUGUUG
266	yes	bmo-miR-P328-3p	AUCGAAGUCUAACUGUACGG	scaffold418:242152:242246	-	GUCAGGCUGUCCGUAAGUUAGAAAAGGGUGAAGGGAUGGACUGCUACCUCACACCCUCCUUUCACAUCGAAGUCUAACUGUACGGGUUCAAAUUU	.........(((((((((((((...(((((((((((.((..((......))..)).))))))))).))....))))))).)))))).........	-30.7	-	AUCGAAGUCUAACUGUACGG
267	yes	bmo-miR-P149-3p	AGUUGUCGAUCCAAAGGAAAGA	scaffold905:12203:12278	+	AGUUGCAGAUCUAGGUCUAAUGGGCUAUGCCUUUCUAUUUCAGAAGUUGUCGAUCCAAAGGAAAGAUCAUGCGAAU	..((((((((((...(((..(((((.((..((((........))))..)).).))))..))).))))).)))))..	-18.1	-	AGUUGUCGAUCCAAAGGAAAGA
268	yes	bmo-miR-P331-3p	UGACUUUUAGUAGAUC	nscaf2176:1427908:1427989	-	AAAGUAUUUAGAUUGCUAAAAUUUCAAGGUCCCCUUGGCAAAUCCCUCGGACCUAUUGACUUUUAGUAGAUCAAAGAGCUUG	.((((.(((.(((((((((((..(((((((((....((......))..))))))..))).)))))))).))).))).)))).	-21.5	-	UGACUUUUAGUAGAUC
269	yes	bmo-miR-P332-3p	UCACUAGAAAACGUCG	nscaf2273:9445:9513	-	AGUUUCUGAAUGUUUUCUAGUGAUAAGCGCAUAGAUAAUGAGAUCACUAGAAAACGUCGCUUCGAUACA	.((.((.(((((((((((((((((.....(((.....)))..)))))))))))))))....)))).)).	-20.7	-	UCACUAGAAAACGUCG
270	yes	bmo-miR-P056-3p	AGUUGCUGGAGGUGAUC	nscaf3002:39505:39566	-	UUAUUUUUAGAAUCGACCUGGGCGACUGUUAAUGCAGUUGCUGGAGGUGAUCAUAAAUACUC	.....((((..(((.((((.(((((((((....))))))))).).))))))..)))).....	-20.6	-	AGUUGCUGGAGGUGAUC
271	yes	bmo-miR-P057-3p	UGUUUGUGUUUGUGAUG	scaffold2790:672:761	+	GGUGACGGGCUUAGUCGCGGCUCCAGACGUCGUUGGUGUACGGUACAUUUUGUGUAGUCUUUUUGUUUGUGUUUGUGAUGGCGUGUGUAU	....(((.(((..(((((((..((((((..(((......))).(((((...)))))........))))).).)))))))))).)))....	-19.7	-	UGUUUGUGUUUGUGAUG
272	yes	bmo-miR-P430-5p	CAAUUAGACAACAGUCCGACUGU	nscaf1071:247501:247588	-	AUCAAUACGUCAAUUAGACAACAGUCCGACUGUCCAGGUCGGUGAUCAUGCAAACGGGACGUCGUGUUGUUCCAUCGCCGUGUCGAUU	(((.(((((.(.((..(((((((...((((.((((..((..((......))..)).)))))))))))))))..)).).))))).))).	-25.5	CAAUUAGACAACAGUCCGACUGU	-
273	yes	bmo-miR-P431-5p	GUGGAAUUAUGGUGGAGGAC	scaffold418:134308:134386	+	GUGGCGCCGCGUGGAAUUAUGGUGGAGGACAAACAUUUAAAUGCGUCUCGCAUGCCCCGCCUAAUUGUACCAGCCCAUG	((((.((.(.(((.(((((.(((((.((............(((((...))))).)))))))))))).)))).)))))).	-27.42	GUGGAAUUAUGGUGGAGGAC	-
274	yes	bmo-miR-P346-5p	CUCGGAAUGUAAACGUG	nscaf463:233941:234034	+	UUCCGGCGAGCUCGGAAUGUAAACGUGUGUCUGAUGUUUUACAAAAUAAAUAUUUUAUUCUGUGUUUACGUACUUCCUGAGUAUUGAAGUGAAU	((((..(((((((((((((((((((...((..(((((((........)))))))..))....)))))))))...))).)))).)))..).))).	-19.9	CUCGGAAUGUAAACGUG	-
275	yes	bmo-miR-P432-5p	AACGGCUCUCUGGUGUAGUG	nscaf3040:2208575:2208645	+	UUAUUACUGUAACGGCUCUCUGGUGUAGUGGUAAGUGACAUGGUCACUACACAAGGGGGUCGCGGGUUCGA	......(((...(((((((((.(((((((((..(......)..))))))))).))))))))))))......	-27	AACGGCUCUCUGGUGUAGUG	-
276	yes	bmo-miR-P651-5p	GAUAUUUACCCUGAAC	nscaf3132:9545:9601	-	UAUCACAGUCGAUAUUUACCCUGAACGUAAAAUUCAGGGUAAAUAUUGAUUGCGUUA	...(.((((((((((((((((((((.......)))))))))))))))))))).)...	-27.4	GAUAUUUACCCUGAAC	-
277	yes	bmo-miR-P650-5p	AAGGCUCUGUUGAAAA	nscaf2876:627103:627161	-	AAAGUGAAUUAAGGCUCUGUUGAAAAUGUCCACGUUUCUACAGAGUUUUAAUUCAAAUA	....((((((((((((((((.((((.((....)))))).))))))))))))))))....	-23	AAGGCUCUGUUGAAAA	-
278	yes	bmo-miR-P647-5p	UGUUAAGAUAAUGACAGGUGG	nscaf2842:545626:545704	-	GUGUUACUAGUGUUAAGAUAAUGACAGGUGGCGACAGUAAGUACCACGCUAUCUUGGCUGAAUACCCGGAGCUAACACG	((((((((.(((((.((.(((.((.((((((..((.....)).)))).)).))))).)).)))))....)).)))))).	-18.6	UGUUAAGAUAAUGACAGGUGG	-
279	yes	bmo-miR-P648-5p	UGAACAAGUAACGGAAGCUCUAA	nscaf3031:5403736:5403826	-	GUGUGUAUAUUGAACAAGUAACGGAAGCUCUAAUAUAUAAGGAUUUUUUAUGCAAAUAUAUUAAGUUUCCAGACACUUCAACUGCCAGACA	((.((....(((((...((...(((((((.((((((((..(.((.....)).)..)))))))))))))))..))..)))))....)).)).	-19.3	UGAACAAGUAACGGAAGCUCUAA	-
280	yes	bmo-miR-P336-3p	UGGGUAAUGAAUUUGUUGAUAAA	nscaf2136:143261:143354	+	UUUUUGUAUUUUAGAAAUAUAUUUAUUGAAUUUUGCUGGGUGCCAGGUCACUCUGGUAUUGUGGGUAAUGAAUUUGUUGAUAAAUUAGCGAAAU	.((((((..((((..((((.((((((((....(..(...((((((((....)))))))).)..).)))))))).))))..))))...)))))).	-22.2	-	UGGGUAAUGAAUUUGUUGAUAAA
281	yes	bmo-miR-P151-3p	AUUCAAGCGAUUGGUUACUGUC	nscaf2136:271438:271513	-	AGCAAGCUCAAUAGUAACCAAUCGCUUGAAUGAAGCGUCUAUUCAUUCAAGCGAUUGGUUACUGUCGAGACAACAC	.....((((.((((((((((((((((((((((((.......)))))))))))))))))))))))).))).).....	-41.7	-	AUUCAAGCGAUUGGUUACUGUC
282	yes	bmo-miR-P337-3p	UUGUACUGGCAUUUGUAAGAA	nscaf2655:3149486:3149573	-	UCAGACUAAAUGAAACUCUUACAACUUAUCCUAGUAUAAUUGUUCCUAAAAUGAUAAUUGUACUGGCAUUUGUAAGAAACAAGUCUAU	..(((((...((....((((((((...((.((((((((((((((........)))))))))))))).))))))))))..)))))))..	-23.3	-	UUGUACUGGCAUUUGUAAGAA
283	yes	bmo-miR-P339-3p	UGUUUCAAAUGUGAAGGGUAGA	nscaf3003:68391:68477	-	UACAGUGUAAUAAUAAUCAACAUCGACUUUUACAAUUUUAAACCGAAUUAAAUUUUGUUUCAAAUGUGAAGGGUAGAUGACGCUGUU	.(((((((............((((..((((((((.(((.((((.((((...)))).)))).)))))))))))...))))))))))).	-19.8	-	UGUUUCAAAUGUGAAGGGUAGA
284	yes	bmo-miR-P342-3p	UGUAAAGUUCAAGUCGUCUAUA	scaffold853:5159:5256	-	ACCCGCAGCGAUAUUUCGAAUGGCUUGGUCCUCUUCAGCGUCUAAGAGCAUGAGUUCCGAGACCUCUGUAAAGUUCAAGUCGUCUAUAUCCUCGGCGA	.((((.((.(((((...((.((((((((..((...(((.((((..((((....))))..))))..)))...)).)))))))))).)))))))))).).	-29	-	UGUAAAGUUCAAGUCGUCUAUA
285	yes	bmo-miR-P058-3p	ACCUUGGGUUGGGUUG	nscaf2797:1128600:1128665	-	CCAGUAACCACUUAACACCAGGUGGACUGUGAACUCGUCCACCUUGGGUUGGGUUGGCGGUAUUGC	.(((((.(((((((((.((((((((((.(....)..))))))).))))))))).)))...))))).	-29.1	-	ACCUUGGGUUGGGUUG
286	yes	bmo-miR-P349-5p	UCGGACGGUCGGUCUACCGAG	nscaf2855:3485680:3485752	-	ACAACAACAUUCGGACGGUCGGUCUACCGAGCAAUAUCAGCCGCUCGGUGGAAGAUCUUCCCUAUGUCGUAUA	...((.((((..(((.((((..((((((((((..........)))))))))).)))).)))..)))).))...	-30.6	UCGGACGGUCGGUCUACCGAG	-
287	yes	bmo-miR-P486-5p	UGAAUAUGGGACAUUUUUUUAC	scaffold28903:418:508	-	GCGUUCUAUGUGAAUAUGGGACAUUUUUUUACGAACUCUGUGACGCGAUUUGUUGGUUCGUUAGUAAGAUGAGACGUUGUUACUGGGAUAA	..((((((.((((..(((...((((((...(((((((....((((.....)))))))))))....))))))...)))..))))))))))..	-20.4	UGAAUAUGGGACAUUUUUUUAC	-
288	yes	bmo-miR-P154-3p	CGCGGAGUGUCGUUUUG	scaffold7938:184:269	-	AGUGUACCUCAAAGUGCAAAAGUGAAGUGUUCCGUGUGUGGUUAUUCGAAUCACAAAGCCGCGGAGUGUCGUUUUGCGAGUUACAC	.(((((.(((.....((((((.(((....((((((((((((((.....)))))))....)))))))..)))))))))))).)))))	-27.4	-	CGCGGAGUGUCGUUUUG
289	yes	bmo-miR-P063-3p	UCUAACAUCUGACGCGUCUGAGU	nscaf2859:1026035:1026127	+	CUACGGGCUUGAGUCUGCGUAUAGGUCUCAGAAGCUCUUUGAGUCGCAUGACGCUGAGAAUCUAACAUCUGACGCGUCUGAGUCUGCUCUUCA	...(((((((.((.(.((((.(((((.(.(((..(((...(.(((....))).).)))..))).).)))))))))).))))))))).......	-25.7	-	UCUAACAUCUGACGCGUCUGAGU
290	yes	bmo-miR-P187-3p	CAAAGCUUUAAACUCUAAGCGUA	scaffold1156:167:265	+	ACUUGAUCCGAAGUUCAAAGGUCCAUUUAGAGUAGUAGAGGUUCUGGACGGUGAUCGUUAUAUGUUCAAAGCUUUAAACUCUAAGCGUACGGUACAAAU	..((((........))))..((.(.((((((((..(((((.((.((((((...(....)...)))))))).))))).)))))))).).)).........	-18.6	-	CAAAGCUUUAAACUCUAAGCGUA
291	yes	bmo-miR-P366-5p	UAGAAGGCCGGCUAUCCUCA	nscaf2985:116698:116785	+	AUCCGGGUGAUAGAAGGCCGGCUAUCCUCAACCCACGCUGGUUCUGACCCAGCGGGGUAUUCCGUAGGAUAGACCAUUCUAACCGGUG	..((((....(((((....((((((((((.((((.((((((.......)))))))))).....).))))))).)).))))).))))..	-36.4	UAGAAGGCCGGCUAUCCUCA	-
292	yes	bmo-miR-P378-5p	GAAGGAAGGUGAAUCGGUAAGU	nscaf2511:4216042:4216111	-	CGAGGCAGUGGAAGGAAGGUGAAUCGGUAAGUCUUCAGACUUAUUUCGUUCCUUACUGUACAAGGUUUCU	.(((((..((...((.(((.((((.((((((((....))))))))..))))))).))...))..))))).	-20.7	GAAGGAAGGUGAAUCGGUAAGU	-
293	yes	bmo-miR-P397-5p	UUUGAAGUUGUGUGUAGUGU	nscaf2758:196555:196618	-	AAUGUUUAGCUUUGAAGUUGUGUGUAGUGUUCAAUGAACACUGUUUACAUAUUUCCUAAAUAGU	..(((((((....(((((((((..((((((((...))))))))..)))).))))))))))))..	-18.4	UUUGAAGUUGUGUGUAGUGU	-
294	yes	bmo-miR-P397-5p	UUUGAAGUUGUGUGUAGUGU	scaffold6344:760:823	-	AAUGUUUAGCUUUGAAGUUGUGUGUAGUGUUCAAUGAACACUGUUUACAUAUUUCCUAAAUAGU	..(((((((....(((((((((..((((((((...))))))))..)))).))))))))))))..	-18.4	UUUGAAGUUGUGUGUAGUGU	-
295	yes	bmo-miR-P516-5p	AGUGAUCGUGGUCAUGCAUC	nscaf1898:3534609:3534684	+	CCACCAGUAGAGUGAUCGUGGUCAUGCAUCAAUCGAAUCCUGCGAUGCUGCGAUGCGAUGCCAUGUGUCACGGUGU	.((((......((((((((((.((((((((.((((.......)))).....))))).)))))))).))))))))).	-25.9	AGUGAUCGUGGUCAUGCAUC	-
296	yes	bmo-miR-P531-5p	UAGGAUAGGGCUAACGUGUUA	nscaf2398:553359:553436	+	UCAGAACUUGUAGGAUAGGGCUAACGUGUUAACCCACUGGGCUAAUACCACAUUAGUUAUUCUUGCUAAAUUGUUGAU	((((.....((((((...((((((.((((((.(((...))).))))))....))))))..)))))).......)))).	-19.2	UAGGAUAGGGCUAACGUGUUA	-
297	yes	bmo-miR-P202-3p	AUAAUUUGUUAAAAGUG	nscaf2655:2039457:2039538	-	AGCCCGACGUCGACAUAAUUCACUUUUAGGAAACUAUUGCACUGAAUAACUUCUAAUAAUUUGUUAAAAGUGGGACUGGGCC	.(((((..(((........((((((((((.(((.(((((....(((....)))))))).))).)))))))))))))))))).	-19.7	-	AUAAUUUGUUAAAAGUG
298	yes	bmo-miR-P165-3p	AUAGAGGAGAUAAGGG	nscaf3093:574941:575016	+	ACCGAGCCCCUUUAGUCCGCCACUAUACGGAAGACAUAUCCGACGUCAGUAUAGAGGAGAUAAGGGCUGCUUUGGA	.(((((((((((..(((..((.((((((....(((.........))).)))))).)).))))))))..)).)))).	-22.9	-	AUAGAGGAGAUAAGGG
299	yes	bmo-miR-P079-3p	GGGACCAGAUAACGUGGCGU	nscaf2828:4365277:4365365	-	UCUUGCAUUUAUUUCCGUUAUCUGGUACCUGUAAUACAAGUUCUUUACGAACUUAUUACGGGACCAGAUAACGUGGCGUGAUUGUUAGU	.((.(((.((((.(((((((((((((.(((((((((..(((((.....))))))))))))))))))))))))).)).)))).))).)).	-39.3	-	GGGACCAGAUAACGUGGCGU
300	yes	bmo-miR-P096-3p	UUCGAACUGCAUACAAAUUU	nscaf2838:280068:280149	+	AAAGCUAACUCAAAUUUGUGUGGAGUUGGAACUUUUGCCGCUAGGGGCGCUGUUCGAACUGCAUACAAAUUUGAGUUAACUU	.(((.(((((((((((((((((.((((.((((...((((......))))..)))).)))).))))))))))))))))).)))	-40.9	-	UUCGAACUGCAUACAAAUUU
301	yes	bmo-miR-P216-3p	UGCGGAUAUGUUAUUGGUUU	nscaf2891:2469336:2469414	+	AGAUCGAUCCAUAGCUAUUAACAUAUCUAGAUUGCUUUCAAUCUCGGAUUGCGGAUAUGUUAUUGGUUUCGGGCGAUAG	..((((.(((..(((((.((((((((((((((((....))))))........)))))))))).)))))..)))))))..	-25.8	-	UGCGGAUAUGUUAUUGGUUU
302	yes	bmo-miR-P080-3p	CGAAUAUCUGCGCGCAUGUGA	nscaf2902:1124182:1124252	-	UGACGGCCCUUCACAUGCGCGCAAACAUUCGUACAAUGUGCGAAUAUCUGCGCGCAUGUGAGUGACCGGUA	...(((.(.((((((((((((((.(.((((((((...)))))))).).)))))))))))))).).)))...	-39.1	-	CGAAUAUCUGCGCGCAUGUGA
303	yes	bmo-miR-P111-3p	CAGGCGGAAGUGAAUCGGCA	nscaf2953:1778445:1778516	-	GGGGACCAGUUGACUUCAUUCCUUGCCGCCUUCACGAAAACUCAGGCGGAAGUGAAUCGGCAACUCGUUGCA	.(.(((.(((((.((..(((((((.((((((............))))))))).)))).))))))).))).).	-24.1	-	CAGGCGGAAGUGAAUCGGCA
304	yes	bmo-miR-P119-3p	GGGACCAGUUAACGUGGCGUU	nscaf3045:1128202:1128292	-	AUCUUACAUUUAUUUCCGUUAUCUGGUAUGUGUAACACAAGUUCUUUACGAACUUAGCACGGGACCAGUUAACGUGGCGUUAUUGUUAGUA	..((.(((...((.(((((((.(((((.(((((.....((((((.....)))))).)))))..))))).))))).)).))...))).))..	-24.7	-	GGGACCAGUUAACGUGGCGUU
305	yes	bmo-miR-P077-3p	UUGUGUCCGGGCUGACCGCA	nscaf3097:548342:548421	+	CUGCGUCGCACAACACGCAGUGCGGUGCGGCAGCGGUGCAGGAGGCUGCCUUGUGUCCGGGCUGACCGCAGCGAAAGCAA	((((((........)))))).(((((.((((..(((.(((.((((...)))).)))))).))))))))).((....))..	-39.1	-	UUGUGUCCGGGCUGACCGCA
306	yes	bmo-miR-P095-3p	AUCCUUAGAAUCGUUCUUCUUCGG	scaffold18922:523:610	+	CGAGCACUUGAGUGUCGGUGGAGUAGAAUUUACUACGGUAGUUGGUGUCAGCAUAUCCUUAGAAUCGUUCUUCUUCGGUGGGGUGUUU	.(((((((......(((.(((((.(((((...(((.((((((((....)))).)).)).)))....))))).))))).))))))))))	-21.5	-	AUCCUUAGAAUCGUUCUUCUUCGG
307	yes	bmo-miR-P098-3p	UAAGGCCCUGCCGCGGGAGC	scaffold1977:2357:2426	+	UCCGCUGUAUAGCCCCGCUGCACGCCAGACCACCUGAUGGUAAGGCCCUGCCGCGGGAGCUAUUGGUACC	...((((.((((((((((.(((.(((..((((.....))))..)))..))).))))).)))))))))...	-31.7	-	UAAGGCCCUGCCGCGGGAGC
308	yes	bmo-miR-P534-5p	UGUGUUUGAGGGUAUGUAUU	scaffold35254:347:430	-	GGUAUCCCUAAGUGUUCUGCAGACCAUAGUUUAUAGAUCUUCAUGUUAUAUUUAUGUGUUUGAGGGUAUGUAUUGGCGGAAAAG	....((((((((((..((.((((((((((..(((((.........))))).))))).)))))))..)))...)))).)))....	-18.1	-	UGUGUUUGAGGGUAUGUAUU
309	yes	bmo-miR-P097-3p	AUAAAAAUGGCUAUCUCCUC	scaffold35824:337:433	+	GUGAAGUUCGUUGACCUGUACUAUUUUCAUAACAAUUAUAGUUACGAUUAUAAUUUGUCUUAUUGUUAUAAAAAUGGCUAUCUCCUCGGCUUCGGAA	.((((((.((..((...((((((((((.((((((((...((..((((.......)))))).)))))))).))))))).))).))..))))))))...	-20.1	-	AUAAAAAUGGCUAUCUCCUC
310	yes	bmo-miR-P230-3p	UGUGACGAAUGCUGUGACAA	scaffold38151:380:462	+	AGCAAAGAUAGAAGGUUUGUAUUUGUUAAUAAGAGUGAUGAUAUCAUUCUUCUUGUGACGAAUGCUGUGACAAUUCCAUUGUA	.((((.((......(((.((((((((((.((((((.((((....)))).))))))))))))))))...)))...))..)))).	-20.8	-	UGUGACGAAUGCUGUGACAA
311	yes	bmo-miR-P083-3p	CAGGCUUGAGUGAACGGUAU	scaffold7766:244:314	+	CAGUCGGUAGGAUCGCGACACUCGCCUUGAAUAUAACUCUUCAGGCUUGAGUGAACGGUAUCAACCGUUAU	....((((.((((((...(((((((((.(((........)))))))..)))))..)))).)).))))....	-20.6	-	CAGGCUUGAGUGAACGGUAU
312	yes	bmo-miR-P084-3p	UGCGCAACUCGGCCAAGUCC	scaffold805:21740:21829	-	CGAGCGGAGUAGGUACAGGGGCCGAGUUGCACUGCUUCUCGAUUAGGUCGUUGACCAGUGUGCGCAACUCGGCCAAGUCCACCUUCAUCU	.((..((((..((.((...(((((((((((((((.((..((((...))))..)).))))....)))))))))))..))))..)))).)).	-36.8	-	UGCGCAACUCGGCCAAGUCC
313	yes	bmo-miR-P234-3p	UCCAUUGUGGUUGUCUAUUGGCU	scaffold853:6099:6176	-	CGUGUCAACUUGGUAUUAGGCUUGUGCCUCAUUGAGGAUAAACAUUCCAUUGUGGUUGUCUAUUGGCUGGAUGACGGC	..(((((.((.(.((.(((((....(((.((.((.((((....)))))).)).))).))))).)).).)).)))))..	-21.3	-	UCCAUUGUGGUUGUCUAUUGGCU
314	yes	bmo-miR-P235-3p	UAAGUAGAAGUUACUUGCAUUUAG	scaffold9920:389:482	-	AAUCUCUUGACUAACAUGUGAGACCUACUGUGGCUGGAGCUACUAGUAGUACCAUCACAAUAAGUAGAAGUUACUUGCAUUUAGUUAGAGGAUG	.(((..((((((((.(((..(((((((((((((.(((.((((....)))).)))))))....)))))..))..))..)))))))))))..))).	-29.7	-	UAAGUAGAAGUUACUUGCAUUUAG
315	yes	bmo-miR-P457-5p	AUGAAGUUGGAACAGCU	nscaf2977:122432:122505	+	UCAAAUUUGUAUGAAGUUGGAACAGCUUCCCUUCCUUUGCUAGGGGCGCUGUUCCAACAUCAUACAAAUUUGAG	((((((((((((((.(((((((((((.(((((.........))))).))))))))))).)))))))))))))).	-44.7	AUGAAGUUGGAACAGCU	-
316	yes	bmo-miR-P568-5p	UAUAGAAAUCAUUAGAGCUUAGGU	nscaf280:2371:2449	-	UUAGGGAAAGUAUAGAAAUCAUUAGAGCUUAGGUCGGGGCUGUACGGCAGAUGGUCUAAUAAUUCUAUGUUUUCUUGCU	...((((((((((((((...((((((.(....((((........))))....).))))))..))))))))))))))...	-23.2	UAUAGAAAUCAUUAGAGCUUAGGU	-
317	yes	bmo-miR-P551-5p	UAUCGAUAUAAACUAGGAGAUUU	nscaf2860:1544537:1544636	+	UGAUAAUUGUUAUCGAUAUAAACUAGGAGAUUUUAAUUCCAUUUUUAGUUGUGAAGGGAUAGCUAUUCUCAAAGCUUUGGAGUUGAUACAUAGUGAAUCU	.(((.((((((((((((.((((((..((((.......(((.(((........))).))).......))))..)).))))..))))))).)))))..))).	-18.44	UAUCGAUAUAAACUAGGAGAUUU	-
318	yes	bmo-miR-P565-5p	UAUAAUGUAUUGUGUCAUCAU	scaffold39617:31:124	-	AGCUUUGGGUUAUAAUGUAUUGUGUCAUCAUUGCAUCGUGUUGUAUCAACAGUUACCUCGCAAGUAUGAAGUGCCACUUGUGAUCGACAAGCUC	((((((.((((((((.(((((...((((..((((....(((((...)))))........))))..)))))))))...)))))))).).))))).	-18.6	UAUAAUGUAUUGUGUCAUCAU	-
319	yes	bmo-miR-P544-5p	CACAGUCCAUAUUUACC	nscaf3132:7000:7069	-	CGAAAUCUAUCACAGUCCAUAUUUACCCUGAACGUAAAUUCAGGGUAAAUAUUGAUUGAGGUAGAUAUAA	....(((((((.(((((.((((((((((((((......)))))))))))))).))))).)))))))....	-32.9	CACAGUCCAUAUUUACC	-
320	yes	bmo-miR-P130-3p	AUCACUUAGGUAAUGAUUCGGU	nscaf2674:1706932:1707007	+	UAUCUAUACACCCUAAUUAUUACCUAAGUAAUGUGUAUGAACACAUCACUUAGGUAAUGAUUCGGUUGUGUCAUUA	.....(((((.((.(((((((((((((((.((((((....)))))).))))))))))))))).)).))))).....	-32.2	-	AUCACUUAGGUAAUGAUUCGGU
321	yes	bmo-miR-P263-3p	UACCAACAUAUGGGGUGCUGUCU	nscaf2818:706747:706829	-	AGUCGCACGGCUGGACACAUCUGACGGCUUUGGUACCAUAUUUGAAGUGAUACCAACAUAUGGGGUGCUGUCUGUAGUUAGAC	.(((..((.((.((((((((((.(.(...((((((.(((.......))).))))))..).).))))).))))))).))..)))	-21.2	-	UACCAACAUAUGGGGUGCUGUCU
322	yes	bmo-miR-P265-3p	AGAGUGUGUGUUGGCGUUAGUUUU	nscaf2819:386659:386745	+	ACAAUGAACUGAAGCAACUUCAGCGGUGUAGUUAGAUCUUCACGAUUUAUCGUAGAGUGUGUGUUGGCGUUAGUUUUAGUGUAUUUG	(((..(((((((.(((((....(((.(.(((.((((((.....)))))).).)).).)))..))).)).)))))))...))).....	-19	-	AGAGUGUGUGUUGGCGUUAGUUUU
323	yes	bmo-miR-P409-5p	CUGGAAGAUUGUUUAAUGCCAUAG	nscaf2964:2292181:2292255	-	UUCAAUAAAACUGGAAGAUUGUUUAAUGCCAUAGCCACUUCCUUAGUGGCAUUGGAUUACUACAGUUUAACUCAA	............(..(((((((.((((.(((..((((((.....))))))..)))))))..)))))))..)....	-20.2	CUGGAAGAUUGUUUAAUGCCAUAG	-
324	yes	bmo-miR-P575-5p	AAUGAUCCAGUGGCAAA	nscaf2986:387665:387748	-	CACCUGCUGAAAUGAUCCAGUGGCAAAGAACCUCAAACAAAUUAAUAAUUGUGUUAUGCCAUCUAUGGCUUUAUUUCGUUGUGU	(((..((.(((((((.(((((((((...(((..(((............))).))).))))))...)))..))))))))).))).	-18.4	AAUGAUCCAGUGGCAAA	-
325	yes	bmo-miR-P597-5p	UACUAAUCUCUGAAGGUGCGGCG	scaffold9530:646:736	+	AUACCAUCUUUACUAAUCUCUGAAGGUGCGGCGGCAGAAUACGUGGCUAACGUUAGACCGUGGUUACCAGGAGGUUCAGGCUGGAUGGCGG	...((((((...(((((((((...(((((.((((......((((.....))))....)))).).)))).))))))).))...))))))...	-32.2	UACUAAUCUCUGAAGGUGCGGCG	-
326	yes	bmo-miR-P595-5p	UACUUUAUAAGGGAUGAAAUCAGG	nscaf1108:1356938:1357038	+	GAUUUUUGAUUACUUUAUAAGGGAUGAAAUCAGGACCAGGGGAGGUUUCCUUUUUAUUUUCUAACGCAGUCGCAAAUUCGCCCAUAGAGAAUGGGUCUACC	(((((.(((((.(....((..((((((((...(((((......)))))...))))))))..))..).))))).))))).((((((.....)))))).....	-19.3	UACUUUAUAAGGGAUGAAAUCAGG	-
327	yes	bmo-miR-P270-3p	AGCUGGAAGCGGAGUUG	scaffold8008:30:102	-	CUCUGGGCGACAACUCGUUGUCCCAGGAUCAAGCGCGAGCUUAAUGAGCUGGAAGCGGAGUUGGCGGCGAAGA	.(((.(.((.(((((((((...((((..((((((....)))...))).)))).))).)))))).)).)..)))	-26.5	-	AGCUGGAAGCGGAGUUG
328	yes	bmo-miR-P140-3p	UGAUGCAUUACAGAACGAUUUGGA	nscaf2828:2433840:2433914	+	GAAUAUCGACUUCAAAAAUUCGAGUCAUUAUAUGAGAAAUAUGAUGCAUUACAGAACGAUUUGGAGUCUGUAGUG	...(((.(((((((((..(((.(((((((((((.....)))))))).)))...)))...))))))))).)))...	-19.4	-	UGAUGCAUUACAGAACGAUUUGGA
329	yes	bmo-miR-P138-3p	UCUGUAGGUUGACUUUAUUU	scaffold17800:584:657	+	AUUAAGUGUAUAAUCUAUGGAGGAGACAUCAUGGAGACGUCGCUUCUGUAGGUUGACUUUAUUUCAAAUUUAAA	..((((.((.(((((((((((((.(((.((.....)).))).))))))))))))))))))).............	-19.5	-	UCUGUAGGUUGACUUUAUUU
330	yes	bmo-miR-P424-5p	AGUUAUCUGGUACCUGUAACA	nscaf2986:6376565:6376644	-	CAUUUAUAUCAGUUAUCUGGUACCUGUAACACAAGUUCUUUACGAACUUAUCACGGGACCAGUUAACGUGGCGUGAUUGU	((.((((..((((((.(((((.(((((.....((((((.....))))))...)))))))))).)))).))..)))).)).	-26.5	AGUUAUCUGGUACCUGUAACA	-
331	yes	bmo-miR-P427-5p	GUGUGGCUGCGAACAAGAAG	nscaf3015:2402464:2402553	-	AGACCAAAACGUGUGGCUGCGAACAAGAAGUAGUGUUCGUUCUUGGUGUCAUUCACUGCUUCUUUAUUUGUUACCCAUUGCAAUUGUCUG	((((......(((.((..(((((.(((((((((((......(.....).....)))))))))))..)))))..))))).......)))).	-23.32	GUGUGGCUGCGAACAAGAAG	-
332	yes	bmo-miR-P428-5p	GAAAAGUUGGACAUUUCUUCC	nscaf2847:7972915:7973007	-	CACCAAGGGAGAAAAGUUGGACAUUUCUUCCCGCGUGUAAAAUUGCAUUGGCAAACAUGCGGGAUGAGAUGUCCUACUUUUUUCCCGGGGUGU	((((..(((((((((((.(((((((((.((((((((((....((((....)))))))))))))).))))))))).)))))))))))..)))).	-59.5	GAAAAGUUGGACAUUUCUUCC	-
333	yes	bmo-miR-P429-5p	CUGUGCAUUAAGGUUAGGACUAG	scaffold7849:623:719	+	UAACUCAAGACUGUGCAUUAAGGUUAGGACUAGGGCGGAGAAAGUGUGAUUUCGAUUCCAUUGGUCUAGGUGCCAAGCCUAUUGCAGAUCUGGGGCU	...((((.((.(.((((...(((((.((.(((((.((((((((......))))...)))...).)))))...)).)))))..)))).)))))))...	-27.4	CUGUGCAUUAAGGUUAGGACUAG	-
334	yes	bmo-miR-P639-5p	GUGAGAGCUCGCAUUGUCGU	nscaf1108:2942415:2942489	-	UGUGCGCGGUGUGAGAGCUCGCAUUGUCGUGAUGGAGGAUGAUGCGGCGGUUGCAGUUCUCUUUACGGAGUUCAG	((.((.(.(((.(((((((.((((((((((.............))))))).))))))))))..))).).)).)).	-24.72	GUGAGAGCUCGCAUUGUCGU	-
335	yes	bmo-miR-P649-5p	AACGGCCGCCUGGUGUAGUGG	nscaf1898:8037366:8037438	-	CUUCGGCAUCAACGGCCGCCUGGUGUAGUGGUAAGUGACAUGGUCACUACACAAGGGGGUCGCGGGUUCGAAU	.(((((.(((..(((((.(((.(((((((((..(......)..))))))))).))).)))))..)))))))).	-34.5	AACGGCCGCCUGGUGUAGUGG	-
336	yes	bmo-miR-P152-3p	UUAGGUAAUGAUUCGGGUGUGA	scaffold4507:242:327	-	CAUUGUAUCUAUACACCCGAAUCAUUACUUAAGUGAUGUGUAUCAACACAUCACUUAGGUAAUGAUUCGGGUGUGACAUUACAGUA	.((((((....((((((((((((((((((((((((((((((....))))))))))))))))))))))))))))))....)))))).	-54.3	-	UUAGGUAAUGAUUCGGGUGUGA
337	yes	bmo-miR-P471-5p	CCGGCACGUAGCGACGGAUG	nscaf2855:5548425:5548507	-	AAACAUUCAACCGGCACGUAGCGACGGAUGCUUCUAUGACAGUCUGUUUAUGAUUGGAGGCGUUGAAGUCGAUUAUGAUGUUG	...........((((((((((((((.((((((((.....(((((.......)))))))))))))...)))).))))).)))))	-24.5	CCGGCACGUAGCGACGGAUG	-
338	yes	bmo-miR-P472-5p	GUUUUCUUUUUCUUGAACCA	nscaf2912:475011:475086	+	GUUCUCUUUGGUUUUCUUUUUCUUGAACCAGGUUUCACCAGGACAGGUGGGCGAGCAAAGACUCAGCCAGGAGGGG	.(((((((.((((.(((((..((((.(((..((((.....)))).)))...)))).)))))...))))))))))).	-19.7	GUUUUCUUUUUCUUGAACCA	-
339	yes	bmo-miR-P473-5p	UAUUGGUUAUGUUUUUUGUUAAGG	nscaf2951:77138:77212	-	AUAGCAAUUCUAUUGGUUAUGUUUUUUGUUAAGGCCCAUGUUUGGCUUCAUACAUUAAAAUUGGUAGAAUGCAAA	...(((.((((((..(((....((..(((..(((((.......)))))...)))..)))))..)))))))))...	-19.1	UAUUGGUUAUGUUUUUUGUUAAGG	-
340	yes	bmo-miR-P480-5p	UAAGGUAGUAGGUUGUGUAU	nscaf3027:4637095:4637180	+	UUUUAAUAUGUAAGGUAGUAGGUUGUGUAUUGUAAGCCCGCACUUGUAUUAGAUACUAUUAACCUACCUGCUUCUGCCCCCAAGCU	.........((((((((((((((((.(((((.((((......)))).....)))))...))))))).)))))).))).........	-18.2	UAAGGUAGUAGGUUGUGUAU	-
341	yes	bmo-miR-P481-5p	AACGGCCGUCUGGUGUAGUGGUAU	nscaf3040:2747907:2747980	-	AAUUUAAUUUAACGGCCGUCUGGUGUAGUGGUAUGUGACAUAGUCACUACACAAGGGGGUCGCGGGUUCGAAUC	............(((((.(((.(((((((((((((...)))).))))))))).))).)))))............	-26.2	AACGGCCGUCUGGUGUAGUGGUAU	-
342	yes	bmo-miR-P483-5p	AAGACAAAGGGAAGAUCUUC	nscaf3063:994012:994102	+	UUGUUGGUAUAAGACAAAGGGAAGAUCUUCCACCGAGCGGAUGAUGAUGCUCGGUAUAAGUUUUUUUUUAUUGCUUAGAUGGUUGGACAAG	(((((.(..((((.(((((((((((.(((..((((((((........))))))))..))).)))))))).)))))))......).))))).	-25	AAGACAAAGGGAAGAUCUUC	-
343	yes	bmo-miR-P484-5p	GGUUAUGUUAUUGUUGGUGACGC	scaffold1665:291:381	+	GACUAUCCUCGGUUAUGUUAUUGUUGGUGACGCUCCCGUUCGUGUAGCUAGCAACGAGAGCGUUUCAUAUUGCUGUACCGGAGACCCGUUA	(((..((..((((...((.((...(((.(((((((.((((.((.......)))))).)))))))))).)).))...))))..))...))).	-25.4	GGUUAUGUUAUUGUUGGUGACGC	-
344	yes	bmo-miR-P001-5p	UUUAUUGCAAGGUAUCGUGGUG	nscaf3063:3757782:3757874	-	ACGGAGCGUUUUUAUUGCAAGGUAUCGUGGUGGGACGAUGUUGUUUACGAUUCUUAUCUUGCACGUGUAGUUUUCGAUGAAUGCUUGCACGUG	(((((((((..((((((.(((.((((((.(..(((..(.((((....))))..)..)))..)))).))).))).))))))))))))...))).	-23	UUUAUUGCAAGGUAUCGUGGUG	-
345	yes	bmo-miR-P001-5p	UUUAUUGCAAGGUAUCGUGGUG	scaffold2669:113:205	+	ACGGAGCGUUUUUAUUGCAAGGUAUCGUGGUGGGACGAUGUUGUUUACGAUUCUUAUCUUGCACGUGUAGUUUUCGAUGAAUGCUUGCACGUG	(((((((((..((((((.(((.((((((.(..(((..(.((((....))))..)..)))..)))).))).))).))))))))))))...))).	-23	UUUAUUGCAAGGUAUCGUGGUG	-
346	yes	bmo-miR-P490-5p	GGCCGGCCGUCUGGUGU	nscaf1690:6206102:6206176	+	CGUAAAGACUGGCCGGCCGUCUGGUGUAGUGGUAAGUGACAUGGUCACUACACACGGGGGUCGCGGGUUCGAAUC	......((((.((.((((.(((((((((((((..(......)..))))))))).)))))))))).))))......	-28.9	GGCCGGCCGUCUGGUGU	-
347	yes	bmo-miR-P491-5p	UACAACUACAUUAAGGA	nscaf2511:4651071:4651135	-	AUAUGGGGACUACAACUACAUUAAGGAACUCUACAUUUCCUUAAUGUAGUUGUAGUCGCCAUAUC	((((((.(((((((((((((((((((((........))))))))))))))))))))).)))))).	-40.8	UACAACUACAUUAAGGA	-
348	yes	bmo-miR-P493-5p	AGAGGGCGUGGGUUUAG	nscaf2865:3699252:3699334	+	GUGGGCUUCAAGAGGGCGUGGGUUUAGACUCUCGAAUAUAAAUUCAAAGCCAUGAUACGCCUAUUGAAACAUCAAAAGCCUGG	..(((((((((..((((((((((((.((...............)).)))))....))))))).)))).........)))))..	-20.56	AGAGGGCGUGGGUUUAG	-
349	yes	bmo-miR-P494-5p	UAUUUGGUAUCCGAGGU	nscaf2888:7405881:7405974	-	UUGUGAAAGAUAUUUGGUAUCCGAGGUCUUGGCACUUUUGAAACACUAGAAUAUUCUGAUUUGAUGUUAGUAUCAAAUACAUAUUUGUUCACAC	.((((((.(((((((.((.((.(((((......))))).)).))....))))))).((((((((((....)))))))).))......)))))).	-18.4	UAUUUGGUAUCCGAGGU	-
350	yes	bmo-miR-P495-5p	UGUGGGGCUGGUGCAGA	nscaf2902:1838297:1838361	-	GGGCCCUCUGUGUGGGGCUGGUGCAGACAAUGUCUAUGUAUAGAGGUCCCGUAUGGGGCAGUCCC	((((.((((((((((((((.((((((((...)))..)))))...))))))))))))))..)))).	-27.2	UGUGGGGCUGGUGCAGA	-
351	yes	bmo-miR-P496-5p	AGAGGGUGCGUGGGUUA	nscaf2953:3330948:3331040	+	UUCCGCGUCUAGAGGGUGCGUGGGUUAUGUCGGACUUGACGAUCUUCAGAUGUUGAGAGCAGACCGCGGGCCCAAGGAUCUUUUAGGGCCCCA	(((.((((((.((((((.((((((((......))))).))))))))))))))).)))........(.((((((............))))))).	-32.9	AGAGGGUGCGUGGGUUA	-
352	yes	bmo-miR-P500-5p	CUGGAUAACUGGCUUGG	nscaf2767:476231:476306	-	UCUCCCUCUGCUGGAUAACUGGCUUGGUUUACGUUAUAGAUCAAGGUCGGUUAGAUAUUUGUAGUGUUUGGUCGAU	((..((.((((((..((((((((((((((((.....)))))))).))))))))..))...)))).....))..)).	-19.4	CUGGAUAACUGGCUUGG	-
353	yes	bmo-miR-P501-5p	CUGGACAGUCUCUGGUUCUG	nscaf2330:3398381:3398447	-	CGGGUUUUGUCUGGACAGUCUCUGGUUCUGGUUCUGAGCAGUCUCGGGUCCUGUGCCCAUAACCUGA	((((((.((...((((((..(((((..(((.(....).)))..)))))..)))).)))).)))))).	-21.9	CUGGACAGUCUCUGGUUCUG	-
354	yes	bmo-miR-P508-5p	UAGGGGGCGUAGGUUUU	nscaf2789:779928:780021	-	UUCCCGGGCCUAGGGGGCGUAGGUUUUUAUUUUAUUUUAUUGUCUAGAUGAGUGGACGAGCUCACAGCCCACCUGGUGUUAAGUGGUUACCGGA	...(((((((((((((((((..((((.(..(((((((........)))))))...).))))..)).)))).))))).))..........)))).	-28.4	UAGGGGGCGUAGGUUUU	-
355	yes	bmo-miR-P520-5p	GUUAAGGCGCUGAUUGA	nscaf2825:429393:429482	+	AGACCGAUAGGUUAAGGCGCUGAUUGAUUUUGAAAUUAAUAUCUGUUGUUAAUCUAAUGUACAUCAUAUGUAACACGUGAUGGUUGGUCA	.((((((((((((((((((...(((((((....)))))))...)))).)))))))).....(((((..((...))..))))).)))))).	-22.8	GUUAAGGCGCUGAUUGA	-
356	yes	bmo-miR-P522-5p	UAUAACUCAGUACGAUUCGU	nscaf3032:1139994:1140088	+	GCACAGUCGGUAUAACUCAGUACGAUUCGUAAGCUUUAAUUGAUACUUGAUUUGUUCCCUAUGUUUGGUGCUUUUGGGUUAUUUGAAAGGGUGCU	((((..((((.((((((((((((.(..(((((((...(((..(...)..))).)))...))))..).))))...))))))))))))....)))).	-23.1	UAUAACUCAGUACGAUUCGU	-
357	yes	bmo-miR-P528-5p	AGUGAUGGCUGAAAUCCAACU	nscaf3063:166790:166864	-	GUUUACAGCAAGUGAUGGCUGAAAUCCAACUGUUGGAACACAUAGGAUUUUAAGUGCCAUCGCUAUCUGUGGACU	((((((((..(((((((((((((((((...(((......)))..))))))))...)))))))))..)))))))).	-31.6	AGUGAUGGCUGAAAUCCAACU	-
358	yes	bmo-miR-P535-5p	AUGGACGAUAUACAUCGAUU	nscaf2674:6532197:6532273	+	UGGACUAGCGAUGGACGAUAUACAUCGAUUUAUUUAAAAUACUCGAUGUAUAGUAACGAUGCAUCGUCUUGAACCGA	.((...(((((((.(((.((((((((((..............))))))))))....)).).))))).))....))..	-20.64	AUGGACGAUAUACAUCGAUU	-
359	yes	bmo-miR-P535-5p	AUGGACGAUAUACAUCGAUU	nscaf2782:47930:48007	+	CGCGGUAGCGAUGGACGAUAUACAUCGAUUUAUUUAAAAUACUCGAUGUAUAGUAACGAUGCAUCGUCUUGAACCGAU	..(((((((((((.(((.((((((((((..............))))))))))....)).).))))).))...))))..	-23.34	AUGGACGAUAUACAUCGAUU	-
360	yes	bmo-miR-P535-5p	AUGGACGAUAUACAUCGAUU	nscaf2825:717390:717466	-	UGGUGUAGCGAUGGACGAUAUACAUCGAUUUAUUUAAAAUACUCGAUGUAUAGUAACGAUGCAUCGUCUUGAACCGA	.(((..(((((((.(((.((((((((((..............))))))))))....)).).))))).))...)))..	-23.64	AUGGACGAUAUACAUCGAUU	-
361	yes	bmo-miR-P535-5p	AUGGACGAUAUACAUCGAUU	nscaf2828:1482952:1483025	+	UAGCCUAGCGAUGGACGAUAUACAUCGAUUUAUUUAAAAUACUCGAUGUAUAGUAACGAUGCAUCGUCUUGAAC	.......((((((.(((.((((((((((..............))))))))))....)).).)))))).......	-19.04	AUGGACGAUAUACAUCGAUU	-
362	yes	bmo-miR-P536-5p	AUCGAUAACGGGAAAUG	nscaf2847:2248350:2248407	+	GCUCUGUAAAAUCGAUAACGGGAAAUGAACUUAUUUCCUGUAUUUGUUGUACAAAGCA	(((.((((.(((.((((.(((((((((....))))))))))))).))).)))).))).	-19.9	AUCGAUAACGGGAAAUG	-
363	yes	bmo-miR-P539-5p	GGGGCGUGUCGGGCGC	nscaf2948:1964432:1964495	+	GGAAGUAGGCGGGGCGUGUCGGGCGCCAUUUUGCGGUUUUCGCGCGCGCGCCUUGCGUCUUCCC	(((((.(.((((((((((.((.(((((.......))....))).)))))))))))).)))))).	-34.3	GGGGCGUGUCGGGCGC	-
364	yes	bmo-miR-P560-5p	GUGUCGGGUGUGUACGA	nscaf2925:705819:705891	+	UAUGUUAGAUGUGUCGGGUGUGUACGACCACAUAGAAUAUGUGUCUAGUAUGGACCCGGCCACAACUGCCUUU	.....(((.((((((((((.(((((...((((((...))))))....))))).)))))).)))).))).....	-26	GUGUCGGGUGUGUACGA	-
365	yes	bmo-miR-P562-5p	UGACUAUGUUGUUCAAUUUGUUU	nscaf3032:438334:438422	+	CCGAGAGUUUUGACUAUGUUGUUCAAUUUGUUUGUAGGGCAUUCUCACUUACCAGGGGACAUGUUGGACACAAUAGUUGUACCUAUUGU	.(((.((...(((((((..((((((((.(((((.(.((.............)).).))))).))))))))..)))))))...)).))).	-21.42	UGACUAUGUUGUUCAAUUUGUUU	-
366	yes	bmo-miR-P563-5p	UUGCACAUCGAUCGUGGGAA	nscaf3034:2599328:2599401	+	GCGAUAAAUAUUGCACAUCGAUCGUGGGAAAGAGACGGUUAAUUUUUGCUUCGUAGUGCGUUAUAUCUGUCGCA	((((((.(((((((((..(((..(..((((............))))..).)))..)))))..)))).)))))).	-20.4	UUGCACAUCGAUCGUGGGAA	-
367	yes	bmo-miR-P566-5p	GUCGUUUUACGUUUCGU	nscaf2930:5768622:5768702	-	GCAUUCGUCGGUCGUUUUACGUUUCGUUAAUAUUUCGAGUCGCGUAGUGAAGUAAAACGUGGUAGCGAUCGAAGUUAUGCA	((((...(((((((((((((((((..((..((((.((.....)).)))).))..)))))))).)))))))))....)))).	-26	GUCGUUUUACGUUUCGU	-
368	yes	bmo-miR-P567-5p	AAACCGUUAAAUCGUCGAAG	scaffold15541:115:199	-	GUACAUGUCAAAACCGUUAAAUCGUCGAAGGAAUUGUGGGAUAAACUAAGGCAAUUAUUCGAUGAUAGUGGCUUUUCACGAAGAA	.....(((.((((((((((..((((((((..((((((((......))...)))))).)))))))))))))).)))).))).....	-18.9	AAACCGUUAAAUCGUCGAAG	-
369	yes	bmo-miR-P581-5p	GGAGAAAAGUCGGACAUUUC	nscaf1690:5990278:5990369	+	GUGCACCAAGGGAGAAAAGUCGGACAUUUCCUCUCGCGUGUAACGCGUAAAUACGCUGCAGGAAAUGUCAAACUUUUCUCCCGCGGUGCACA	(((((((..(((((((((((..((((((((((...((((((.........))))))...))))))))))..)))))))))))..))))))).	-55.5	GGAGAAAAGUCGGACAUUUC	-
370	yes	bmo-miR-P584-5p	GGUGAACCCGGAGAGCU	nscaf2953:959483:959554	+	UACCGAUUGUGGUGAACCCGGAGAGCUGAUUGGAUAGAGCUGUACUCUGGUGUUGUCCGGCUUCAGUCAAGG	..((.....(((((((.(((((.(((........(((((.....)))))..))).))))).)))).))).))	-20.4	GGUGAACCCGGAGAGCU	-
371	yes	bmo-miR-P594-5p	GGGACACUGCCAGUCA	nscaf2983:1936432:1936496	+	AUACAGGUAUGGGACACUGCCAGUCACACUAAUGUGUGACUGGCUGUGUAGAGCCAUACUAGAGC	.....(((((((.((((.(((((((((((....))))))))))).))))....))))))).....	-36.3	GGGACACUGCCAGUCA	-
372	yes	bmo-miR-P608-5p	GCAGUGUCCGGAUGCG	nscaf3071:3545:3615	+	CUCACCGGUAGCAGUGUCCGGAUGCGGUGCGGCCGCUGCGUCCGGCGCGCUGUGUGGCGUUGUCCCGGGAC	.((.((((..(((((((((((((((((((....)))))))))))).)))))))..(((...))))))))).	-36.7	GCAGUGUCCGGAUGCG	-
373	yes	bmo-miR-P608-5p	GCAGUGUCCGGAUGCG	nscaf3071:3545:3615	+	CUCACCGGUAGCAGUGUCCGGAUGCGGUGCGGCCGCUGCGUCCGGCGCGCUGUGUGGCGUUGUCCCGGGAC	.((.((((..(((((((((((((((((((....)))))))))))).)))))))..(((...))))))))).	-36.7	GCAGUGUCCGGAUGCG	-
374	yes	bmo-miR-P616-5p	UCCAGUCGAUAUAUACC	nscaf3132:3701:3770	-	AAAAACUUACUCCAGUCGAUAUAUACCCUGAACGUAAAUUCAGGGUAAAUAUUGAUUGAGGUAGGUAUAG	....((((((..((((((((((.(((((((((......))))))))).))))))))))..))))))....	-33.8	UCCAGUCGAUAUAUACC	-
375	yes	bmo-miR-P622-5p	UCCAGUCGAUAUUUACC	nscaf3132:1631:1700	-	AAAAACCUACUCCAGUCGAUAUUUACCCUGAACGUAAAUUCAGGGUAAAUAUUGAUUGAGGUAGGUACGA	....((((((..((((((((((((((((((((......))))))))))))))))))))..))))))....	-40	UCCAGUCGAUAUUUACC	-
376	yes	bmo-miR-P628-5p	CAGGACGAUUCAAUAUCUGGCA	nscaf2655:3015883:3015965	+	CUCGGCUUCACAGGACGAUUCAAUAUCUGGCACAGUACCAGCUCUCGUGCUCAGACUUUUUAGUGGUCUUGAGCAUAAAGGGC	(((.(((...((((((.(((.((..((((((((((........)).)))).))))...)).))).))))))))).....))).	-22.7	CAGGACGAUUCAAUAUCUGGCA	-
377	yes	bmo-miR-P630-5p	UAGGUGGAUUAAUUUGAAUUGA	nscaf2847:2395160:2395234	+	UAAACCUACUUAGGUGGAUUAAUUUGAAUUGAUUCCUGGUGAGUGAAUUCAAAUUAAUUCACUUUUUAUUUUUUU	...........(((((((((((((((((((.((((.....)))).)))))))))))))))))))...........	-24.1	UAGGUGGAUUAAUUUGAAUUGA	-
378	yes	bmo-miR-P634-5p	UGGACUUUCAUUAUUUGUUUGC	nscaf3129:8276:8348	-	UAUAUAGAGAUGGACUUUCAUUAUUUGUUUGCAACUUUCUUUGCCGACGGGUUUUGAUACCUGUCUCAUUUGC	......(((((((....(((..(((((((.((((......)))).)))))))..)))...)))))))......	-20.4	UGGACUUUCAUUAUUUGUUUGC	-
379	yes	bmo-miR-P635-5p	UCAAUUCACGAUCACGUCGGG	nscaf98:1405523:1405595	+	GGUUUCGUCUUCAAUUCACGAUCACGUCGGGGGUCACCAAUUUCUGUUCAUGACGAUGGUGAACAAGAAACCA	((((((...((((..(((((.(((.(.(((..((.....))..)))..).))))).)))))))...)))))).	-19.4	UCAAUUCACGAUCACGUCGGG	-
380	yes	bmo-miR-P637-5p	AUGCGCGGUGUGAGAACUCG	scaffold6419:75:166	-	CUUUUUUUCUAUGCGCGGUGUGAGAACUCGCAUUGUCGUGAUGGAGGAUGAUGCGGCGGUUGCAGUUCUCUUUACGGAGUUCAGAAACGACC	.....(((((..((.(.(((.(((((((.((((((((((.............))))))).))))))))))..))).).))..))))).....	-28.02	AUGCGCGGUGUGAGAACUCG	-
381	yes	bmo-miR-P639-5p	GUGAGAGCUCGCAUUGUCGU	scaffold32444:102:176	-	UGUGCUCGGUGUGAGAGCUCGCAUUGUCGUGAUGGAGGAUGAUGCGGCGGUUGCAGUUCUCUUUACGGAGUUCAG	((.((((.(((.(((((((.((((((((((.............))))))).))))))))))..))).)))).)).	-29.12	GUGAGAGCUCGCAUUGUCGU	-
382	yes	bmo-miR-P640-5p	CGGUGACGGGAGAUGCG	scaffold672:65687:65756	-	AGGUCUGAGCCGGUGACGGGAGAUGCGUAAUUAAUUGCGUAAUUUGCGUAAUUACUGGUAGUAGGACCUC	((((((..((((((((((.(((.(((((((....))))))).))).)))...)))))))....)))))).	-27.5	CGGUGACGGGAGAUGCG	-
383	yes	bmo-miR-P641-5p	UUCGGAUCUUGUAUAUA	nscaf2828:5908873:5908949	+	AAUGUUGUUGUUCGGAUCUUGUAUAUAUGCAAGCUUAUCUUGAAAAUGUAAGCGAGAUUCAGGCAUCUGUCAAUUAU	...((((.(((..(((((((((.(((((.((((.....))))...))))).)))))))))..))).....))))...	-21.4	UUCGGAUCUUGUAUAUA	-
384	yes	bmo-miR-P642-5p	UGAGGAUUGUUUGAGGG	nscaf2053:476248:476329	+	UCUGAAAACCUGAGGAUUGUUUGAGGGUUCUGCAGACGGAGAACGGUGUCUGGCUCCCGCUCGUCGCAGUCUGAGGACAGAG	((((....(((..(((((((.((((((....(((((((........))))).))..)).))))..))))))).))).)))).	-25.5	UGAGGAUUGUUUGAGGG	-
385	yes	bmo-miR-P643-5p	UGAAUACUGCGUGAUU	nscaf3154:16802:16872	-	AAACUGAGCUUGAAUACUGCGUGAUUGUCGCCAGUGCUGCUCGAAGUCUGCGGUGAGUCGAGACUGAGCUU	...((.(((((((.(((((((.((((.(((.((....))..))))))))))))))..))))).)).))...	-20.8	UGAAUACUGCGUGAUU	-
386	yes	bmo-miR-P643-5p	UGAAUACUGCGUGAUU	scaffold38197:225:295	-	AAACUGAGCUUGAAUACUGCGUGAUUGUCGCCAGUGCUGCUCGAAGUCUGCGGUGAGUCGAGACUGAGCUU	...((.(((((((.(((((((.((((.(((.((....))..))))))))))))))..))))).)).))...	-20.8	UGAAUACUGCGUGAUU	-
387	yes	bmo-miR-P643-5p	UGAAUACUGCGUGAUU	scaffold697:29753:29823	-	AAACUGAGCUUGAAUACUGCGUGAUUGUCGCCAGUGCUGCUCGAAGUCUGCGGUGAGUCGAGACUGAGCUU	...((.(((((((.(((((((.((((.(((.((....))..))))))))))))))..))))).)).))...	-20.8	UGAAUACUGCGUGAUU	-
388	yes	bmo-miR-P645-5p	AUUCGAAUUUGGAUGG	scaffold418:136543:136605	-	UCUACCCGACAUUCGAAUUUGGAUGGUAAACAGUUUGGUUUCAUUCGAAUUCGGACGGAGCCC	.....(((...(((((((((((((((..(((......))))))))))))))))))))).....	-19.4	AUUCGAAUUUGGAUGG	-
389	yes	bmo-miR-P652-5p	AUUAAUAUCUUUUAUUAUCA	nscaf1898:15721332:15721424	+	UGCUUAAAGUAUUAAUAUCUUUUAUUAUCAACAGAUAACUGGAGUAGUAAUAAAAGGUGUGAAACGUCUUCAGUUCAACAUAGAACUUCGCAA	(((.....((....((((((((((((((.(.(((....)))...).))))))))))))))...))......(((((......)))))..))).	-20.3	AUUAAUAUCUUUUAUUAUCA	-
390	yes	bmo-miR-P654-5p	GGGGUGUCGGGAUACU	nscaf2136:6830517:6830575	-	CUGAGACAUCGGGGUGUCGGGAUACUCCUGCAGUAUCUCGCUGUACUGCGGCCUCUCGA	.(((((..(((.((((.(((((((((.....)))))))))...)))).)))..))))).	-22.9	GGGGUGUCGGGAUACU	-
391	yes	bmo-miR-P341-3p	UAAUGGUUCUGAUGACAAUUUCU	nscaf1108:1359265:1359357	+	AUAUAGGUCCAGAAGGGGAUUUAGAAUCCUUUUUCUUUAACAAUUCUAUUAAAGUUUUUGUAAUGGUUCUGAUGACAAUUUCUGAAUUUAUAA	.(((((((.((((((..(..((((((((.((...((((((........)))))).......)).))))))))...)..)))))).))))))).	-18.9	-	UAAUGGUUCUGAUGACAAUUUCU
392	yes	bmo-miR-P194-3p	UAAGUUGGAUAGUUUA	nscaf1681:2689727:2689815	+	AGUGGCGCCUUCGUAUUAAGAAGGAUUGACUAUUCGAAGCUUAGGAAGCUGCCGUGGCCAUUUUAAGUUGGAUAGUUUAUGACGUAAAC	....((((((((.......)))))...(((((((((..((((((((.(((.....)))..))))))))))))))))).....)))....	-22.6	-	UAAGUUGGAUAGUUUA
393	yes	bmo-miR-P236-3p	AGUUGUAGUAUAAGUUG	nscaf1690:133358:133447	+	AACGGUGAGCGUUUUCGUUGCAACAACGUUCUGAUUAUUAUUAGCUUUGUACUAAGCAAUCAGAGUUGUAGUAUAAGUUGCUUUCAAGUA	.((...(((((.(((...(((.(((((..(((((((.......((((......)))))))))))))))).))).))).)))))....)).	-19.91	-	AGUUGUAGUAUAAGUUG
394	yes	bmo-miR-P244-3p	GCAACGGAUAACGCUGG	nscaf1690:2684033:2684114	+	AACAAAGAGGCAGAGUUAUUACGUUGCUACGUUAAAAAAAAAACUAUUUUCGUUCGCAACGGAUAACGCUGGCCAAAUUUUU	........(((((.((((((.((((((.(((...................)))..)))))))))))).)).)))........	-21.01	-	GCAACGGAUAACGCUGG
395	yes	bmo-miR-P343-3p	UUCCACUGAUAGCUACUUAUA	nscaf1690:7346426:7346506	+	UAAUUAUUAUUAUUAAGUAGGUAUCAGCGGAAUGGAAUAUUUGAAAUGUAUUCCACUGAUAGCUACUUAUAAUAAAUGUAU	......(((((((.((((((.((((((.((((((.(..........).)))))).)))))).)))))))))))))......	-26.6	-	UUCCACUGAUAGCUACUUAUA
396	yes	bmo-miR-P287-3p	UGUCGCGGUUAAAAAUU	nscaf1767:545:627	+	CAAAUUUCACGGUUCGUAACGACCGUACAAGACGUCUCAUUAAUUAAGGGCACUCUUGUCGCGGUUAAAAAUUGUACUUCCAC	........((((((..((...(((((((((((.(((((.........))).)))))))).)))))))..))))))........	-18	-	UGUCGCGGUUAAAAAUU
397	yes	bmo-miR-P059-3p	AACGGCCGUCUGGUGUAGUGGUU	nscaf1898:6659629:6659728	+	UUUCAGACUACGCUAUACUAUAGUGCCGUAUAGUAUAGCAGCAUAUGCUAAGCCAAUAAUAUAUAUUAACGGCCGUCUGGUGUAGUGGUUCGAAUCCCGC	.(((..((..((((((((((..(.(((((.((((((((((((....)))..))........)))))))))))))...))))))))))))..)))......	-28	-	AACGGCCGUCUGGUGUAGUGGUU
398	yes	bmo-miR-P181-3p	UUUUGCGGUUAAAACAU	nscaf2210:786547:786626	-	UUUAUUUACUGAAUUGACUUUAGCUGCGAAAGUUGUAGUGCUAGUUGCAGCGGUUUUGCGGUUAAAACAUCCAGAAAUGA	.((((((.(((...((..((((((((((((.(((((((......)))))))...)))))))))))).))..)))))))))	-23.2	-	UUUUGCGGUUAAAACAU
399	yes	bmo-miR-P188-3p	AUGGGACCCGAUAGAGG	nscaf2330:1954229:1954293	-	CUUUACGUCCUCUAUAAAGGUUUUAGUUGAGUGAUCGGAUGGGACCCGAUAGAGGCUUUGUGUCA	...((((.(((((((...(((((((.((((....)))).)))))))..)))))))...))))...	-21	-	AUGGGACCCGAUAGAGG
400	yes	bmo-miR-P232-3p	AGGUGAUAGGACACUACCCU	nscaf2511:2440815:2440894	-	AGGUGACCCUCCAGGGUGGGGAUGUCAUUGGUGUAGAGGGCGUAUAGGAUAGGUGAUAGGACACUACCCUGAGGAACUCC	.((.(..((((.((((((((..(((((((..(.((.........)).)...)))))))...).)))))))))))..).))	-25.1	-	AGGUGAUAGGACACUACCCU
401	yes	bmo-miR-P189-3p	UUGUAGUGUCGGGGCGA	nscaf2529:4859564:4859644	-	GCUGUUUUGAGUUUUGUUCUUCGAUAUGUGGCAGUUUGCUCCGCUAGCGUAUUUUUGUAGUGUCGGGGCGAGAUCAAUAGG	.((((..(((.((((((((..((((((...((((..((((.....)))).....)))).))))))))))))))))))))).	-19.8	-	UUGUAGUGUCGGGGCGA
402	yes	bmo-miR-P192-3p	GGACGGGUAGCGGAAGG	nscaf2575:161908:162001	+	AAAUUGUCAAGUUAUUUUUUUCCCUACUUAUUCACUGGUAGCCAAAGGGAUUAUACCAGCUACGCGUGGACGGGUAGCGGAAGGGGCAAUUCAC	.(((((((.........(((((((((((..(((((..(((((....((.......)).)))))..)))))..))))).)))))))))))))...	-29.7	-	GGACGGGUAGCGGAAGG
403	yes	bmo-miR-P197-3p	CGGGGCGGGUCGUGUUG	nscaf2623:1795978:1796042	+	AGUGGUACCGGCGCGGCGUCCCCGAUGUGUAAGGAGGGCGGGGCGGGUCGUGUUGACGUAGCGCG	.(((.((((((((((((.((((((.(.(......).).))))).).)))))))))..))).))).	-27.8	-	CGGGGCGGGUCGUGUUG
404	yes	bmo-miR-P206-3p	UCUUUUGUAUUGAAUUUUUUUGU	nscaf2623:1886777:1886858	+	CGCACACCGUGACACGAGAAUUUUAUAUACUAGAUUACAAUAAUUGUUCUCUUUUGUAUUGAAUUUUUUUGUAGCUGCUUGC	.(((..(.((.(((.((((((((.(((((..(((..(((.....)))..)))..))))).)))))))).))).)).)..)))	-18	-	UCUUUUGUAUUGAAUUUUUUUGU
405	yes	bmo-miR-P308-3p	UAGUAACAGGCUCUUUU	nscaf2767:4232108:4232178	-	UAUUUUGGGUAGGGGAGCGAGGGGCUUGUUGUAACAGGGGUAAGUAGUAACAGGCUCUUUUCACUAGGAUC	.(((((((......((..(((((((((((((..((........))..))))))))))))))).))))))).	-19.2	-	UAGUAACAGGCUCUUUU
406	yes	bmo-miR-P224-3p	UUAGGUCCAAGGAGAC	nscaf2827:2272837:2272929	-	UGUGUGUUUGUUUGUCCUUCUUUCACGUUGAAACGAAGCAAUGGGUCGACAUGAUUUAUUUACAGUUUUAGGUCCAAGGAGACAUAGGCUACC	.(((.(((((..((((.(((((..((.(((((((.....((((((((.....))))))))....)))))))))..))))))))))))))))).	-19.3	-	UUAGGUCCAAGGAGAC
407	yes	bmo-miR-P229-3p	AGGCAUCGGUGGUUCCG	nscaf2839:138427:138500	-	GGCGGAGCGGGCGCGGGGGCCAGCACCGGUGUCGGGUCGUGAGCUUCAGGCAUCGGUGGUUCCGGUGUCGGAGC	.((....(.(((((.((((((...((((((((((((.(....).))).))))))))))))))).))))).).))	-36.4	-	AGGCAUCGGUGGUUCCG
408	yes	bmo-miR-P238-3p	UUGACCGGGACGUGUC	nscaf2860:2712434:2712505	-	AGCUCAAAGGCUCGUUUCACACGGUCAGGCUGCGGCGUCAAAAGGAUUGACCGGGACGUGUCUGGCUGGGCA	.(((((.((((.(((((....(((((((.((...........))..)))))))))))).))))...))))).	-25	-	UUGACCGGGACGUGUC
409	yes	bmo-miR-P240-3p	UGCGGUGUUCGGAUGCU	nscaf2876:917571:917652	+	CGAAACUAGUAGGUAUCUGCAAUUGAAUGGCAAGUGACAAGACGAUUAAGUAAAUUGCGGUGUUCGGAUGCUUUGUAGUUCA	.(((.(((..(((((((((.(((...((.((((...((...........))...)))).))))))))))))))..)))))).	-19.5	-	UGCGGUGUUCGGAUGCU
410	yes	bmo-miR-P178-3p	GAGGAGUGGGAGGGGGGCAU	nscaf2879:10631:10727	-	CGACGGGGGUGCAUACUUUCUCCUAUUAUUUUCAAUGUGUAUGGAGAAUAUAUAAUGAGGAAGCUUAGAGGAGUGGGAGGGGGGCAUCUCAGUCGGU	((((.(((((((...((..((((((((.((((((.(((((((.....))))))).))))))..........))))))))..))))))))).))))..	-37.5	-	GAGGAGUGGGAGGGGGGCAU
411	yes	bmo-miR-P245-3p	GAUUCUAGUUUGGCUUU	nscaf2886:523443:523534	+	UUCACUCUAAUUAGAGCGGAAUCAGGAGCUCUCUUAGUGUCAUGUUCGUUUAAAAACUACAGUGAGAUUCUAGUUUGGCUUUAUAGCAUGUA	..((..(((..((((((.((((.((((.(((.((((((.................)))).)).))).)))).)))).)))))))))..))..	-20.03	-	GAUUCUAGUUUGGCUUU
412	yes	bmo-miR-P121-3p	UGAGUGACCGGUGUAAGGAUUA	nscaf2888:887853:887926	+	UUUUUUUUUGUAAUCCUUACACCGGUCACUCACAUGCGCAUGUGAGUGACCGGUGUAAGGAUUACGAAGGACGA	...((((((((((((((((((((((((((((((((....))))))))))))))))))))))))))))))))...	-53.7	-	UGAGUGACCGGUGUAAGGAUUA
413	yes	bmo-miR-P179-3p	UAAGAAUGGCUUUUCGGAGUGCU	nscaf2889:211354:211453	-	UACCAGAUAUAGUAACGUGAAAGUGCUUUCAUAGCAGAAAUGCUAGAAUGUUUUCGAUGAAGGUAUGUAAGAAUGGCUUUUCGGAGUGCUGUAGGUGUAA	((((...(((((((...((((((.((((((.(((((....)))))..(((..(((...)))..)))....))).)))))))))...)))))))))))...	-25.3	-	UAAGAAUGGCUUUUCGGAGUGCU
414	yes	bmo-miR-P250-3p	UGAGGAUGGUUUGUGGA	nscaf2891:1216593:1216653	+	AUGUGACCUGCGACGAGCCGUCCUGAGCCCACAGUGAGGAUGGUUUGUGGACAACUCUCAC	.((.((..(((.((((((((((((..((.....)).)))))))))))).).))..)).)).	-23	-	UGAGGAUGGUUUGUGGA
415	yes	bmo-miR-P215-3p	AGAGCUAGUAGAUUGAAUAGU	nscaf2891:2561313:2561386	-	GCGUCGGCUUGUGACACAUUUAUCUCUGUUCUCGCGUGACGUCAGAGCUAGUAGAUUGAAUAGUUCUGCUGAUG	.(((((((....((.(((((((((((((((((.(((...))).))))).)).))).))))).)))).)))))))	-20.6	-	AGAGCUAGUAGAUUGAAUAGU
416	yes	bmo-miR-P335-3p	GUAUGUUGAGUUGGGUA	nscaf2900:186812:186896	-	UUACAAUUUUGCUAUGAUUUACUGUAUGUUUCUCCAAAACUUCGUUUUUGGGGGGGCGGUAUGUUGAGUUGGGUAAUCUAUGUUA	..(((...(((((.(((((((..((((((..((((((((......))))))))..)).))))..))))))))))))....)))..	-21.5	-	GUAUGUUGAGUUGGGUA
417	yes	bmo-miR-P180-3p	UAAUUACGGUUCAGAGGCCGAA	nscaf2916:807614:807707	-	UUUCUAGGGGUUGGCCGAAUGGCAAUUCCUCAAUUGGUAUUGAGACUUUUAGUUUUAAGAGGUAAUUACGGUUCAGAGGCCGAAAGUCUGGCUU	...(((((..((((((((((.(.((((((((........(((((((.....))))))))))).)))).).))))...))))))...)))))...	-26.2	-	UAAUUACGGUUCAGAGGCCGAA
418	yes	bmo-miR-P182-3p	UAGAUUGAUUUUGUGCUUGCUUG	nscaf2948:10568:10645	-	UUGUGUCAUUAAUAUCAUAGUCGCAAGAUUGACAAAAUAGAGAAAUAGAUUGAUUUUGUGCUUGCUUGUAGUGACAUA	.((((((((((....((.((.((((((((..((..............).)..))))))))))))....))))))))))	-19.04	-	UAGAUUGAUUUUGUGCUUGCUUG
419	yes	bmo-miR-P273-3p	AGCUGGGUUAGACUAU	nscaf2953:3329192:3329272	+	UGAAAUGCGAGAUAGUUUAACCGCAUUCGUGAUGAGGAAAUUUCUCUAAGCACGCAGCUGGGUUAGACUAUAAGUGAUUAA	......((...(((((((((((.((((((((..(((((...)))))....)))).)).)))))))))))))..))......	-23.4	-	AGCUGGGUUAGACUAU
420	yes	bmo-miR-P219-3p	UCAGUUAAUAAUAAAUGGAGCGCU	nscaf2970:1037448:1037527	+	AGUAGCUGCCUGCACUCCAAUUAUCUGCAUGACCCUUUGUUCAAGGUCAGUUAAUAAUAAAUGGAGCGCUGGUCCGCCAC	.((.((.(((.((.((((((((((..((.(((((..........)))))))..)))))...))))).)).)))..)).))	-24.8	-	UCAGUUAAUAAUAAAUGGAGCGCU
421	yes	bmo-miR-P185-3p	GAGUAGGUUUGUUACUGGUG	nscaf2983:28204:28279	+	ACAACCGUACCACCUCUGAGAUCUCACCACGACACGUUUACAAUGUGAGUAGGUUUGUUACUGGUGGUAUGUCCUU	.....(((((((((..(((.(....(((((..(((((.....))))).)).))).).)))..))))))))).....	-22.5	-	GAGUAGGUUUGUUACUGGUG
422	yes	bmo-miR-P325-3p	UAAUUCGGGGACUUUAGAAAU	nscaf3013:733719:733796	+	GAUCCGUCAAAUUCCUGAAGGCCCUCGAAUAGUAUGUUCACAGCAUAUAAUUCGGGGACUUUAGAAAUUUGAUGGGCC	..(((((((((((.((((((..((((((((.((((((.....)))))).)))))))).)))))).)))))))))))..	-37.3	-	UAAUUCGGGGACUUUAGAAAU
423	yes	bmo-miR-P255-3p	UCAAGAAUUGGAAGAAGUAAAGAC	nscaf3026:1330630:1330714	+	AGUUUAACAAGUUGUGUUUCGGUUAAAUCCGGAUAGCUGGAAUCAGCGUAGUCAAGAAUUGGAAGAAGUAAAGACUGUGCAAGCG	.((((.(((.(((...((((..((((.((..(((.((((....))))...)))..)).))))..))))....))))))..)))).	-18.6	-	UCAAGAAUUGGAAGAAGUAAAGAC
424	yes	bmo-miR-P327-3p	GGCGAUGAUACGGCUUC	nscaf3031:1899395:1899483	-	AGAGGAGUUCCUGGAGCUCGUUGUCAUUCUCCUGUGAACGAGCAAGCUGUUGUAAGUCCGGUGGCGAUGAUACGGCUUCAAUGCGCGUC	.((.(.((...((((((.(((.(((((((..(((.((.(..((((....))))..))))))..).)))))))))))))))..)).).))	-25.4	-	GGCGAUGAUACGGCUUC
425	yes	bmo-miR-P283-3p	CGGUUCUGGGUACGGAG	nscaf3031:6051460:6051529	-	UUAAAUGUCAUCUCCGAGCCACAGGGCCGUUUCAUAGAUGGUGCGGUUCUGGGUACGGAGUGAUAAAAAA	.....(((((.(((((.(((.(((((((((.(((....))).)))))))))))).)))))))))).....	-33.8	-	CGGUUCUGGGUACGGAG
426	yes	bmo-miR-P285-3p	UGCGGGAGGGUCAUCA	nscaf3032:1527948:1528036	+	CUAGUGGGUUUGUAAGUUUUAUCUUCGUGGCUGUAUCCUCGCGGGCGGAGGGUAGCGCCUGCGUGCGGGAGGGUCAUCAUAUUCACUUG	..(((((((....(((......))).((((.((.((((((.((.(((.(((......))).))).)).)))))))))))))))))))..	-29.6	-	UGCGGGAGGGUCAUCA
427	yes	bmo-miR-P288-3p	GCAUUGGUGUUUCAGGG	nscaf3034:4023459:4023546	+	AUCGUUUAACAUCUCUAAAAUUUAUCAAUGUGGGAGAUCAAAGUAGCUGGAGGUGGAUAUCGCAUUGGUGUUUCAGGGUGGAAACGCA	..(((((..((((.((.((((..((((((((((...(((......((.....)).))).)))))))))))))).)))))).)))))..	-20.3	-	GCAUUGGUGUUUCAGGG
428	yes	bmo-miR-P239-3p	CUGAUUAAUAGAGCUAA	nscaf3048:751042:751134	-	CACCGGUGACCUACAUGACAGAAAAAGAGUUAAAAUUCUAAGCUCCAUAUCAAUUAUGCUGAUAAGCUGAUUAAUAGAGCUAAGACACCACUG	....((((.......((((.........))))....(((.(((((..(((.(((((.(((....)))))))).)))))))).)))))))....	-20.1	-	CUGAUUAAUAGAGCUAA
429	yes	bmo-miR-P075-3p	UGGUAAAAUUGCGGACGUUACU	nscaf3048:956619:956706	+	AUUUUGAGAAAGACUGGUGUAGAGUAACGUCCGCAAUUUUACCACGGACUUCACCGUGGUAAAAUUGCGGACGUUACUUGUUCAAACA	..((((((....((....)).((((((((((((((((((((((((((......)))))))))))))))))))))))))).))))))..	-47.6	-	UGGUAAAAUUGCGGACGUUACU
430	yes	bmo-miR-P241-3p	ACGGCUUGUGAAAACAG	nscaf3103:2020:2086	+	AUCACCAUUUUGUGUUUAUAGGCACGUGUCAUUCGUAUGAACGGCUUGUGAAAACAGUCCUGGGUCU	....(((..((((.(((((((((.(((.((((....)))))))))))))))).))))...)))....	-21.1	-	ACGGCUUGUGAAAACAG
431	yes	bmo-miR-P321-3p	GGAUUCGGUGGUUCUGU	scaffold12548:643:717	-	CGCGCAUGUAGUGCGGAGGUGCAUUGGAAUCUUGAGCUCGGUAAGAAUGGAUUCGGUGGUUCUGUGUUCUGUCCA	(((((.....)))))..((.((((.(((((((((((.((.((....)).))))))).)))))))))).....)).	-19.5	-	GGAUUCGGUGGUUCUGU
432	yes	bmo-miR-P266-3p	AGUGAAAUUAAGAGACGUGUGUA	scaffold25512:361:448	-	UCCAUAUCACUACAGGAAAUCUCAAGAAUUAACGCCCAUGGACUUCUUUUCGUGGAGUGAAAUUAAGAGACGUGUGUACAGAAGUGAG	..(((.((..((((.(...((((...((((..((((((((((......))))))).))).))))..))))..).))))..)).)))..	-20.6	-	AGUGAAAUUAAGAGACGUGUGUA
433	yes	bmo-miR-P335-3p	GUAUGUUGAGUUGGGUA	scaffold27704:396:480	+	UUACAAUUUUGCUAUGAUUUACUGUAUGUUUCUCCAAAACUUCGUUUUUGGGGGGGCGGUAUGUUGAGUUGGGUAAUCUAUGUUA	..(((...(((((.(((((((..((((((..((((((((......))))))))..)).))))..))))))))))))....)))..	-21.5	-	GUAUGUUGAGUUGGGUA
434	yes	bmo-miR-P232-3p	AGGUGAUAGGACACUACCCU	scaffold36626:31:110	-	AGGUGACCCUCCAGGGUGGGGAUGUCAUUGGUGUAGAGGGCGUAUAGGAUAGGUGAUAGGACACUACCCUGAGGAACUCC	.((.(..((((.((((((((..(((((((..(.((.........)).)...)))))))...).)))))))))))..).))	-25.1	-	AGGUGAUAGGACACUACCCU
435	yes	bmo-miR-P259-3p	AGCGGGCUAGUGACGAGCGGUGAG	scaffold416:59525:59607	-	CAGCUGACCGCGUCACCGCGGCACCGGCCCGCUUUCCCGACGGAGGGAAAGCGGGCUAGUGACGAGCGGUGAGCUGUGAGUGA	..(((.((.((.(((((((..(((..((((((((((((......))))))))))))..)))....))))))))).)).)))..	-55.3	-	AGCGGGCUAGUGACGAGCGGUGAG
436	yes	bmo-miR-P260-3p	AAAAGUGAUGUGAGUCCGUCGAGU	scaffold418:172888:172967	-	AACGGAUUGUAGUUCGUCGAUCCGUCCCUGGUGUGGUGCUGUGACAAAAAGUGAUGUGAGUCCGUCGAGUAGCCUUUUGU	.(((((..((..((((.((.((((((.((..(((.(.....).)))...)).)))).))...)).))))..))..)))))	-18.3	-	AAAAGUGAUGUGAGUCCGUCGAGU
437	yes	bmo-miR-P327-3p	GGCGAUGAUACGGCUUC	scaffold644:25839:25927	-	AGAGGAGUUCCUGGAGUUCGUUGUCAUUCUCCUGUGAACGAGCAAGCUGUUGUAAGUCCGGUGGCGAUGAUACGGCUUCAAUGCGCGUC	.((.(.((...((((((.(((.(((((((..(((.((.(..((((....))))..))))))..).)))))))))))))))..)).).))	-22.7	-	GGCGAUGAUACGGCUUC
438	yes	bmo-miR-P232-3p	AGGUGAUAGGACACUACCCU	scaffold651:6226:6306	-	AAGGUGACCCUCCAGGGUGGGGAUGUCAUUGGUGUAGAGGGCGUAUAGGAUAGGUGAUAGGACACUACCCUGGGGAACCCC	..(((....((((((((((((..(((((((..(.((.........)).)...)))))))...).))))))))))).)))..	-29	-	AGGUGAUAGGACACUACCCU
439	yes	bmo-miR-P264-3p	UAAGUAUUUUUUCUAUAAUCGAU	scaffold6994:23:115	+	GUAGUGGCGCUUAUUUGUAAGAAAGUAAAUGCAUAUUUAUUAAUGACAAAAUUAAUGCACUAAGUAUUUUUUCUAUAAUCGAUUGUCCGCUGU	.((((((((.((..(((((.((((..((((((.((..(((((((......)))))))...)).)))))))))))))))..)).)).)))))).	-18	-	UAAGUAUUUUUUCUAUAAUCGAU
440	yes	bmo-miR-P233-3p	ACAGGAUCUAACGGCCCUAUCG	scaffold7926:228:321	-	GCUCUCAGAGACCGAUUCGUUAUGGGGAUGUUACCAGGACCUGAACGAGAAAAGUUAUUUGCACAGGAUCUAACGGCCCUAUCGCUGGCUAGGG	.((((...((.(((....((.((((((.((((...(((.((((..((((........))))..)))).))))))).)))))).)))))))))))	-21.1	-	ACAGGAUCUAACGGCCCUAUCG
441	yes	bmo-miR-P193-3p	UCCAUUGUGGUUGUCUAUUG	scaffold853:6102:6174	-	UGUCAACUUGGUAUUAGGCUUGUGCCUCAUUGAGGAUAAACAUUCCAUUGUGGUUGUCUAUUGGCUGGAUGAC	.((((.((.(.((.(((((....(((.((.((.((((....)))))).)).))).))))).)).).)).))))	-19.4	-	UCCAUUGUGGUUGUCUAUUG
442	yes	bmo-miR-P330-3p	AAGGAUUUAACAGACAUGAAGU	scaffold881:11462:11560	-	UAUCGUCAUUUUUGUCUGUUCACGAUCAAACUCAGGACUCCAGAGGCAACAUCGGUUGCAAGGGCAAAAGGAUUUAACAGACAUGAAGUUGGACGUUUU	...((((.(((.((((((((...((((...(((.((...)).)))(((((....)))))...........)))).)))))))).)))....))))....	-25.8	-	AAGGAUUUAACAGACAUGAAGU
443	yes	bmo-miR-P303-3p	AAGUAUUACAAGGUUCU	nscaf3076:28536:28603	+	AAUUCAUCCAGAGAACCAUGUAGUGGUUUACUUGACAAGUAAAGUAUUACAAGGUUCUCUGGAUGAGU	.((((((((((((((((.(((((((.((((((.....)))))).))))))).))))))))))))))))	-40.6	-	AAGUAUUACAAGGUUCU
444	yes	bmo-miR-P477-5p	UUACGUGAUGACGUCAAUAG	nscaf3005:2022753:2022839	-	GACGAUAGCUUUACGUGAUGACGUCAAUAGCUGAACUAUUCGAACUGCUCGCUCUGACGUCACGCGAGAAAAUAGAUAAAUGUGUCA	((((.((..(((.((((.((((((((..(((.((.(..........).))))).)))))))))))).)))..))........)))).	-21.8	UUACGUGAUGACGUCAAUAG	-
445	yes	bmo-miR-P478-5p	GCGUUGACGUAAUGUGUUUU	nscaf3026:3449958:3450044	-	GUGGCCAAUGGCGUUGACGUAAUGUGUUUUUGAAGAAAAAAAUAAGUUGCGUUUCGUUAUUCCAUACAUAUAAUAUAAUUUGGUCGA	.((((((((((((..((((((((.(((((((......))))))).)))))))).))))))....................)))))).	-22.15	GCGUUGACGUAAUGUGUUUU	-
446	yes	bmo-miR-P485-5p	UCGAUGAUAGGUCUUGAUGGUGAG	scaffold2077:2215:2305	-	CAAGCAUGUUUCGAUGAUAGGUCUUGAUGGUGAGUGAGUUCUGCCCGCUCGAAUCUGCCUCGCUGUCAGGAACCGCUCUUGUUGCUGCUCC	..((((.((..(((.((..(((((((((((((((..(((((.(....)..))).))..)))))))))))).)))..)))))..))))))..	-30.7	UCGAUGAUAGGUCUUGAUGGUGAG	-
447	yes	bmo-miR-P488-5p	GUGCAUCGCCGAUCAGUGUCUU	scaffold41262:355:432	-	UAAUGUAUUUGUGCAUCGCCGAUCAGUGUCUUGGUUGAGUAUCGAGUACACUUUUGCAGUGAUGCUAGAGCGACUCGA	....((.((((.(((((((.(...(((((((((((.....)))))).)))))....).)))))))))))...))....	-23	GUGCAUCGCCGAUCAGUGUCUU	-
448	yes	bmo-miR-P511-5p	UGAUUGGAUAUUGUAACGCA	nscaf2902:8715692:8715766	+	CAAUAAAUGAUUGGAUAUUGUAACGCAUCGUACAAACGAUGUGUCUCGUUUACACGAUGCAUGAUAUUGCUU	(((((.(((((((..((.((..(((((((((....)))))))))..))..))..)))).)))..)))))...	-19.5	UGAUUGGAUAUUGUAACGCA	-
449	yes	bmo-miR-P517-5p	CGGUCUGAGGGCGGGUU	nscaf2803:25018:25088	-	AGGCAUGUUUCGGUCUGAGGGCGGGUUCGAAAAAAAAUUACUUCAUAUGUCGUCCUUAAGACGGAGCGCCG	.(((..((((((.(((((((((((((..(((..........)))..)).)))))))).)))))))))))).	-22.7	CGGUCUGAGGGCGGGUU	-
450	yes	bmo-miR-P521-5p	AACGGCCGUCUGGUGUAGUGGG	nscaf2829:1011656:1011730	+	CAAUUUAAUUAACGGCCGUCUGGUGUAGUGGGAAGUGACAUGGUCAUUACACAAGGGGGUCGCGGGUUCGAAUCC	..((((((((..(((((.(((.(((((((((..(......)..))))))))).))).)))))..)))).))))..	-23.7	AACGGCCGUCUGGUGUAGUGGG	-
451	yes	bmo-miR-P521-5p	AACGGCCGUCUGGUGUAGUGGG	nscaf2902:3574616:3574691	-	GGAUAGCUAUAACGGCCGUCUGGUGUAGUGGGAAGUGACAUGGUCACUACACAAGGGGGUCGCAGGUUCGAAUCCC	((((((((....(((((.(((.(((((((((..(......)..))))))))).))).)))))..))))...)))).	-28.5	AACGGCCGUCUGGUGUAGUGGG	-
452	yes	bmo-miR-P523-5p	AAAGAUACACAUGGCGCUCA	nscaf3040:1793337:1793420	+	GUGUUUCCAGAAAGAUACACAUGGCGCUCAACGUGUUAAAAUACGCGACAUGGUUCUAGGUGCUAUCUUCAUCUGCUGAGAUAA	.(((((((((((((((((((.(((.(((...(((((......)))))....))).))).))).))))))..))))..)))))).	-23.7	AAAGAUACACAUGGCGCUCA	-
453	yes	bmo-miR-P532-5p	UUAUACGGUAAAAGUAGACAU	scaffold418:289347:289437	-	AAUGGAUAUGUUAUACGGUAAAAGUAGACAUUGCGUCAAAUGUACAAUGUCAUGUAUGUACAAUGUCAUUUUCCAGUAAAUGUGCACAUUG	((((..((((((.(((((.((((...(((((((......(((((((......))))))).))))))).)))))).)))))))))..)))).	-18.7	UUAUACGGUAAAAGUAGACAU	-
454	yes	bmo-miR-P537-5p	CCACCAAUAAAGUUAUC	nscaf2204:4239077:4239147	+	GGCGGUGGUACCACCAAUAAAGUUAUCUUAAGUUCAACUGAUAAUCAUUUGACGAGUGUGUACAACCGGCA	(.((((.((((((((..((((((((((............))))))..))))..).))).)))).)))).).	-18.6	CCACCAAUAAAGUUAUC	-
455	yes	bmo-miR-P553-5p	ACCAAGGCUUGAUAAUAUUC	nscaf2888:8209340:8209411	-	UAAACAAUCAACCAAGGCUUGAUAAUAUUCUGUUAUCUAUCAGAAUAUUUUCAAGCCUUGGUUGAUUUUUGC	.....(((((((((((((((((.(((((((((........))))))))).))))))))))))))))).....	-38.4	ACCAAGGCUUGAUAAUAUUC	-
456	yes	bmo-miR-P567-5p	AAACCGUUAAAUCGUCGAAG	scaffold5248:766:850	+	GUACAUGUCAAAACCGUUAAAUCGUCGAAGGAAUUGUGGGAUAAACUAAGGCAAUUAUUCGAUGAUAGUGGCUUUUCACGAAGAA	.....(((.((((((((((..((((((((..((((((((......))...)))))).)))))))))))))).)))).))).....	-18.9	AAACCGUUAAAUCGUCGAAG	-
457	yes	bmo-miR-P578-5p	ACUAGAGGUGUAGAAUA	nscaf1690:2339625:2339693	-	AAUGGCCGUCACUAGAGGUGUAGAAUAAAUCGGACGCCAAUCUAUUUUACAACCAUAUGGUGGACCAUA	.((((...((((((..(((((((((((.((.((...)).)).)))))))).)))...)))))).)))).	-20.1	ACUAGAGGUGUAGAAUA	-
458	yes	bmo-miR-P593-5p	GUGCAUCGCCGAUCAGUGUCUUG	nscaf2758:211061:211135	+	UUUCGUAUUUGUGCAUCGCCGAUCAGUGUCUUGGUUGAGUAUCGAGUACACUUUUGCAGCGAUGCUAGAGCGACU	..((((.((((.(((((((.(...(((((((((((.....)))))).)))))....).)))))))))))))))..	-27.7	GUGCAUCGCCGAUCAGUGUCUUG	-
459	yes	bmo-miR-P593-5p	GUGCAUCGCCGAUCAGUGUCUUG	scaffold25633:531:608	-	UAAUGUAUUUGUGCAUCGCCGAUCAGUGUCUUGGUUGAGUAUCGAGUGCACUUUUGCAGUGAUGCUAGAGCGACUCGA	....((.((((.(((((((.(...(((((((((((.....)))))).)))))....).)))))))))))...))....	-22.4	GUGCAUCGCCGAUCAGUGUCUUG	-
460	yes	bmo-miR-P024-5p	UACGUCCGUCUGGUGUAGUGGU	nscaf3003:453609:453682	+	AGCAAACAUUUACGUCCGUCUGGUGUAGUGGUAAGUGACAUGGUCACUACACUAGGGGGUCGCGGGUUCGAAUC	.......(((..((.((.(((((((((((((..(......)..))))))))))))).)).))..))).......	-27.1	UACGUCCGUCUGGUGUAGUGGU	-
461	yes	bmo-miR-P655-5p	GGAGGUAGUAGGUAGUAUAU	nscaf2623:1662839:1662921	+	UACGUAGAGUGGAGGUAGUAGGUAGUAUAUUUUGCUGGUGGCGUAUUGAGACAAAGUACCACUACCCUGCCUGUUUCUGCCUU	...((((((.(.((((((..((((((.(((((((((.(........).)).)))))))..)))))))))))).)))))))...	-27.7	GGAGGUAGUAGGUAGUAUAU	-
462	yes	bmo-miR-P150-3p	UAAACACAUCGUCACCGUGAAC	nscaf2176:859526:859606	+	ACAUAACUUGACGGUGACAAUGUGUCCACGUGUGGCUUACUGGGGAACGUAAACACAUCGUCACCGUGAACACAAGCUAUG	.((((.((((((((((((.((((((..((((....(((....))).))))..)))))).)))))))).....)))).))))	-30.2	-	UAAACACAUCGUCACCGUGAAC
463	yes	bmo-miR-P184-3p	CCAUAUGGGGUCGUGAAAUUAU	nscaf2655:3015257:3015331	+	GGUCCAUCGGUUUAUUUCGCGACUCCGUACGAAGCAUUUAUUGCCAUAUGGGGUCGUGAAAUUAUGGAAGUGAUA	.((((.((.((..((((((((((((((((....(((.....)))..)))))))))))))))).)).)).).))).	-29.4	-	CCAUAUGGGGUCGUGAAAUUAU
464	yes	bmo-miR-P333-3p	GUAGCUACUGCGUGGGC	nscaf2674:7630122:7630206	+	GCACUAACUACCGAUCCACCGUCAGAUGUAUACGGGUAGCCGUUCAACCGGGAGAUCCGUAGCUACUGCGUGGGCAGGUAUCGUG	.(((....((((..(((((.(.(((..((.(((((((..(((......)))...)))))))))..)))))))))..))))..)))	-27.7	-	GUAGCUACUGCGUGGGC
465	yes	bmo-miR-P210-3p	UAGAAAGACUUUUUUCGUAUGGU	nscaf2782:141403:141484	-	UGCUUAUCCUACUAUAAAAAAAAAUUUUUCUUACCAAGUUCAGCACGAGUAGAAAGACUUUUUUCGUAUGGUGGGAUGAUAA	...(((((((((((((..(((((((((((((.((...((.....))..))))))))).))))))..)))))))))))))...	-24.2	-	UAGAAAGACUUUUUUCGUAUGGU
466	yes	bmo-miR-P183-3p	UGUGUUUUUCGUUGAGGCUAUAU	nscaf2948:1811512:1811596	-	AUCUAUGUGUAUGUAUGCCCCACACCUGACACUUCAAUUCAGAAUAAGUUGAUGUGUUUUUCGUUGAGGCUAUAUUAACAUCCUC	....((((..(((((.((((.((....(((((.((((((.......)))))).)))))....)).).))))))))..))))....	-19	-	UGUGUUUUUCGUUGAGGCUAUAU
467	yes	bmo-miR-P326-3p	AAGUAUUACAAGGUUCUCUGGAU	nscaf3076:28531:28609	+	UUGUAAAUUCAUCCAGAGAACCAUGUAGUGGUUUACUUGACAAGUAAAGUAUUACAAGGUUCUCUGGAUGAGUUUAAAU	...(((((((((((((((((((.(((((((.((((((.....)))))).))))))).)))))))))))))))))))...	-44.4	-	AAGUAUUACAAGGUUCUCUGGAU
468	yes	bmo-miR-P193-3p	UCCAUUGUGGUUGUCUAUUG	scaffold4201:339:411	+	UGUCAACUUGGUAUUAGGCUUGUGCCUCAUUGAGGAUAAACAUUCCAUUGUGGUUGUCUAUUGGCUGGAUGAC	.((((.((.(.((.(((((....(((.((.((.((((....)))))).)).))).))))).)).).)).))))	-19.4	-	UCCAUUGUGGUUGUCUAUUG
469	yes	bmo-miR-P546-5p	GAGAUGUGGAUCUUUUGGUGUG	nscaf2655:3016125:3016218	+	UGUACCUCGGGAGAUGUGGAUCUUUUGGUGUGGAAAGAUAAAAACCGGGUGGCUUUUAUUUCCACAUACCAUGGUCUCGCAUCUGUUAGGUUUU	...((((.((.(((((((((((...(((((((...((((((((.((....)).))))))))...))))))).)))).))))))).))))))...	-35.1	GAGAUGUGGAUCUUUUGGUGUG	-
470	yes	bmo-miR-P334-3p	CCAUAUGGGAUCGUGAA	nscaf2818:1268105:1268174	-	GGUCCAAAGGUUUCUUUCGCGACUCCGUAUGAUGCAUUCAUUGCCAUAUGGGAUCGUGAAAUAAUGGAAU	..((((.....((.((((((((..(((((((..(((.....))))))))))..)))))))).))))))..	-25.1	-	CCAUAUGGGAUCGUGAA
471	yes	bmo-miR-P620-5p	CUAGGUACUGGCUUGUG	nscaf3132:738:806	-	UGCGGUCACGCUAGGUACUGGCUUGUGGUAUAGCAGUCAUACCACAGUCAGUACCUAACCUGAGGGCAG	(((..(((.(.((((((((((((.(((((((.......))))))))))))))))))).).)))..))).	-34.6	CUAGGUACUGGCUUGUG	-
472	yes	bmo-miR-P329-3p	UAGACUUUCUGAGUAGCGUGU	scaffold8101:482:579	-	CGUUGGCGCAGUUUGCUCUGAAGGCCACUAGUUGAUAGACUCUCGUCACAAGAUUCUUCUAUCUCUCUAGACUUUCUGAGUAGCGUGUCAAAUGUGUC	..(((((((.(((.((((.(((((...((((..((((((.....(((....)))...))))))...)))).))))).)))))))))))))).......	-29.1	-	UAGACUUUCUGAGUAGCGUGU
473	yes	bmo-miR-P001-5p	UUUAUUGCAAGGUAUCGUGGUG	nscaf3097:3048095:3048175	+	ACGGAGCGUUUUUAUUGCAAGGUAUCGUGGUGGGACGAUGUUGUUUACGACUCUUAUCUUGCACGUGUUGUUUUCGAUGAA	.(((((((....((((((((((((..((.((((.(((....))))))).))...))))))))).))).)).))))).....	-18.6	UUUAUUGCAAGGUAUCGUGGUG	ACGACUCUUAUCUUGCACGUGUUGU
474	yes	bmo-miR-P001-3p	ACGACUCUUAUCUUGCACGUGUUGU	nscaf3097:3048095:3048175	+	ACGGAGCGUUUUUAUUGCAAGGUAUCGUGGUGGGACGAUGUUGUUUACGACUCUUAUCUUGCACGUGUUGUUUUCGAUGAA	.(((((((....((((((((((((..((.((((.(((....))))))).))...))))))))).))).)).))))).....	-18.6	UUUAUUGCAAGGUAUCGUGGUG	ACGACUCUUAUCUUGCACGUGUUGU
475	yes	bmo-miR-P002-5p	AGUAGGACAUCUCAUCUCGC	nscaf2853:4226620:4226698	+	GCGGGAAAAAAGUAGGACAUCUCAUCUCGCGUAUUUGCCAAUUUUACACGCGGGAGGAAAUGUCCAACUUUUCUCCCUU	..((((.((((((.((((((.((.((((((((...............)))))))).)).)))))).)))))).))))..	-35.16	AGUAGGACAUCUCAUCUCGC	GGGAGGAAAUGUCCAACUUU
476	yes	bmo-miR-P002-3p	GGGAGGAAAUGUCCAACUUU	nscaf2853:4226620:4226698	+	GCGGGAAAAAAGUAGGACAUCUCAUCUCGCGUAUUUGCCAAUUUUACACGCGGGAGGAAAUGUCCAACUUUUCUCCCUU	..((((.((((((.((((((.((.((((((((...............)))))))).)).)))))).)))))).))))..	-35.16	AGUAGGACAUCUCAUCUCGC	GGGAGGAAAUGUCCAACUUU
477	yes	bmo-miR-P003-5p	GUUGUCAGAAGGUUACCUAGAUA	nscaf1280:185:283	+	UUGUACUGAAGUUGUCAGAAGGUUACCUAGAUAAAGGCCAUUGUCUAUACAUGGACAAUUUUUAUAACUCCGUAGGCUUGGCAAGUUUUUCAAAGAGUA	(((....(((.((((((..((.((((..((((((((...((((((((....))))))))))))))..))..)))).)))))))).)))..)))......	-20.1	GUUGUCAGAAGGUUACCUAGAUA	AACUCCGUAGGCUUGGCAAGUUUU
478	yes	bmo-miR-P003-3p	AACUCCGUAGGCUUGGCAAGUUUU	nscaf1280:185:283	+	UUGUACUGAAGUUGUCAGAAGGUUACCUAGAUAAAGGCCAUUGUCUAUACAUGGACAAUUUUUAUAACUCCGUAGGCUUGGCAAGUUUUUCAAAGAGUA	(((....(((.((((((..((.((((..((((((((...((((((((....))))))))))))))..))..)))).)))))))).)))..)))......	-20.1	GUUGUCAGAAGGUUACCUAGAUA	AACUCCGUAGGCUUGGCAAGUUUU
479	yes	bmo-miR-P004-5p	UAGUCGCUUUCUUUGGCAUGACG	nscaf2781:396722:396790	+	GCUAUCGCCGUAGUCGCUUUCUUUGGCAUGACGUGAGGUUAAGUGCAGAGGUAGGUUAUGUGGCGCGCU	((...(((((((...((((.((((.((((..(....).....)))).)))).))))..))))))).)).	-20.8	UAGUCGCUUUCUUUGGCAUGACG	UAAGUGCAGAGGUAGGUUAU
480	yes	bmo-miR-P004-3p	UAAGUGCAGAGGUAGGUUAU	nscaf2781:396722:396790	+	GCUAUCGCCGUAGUCGCUUUCUUUGGCAUGACGUGAGGUUAAGUGCAGAGGUAGGUUAUGUGGCGCGCU	((...(((((((...((((.((((.((((..(....).....)))).)))).))))..))))))).)).	-20.8	UAGUCGCUUUCUUUGGCAUGACG	UAAGUGCAGAGGUAGGUUAU
481	yes	bmo-miR-P005-5p	CGCAGGUGAUAGAAGACGUU	nscaf2782:111908:111989	-	AACUUAAGAGCGCAGGUGAUAGAAGACGUUUCCAGAUUUUUGAUUAUUAUUGGAGUCUUGGUAGCCUGCAACGCCAGAGGGA	..(((..(.((((((((.((..(((((...(((((((........)))..))))))))).)).))))))...)))..)))..	-19.5	CGCAGGUGAUAGAAGACGUU	AGUCUUGGUAGCCUGCAACGCC
482	yes	bmo-miR-P005-3p	AGUCUUGGUAGCCUGCAACGCC	nscaf2782:111908:111989	-	AACUUAAGAGCGCAGGUGAUAGAAGACGUUUCCAGAUUUUUGAUUAUUAUUGGAGUCUUGGUAGCCUGCAACGCCAGAGGGA	..(((..(.((((((((.((..(((((...(((((((........)))..))))))))).)).))))))...)))..)))..	-19.5	CGCAGGUGAUAGAAGACGUU	AGUCUUGGUAGCCUGCAACGCC
483	yes	bmo-miR-P006-5p	AAAAUGUAGGUAUAGUAAUGGA	nscaf1681:1762896:1762989	+	AUUACCUUGUAAAAUGUAGGUAUAGUAAUGGAAGUAUCUAUGUGGUUUUAUACAUAUAAAAUCGUUACUGUAUUUCACACAUCUGUAAUACUGC	(((((..(((....((.((((((((((((((...((..((((((......))))))))...)))))))))))))))).)))...))))).....	-19.1	AAAAUGUAGGUAUAGUAAUGGA	UUACUGUAUUUCACACAUCU
484	yes	bmo-miR-P006-3p	UUACUGUAUUUCACACAUCU	nscaf1681:1762896:1762989	+	AUUACCUUGUAAAAUGUAGGUAUAGUAAUGGAAGUAUCUAUGUGGUUUUAUACAUAUAAAAUCGUUACUGUAUUUCACACAUCUGUAAUACUGC	(((((..(((....((.((((((((((((((...((..((((((......))))))))...)))))))))))))))).)))...))))).....	-19.1	AAAAUGUAGGUAUAGUAAUGGA	UUACUGUAUUUCACACAUCU
485	yes	bmo-miR-P007-5p	GAAGCUCUCACGGACUAAUCGGUA	nscaf2210:1526318:1526394	+	AGAUUCUCUCGAAGCUCUCACGGACUAAUCGGUACGAGGGUCUGCACCAUUAGUCUAUGCGAGCUUGACUAUACGUC	........((.((((((.((..(((((((.(((.((......)).))))))))))..)).)))))))).........	-23.9	GAAGCUCUCACGGACUAAUCGGUA	CAUUAGUCUAUGCGAGCUUG
486	yes	bmo-miR-P007-3p	CAUUAGUCUAUGCGAGCUUG	nscaf2210:1526318:1526394	+	AGAUUCUCUCGAAGCUCUCACGGACUAAUCGGUACGAGGGUCUGCACCAUUAGUCUAUGCGAGCUUGACUAUACGUC	........((.((((((.((..(((((((.(((.((......)).))))))))))..)).)))))))).........	-23.9	GAAGCUCUCACGGACUAAUCGGUA	CAUUAGUCUAUGCGAGCUUG
487	yes	bmo-miR-P008-5p	UAAGGUUGCUGCGAGAGAAGUGUUGG	scaffold8017:171:273	-	GUGUUGUGCGUAAGGUUGCUGCGAGAGAAGUGUUGGUGCGGUUGCAGUAGUGCUCGUUGACCGAUUUCUUUUUUUUUGUAGUUUUUGUGCGCGUAGACAUGCC	(((((..(((((..(..(((((((((((((.((((((((((..(((....)))))))..))))))....)))))))))))))..)..)))))...)))))...	-35.1	UAAGGUUGCUGCGAGAGAAGUGUUGG	UUUUUUGUAGUUUUUGUGCGCG
488	yes	bmo-miR-P008-3p	UUUUUUGUAGUUUUUGUGCGCG	scaffold8017:171:273	-	GUGUUGUGCGUAAGGUUGCUGCGAGAGAAGUGUUGGUGCGGUUGCAGUAGUGCUCGUUGACCGAUUUCUUUUUUUUUGUAGUUUUUGUGCGCGUAGACAUGCC	(((((..(((((..(..(((((((((((((.((((((((((..(((....)))))))..))))))....)))))))))))))..)..)))))...)))))...	-35.1	UAAGGUUGCUGCGAGAGAAGUGUUGG	UUUUUUGUAGUUUUUGUGCGCG
489	yes	bmo-miR-P009-5p	GUGGUCAAGUACAGCUGUAUUUAA	nscaf3068:286014:286111	-	UAGAUUUUUCAGGUGGUCAAGUACAGCUGUAUUUAAACCUGGCUCAACAGGUAUUUUUUUCAUUAAUUUUUGCAAUGUUUUGAUACUCGGAAAUGGUG	.....(((((..(((.(((((.(((..((((.(((((((((......)))))..........))))....)))).)))))))))))..))))).....	-18.7	GUGGUCAAGUACAGCUGUAUUUAA	UUUUGCAAUGUUUUGAUACUC
490	yes	bmo-miR-P009-3p	UUUUGCAAUGUUUUGAUACUC	nscaf3068:286014:286111	-	UAGAUUUUUCAGGUGGUCAAGUACAGCUGUAUUUAAACCUGGCUCAACAGGUAUUUUUUUCAUUAAUUUUUGCAAUGUUUUGAUACUCGGAAAUGGUG	.....(((((..(((.(((((.(((..((((.(((((((((......)))))..........))))....)))).)))))))))))..))))).....	-18.7	GUGGUCAAGUACAGCUGUAUUUAA	UUUUGCAAUGUUUUGAUACUC
491	yes	bmo-miR-P010-5p	UUGUUUCUAACUUCCUCAUUGAGA	nscaf2912:106243:106340	+	UUCCGGUUGGUUGUUUCUAACUUCCUCAUUGAGAGACAUUAAGAACAUCUUGUUCUUGAGGUCUGUUUUGUUGGGAUGUAGUCGACGGGCCCGAGACC	(((.((((.((((...(((...((((.((.((.((((.((((((((.....)))))))).)))).))..)).))))..))).)))).)))).)))...	-34.4	UUGUUUCUAACUUCCUCAUUGAGA	UGUUUUGUUGGGAUGUAGUCGACGG
492	yes	bmo-miR-P010-3p	UGUUUUGUUGGGAUGUAGUCGACGG	nscaf2912:106243:106340	+	UUCCGGUUGGUUGUUUCUAACUUCCUCAUUGAGAGACAUUAAGAACAUCUUGUUCUUGAGGUCUGUUUUGUUGGGAUGUAGUCGACGGGCCCGAGACC	(((.((((.((((...(((...((((.((.((.((((.((((((((.....)))))))).)))).))..)).))))..))).)))).)))).)))...	-34.4	UUGUUUCUAACUUCCUCAUUGAGA	UGUUUUGUUGGGAUGUAGUCGACGG
493	yes	bmo-miR-P011-5p	AACCUUUUGAGCCUAUUGUAUU	nscaf1898:409026:409109	-	UGUGCCCGCGAACCUUUUGAGCCUAUUGUAUUGCAUCUCCGUGAGCAACAAAAUACACUCAAAAGGUUCAAAGUCGCUCAGUAA	((.((.(..((((((((((((..((((...((((.((.....))))))...))))..))))))))))))...)..)).))....	-26.1	AACCUUUUGAGCCUAUUGUAUU	AUACACUCAAAAGGUUCAAAGU
494	yes	bmo-miR-P011-3p	AUACACUCAAAAGGUUCAAAGU	nscaf1898:409026:409109	-	UGUGCCCGCGAACCUUUUGAGCCUAUUGUAUUGCAUCUCCGUGAGCAACAAAAUACACUCAAAAGGUUCAAAGUCGCUCAGUAA	((.((.(..((((((((((((..((((...((((.((.....))))))...))))..))))))))))))...)..)).))....	-26.1	AACCUUUUGAGCCUAUUGUAUU	AUACACUCAAAAGGUUCAAAGU
495	yes	bmo-miR-P012-5p	CUAGGUACUGGCUUGUGGUAAA	scaffold26107:383:452	-	UGUGGUCACGCUAGGUACUGGCUUGUGGUAAAGCAGUCAUACCACAGUCAGUACCUAAUCUGAAGGCAGU	(((..(((.(.((((((((((((.((((((.........)))))))))))))))))).).)))..)))..	-31.1	CUAGGUACUGGCUUGUGGUAAA	AUACCACAGUCAGUACCUAAUC
496	yes	bmo-miR-P012-3p	AUACCACAGUCAGUACCUAAUC	scaffold26107:383:452	-	UGUGGUCACGCUAGGUACUGGCUUGUGGUAAAGCAGUCAUACCACAGUCAGUACCUAAUCUGAAGGCAGU	(((..(((.(.((((((((((((.((((((.........)))))))))))))))))).).)))..)))..	-31.1	CUAGGUACUGGCUUGUGGUAAA	AUACCACAGUCAGUACCUAAUC
497	yes	bmo-miR-P013-5p	UGACCAGAGGACAAAUGUAUGUU	nscaf2902:7000273:7000342	+	CGAUUUGCCGUGACCAGAGGACAAAUGUAUGUUUCAUACACGUUAUGAGUCGUCGCGUUAAUCGGACCAA	(((((.((((((((((...(((...((((((...)))))).))).)).)))).)).)).)))))......	-18.4	UGACCAGAGGACAAAUGUAUGUU	CGUUAUGAGUCGUCGCGUUA
498	yes	bmo-miR-P013-3p	CGUUAUGAGUCGUCGCGUUA	nscaf2902:7000273:7000342	+	CGAUUUGCCGUGACCAGAGGACAAAUGUAUGUUUCAUACACGUUAUGAGUCGUCGCGUUAAUCGGACCAA	(((((.((((((((((...(((...((((((...)))))).))).)).)))).)).)).)))))......	-18.4	UGACCAGAGGACAAAUGUAUGUU	CGUUAUGAGUCGUCGCGUUA
499	yes	bmo-miR-P049-5p	AGGACCGUCGGUCUACCGAGCAU	nscaf2993:3467008:3467082	+	CAACAACAUUAGGACCGUCGGUCUACCGAGCAUUAUCACCCGCUCGGUGGAAGAUCUUCCCUUUUGUCGUAAAUC	..((.(((..(((...(((..((((((((((..........)))))))))).)))....)))..))).)).....	-26	AGGACCGUCGGUCUACCGAGCAU	CUCGGUGGAAGAUCUUCCCUUUU
500	yes	bmo-miR-P049-3p	CUCGGUGGAAGAUCUUCCCUUUU	nscaf2993:3467008:3467082	+	CAACAACAUUAGGACCGUCGGUCUACCGAGCAUUAUCACCCGCUCGGUGGAAGAUCUUCCCUUUUGUCGUAAAUC	..((.(((..(((...(((..((((((((((..........)))))))))).)))....)))..))).)).....	-26	AGGACCGUCGGUCUACCGAGCAU	CUCGGUGGAAGAUCUUCCCUUUU
501	yes	bmo-miR-P014-5p	UUUCUCACUAGCCUAUAGACACAG	nscaf3140:20571:20659	+	GUCUUAACACUUUCUCACUAGCCUAUAGACACAGGCCUACUGUGGUAUAUUCUGCAAAGCACUGUUCUUGUUAGGAUUGGGAAUAGGCA	((((.......((((((....((((.(((.((((((....((..(......)..))..)).)))))))...))))..)))))).)))).	-22.7	UUUCUCACUAGCCUAUAGACACAG	GUUCUUGUUAGGAUUGGGAAUAG
502	yes	bmo-miR-P014-3p	GUUCUUGUUAGGAUUGGGAAUAG	nscaf3140:20571:20659	+	GUCUUAACACUUUCUCACUAGCCUAUAGACACAGGCCUACUGUGGUAUAUUCUGCAAAGCACUGUUCUUGUUAGGAUUGGGAAUAGGCA	((((.......((((((....((((.(((.((((((....((..(......)..))..)).)))))))...))))..)))))).)))).	-22.7	UUUCUCACUAGCCUAUAGACACAG	GUUCUUGUUAGGAUUGGGAAUAG
503	yes	bmo-miR-P015-5p	CUAGGUACUGGCUAGUGGUAUA	nscaf3132:7623:7692	-	UGUAGUCACGCUAGGUACUGGCUAGUGGUAUAGCAGUCAUACCACAGUCAGUACCUAACCUGAAGGCAGU	(((..(((.(.((((((((((((.(((((((.......))))))))))))))))))).).)))..)))..	-34.3	CUAGGUACUGGCUAGUGGUAUA	UACCACAGUCAGUACCUAACC
504	yes	bmo-miR-P015-3p	UACCACAGUCAGUACCUAACC	nscaf3132:7623:7692	-	UGUAGUCACGCUAGGUACUGGCUAGUGGUAUAGCAGUCAUACCACAGUCAGUACCUAACCUGAAGGCAGU	(((..(((.(.((((((((((((.(((((((.......))))))))))))))))))).).)))..)))..	-34.3	CUAGGUACUGGCUAGUGGUAUA	UACCACAGUCAGUACCUAACC
505	yes	bmo-miR-P016-5p	CUAGGUACUGGCUUGUGGUAUAG	nscaf3132:3381:3450	-	UGUGGUCACGCUAGGUACUGGCUUGUGGUAUAGCAGUCAUACCACAGUCAGUACCUAACCUGAAUGCAGU	(((..(((.(.((((((((((((.(((((((.......))))))))))))))))))).).)))..)))..	-33	CUAGGUACUGGCUUGUGGUAUAG	UACCACAGUCAGUACCUAACC
506	yes	bmo-miR-P015-3p	UACCACAGUCAGUACCUAACC	nscaf3132:3381:3450	-	UGUGGUCACGCUAGGUACUGGCUUGUGGUAUAGCAGUCAUACCACAGUCAGUACCUAACCUGAAUGCAGU	(((..(((.(.((((((((((((.(((((((.......))))))))))))))))))).).)))..)))..	-33	CUAGGUACUGGCUUGUGGUAUAG	UACCACAGUCAGUACCUAACC
507	yes	bmo-miR-P017-5p	CAAGGAAGAUAUUUGUAUGA	nscaf2888:7914404:7914469	+	CGAAUCCCGCCAAGGAAGAUAUUUGUAUGAUAAAUAUAAAUGUAUUUUCCAGGGUUAUGGAUGUAU	...((((.(((..(((((((((((((((.....))))))..)))))))))..)))...))))....	-19.4	CAAGGAAGAUAUUUGUAUGA	AUAAAUGUAUUUUCCAGGGUU
508	yes	bmo-miR-P017-3p	AUAAAUGUAUUUUCCAGGGUU	nscaf2888:7914404:7914469	+	CGAAUCCCGCCAAGGAAGAUAUUUGUAUGAUAAAUAUAAAUGUAUUUUCCAGGGUUAUGGAUGUAU	...((((.(((..(((((((((((((((.....))))))..)))))))))..)))...))))....	-19.4	CAAGGAAGAUAUUUGUAUGA	AUAAAUGUAUUUUCCAGGGUU
509	yes	bmo-miR-P018-5p	AUGGAGUUGGAUCAGUGUCCCU	nscaf2986:1150611:1150687	-	UCUAAUUUGUAUGGAGUUGGAUCAGUGUCCCUAGUUGCAAACCUAGAGAGGCUGAUCCAACUCCGUACAAAUUUGAG	((.(((((((((((((((((((((((.((.((((........)))).)).))))))))))))))))))))))).)).	-46.1	AUGGAGUUGGAUCAGUGUCCCU	AGAGGCUGAUCCAACUCCGUA
510	yes	bmo-miR-P018-3p	AGAGGCUGAUCCAACUCCGUA	nscaf2986:1150611:1150687	-	UCUAAUUUGUAUGGAGUUGGAUCAGUGUCCCUAGUUGCAAACCUAGAGAGGCUGAUCCAACUCCGUACAAAUUUGAG	((.(((((((((((((((((((((((.((.((((........)))).)).))))))))))))))))))))))).)).	-46.1	AUGGAGUUGGAUCAGUGUCCCU	AGAGGCUGAUCCAACUCCGUA
511	yes	bmo-miR-P019-5p	AUCAAUGUCAAUGGCGAGUAUCU	scaffold21131:451:534	+	UAAGCUGGGCAUCAAUGUCAAUGGCGAGUAUCUCUCACACCUCCGAUUUGCAGACGAUAUCGUUAUAAUGGCAGAGUCGCUGGA	.....(.(((..(..((((((((((((.(((((((((...........)).))).)))))))))))..)))))..)..))).).	-19	AUCAAUGUCAAUGGCGAGUAUCU	CGAUAUCGUUAUAAUGGCAG
512	yes	bmo-miR-P019-3p	CGAUAUCGUUAUAAUGGCAG	scaffold21131:451:534	+	UAAGCUGGGCAUCAAUGUCAAUGGCGAGUAUCUCUCACACCUCCGAUUUGCAGACGAUAUCGUUAUAAUGGCAGAGUCGCUGGA	.....(.(((..(..((((((((((((.(((((((((...........)).))).)))))))))))..)))))..)..))).).	-19	AUCAAUGUCAAUGGCGAGUAUCU	CGAUAUCGUUAUAAUGGCAG
513	yes	bmo-miR-P020-5p	CGCGUCAUAAACUUCCCAU	nscaf1690:5503033:5503103	+	CAUCAAGGCCCGCGUCAUAAACUUCCCAUAUGAUUUCCCAUAUGGGAGUUUAUGACUGAGGCUUCGUUGUC	((.(.(((((((.((((((((((.((((((((......)))))))))))))))))))).))))).).))..	-33.4	CGCGUCAUAAACUUCCCAU	AUAUGGGAGUUUAUGACUGAGG
514	yes	bmo-miR-P020-3p	AUAUGGGAGUUUAUGACUGAGG	nscaf1690:5503033:5503103	+	CAUCAAGGCCCGCGUCAUAAACUUCCCAUAUGAUUUCCCAUAUGGGAGUUUAUGACUGAGGCUUCGUUGUC	((.(.(((((((.((((((((((.((((((((......)))))))))))))))))))).))))).).))..	-33.4	CGCGUCAUAAACUUCCCAU	AUAUGGGAGUUUAUGACUGAGG
515	yes	bmo-miR-P021-5p	GGACCGUUGGUCUACCGAGC	nscaf2859:1218427:1218498	-	AACAACAUUUGGACCGUUGGUCUACCGAGCAAUAUCACCUGCUCGGUGGAACAUCUUCCCUUUCGUCGUUUA	(((.((....(((....((.(((((((((((........))))))))))).))...))).....)).)))..	-22.5	GGACCGUUGGUCUACCGAGC	CUCGGUGGAACAUCUUCCCUU
516	yes	bmo-miR-P021-3p	CUCGGUGGAACAUCUUCCCUU	nscaf2859:1218427:1218498	-	AACAACAUUUGGACCGUUGGUCUACCGAGCAAUAUCACCUGCUCGGUGGAACAUCUUCCCUUUCGUCGUUUA	(((.((....(((....((.(((((((((((........))))))))))).))...))).....)).)))..	-22.5	GGACCGUUGGUCUACCGAGC	CUCGGUGGAACAUCUUCCCUU
517	yes	bmo-miR-P022-5p	CGCGUAGUAGAAUAACGAAAA	nscaf2781:344008:344091	-	CAUCCCCGUCCCCGCGUAGUAGAAUAACGAAAAAUUAGUUAAAAAGCUAUUUUGUGUGUAUUGCAAAUCGCGCGGACAUGUCCG	.......((((.((((..((((.(((((((((...(((((....))))))))))).))).))))....)))).)))).......	-21.1	CGCGUAGUAGAAUAACGAAAA	UUUGUGUGUAUUGCAAAUCGCGCG
518	yes	bmo-miR-P022-3p	UUUGUGUGUAUUGCAAAUCGCGCG	nscaf2781:344008:344091	-	CAUCCCCGUCCCCGCGUAGUAGAAUAACGAAAAAUUAGUUAAAAAGCUAUUUUGUGUGUAUUGCAAAUCGCGCGGACAUGUCCG	.......((((.((((..((((.(((((((((...(((((....))))))))))).))).))))....)))).)))).......	-21.1	CGCGUAGUAGAAUAACGAAAA	UUUGUGUGUAUUGCAAAUCGCGCG
519	yes	bmo-miR-P023-5p	GACCGUCGGUCUACCGAGCCA	nscaf2998:1288832:1288902	+	ACAACAUUCGGACCGUCGGUCUACCGAGCCACUUCAUCAGCUCGGUGGAAGAUUUUCCCUUUGUCGUUAAA	((.(((...(((..(((..((((((((((..........)))))))))).)))..)))...))).))....	-24.6	GACCGUCGGUCUACCGAGCCA	CUCGGUGGAAGAUUUUCCCUU
520	yes	bmo-miR-P023-3p	CUCGGUGGAAGAUUUUCCCUU	nscaf2998:1288832:1288902	+	ACAACAUUCGGACCGUCGGUCUACCGAGCCACUUCAUCAGCUCGGUGGAAGAUUUUCCCUUUGUCGUUAAA	((.(((...(((..(((..((((((((((..........)))))))))).)))..)))...))).))....	-24.6	GACCGUCGGUCUACCGAGCCA	CUCGGUGGAAGAUUUUCCCUU
521	yes	bmo-miR-P024-5p	UACGUCCGUCUGGUGUAGUGGU	scaffold1159:6368:6442	+	AUAAAUAAUUUACGUCCGUCUGGUGUAGUGGUAAGUGACAUGGUCACUACACUAGGGGGUCGCGGGUUCGAAUCC	......((((..((.((.(((((((((((((..(......)..))))))))))))).)).))..)))).......	-27.9	UACGUCCGUCUGGUGUAGUGGU	ACUACACUAGGGGGUCGCGG
522	yes	bmo-miR-P024-3p	ACUACACUAGGGGGUCGCGG	scaffold1159:6368:6442	+	AUAAAUAAUUUACGUCCGUCUGGUGUAGUGGUAAGUGACAUGGUCACUACACUAGGGGGUCGCGGGUUCGAAUCC	......((((..((.((.(((((((((((((..(......)..))))))))))))).)).))..)))).......	-27.9	UACGUCCGUCUGGUGUAGUGGU	ACUACACUAGGGGGUCGCGG
523	yes	bmo-miR-P025-5p	AUCAAUGUCAAUGGCGAGUAUC	scaffold30619:308:390	-	UAAGCUCGGCAUCAAUGUCAAUGGCGAGUAUCUCUCACACCUCCGAUUUGCAGACGAUAUCGUUAUAAUGGCAGAGUCGCUGG	......((((..(..((((((((((((.(((((((((...........)).))).)))))))))))..)))))..)..)))).	-21	AUCAAUGUCAAUGGCGAGUAUC	GAUAUCGUUAUAAUGGCA
524	yes	bmo-miR-P025-3p	GAUAUCGUUAUAAUGGCA	scaffold30619:308:390	-	UAAGCUCGGCAUCAAUGUCAAUGGCGAGUAUCUCUCACACCUCCGAUUUGCAGACGAUAUCGUUAUAAUGGCAGAGUCGCUGG	......((((..(..((((((((((((.(((((((((...........)).))).)))))))))))..)))))..)..)))).	-21	AUCAAUGUCAAUGGCGAGUAUC	GAUAUCGUUAUAAUGGCA
525	yes	bmo-miR-P026-5p	GUUGAGACAUAAAUUGGCUG	nscaf2204:2583228:2583294	+	UCACCGCUGAGUUGAGACAUAAAUUGGCUGAGGCUGAUGAUUGUAUUUCUGACUUGCGGUCAGAGCU	..(((((.(((((((((.((((((..((....))..))..)))).)))).)))))))))).......	-19.6	GUUGAGACAUAAAUUGGCUG	GAUGAUUGUAUUUCUGACUUGC
526	yes	bmo-miR-P026-3p	GAUGAUUGUAUUUCUGACUUGC	nscaf2204:2583228:2583294	+	UCACCGCUGAGUUGAGACAUAAAUUGGCUGAGGCUGAUGAUUGUAUUUCUGACUUGCGGUCAGAGCU	..(((((.(((((((((.((((((..((....))..))..)))).)))).)))))))))).......	-19.6	GUUGAGACAUAAAUUGGCUG	GAUGAUUGUAUUUCUGACUUGC
527	yes	bmo-miR-P027-5p	UCCCCUGAUGGGGUCGACGA	scaffold15616:91:187	+	AGUCGACCUUCCCGUGAUUCAGGACCCCAACUCCCCUGAUGGGGUCGACGAUGCGGCAACCCGCCUUGUUGACUCCAUCAGGGGAGCGAUCGACCAG	.(((((...(((.(.....).)))......(((((((((((((((((((((.((((....)))).)))))))))))))))))))))...)))))...	-54.8	UCCCCUGAUGGGGUCGACGA	GUUGACUCCAUCAGGGGAGC
528	yes	bmo-miR-P027-3p	GUUGACUCCAUCAGGGGAGC	scaffold15616:91:187	+	AGUCGACCUUCCCGUGAUUCAGGACCCCAACUCCCCUGAUGGGGUCGACGAUGCGGCAACCCGCCUUGUUGACUCCAUCAGGGGAGCGAUCGACCAG	.(((((...(((.(.....).)))......(((((((((((((((((((((.((((....)))).)))))))))))))))))))))...)))))...	-54.8	UCCCCUGAUGGGGUCGACGA	GUUGACUCCAUCAGGGGAGC
529	yes	bmo-miR-P050-5p	UUACGAUAGUUGGCAAAAUU	nscaf2970:1038168:1038244	+	CGAAUCGAGCUUACGAUAGUUGGCAAAAUUUUGUUCGUGCUGCGGAGUAACGUUAACGUAUCGAGGGCUCGAUACGU	((.((((((((..(((((((((((...(((((((.......)))))))...)))))).)))))..)))))))).)).	-30	UUACGAUAGUUGGCAAAAUU	UAACGUUAACGUAUCGAGGGC
530	yes	bmo-miR-P050-3p	UAACGUUAACGUAUCGAGGGC	nscaf2970:1038168:1038244	+	CGAAUCGAGCUUACGAUAGUUGGCAAAAUUUUGUUCGUGCUGCGGAGUAACGUUAACGUAUCGAGGGCUCGAUACGU	((.((((((((..(((((((((((...(((((((.......)))))))...)))))).)))))..)))))))).)).	-30	UUACGAUAGUUGGCAAAAUU	UAACGUUAACGUAUCGAGGGC
531	yes	bmo-miR-P028-5p	AGCGGCCGUCUGGUGUA	nscaf2210:4852398:4852470	+	CGGCACAUUUAGCGGCCGUCUGGUGUAGUGGUAACUGACAUAGUCACUACACAAGGGGGUUGCGGGUUCGAAU	(((.((.....((((((.(((.((((((((...((((...)))))))))))).))).))))))..)))))...	-27.4	AGCGGCCGUCUGGUGUA	UACACAAGGGGGUUGC
532	yes	bmo-miR-P028-3p	UACACAAGGGGGUUGC	nscaf2210:4852398:4852470	+	CGGCACAUUUAGCGGCCGUCUGGUGUAGUGGUAACUGACAUAGUCACUACACAAGGGGGUUGCGGGUUCGAAU	(((.((.....((((((.(((.((((((((...((((...)))))))))))).))).))))))..)))))...	-27.4	AGCGGCCGUCUGGUGUA	UACACAAGGGGGUUGC
533	yes	bmo-miR-P029-5p	UUCAGUGGAUUUAGUAGAUUUAGUGA	nscaf2781:348970:349059	-	AUUUGGUGGAUUCAGUGGAUUUAGUAGAUUUAGUGAAUUCAGUGGGUUUAGAAGAUUUAGUAGAAUUAGUAGAUUCGGUGGAUUUAGUAG	...((.((((((((.((((((((.(((.((((.((((((..............)))))).)))).))).)))))))).)))))))).)).	-22.74	UUCAGUGGAUUUAGUAGAUUUAGUGA	UAGUAGAAUUAGUAGAUUCGGUG
534	yes	bmo-miR-P029-3p	UAGUAGAAUUAGUAGAUUCGGUG	nscaf2781:348970:349059	-	AUUUGGUGGAUUCAGUGGAUUUAGUAGAUUUAGUGAAUUCAGUGGGUUUAGAAGAUUUAGUAGAAUUAGUAGAUUCGGUGGAUUUAGUAG	...((.((((((((.((((((((.(((.((((.((((((..............)))))).)))).))).)))))))).)))))))).)).	-22.74	UUCAGUGGAUUUAGUAGAUUUAGUGA	UAGUAGAAUUAGUAGAUUCGGUG
535	yes	bmo-miR-P051-5p	UCUGAUCCAGUAGAACC	nscaf2176:143732:143810	-	UCCACAUCAGUCUGAUCCAGUAGAACCUCAGCAAAAAUAAGGGUCUCAUUGCUGCUACCAGGCUGUGGCUCAUUUGGAA	((((((.(((((((...(((((((((((............)))).))..)))))....))))))))).......)))).	-18.21	UCUGAUCCAGUAGAACC	UCUCAUUGCUGCUACCAGGCU
536	yes	bmo-miR-P051-3p	UCUCAUUGCUGCUACCAGGCU	nscaf2176:143732:143810	-	UCCACAUCAGUCUGAUCCAGUAGAACCUCAGCAAAAAUAAGGGUCUCAUUGCUGCUACCAGGCUGUGGCUCAUUUGGAA	((((((.(((((((...(((((((((((............)))).))..)))))....))))))))).......)))).	-18.21	UCUGAUCCAGUAGAACC	UCUCAUUGCUGCUACCAGGCU
537	yes	bmo-miR-P030-5p	UUUGAGUACACUCUGCUUUUCAUU	scaffold11281:375:454	-	CUCUCAGUAAUUUGAGUACACUCUGCUUUUCAUUGUAAAAGUGGUGAAAUAGCAGGUCAGGUGUUGAGGUGCUGAAAAAA	...((((((.((..(.(((..((((((((((((..(....)..)))))).))))))....))))..)).)))))).....	-23.9	UUUGAGUACACUCUGCUUUUCAUU	UGAAAUAGCAGGUCAGGUGUUGAGGU
538	yes	bmo-miR-P030-3p	UGAAAUAGCAGGUCAGGUGUUGAGGU	scaffold11281:375:454	-	CUCUCAGUAAUUUGAGUACACUCUGCUUUUCAUUGUAAAAGUGGUGAAAUAGCAGGUCAGGUGUUGAGGUGCUGAAAAAA	...((((((.((..(.(((..((((((((((((..(....)..)))))).))))))....))))..)).)))))).....	-23.9	UUUGAGUACACUCUGCUUUUCAUU	UGAAAUAGCAGGUCAGGUGUUGAGGU
539	yes	bmo-miR-P031-5p	UGAGAAUAAUUGCUGGGGCUAUG	nscaf2216:1966304:1966386	-	UCUAAGGCUCUGAGAAUAAUUGCUGGGGCUAUGCGUUCGAGCCCUAUUAACGCUUUGCAGGUCGAAUGUUCUGAAGCCCCCCU	.....((((.(.((((((.(((((...((...(((((.((......)))))))...)).)).))).)))))).))))).....	-22.5	UGAGAAUAAUUGCUGGGGCUAUG	UUGCAGGUCGAAUGUUCUGAAG
540	yes	bmo-miR-P031-3p	UUGCAGGUCGAAUGUUCUGAAG	nscaf2216:1966304:1966386	-	UCUAAGGCUCUGAGAAUAAUUGCUGGGGCUAUGCGUUCGAGCCCUAUUAACGCUUUGCAGGUCGAAUGUUCUGAAGCCCCCCU	.....((((.(.((((((.(((((...((...(((((.((......)))))))...)).)).))).)))))).))))).....	-22.5	UGAGAAUAAUUGCUGGGGCUAUG	UUGCAGGUCGAAUGUUCUGAAG
541	yes	bmo-miR-P052-5p	UAUCUCUGGACCUCGCUGGAAU	nscaf2216:1638327:1638412	-	UCGGUUACAAUAUCUCUGGACCUCGCUGGAAUGUGAAGCCCUUCCCUGUUUCCCUUUCGCCAGGUCCAGAGAUAAUGUUACCGGAU	(((((.(((.(((((((((((((.((.((((.(.(((((........)))))).)))))).))))))))))))).))).)))))..	-41.9	UAUCUCUGGACCUCGCUGGAAU	UUUCGCCAGGUCCAGAGAUAAU
542	yes	bmo-miR-P052-3p	UUUCGCCAGGUCCAGAGAUAAU	nscaf2216:1638327:1638412	-	UCGGUUACAAUAUCUCUGGACCUCGCUGGAAUGUGAAGCCCUUCCCUGUUUCCCUUUCGCCAGGUCCAGAGAUAAUGUUACCGGAU	(((((.(((.(((((((((((((.((.((((.(.(((((........)))))).)))))).))))))))))))).))).)))))..	-41.9	UAUCUCUGGACCUCGCUGGAAU	UUUCGCCAGGUCCAGAGAUAAU
543	yes	bmo-miR-P053-5p	UGCGUAAUCGUGUUCCGCUUUU	nscaf1690:2500522:2500603	-	GGCUGGUGCGUGCGUAAUCGUGUUCCGCUUUUUAGAAUUUACAUAAGUUUGUAAAAGCGGAACACGAUUACGCUUAUUAUUA	.((....))..(((((((((((((((((((((..((((((....))))))..))))))))))))))))))))).........	-39.8	UGCGUAAUCGUGUUCCGCUUUU	AAGCGGAACACGAUUACG
544	yes	bmo-miR-P053-3p	AAGCGGAACACGAUUACG	nscaf1690:2500522:2500603	-	GGCUGGUGCGUGCGUAAUCGUGUUCCGCUUUUUAGAAUUUACAUAAGUUUGUAAAAGCGGAACACGAUUACGCUUAUUAUUA	.((....))..(((((((((((((((((((((..((((((....))))))..))))))))))))))))))))).........	-39.8	UGCGUAAUCGUGUUCCGCUUUU	AAGCGGAACACGAUUACG
545	yes	bmo-miR-P032-5p	UGCGGGCUCUAAUGAGAAUGGCG	nscaf2136:6874864:6874940	+	AUUGACCUCGUGCGGGCUCUAAUGAGAAUGGCGUUUACGUCGCUUCGUCUAGCAUUAGAGCCUGUCACGCGAUAAUG	......(.(((((((((((((((((((..((((.......))))...)))..)))))))))))).)))).)......	-32.7	UGCGGGCUCUAAUGAGAAUGGCG	UCUAGCAUUAGAGCCUGUCA
546	yes	bmo-miR-P032-3p	UCUAGCAUUAGAGCCUGUCA	nscaf2136:6874864:6874940	+	AUUGACCUCGUGCGGGCUCUAAUGAGAAUGGCGUUUACGUCGCUUCGUCUAGCAUUAGAGCCUGUCACGCGAUAAUG	......(.(((((((((((((((((((..((((.......))))...)))..)))))))))))).)))).)......	-32.7	UGCGGGCUCUAAUGAGAAUGGCG	UCUAGCAUUAGAGCCUGUCA
547	yes	bmo-miR-P033-5p	CGAAGUAGGUAUCAGUGGAAUG	nscaf2681:925696:925774	+	AUGGUUGGUUCGAAGUAGGUAUCAGUGGAAUGGAAUAUUUGAAAGGUAUUCCACUGAUAACUACUUUUAAUAAAUGUAU	...(((.(((.(((((((.(((((((((((((..............))))))))))))).))))))).))).)))....	-26.04	CGAAGUAGGUAUCAGUGGAAUG	UUCCACUGAUAACUACUUUUA
548	yes	bmo-miR-P033-3p	UUCCACUGAUAACUACUUUUA	nscaf2681:925696:925774	+	AUGGUUGGUUCGAAGUAGGUAUCAGUGGAAUGGAAUAUUUGAAAGGUAUUCCACUGAUAACUACUUUUAAUAAAUGUAU	...(((.(((.(((((((.(((((((((((((..............))))))))))))).))))))).))).)))....	-26.04	CGAAGUAGGUAUCAGUGGAAUG	UUCCACUGAUAACUACUUUUA
549	yes	bmo-miR-P034-5p	UUUGACAAUUGAGAGAGAGAG	nscaf2823:2848879:2848955	+	AUGUAAUAGUUUUGACAAUUGAGAGAGAGAGAGAGAGAGAGACUCCCUCUCUCAAUUGUCAAAGACUAUUAUUAUAC	..(((((((((((((((((((((((((.(((...........))).)))))))))))))).))))))))))).....	-35.1	UUUGACAAUUGAGAGAGAGAG	CCUCUCUCAAUUGUCAAAGACU
550	yes	bmo-miR-P034-3p	CCUCUCUCAAUUGUCAAAGACU	nscaf2823:2848879:2848955	+	AUGUAAUAGUUUUGACAAUUGAGAGAGAGAGAGAGAGAGAGACUCCCUCUCUCAAUUGUCAAAGACUAUUAUUAUAC	..(((((((((((((((((((((((((.(((...........))).)))))))))))))).))))))))))).....	-35.1	UUUGACAAUUGAGAGAGAGAG	CCUCUCUCAAUUGUCAAAGACU
551	yes	bmo-miR-P035-5p	CAGAAUUUGAAAAUACAAUA	nscaf2905:172660:172729	+	UUUGGUAAUUCAGAAUUUGAAAAUACAAUAUAUGGAUAUUGUAUUUUCAAAUUCUGAAUUACCAAAUAAA	(((((((((((((((((((((((((((((((....)))))))))))))))))))))))))))))))....	-39.8	CAGAAUUUGAAAAUACAAUA	UUGUAUUUUCAAAUUCUGAAUU
552	yes	bmo-miR-P035-3p	UUGUAUUUUCAAAUUCUGAAUU	nscaf2905:172656:172725	-	UUUGGUAAUUCAGAAUUUGAAAAUACAAUAUCCAUAUAUUGUAUUUUCAAAUUCUGAAUUACCAAAUAAG	(((((((((((((((((((((((((((((((....)))))))))))))))))))))))))))))))....	-39.2
553	yes	bmo-miR-P036-5p	ACUGUCAUUAAUUUUAAAAUA	nscaf2930:1528644:1528718	-	UUAUAACCCAACUGUCAUUAAUUUUAAAAUAGGUCUCACAAUAUUUUAAAAUUAAUGACAGUUGGGUUACAAACU	...((((((((((((((((((((((((((((..........))))))))))))))))))))))))))))......	-36.4	ACUGUCAUUAAUUUUAAAAUA	UUUUAAAAUUAAUGACAGUUGG
554	yes	bmo-miR-P036-3p	UUUUAAAAUUAAUGACAGUUGG	nscaf2930:1528644:1528721	-	AAUUUAUAACCCAACUGUCAUUAAUUUUAAAAUAGGUCUCACAAUAUUUUAAAAUUAAUGACAGUUGGGUUACAAACU	..(((.((((((((((((((((((((((((((((..........)))))))))))))))))))))))))))).)))..	-36.5
555	yes	bmo-miR-P037-5p	CCGUUAUGUUACUUCAGAG	nscaf3048:141636:141709	+	UCAAAAGAAACCGUUAUGUUACUUCAGAGAAGUAACACUUACUUCUCUGAAGUAACAUAACGGUUUCUUUUGAA	((((((((((((((((((((((((((((((((((.....)))))))))))))))))))))))))))))))))).	-53.6	CCGUUAUGUUACUUCAGAG	UUCUCUGAAGUAACAUAACGGU
556	yes	bmo-miR-P037-3p	UUCUCUGAAGUAACAUAACGGU	nscaf3048:141636:141709	+	UCAAAAGAAACCGUUAUGUUACUUCAGAGAAGUAACACUUACUUCUCUGAAGUAACAUAACGGUUUCUUUUGAA	((((((((((((((((((((((((((((((((((.....)))))))))))))))))))))))))))))))))).	-53.6	CCGUUAUGUUACUUCAGAG	UUCUCUGAAGUAACAUAACGGU
557	yes	bmo-miR-P038-5p	GUGAGUGCAGUGACGUCA	nscaf3063:158712:158783	-	AAGCAGCUGGGUGAGUGCAGUGACGUCACGCGGGCGCGCCGUGACGUCACGCGGUGCUCACGCGCUGCUCGU	.((((((.(.(((((..(.(((((((((((((....)).)))))))))))...)..))))).)))))))...	-46.9	GUGAGUGCAGUGACGUCA	UGACGUCACGCGGUGCUCACG
558	yes	bmo-miR-P038-3p	UGACGUCACGCGGUGCUCACG	nscaf3063:158712:158783	-	AAGCAGCUGGGUGAGUGCAGUGACGUCACGCGGGCGCGCCGUGACGUCACGCGGUGCUCACGCGCUGCUCGU	.((((((.(.(((((..(.(((((((((((((....)).)))))))))))...)..))))).)))))))...	-46.9	GUGAGUGCAGUGACGUCA	UGACGUCACGCGGUGCUCACG
559	yes	bmo-miR-P039-5p	UGACACGGCGACUCGCUCGCUUCU	nscaf3094:58612:58700	-	GCGUUCUGUCUGACACGGCGACUCGCUCGCUUCUCAGCUCGAGAGACAACAACUGAGCGUUUUUAUAGCGAGGUAUCGUGGUGGGACGA	......(((((..(((.((((..(.((((((.....(((((............)))))........)))))))..)))).)))))))).	-28.72	UGACACGGCGACUCGCUCGCUUCU	UAGCGAGGUAUCGUGGUGGGA
560	yes	bmo-miR-P039-3p	UAGCGAGGUAUCGUGGUGGGA	nscaf3094:58612:58700	-	GCGUUCUGUCUGACACGGCGACUCGCUCGCUUCUCAGCUCGAGAGACAACAACUGAGCGUUUUUAUAGCGAGGUAUCGUGGUGGGACGA	......(((((..(((.((((..(.((((((.....(((((............)))))........)))))))..)))).)))))))).	-28.72
561	yes	bmo-miR-P040-5p	CUACAUAUUGCCAACAGAUGGC	scaffold418:280788:280874	+	AAAUACUUCACUACAUAUUGCCAACAGAUGGCUUAGAUACUUCACUACAUAUUGCCAUCUGUUGGCAAUAUGUAGUGAAGUAUUUGG	((((((((((((((((((((((((((((((((.....................))))))))))))))))))))))))))))))))..	-53.6	CUACAUAUUGCCAACAGAUGGC	CAUCUGUUGGCAAUAUGUAGUG
562	yes	bmo-miR-P040-3p	CAUCUGUUGGCAAUAUGUAGUG	scaffold418:280786:280872	-	AAAUACUUCACUACAUAUUGCCAACAGAUGGCAAUAUGUAGUGAAGUAUCUAAGCCAUCUGUUGGCAAUAUGUAGUGAAGUAUUUGG	((((((((((((((((((((((((((((((((.((((........))))....))))))))))))))))))))))))))))))))..	-53.9
563	yes	bmo-miR-P033-5p	CGAAGUAGGUAUCAGUGGAAUG	nscaf2888:7852854:7852932	+	AUGGUUGGUUCGAAGUAGGUAUCAGUGGAAUGGAAUAUUUGAAAUGUACUCCACUGAUAGCUACUUUUAAUAAAUGUAU	...(((.(((.(((((((.((((((((((.((.(..........).)).)))))))))).))))))).))).)))....	-25.2	CGAAGUAGGUAUCAGUGGAAUG	CUCCACUGAUAGCUACUUUUA
564	yes	bmo-miR-P041-3p	CUCCACUGAUAGCUACUUUUA	nscaf2888:7852854:7852932	+	AUGGUUGGUUCGAAGUAGGUAUCAGUGGAAUGGAAUAUUUGAAAUGUACUCCACUGAUAGCUACUUUUAAUAAAUGUAU	...(((.(((.(((((((.((((((((((.((.(..........).)).)))))))))).))))))).))).)))....	-25.2	CGAAGUAGGUAUCAGUGGAAUG	CUCCACUGAUAGCUACUUUUA
565	yes	bmo-miR-P054-5p	CGUCAUAAACUUCCCAUAUGA	nscaf1690:5501066:5501135	+	ACAUCAAGGCCCGCGUCAUAAACUUCCCAUAUGAUUUCCCAUAUGGGAGUUUAUGACUUAGGCUUCGUUG	.((.(.(((((...((((((((((.((((((((......))))))))))))))))))...))))).).))	-32.1	CGUCAUAAACUUCCCAUAUGA	AUAUGGGAGUUUAUGACUUA
566	yes	bmo-miR-P054-3p	AUAUGGGAGUUUAUGACUUA	nscaf1690:5501066:5501135	+	ACAUCAAGGCCCGCGUCAUAAACUUCCCAUAUGAUUUCCCAUAUGGGAGUUUAUGACUUAGGCUUCGUUG	.((.(.(((((...((((((((((.((((((((......))))))))))))))))))...))))).).))	-32.1	CGUCAUAAACUUCCCAUAUGA	AUAUGGGAGUUUAUGACUUA
567	yes	bmo-miR-P042-5p	CUCAGCAAUGCCAGUGUCGGCUGC	nscaf1898:27044:27143	-	AUCUGUGGACUCAGCAAUGCCAGUGUCGGCUGCCAUUGAUGGUGUUUGUCAAUAACAUUAGUUAUGCAGACGACAUGGUGUUGCUGAGCCUAUCGAUUAG	(((.((((.(((((((((((((.(((((.((((.((...(((((((.......)))))))...)))))).)))))))))))))))))).)))).)))...	-44.6	CUCAGCAAUGCCAGUGUCGGCUGC	AGACGACAUGGUGUUGCUGAGCC
568	yes	bmo-miR-P042-3p	AGACGACAUGGUGUUGCUGAGCC	nscaf1898:27046:27143	-	AUCUGUGGACUCAGCAAUGCCAGUGUCGGCUGCCAUUGAUGGUGUUUGUCAAUAACAUUAGUUAUGCAGACGACAUGGUGUUGCUGAGCCUAUCGAUU	(((.((((.(((((((((((((.(((((.((((.((...(((((((.......)))))))...)))))).)))))))))))))))))).)))).))).	-44.6
569	yes	bmo-miR-P043-5p	AAUAUACUCUAUAGGAUAACCU	nscaf1898:7314585:7314660	-	CUUUUUUUUAAAUAUACUCUAUAGGAUAACCUAUACCUAUUAUAGGAUAACCUAUAGAAUAUAUUUUAAAAAAAGG	((((((((.(((((((.((((((((.((.((((((.....)))))).)).)))))))).))))))).)))))))).	-28.3	AAUAUACUCUAUAGGAUAACCU	GAUAACCUAUAGAAUAUAUUU
570	yes	bmo-miR-P043-3p	GAUAACCUAUAGAAUAUAUUU	nscaf1898:7314585:7314660	-	CUUUUUUUUAAAUAUACUCUAUAGGAUAACCUAUACCUAUUAUAGGAUAACCUAUAGAAUAUAUUUUAAAAAAAGG	((((((((.(((((((.((((((((.((.((((((.....)))))).)).)))))))).))))))).)))))))).	-28.3	AAUAUACUCUAUAGGAUAACCU	GAUAACCUAUAGAAUAUAUUU
571	yes	bmo-miR-P044-5p	UCGCUGUACAAAAGUCAACAUUG	nscaf2210:3124323:3124404	-	UAUUUUCUGUUCGCUGUACAAAAGUCAACAUUGGUUUUUAUUAUACGCAAUUUGGCUUAUGUUCAAGCGAUUAUAGAAUUUU	....(((((((((((..(((.(((((((.((((((.........)).))))))))))).)))...)))))..))))))....	-22.6	UCGCUGUACAAAAGUCAACAUUG	AUUUGGCUUAUGUUCAAGCGAUU
572	yes	bmo-miR-P044-3p	AUUUGGCUUAUGUUCAAGCGAUU	nscaf2210:3124323:3124404	-	UAUUUUCUGUUCGCUGUACAAAAGUCAACAUUGGUUUUUAUUAUACGCAAUUUGGCUUAUGUUCAAGCGAUUAUAGAAUUUU	....(((((((((((..(((.(((((((.((((((.........)).))))))))))).)))...)))))..))))))....	-22.6	UCGCUGUACAAAAGUCAACAUUG	AUUUGGCUUAUGUUCAAGCGAUU
573	yes	bmo-miR-P045-5p	UGGAUUUGUAGUGCCAUUUGG	nscaf2953:33007:33085	+	GCACAGUCAGUGGAUUUGUAGUGCCAUUUGGUGAUGAUAGGAAACCAGAAAUGUUAACUGCUGGUUGUAGUGACUGUGA	.((((((((.(((((..(((((..((((((((...........))))..))))...)))))..))).)).)))))))).	-25.7	UGGAUUUGUAGUGCCAUUUGG	AGAAAUGUUAACUGCUGGUUGUAGU
574	yes	bmo-miR-P045-3p	AGAAAUGUUAACUGCUGGUUGUAGU	nscaf2953:33007:33085	+	GCACAGUCAGUGGAUUUGUAGUGCCAUUUGGUGAUGAUAGGAAACCAGAAAUGUUAACUGCUGGUUGUAGUGACUGUGA	.((((((((.(((((..(((((..((((((((...........))))..))))...)))))..))).)).)))))))).	-25.7	UGGAUUUGUAGUGCCAUUUGG	AGAAAUGUUAACUGCUGGUUGUAGU
575	yes	bmo-miR-P033-5p	CGAAGUAGGUAUCAGUGGAAUG	scaffold25051:379:458	+	AUGGUUGGUUCGAAGUAGGUAUCAGUGGAAUGGAAUAUUUGAAAUGUAUUCCACUGAUAGCUACUUUUAAUAAAUGUAUA	...(((.(((.(((((((.(((((((((((((.(..........).))))))))))))).))))))).))).))).....	-28.9	CGAAGUAGGUAUCAGUGGAAUG	UUCCACUGAUAGCUACUUUUAA
576	yes	bmo-miR-P046-3p	UUCCACUGAUAGCUACUUUUAA	scaffold25051:379:458	+	AUGGUUGGUUCGAAGUAGGUAUCAGUGGAAUGGAAUAUUUGAAAUGUAUUCCACUGAUAGCUACUUUUAAUAAAUGUAUA	...(((.(((.(((((((.(((((((((((((.(..........).))))))))))))).))))))).))).))).....	-28.9	CGAAGUAGGUAUCAGUGGAAUG	UUCCACUGAUAGCUACUUUUAA
577	yes	bmo-miR-P277-3p	AGUUACUUUGAUUGAUC	nscaf2948:39180:39270	+	ACGAGGAAGGGAUAGAUAAGAGUGACUCGAGGAGGAGGUAAGUUACCUAUCAUAGGCUGUAUUCAGUUACUUUGAUUGAUCUCGUAUAUUG	........(((((.(((.(((((((((.(((..(((((((...)))))........))...)))))))))))).))).)))))........	-20.2	-	AGUUACUUUGAUUGAUC
578	yes	bmo-miR-P279-3p	AGGGCGGAGGUUCGGU	nscaf3032:1638191:1638252	+	GCGCGUCGUACACGAACACUCGGUUACUGGUUGCACAGGGCGGAGGUUCGGUCCCCGGAGCG	.(((..((.((.(((((.(((.(((.(((......)))))).))))))))))...))..)))	-23.2	-	AGGGCGGAGGUUCGGU
579	yes	bmo-miR-P280-3p	UCUAGAACAGUAGAGUGGGUAAAA	nscaf1721:2865:2953	+	AGAGUCUUUUAAAUUGCCGAAUACUAUUUUUAGCUCUGCACUUGAAAACGGAGCAUCUAGAACAGUAGAGUGGGUAAAAUGAUAGGUCA	.((.(((.(((..(((((.(.((((.((((..((((((..........))))))....)))).))))...).)))))..))).))))).	-20	-	UCUAGAACAGUAGAGUGGGUAAAA
580	yes	bmo-miR-P282-3p	AUUGAAGUGUUUAAAAAUUGU	nscaf2890:436267:436364	-	UUCUCUUUAUACAGGUUUUUGAUAUUUUUUUUUACGUUGCGUACAAGUUAGCUUGGCACGGCCAUUAAUUGAAGUGUUUAAAAAUUGUGUCGGUGAAC	(((.((..((((((.((((.((((((((..((...((((.((.((((....)))))).))))....))..)))))))).)))).)))))).)).))).	-20.6	-	AUUGAAGUGUUUAAAAAUUGU
581	yes	bmo-miR-P290-3p	UCUGUGUGAUCUUCUUC	nscaf1898:11706343:11706418	-	GCAGGCCGGUGAGGGUCUUUACUAGAUCAGAUUAGCGGGUAGGUGAGCGUCUGUGUGAUCUUCUUCCGUCAGCCUG	.((((((((.(((((((..(((.((((....(((.(.....).)))..))))))).)))))))..)))...)))))	-24.8	-	UCUGUGUGAUCUUCUUC
582	yes	bmo-miR-P291-3p	UGGCAGUGUUGAUAGCG	nscaf2330:7556:7648	+	UUGCACUGAAACGUUCCAAUACGUUUGCUAUAAGAAAAAGACUUCGACUAUUGCUAUGGCUUCUUGUGGCAGUGUUGAUAGCGGUCAGUACUU	....(((((..((((.((((((...(((((((((((...(....)..((((....)))).)))))))))))))))))..)))).)))))....	-24.9	-	UGGCAGUGUUGAUAGCG
583	yes	bmo-miR-P292-3p	UGCCAGUGUUGUUAGUU	nscaf2828:766564:766636	+	GCAAAAGACUAACAGCAAUGCGGUUGCAUUUAUUGCGAACUUGUACUGCCAGUGUUGUUAGUUGGUACUUUUG	.(((((((((((((((((((((((((((.....))))..........))).)))))))).)))))).))))))	-23	-	UGCCAGUGUUGUUAGUU
584	yes	bmo-miR-P293-3p	AACGGCCGUCUGGUUU	nscaf2902:1462515:1462593	-	CAAAUCUACUAUAUUGUAGUAUCGGCCGUUUAAAUAUAGUAGUAGUAUAUUUAAACGGCCGUCUGGUUUAGUGGUAAGU	.....((((((.((..(((...((((((((((((((((.......)))))))))))))))).))))).)))))).....	-28.3	-	AACGGCCGUCUGGUUU
585	yes	bmo-miR-P294-3p	GGAAUCGGUGCUGCCUU	nscaf3013:822001:822067	+	GGGCGCUGUGAUUAUGGGUGCAACCGCAGUUCUGAUAAUCGGAAUCGGUGCUGCCUUAACGACGUUA	.((((.(((......(((((((.(((..((((((.....)))))))))))).))))..))).)))).	-21.1	-	GGAAUCGGUGCUGCCUU
586	yes	bmo-miR-P295-3p	UAACGCGCCGGAAUUAUUAG	nscaf2176:1446905:1447000	-	CGAGUCACGUUGAUAACUCCAAAGUUUUACAGCAAAUUUCGAGUCACGUUGUUAACUCCAAAUGCUUAACGCGCCGGAAUUAUUAGAGUUGACUCA	.((((((..(((((((.(((...((.(((.((((..(((.((((..........)))).)))))))))).))...))).)))))))...)))))).	-24.9	-	UAACGCGCCGGAAUUAUUAG
587	yes	bmo-miR-P296-3p	GAGGGCGUAGCUCCGGUUGU	nscaf2674:2825459:2825555	-	UUGCGUCAAACAAAACAGUUGGCGGUACACCCAUGUGAGGCGCGUUUAUUUGCGCGCAGUGGCCUCGGAGGGCGUAGCUCCGGUUGUUUACGUCGCA	.((((.(.....((((((..((.(.(((.(((.(.((((((((((......))))......)))))).)))).))).).))..))))))..).))))	-37.6	-	GAGGGCGUAGCUCCGGUUGU
588	yes	bmo-miR-P299-3p	GCAGUCCCGGACUAAUUCGU	nscaf2993:2016922:2017013	+	AGCACGUCCUCGUGAAGGCUGUCCCGGAUGUACGCCAUGUACCUAUCCGUCACUUCCGUUGUGCAGUCCCGGACUAAUUCGUGAGCUCUGAC	..((.(..((((((((....((((.((((((((((...((((......)).))....).)))))).))).))))...))))))))..)))..	-23	-	GCAGUCCCGGACUAAUUCGU
589	yes	bmo-miR-P301-3p	UGAGAUCAUUGUGAAAGCUA	nscaf3031:2300728:2300808	+	AGGAACUACGAAACUGGUUUUCAUAAUGAUUUGACAGAUUGUUUUGUAUUCUGAGAUCAUUGUGAAAGCUAAUUUUGUUCC	.(((((...((((.((((((((((((((((((..((((.((.....)).)))))))))))))))))))))).)))))))))	-29	-	UGAGAUCAUUGUGAAAGCUA
590	yes	bmo-miR-P302-3p	ACUGCACAAGGGGGUCGCGGGUUU	nscaf3089:690180:690259	+	UGUGAGGUUUUAACGGCCGUCUGGUGUAGUGGUAAGUGACAUGGUCACUGCACAAGGGGGUCGCGGGUUUUAAUCUCGCC	.((((((((..(((((((.(((.(((((((((..(......)..))))))))).))).))))....)))..)))))))).	-32.5	-	ACUGCACAAGGGGGUCGCGGGUUU
591	yes	bmo-miR-P307-3p	UAUUAUGCAAUCGACAUCUCCACU	nscaf2783:40236:40336	+	CGUUUUUAGUGGAGACGGCAUUGCCAUGGUACGUUGAGAUCGUCGCUACGCGGUUCUGAUCUCUCCAUAUUAUGCAAUCGACAUCUCCACUGGUAUAGCCU	.(((.((((((((((.(..(((((.((((((.(..(((((((((((...))))...)))))))..).)))))))))))...).))))))))))...)))..	-35.7	-	UAUUAUGCAAUCGACAUCUCCACU
592	yes	bmo-miR-P309-3p	UUCAUUGUAUUUUUGUACACA	nscaf2813:738988:739080	-	AUCCUAACAUCUGUGCCAUAAAGUAGAUACUUGGGAGCAUAUCCAGUAACAGUGUGCUCUGUUUCAUUGUAUUUUUGUACACAGUUGUGGGCU	..((((.((.(((((..(((((...(((((.(((((((((((.........)))))))))....))..)))))))))).))))).))))))..	-24	-	UUCAUUGUAUUUUUGUACACA
593	yes	bmo-miR-P310-3p	UCAAACUCAUAGGUGUGGGAUUAG	scaffold6116:24:123	-	GUGCGGAUACUACUUAGAUCUAUCAGCCUUCGUCAUUUUUGAAAUGUGGCCCAAAACAUUUCUGUGUCAAACUCAUAGGUGUGGGAUUAGAAUUCCUCCA	....(((..(((((((.((((((.((..((.(.(((....(((((((........))))))).))).))).)).)))))).))))..)))...)))....	-20.5	-	UCAAACUCAUAGGUGUGGGAUUAG
594	yes	bmo-miR-P311-3p	UCCAAUAUGGUAUAGGAGGAAGUC	nscaf2589:5708143:5708243	-	AUUCUUCUACAGAUUUUUCAAGAUAUUUUUUGACGAUGAAACCAACGCCAUGGUGUCCUGGCGUCGUUCCAAUAUGGUAUAGGAGGAAGUCUGGCUGAGAA	.(((((...((((((((((...(((((..(((((((((...(((((((....))))..)))))))))..)))...)))))..)).))))))))...)))))	-27.4	-	UCCAAUAUGGUAUAGGAGGAAGUC
595	yes	bmo-miR-P312-3p	UAUGUAUUAAUGAAUAGUUGAAG	nscaf2912:164181:164258	-	CGUAGUUUUUUACGGCUAAACGCUUCAUUAAUAUCUGAGACCUGAUAUGUAUUAAUGAAUAGUUGAAGCCGUGCUGCA	.(((((.....((((((.(((..(((((((((((.((........)).)))))))))))..)))..))))))))))).	-24.3	-	UAUGUAUUAAUGAAUAGUUGAAG
596	yes	bmo-miR-P313-3p	AAUAAUUGUUCUGUUGUGUU	nscaf3003:779924:779998	-	CAUUUAUUUUAUACACAACAGAACAAUUAUUUUCUGUAUGUCUAAAAUAAUUGUUCUGUUGUGUUUAAAAUAAAU	.((((((((((.(((((((((((((((((((((..(.....).))))))))))))))))))))).))))))))))	-32.9	-	AAUAAUUGUUCUGUUGUGUU
597	yes	bmo-miR-P314-3p	ACCGGCGAUAUCGAGGACGAG	nscaf3055:763303:763379	+	UCAGGUGGCUCGUAACUCGGAGCCGUAUAUGCGUCAAGUGUUUGUUACCGGCGAUAUCGAGGACGAGACCCAGCUGU	.(((.((((((((..(((((.((((.(((.(((.....))).)))...))))....))))).)))))..))).))).	-26.4	-	ACCGGCGAUAUCGAGGACGAG
598	yes	bmo-miR-P598-5p	UACACGUAUUUCGAUC	nscaf2686:333781:333849	+	GGGUAUUUUGUACACGUAUUUCGAUCUUAAUCGAGAUUGAGAUCGAGAUUGAGACGUUAUAAAUCACGU	..((..((((((.((((((((((((((((((....))))))))))))))....))))))))))..))..	-22.7	UACACGUAUUUCGAUC	-
599	yes	bmo-miR-P600-5p	AAUAGAGCUCACACGUCAUG	nscaf1071:1283980:1284071	-	UGCUUUGGUUAAUAGAGCUCACACGUCAUGAAAGAUAUCAUGGUAUGUUCGCUCUGAUAAAGUCAGAACACGACAGAUUGUAAUAUGAAGCU	.(((((..(((.((((((..(((..((((((......))))))..)))..)))))).))).(((.......)))............))))).	-24.8	AAUAGAGCUCACACGUCAUG	-
600	yes	bmo-miR-P601-5p	ACUGACUCGGUUGUGCGGUAG	nscaf1705:797987:798054	-	UAUGAUCUCGACUGACUCGGUUGUGCGGUAGUCAGCGACUCUGACGCGACGAGGGUCGUGUAUUCGAU	..(((.(.(((((..((((.((((((((.((((...))))))).)))))))))))))).)...)))..	-23.1	ACUGACUCGGUUGUGCGGUAG	-
601	yes	bmo-miR-P602-5p	UUAUCCAACGUCGAACCGGUC	nscaf2970:517498:517589	-	CAACCGCGGUUUAUCCAACGUCGAACCGGUCUCCUCGAACUUAGCAACCCAGUUCUUAAUCGUUUGAAGAGUUGGAGUGUCGUCAAAGUUGU	((((.((((....((((((.((((((.(((......(((((.........)))))...)))))))))...))))))...))))....)))).	-21.3	UUAUCCAACGUCGAACCGGUC	-
602	yes	bmo-miR-P609-5p	AUUUGCACUUUCAUUCUUCUU	nscaf3034:228331:228404	-	GAACUUAAAAAUUUGCACUUUCAUUCUUCUUGAGUACGGGUCAAGAAGACGAAAGUGCAAAUAUUUAAUCUUCA	(((.(((((.((((((((((((..(((((((((.......))))))))).)))))))))))).)))))..))).	-29.5	AUUUGCACUUUCAUUCUUCUU	-
603	yes	bmo-miR-P612-5p	CUUGAUAUUAGAUAAUGCAUA	nscaf2529:13704:13793	-	UCCAGACAAACUUGAUAUUAGAUAAUGCAUACGCUCUGAGUCCGUAAGUGUUGCGUUGUUAUGAAUGAGGGAGUGGAAUACGUCAUGGAA	(((((((..((((..((((.(((((((((.(((((...........))))))))))))))...))))...)))).......))).)))).	-20.2	CUUGAUAUUAGAUAAUGCAUA	-
604	yes	bmo-miR-P614-5p	GAGCUUACCGGGCAGCAUCA	nscaf2985:142363:142445	-	AAGUUUACGUGAGCUUACCGGGCAGCAUCAUGAAAACGAUAACAAAGACGUGGUGUCAGGGUUCGGUAAGCUCGCGACUUUUA	.......((((((((((((((((.((((((((................))))))))....)))))))))))))))).......	-36.09	GAGCUUACCGGGCAGCAUCA	-
605	yes	bmo-miR-P617-5p	AGAUAUGUUUGAUAUUCUUG	nscaf2053:449871:449952	+	CGCGUCGUCGAGAUAUGUUUGAUAUUCUUGGUUGUUUGUUUUGGAUCACCCGGGAAUCAAACAUAUUACUCUACGACCGCGG	((((((((.((((((((((((((.((((.(((.((((.....)))).))).)))))))))))))))..))).)))).)))).	-33.2	AGAUAUGUUUGAUAUUCUUG	-
606	yes	bmo-miR-P619-5p	UUAAUCUGCGAGAAUGUUUC	nscaf2779:76383:76473	-	AGAACCACUAUUAAUCUGCGAGAAUGUUUCCCGCCUCAAACGAGGUUCAAUUUGAGGCUCCGGAAACGCUCUCCAGUCGAAUUCAUAUUUA	.........(((...(((.((((.(((((((.((((((((..........))))))))...))))))).)))))))...))).........	-26.9	UUAAUCUGCGAGAAUGUUUC	-
607	yes	bmo-miR-P623-5p	UAUACUCUGAAUCGUGAAGCCAU	scaffold1214:820:898	-	AGGUUUUCUGUAUACUCUGAAUCGUGAAGCCAUUAUGCCAAAGGCAUUCUCUACGAUUCGGCGUGCUCUUGAUAGUCUG	((..(.((.(..(((.((((((((((.((.....(((((...))))).)).)))))))))).)))..)..)).)..)).	-22.9	UAUACUCUGAAUCGUGAAGCCAU	-
608	yes	bmo-miR-P047-5p	ACCCUGUAGAUCCGAAUUUG	nscaf2853:2508132:2508207	-	CCCUACAUCUACCCUGUAGAUCCGAAUUUGUUUGAAGUGAGGCGACAAAUUCGGUUCUAGAGAGGUUUGUGUGGUG	..((((((..(((((.((((.(((((((((((...........))))))))))).)))).)).)))..))))))..	-31.4	ACCCUGUAGAUCCGAAUUUG	AAUUCGGUUCUAGAGAGGUUU
609	yes	bmo-miR-P047-3p	AAUUCGGUUCUAGAGAGGUUU	nscaf2853:2508132:2508207	-	CCCUACAUCUACCCUGUAGAUCCGAAUUUGUUUGAAGUGAGGCGACAAAUUCGGUUCUAGAGAGGUUUGUGUGGUG	..((((((..(((((.((((.(((((((((((...........))))))))))).)))).)).)))..))))))..	-31.4	-	AAUUCGGUUCUAGAGAGGUUU
610	yes	bmo-miR-P055-5p	CCGGACGAACUUCCCAGCUCGGCCG	nscaf2828:5073903:5073981	+	AGUGCUACGCCCGGACGAACUUCCCAGCUCGGCCGACAAUCAGGGGUCGGUGGGAUCUUCGUCCGUUUGUAUCGCUUAU	((((.((((..((((((((..(((((.(.(((((..........)))))))))))..))))))))..)))).))))...	-37.2	CCGGACGAACUUCCCAGCUCGGCCG	UCGGUGGGAUCUUCGUCCGUUUG
611	yes	bmo-miR-P055-3p	UCGGUGGGAUCUUCGUCCGUUUG	nscaf2828:5073903:5073981	+	AGUGCUACGCCCGGACGAACUUCCCAGCUCGGCCGACAAUCAGGGGUCGGUGGGAUCUUCGUCCGUUUGUAUCGCUUAU	((((.((((..((((((((..(((((.(.(((((..........)))))))))))..))))))))..)))).))))...	-37.2	UCGGUGGGAUCUUCGUCCGUUUG	UCGGUGGGAUCUUCGUCCGUUUG
612	yes	bmo-miR-P048-5p	UAGGGUUCUCGGAGGGUAUA	nscaf2575:3248655:3248744	-	GAGGGUAUCGUAGGGUUCUCGGAGGGUAUAGUAGGGUUCUCGUAGGGUAUAGUAGGUAGGGUUCUCGUAGAAUUCUCGGCGGUUCUCGUA	(((..(.(((.((((((((..(((..(.((.((..(..(.....)..).)).))......)..)))..)))))))))))..)..)))...	-21.5	UAGGGUUCUCGGAGGGUAUA	UUCUCGUAGAAUUCUCGGC
613	yes	bmo-miR-P048-3p	UUCUCGUAGAAUUCUCGGC	nscaf2575:3248655:3248744	-	GAGGGUAUCGUAGGGUUCUCGGAGGGUAUAGUAGGGUUCUCGUAGGGUAUAGUAGGUAGGGUUCUCGUAGAAUUCUCGGCGGUUCUCGUA	(((..(.(((.((((((((..(((..(.((.((..(..(.....)..).)).))......)..)))..)))))))))))..)..)))...	-21.5	UAGGGUUCUCGGAGGGUAUA	UUCUCGUAGAAUUCUCGGC
614	no	bmo-miR-P677-3p	GUGGUUUGCGCAGGUCGAAGG	scaffold418:171766:171856	+	CUCAGAGGUGAGCCGAGUGUCUGUUCGAGUGCCGCCCUUCUGCCCUGAAGAUCCGGAGGUGUGGUUUGCGCAGGUCGAAGGCCAAUUUGCC	..((((..((.(((...(((((((.(((..((((((((((.(..(....)..).))))).)))))))).))))).))..))))).))))..	-28.3	-	GUGGUUUGCGCAGGUCGAAGG
615	no	bmo-miR-P678-3p	AGAUGGCUGAAUCUCGCUUA	nscaf1898:2282500:2282585	+	UGAGAUCUAUUGCUGGCUGUGGCGGUUAGCCAUCAUACAACGCAAGAUGCAAUAACAGAUGGCUGAAUCUCGCUUACGAUAUUUUC	.((((..(((((..(((.(.((...(((((((((.......((.....)).......))))))))).)).))))..))))).))))	-21.54	-	AGAUGGCUGAAUCUCGCUUA
616	no	bmo-miR-P679-3p	GUAGGGACGAAUCAGCGGCU	nscaf2552:52118:52202	-	UUAGCAGGAACGAGUCAGCAGGAACGUUGCAAACGGCUUAGCAGGAACUGGUGCAGUAGGGACGAAUCAGCGGCUUGAAUGUUCA	..((((....((((((.((.((..((((.(..((.((((((......)))).)).)).).))))..)).))))))))..))))..	-18	-	GUAGGGACGAAUCAGCGGCU
617	no	bmo-miR-P680-3p	GCAUAUGAAAGGGGCUUAGUU	nscaf2795:828185:828281	-	AUUCAGGUUGUAAGGAGUACUAUGGUAGUUGAUCCACAAACGGGAGAAAAAUUACCGAUGGAGGUAGCAUAUGAAAGGGGCUUAGUUGACCCUGAUA	..(((((...(((.((((.((.(.(((((((.((((....(((...........))).))))..)))).))).).))..))))..)))..)))))..	-21.9	-	GCAUAUGAAAGGGGCUUAGUU
618	no	bmo-miR-P681-3p	ACUGGGGGCUGAUGAUGAUGGUG	nscaf2883:778469:778568	-	GUCAGUCGGCUCGCGCCCAGCCAUCACUCCGCCUGGCUCCUGAACAAUUUCUUCUUCUCUAUCGUGAACUGGGGGCUGAUGAUGAUGGUGCCGCCUCGCG	....((.(((..(((((((..(((((..((.((..(.((.(((..................))).)).)..)))).))))).))..))))).)))..)).	-27.17	-	ACUGGGGGCUGAUGAUGAUGGUG
619	no	bmo-miR-P682-3p	UACGAUAAAUGACUGUUUUUA	nscaf2890:1043164:1043259	-	AGCAUCCCUAAAAUAGGAUCCAUUUAGUGGAAAUCGAGUGUAAAAAAUAAUUAAUACUCUUGUUUUACGAUAAAUGACUGUUUUUAUAGGUAUUUU	......((((((((((....((((((((((((...((((((.((......)).))))))...))))))..)))))).))))))...))))......	-18	-	UACGAUAAAUGACUGUUUUUA
620	no	bmo-miR-P683-3p	GCGAGCGGAUCACCUGAAGCGAA	nscaf2962:1150223:1150322	-	AGACUAUAAAAGCGUUGCAGGGACGGCACGCAGUCAGUUAGUAAUCCGAAUUACUCGAAGCAAAACAGCGAGCGGAUCACCUGAAGCGAAGCGGAAGAAG	............((((.(((((((.((.(((.((..(((((((((....))))))...)))...)).))).)).).)).)))).))))...(....)...	-23.8	-	GCGAGCGGAUCACCUGAAGCGAA
621	no	bmo-miR-P684-3p	AGGAGAGAUUAUAGCACCUU	nscaf2964:3528748:3528842	-	AGGCACUUAACAGAGGGGUCUACUAAAUAUCUGUUUAUAUGUGAAGUGUAAAUGCCAUAUAAUAAAGGAGAGAUUAUAGCACCUUGCAUUGUGCC	.(((((......((((.(.(((.(((...(((.(((.((((((..((....))..))))))...))).)))..))))))).)))).....)))))	-21	-	AGGAGAGAUUAUAGCACCUU
622	no	bmo-miR-P685-3p	GUUUUUUUUUUGUUGUCGUU	nscaf2983:469298:469385	-	UACUUAGGAUUGACUGGCGACGAAGCGAGUUUAUGUUCGUGCGAAGGGCGAACUUAAAGUUUUUUUUUUGUUGUCGUUGAGAUAAUGA	...(((...(..((.((((((((((.((.((((.((((((.(....))))))).)))).))....))))))))))))..)..)))...	-23.3	-	GUUUUUUUUUUGUUGUCGUU
623	no	bmo-miR-P686-3p	AGGUACUUAAUGGUCGUGCGGUC	nscaf2986:5172269:5172368	-	UUGGCCAUUCAAGAUCGCGAAAACUUAAGUUAGUUUUGAAGUUAUUAUAUUACUUUAUAAAAAACGUAGGUACUUAAUGGUCGUGCGGUCACGGGUCAUC	.(((((......(((((((....(((((((..((((((((((.........))))))....))))......)))))).)....)))))))...)))))..	-22.4	-	AGGUACUUAAUGGUCGUGCGGUC
624	no	bmo-miR-P687-3p	AAGUCACAGGCAUAUGACAU	nscaf2993:7365417:7365506	+	CGAAGAGUUUUCUGUCAACUGCUUCGACUGAGGUCUCUAGCGAUUACCACAUUCGCAAUCAAGUCACAGGCAUAUGACAUCCGCUGUGUU	...(.(((....(((((..(((((.((((..(((.....((((.........)))).))).))))..)))))..)))))...))).)...	-18.3	-	AAGUCACAGGCAUAUGACAU
625	no	bmo-miR-P688-3p	AUGGGACGAGAUGAGGUGGUG	nscaf3058:4117445:4117539	-	AGUGGAGCUCAAAAUAUGCCCUACGAUUAAUAAAUGACUACCAUACUCGUCUUUUACGACGCCCAUGGGACGAGAUGAGGUGGUGCUGCUCUAGA	.((((.((.........)).))))............((((((.((((((((((.............)))))))).)).))))))...........	-23.72	-	AUGGGACGAGAUGAGGUGGUG
626	no	bmo-miR-P689-3p	UAAUGCUGUGGAAUGGUUUA	scaffold10187:275:371	+	UCCGUACUGGCGAGUACUCAUUUUAGGCAGUUCUCUUAGCAAAAUUAACUCACUACGGGUUCUCUGAUAAUGCUGUGGAAUGGUUUAGCAGUUAUAU	...(((((....))))).....((((((.(((((..(((((..((((((((.....))))....))))..))))).))))).)))))).........	-19.3	-	UAAUGCUGUGGAAUGGUUUA
627	no	bmo-miR-P690-3p	UCGAUCUUUUUUCAGUUAUCUC	scaffold418:15218:15309	-	AGUUCGACCGUUAUAAUCGGGUGAUCGUCGCCGAUUACGGCCAGUCUCAAUAACGUAUCCUCGAUCUUUUUUCAGUUAUCUCGGAUCGAAAU	..((((((((..(((((.(((.(((((..((((....))))..((.......)).......)))))....))).)))))..))).)))))..	-23.4	-	UCGAUCUUUUUUCAGUUAUCUC
628	no	bmo-miR-P691-3p	UUGGAGGAGUGGUCCGGCGU	scaffold772:12966:13048	-	CGCAAUAGCUGGAACCCGGAGUUAAAACCACAACGAGGGCCAACCAUGCCGUCUUGGAGGAGUGGUCCGGCGUCAGGUAAUGU	.(((.((.((((...(((((.(((...((.(((.((.(((.......))).)))))..))..))))))))..)))).)).)))	-26.2	-	UUGGAGGAGUGGUCCGGCGU
629	no	bmo-miR-P692-3p	AGGGGUGGGCGGGGUGUGUU	nscaf1898:9033858:9033950	+	UUCUCUGAUGACAAAGUCCCGUACUUUUUUAAUAACGGAAAUGUUAACGAUGUCGGCAAUAGGAGGGGUGGGCGGGGUGUGUUGCACAGACCA	...((((..((((...((((((.((((((((.(((((....))))).((....))....))))))))....))))))..))))...))))...	-22.4	-	AGGGGUGGGCGGGGUGUGUU
630	no	bmo-miR-P693-3p	ACCACACAAGGGGGUCGCGG	nscaf2826:966935:967013	-	AUUCAUGAACAUUCAACGGCCGUCUGGUGUAGUGGUAAGUGACAUGGUCACCACACAAGGGGGUCGCGGGUUCGAAUCC	.....(((((...(..(((((.(((.((((.((((..(......)..)))).)))).))).)))))..)))))).....	-24	-	ACCACACAAGGGGGUCGCGG
631	no	bmo-miR-P694-3p	GUGGACUAAAACUAUACCAGAAC	nscaf2986:5958968:5959064	+	UGACUCAGCAGUUCUGGCGUAAGUGGUCUGCCGAGUACCUCACGACUCUAAAUCAGAGAUAUAAGUGGACUAAAACUAUACCAGAACCCCAAUUAGG	..........(((((((..((..(((((..(.(((...)))....((((.....))))......)..)))))....))..)))))))..........	-24.4	-	GUGGACUAAAACUAUACCAGAAC
632	no	bmo-miR-P695-3p	UUUUCAUUUGUUUUUGCUGACAC	nscaf2176:3280916:3280998	-	CUUGCACUUGAGGCAGAUAUGAAUUAGAGGGUAGGUGAAAAUUUAUUAUCUUUUCAUUUGUUUUUGCUGACACCCAUUGCAAU	.(((((..((.((((((.(((((..(((..((((((....))))))..))).))))).....))))))..)).....))))).	-19.7	-	UUUUCAUUUGUUUUUGCUGACAC
633	no	bmo-miR-P696-3p	GGCUGCUGGUGCUGGACACG	nscaf2800:2407944:2408024	-	GUUCCGUUUGAUGAUGCUGGUGGGCGGUGGGUUCGAGGAGAGCCUGGAGGGGGCUGCUGGUGCUGGACACGAGGGCGGAGG	.((((((((..((.(((..(((((((((((((((.....)))))).......))))))..)))..).)))).)))))))).	-27.71	-	GGCUGCUGGUGCUGGACACG
634	no	bmo-miR-P697-3p	AUGUUGAGCAUUCUGGAUCCAAA	nscaf2828:4718252:4718336	-	GCCUCGCGGAUGGAUCUGGACUGCCCAAUAAUGCAACACUGGACACGUGUGCAUGUUGAGCAUUCUGGAUCCAAACCAGCCUUUA	.....((((.((((((..((.(((.(((((.((((.(((.......)))))))))))).))).))..))))))..)).)).....	-33.1	-	AUGUUGAGCAUUCUGGAUCCAAA
635	no	bmo-miR-P698-3p	GGGUGGGGCCCUGGAUGGUUUAGA	nscaf3022:1277358:1277445	-	CGUGUGUGUCACUGAAUGGCUGGACUGAUUUGAAUGAUUUUUUUGUAUGCGUUUGGGUGGGGCCCUGGAUGGUUUAGAUUCACAAAUC	....((((...((((((.((..(.((.(((..((((((........)).))))..))).))...)..).).))))))...))))....	-19.9	-	GGGUGGGGCCCUGGAUGGUUUAGA
636	no	bmo-miR-P699-3p	UUCUUGCUUGAAGGUUCGCGGCU	scaffold29373:29:112	+	AGCGGUCCUCGCCGUGGCGACCAGGUAGGCCUCUUUCUCUUCUCCAGACGGUUCUUGCUUGAAGGUUCGCGGCUUGGGCCAGCG	.(((((((..((((((((...((((((((...((.(((.......))).))..))))))))...).)))))))..))))).)).	-33.7	-	UUCUUGCUUGAAGGUUCGCGGCU
637	no	bmo-miR-P700-3p	AGCGCUUCAAUCUCACAUGCUC	scaffold6386:704:802	-	AGGGGUGUCAUUGACAGUGAUACCAUUUACAGUUCUGAAGGUAAGUGAAUCUUAAAAAUUUGAGAUAAGCGCUUCAAUCUCACAUGCUCUCUCACAAAA	...((((((((.....))))))))......(((..(((.((((((((.(((((((....)))))))...)))))..))))))...)))...........	-22	-	AGCGCUUCAAUCUCACAUGCUC
638	no	bmo-miR-P701-3p	UAUUCGUAAGAUGCUGGCUAUAUG	scaffold9636:644:732	-	UCAAUAAUAUUAGCUAUGCGGACGAUAUGGUGCUGCCGGGACCAUCGGUGGGUGCUAUUCGUAAGAUGCUGGCUAUAUGCGAGACCUAC	..........((((((.(((.((((.((((..(((((((.....))))).))..))))))))....)))))))))..............	-27	-	UAUUCGUAAGAUGCUGGCUAUAUG
639	no	bmo-miR-P702-3p	AAUGCCAGGCGGAGCUCCCCCA	nscaf2986:3283459:3283537	-	ACACCAACUUUUGGGGGCGCCUUGUCGCCUGGCCGUAAUUCAACUGCAAUGCCAGGCGGAGCUCCCCCAUCAAUGGCAU	...(((.....((((((.((....(((((((((.(((.......)))...))))))))).)).))))))....)))...	-35.4	-	AAUGCCAGGCGGAGCUCCCCCA
640	no	bmo-miR-P703-3p	AGAGAGUGUCGUGAUGAAAC	nscaf2674:1017078:1017168	+	UGUAGUCGAAAUCGUCCAAUGACAAAUCUUCGUCCUAAUAAAAGACUUUAGUACUUAGUACAGAGAGUGUCGUGAUGAAACUCUGACAGCC	.((.(((((..(((((..((((((..(((..((.((((......((....))..)))).))..))).)))))))))))...)).))).)).	-18.7	-	AGAGAGUGUCGUGAUGAAAC
641	no	bmo-miR-P704-3p	AUUUAUUUGAACUGUAUACAAA	scaffold1418:4993:5091	-	AAGGGCUAUUUUGAUAAUAUAAUAUCCUGAAAAGUAAAAUUAAUCAGCUGUACAGCUGUCUGUCGUUAUUUAUUUGAACUGUAUACAAAGUUUGCCGCC	...(((.((((((...(((((...((..((.((((((...((..(((((....)))))..))...)))))).)).))..))))).))))))..)))...	-18.7	-	AUUUAUUUGAACUGUAUACAAA
642	no	bmo-miR-P705-3p	UUUGAUUGAUCGCAUCGCUU	nscaf2986:389391:389456	-	ACGCAAACGUCAAGUGCUGUCUGUCAUGUCAAAUGAUUUGAUUGAUCGCAUCGCUUGCAUUAAGUU	..((((.((....((((.(((.((((.(((....))).)))).))).)))))).))))........	-18.3	-	UUUGAUUGAUCGCAUCGCUU
643	no	bmo-miR-P706-3p	AAGUGAUACGUAUGUGAACACG	nscaf2511:6700783:6700854	-	AUGUGUACAACGUGAGCAUGUAUGUACCCAUGUGUACAUAAAGUGAUACGUAUGUGAACACGAUGUAAUGAU	.....((((.((((..((((((((((..(((...........))).))))))))))..)))).)))).....	-19	-	AAGUGAUACGUAUGUGAACACG
644	no	bmo-miR-P707-3p	AAUAGAAGGGCUCAAGAUGGUAU	nscaf2674:6519347:6519432	+	UUUUUACUAAUGUGCCAAAAAGUGCUUUUCAGUUAUAUAUUAAGUUGUACUGCAAUAGAAGGGCUCAAGAUGGUAUACCGGUAAGA	.(((((((..(((((((....(.(((((((.((..((((......))))..))....))))))).)....)))))))..)))))))	-21	-	AAUAGAAGGGCUCAAGAUGGUAU
645	no	bmo-miR-P708-3p	UCACUUCUAGGUCGACAGGCGUCU	scaffold33806:109:205	+	GAAGAGAAGUCUCGCCUGUUAGGUGGUCUUGGAGUUCAGCAUCUGAGGCUUGUAGAUUGGCCAUCACUUCUAGGUCGACAGGCGUCUGCAGUUCAUC	...(((..((..((((((((....(..((.(((((((((...))))((((........))))...))))).))..)))))))))...))..)))...	-30.5	-	UCACUUCUAGGUCGACAGGCGUCU
646	no	bmo-miR-P709-3p	CGUUCUAUUGUGGUUUUCAG	nscaf2210:1312117:1312200	-	GUGCGGAUAAUCAGGCUCACCUGUCUGAAUGCGCGCGGUUGAAAUGCUUGGCUUCGUUCUAUUGUGGUUUUCAGUUGUACGCUC	(((((......((((....)))).(((((.((.((((((.(((..((...))....))).)))))))).))))).)))))....	-21.8	-	CGUUCUAUUGUGGUUUUCAG
647	no	bmo-miR-P710-3p	UAUGGGAGCGUAGAUUCGGA	nscaf2589:5576155:5576231	-	GCGUACCUAAUACUGAUCCUAUCCCGUACUCCAACGAUUCCAGAGGGUAUGGGAGCGUAGAUUCGGAUAAGGCACAU	..((.(((.((.((((..((((((((((((((..........).))))))))))...)))..)))))).))).))..	-24.3	-	UAUGGGAGCGUAGAUUCGGA
648	no	bmo-miR-P711-3p	CUCGGCUGGAUCGCAUGCAG	nscaf2822:1983167:1983245	-	AGGCGGUCGAAUGAGCGUUGUUACUGAAUUUCAUGGGCCACCAGAUGGGCUCGGCUGGAUCGCAUGCAGCGUACUGAUA	...((((.......(((((((...((...((((((((((........))))))..))))...)).)))))))))))...	-20.41	-	CUCGGCUGGAUCGCAUGCAG
649	no	bmo-miR-P712-3p	CCACAAAUAAAAUCAGGACCUGU	nscaf2868:331933:332020	-	UGUCUCUUACCAUGCCUGACGUAUGGGUGCCAGAAGUGGAAGUUCUCCUCUAAAGCCACAAAUAAAAUCAGGACCUGUCAAAGGGGGA	..((((((..((.((((((..(((..(((.(...((.(((.....))).))...).)))..)))...))))).).))...))))))..	-20.1	-	CCACAAAUAAAAUCAGGACCUGU
650	no	bmo-miR-P713-3p	UUUGACCGGCAUUGCGUAGC	nscaf3035:576219:576309	+	CGGAGAUAAACUAUUACAUUCAAUGCCAGAGUGAGAUUUCGCACAGAUAAAACAACGCGCAUUUGACCGGCAUUGCGUAGCAACAUGUCCA	.(((.((......((((...(((((((.(.((.((((..(((..............))).)))).)))))))))).))))....)).))).	-19.74	-	UUUGACCGGCAUUGCGUAGC
651	no	bmo-miR-P714-3p	UUAUACAAUUAUGGUAAGUGG	scaffold20784:446:538	-	GCGGUGCACAGGUAAAUUUCCCAUAAGAGGAGUAACUGUUUGUGCUCGCAUGCGAGUACAUCUUAUACAAUUAUGGUAAGUGGCCUUGGCCAA	..(((.((.((((..((((.((((((...(.((((.....((((((((....))))))))..)))).)..)))))).)))).)))))))))..	-28.7	-	UUAUACAAUUAUGGUAAGUGG
652	no	bmo-miR-P715-3p	AUGUAUGGAGGGUAGAAGUA	nscaf1681:3853244:3853324	+	UUCAGCCCAGAGAUCUUCUGCUCUACUUUGCACUACAUUAUAGUAUGGGUAAUGUAUGGAGGGUAGAAGUAAGGAGUAAGG	..............(((((((((((((((.((.((((((((.......)))))))))).))))))).))).))))).....	-22.3	-	AUGUAUGGAGGGUAGAAGUA
653	no	bmo-miR-P716-3p	GCAUUGUCGUGAUGGAGGAUA	nscaf2859:1833501:1833575	-	CUUGCUCUAAAAACUCUUUUGUUCUGUGCGCGGUGUGAGAACUCGCAUUGUCGUGAUGGAGGAUAAUGCGGCGGU	.(((((........(((((..((....(((((((((((....)))))))).)))))..)))))......))))).	-19.74	-	GCAUUGUCGUGAUGGAGGAUA
654	no	bmo-miR-P717-3p	UAAGAAAUUGAAUUUGGAAAUA	nscaf2853:1265113:1265197	-	UUAUUAAAACUUCAUCCAAAUUCAAUUUAUUUCUUGUUGUUUUUACACUGUAAUAAGAAAUUGAAUUUGGAAAUAUCAAAAUAUU	..............(((((((((((((....((((((((...........)))))))))))))))))))))..............	-18.5	-	UAAGAAAUUGAAUUUGGAAAUA
655	no	bmo-miR-P718-3p	UGUGUCGAGGUGGCGCG	nscaf2822:811006:811087	-	CGCGCGCUCGACGUCACUUCCGGUCACAAUAAUUUAUAUCUCUCGGCCUCCGUCAUGUGUCGAGGUGGCGCGAGAUACGACA	.(((..((((.(((((((((.((.((((...............(((...)))...)))))))))))))))))))...)).).	-24.17	-	UGUGUCGAGGUGGCGCG
656	no	bmo-miR-P719-3p	GCCGGUGCUGGUGUUGG	nscaf2176:1837557:1837636	-	ACCUCUUUGAACCUUUGCAGAUGGUACUCGGGGCAGAGCGCGCGGCUGGCGGUGCCGGUGCUGGUGUUGGUGGGGGAGGG	.(((((((..(((...(((..((((((.(((.((..(((.....)))....)).))))))))).))).))).))))))).	-31.3	-	GCCGGUGCUGGUGUUGG
657	no	bmo-miR-P720-3p	UAAACACAUCGUCACCG	nscaf2176:859527:859601	+	CAUAACUUGACGGUGACAAUGUGUCCACGUGUGGCUUACUGGGGAACGUAAACACAUCGUCACCGUGAACACAAG	......((.((((((((.((((((..((((....(((....))).))))..)))))).)))))))).))......	-27.1	-	UAAACACAUCGUCACCG
658	no	bmo-miR-P721-3p	CACUGCACAAGGGGGUCGCGGA	nscaf2815:2287492:2287570	-	ACUCUUCGUAUAUAGCGGCCGUCUGGUGUAGUGGUAAGUGACAUGGUCACUGCACAAGGGGGUCGCGGAGUCGAAUCCC	....((((......((((((.(((.(((((((((..(......)..))))))))).))).)))))).....))))....	-31.5	-	CACUGCACAAGGGGGUCGCGGA
659	no	bmo-miR-P722-3p	AACAAGAUGACGUUUACUAAGACG	nscaf2855:7258614:7258713	+	UUUAGCGACAGGUAAAGCGAAAAGUUGUUUUGUUAAAAUUGCAGUAAUCGCGCGUAAGCUCAAAGAAACAAGAUGACGUUUACUAAGACGUGACGUUAUU	..(((((.((.((..((..((..((..(((((((......((.......))((....)).......)))))))..)).))..))...)).)).)))))..	-21.2	-	AACAAGAUGACGUUUACUAAGACG
660	no	bmo-miR-P723-3p	GAAACAGCGAGCGGAUCACCU	nscaf1898:13966581:13966678	+	CCACCCUUCAAACUGAAACGCAAUCCUGCUUCACGGGAGUUAGUCAGUAAUCGGAACUACUCGAAGCGAAACAGCGAGCGGAUCACCUGAAGCGAAGC	...(.(((((...(((..(((..(((((.(((.(..((((...((........))...))))...).))).))).)))))..)))..))))).)....	-22.6	-	GAAACAGCGAGCGGAUCACCU
661	no	bmo-miR-P724-3p	UGCUGACGCAAGUUGAUUUC	nscaf2891:399345:399423	-	UCGCUAAUCCACGGAGUCACUGACCUCAGGUUCUCGAAUGACCCUCGGCUGCUGACGCAAGUUGAUUUCGCUUUAGCUU	..(((((....((((((((((..(.((((.(..((((.......))))..))))).)..)).))))))))..)))))..	-21.1	-	UGCUGACGCAAGUUGAUUUC
662	no	bmo-miR-P725-3p	UGAAAACGAAUUUUUAAUUAGG	nscaf2916:612711:612801	+	AAAUCGGGUUCCUAUAUUUAGGGAGCGUUUUAAGAACUUAGGAGAUACCUAAAGGUUGGUGAAAACGAAUUUUUAAUUAGGGGCUCCUUAA	......(.((((((....)))))).).............(((((...((((((((((.((....)).)))))....)))))..)))))...	-24.2	-	UGAAAACGAAUUUUUAAUUAGG
663	no	bmo-miR-P726-3p	UUCUGUAUGGAGUCAAACGGAAGU	nscaf2943:2706241:2706335	-	CAGACACAGAGGCUCCAAACGAUCCGUAAGAAUGGGAUUGUCGACAAUUCGAACGGCUCUUUUCUGUAUGGAGUCAAACGGAAGUAGCUGGUAUU	...((.(((..(((((....((((((((((((.((..(((((((....))).))))..)).)))).)))))).))....)).)))..)))))...	-26.4	-	UUCUGUAUGGAGUCAAACGGAAGU
664	no	bmo-miR-P727-3p	UCGGCCGACCAUUUUACUGU	nscaf2948:2042437:2042533	+	ACGCUGAAUGCAUUGUAUGUGAUUCAACCCGAUCGGGUAAAUGAUAAUUUUUUGUUUUAUUAACGACUCGGCCGACCAUUUUACUGUUUUUAGCAGU	..((((((.(((..(((.(((..((...(((((((.......(((((....))))).......))).))))..)).)))..)))))).))))))...	-20.24	-	UCGGCCGACCAUUUUACUGU
665	no	bmo-miR-P728-3p	UAUAUUCAUCAUGCGAGAAAAG	nscaf2953:1838289:1838384	+	UGCCAGGACAAAUUAAAUCAUCGCAAUAAAUUAAACAUUUCUCGUAAGUGAGACCCGCUAGAGCUAUAUUCAUCAUGCGAGAAAAGGAACUUGGAC	..(((((...((((..............))))...(.(((((((((.(((((....((....))....)))))..))))))))).)...)))))..	-18.14	-	UAUAUUCAUCAUGCGAGAAAAG
666	no	bmo-miR-P729-3p	UAGGAAUUGGUUUGAUAUCUCACA	nscaf3027:4818898:4818984	+	UUAAGUAAAGAGUGAGAUAGCUACAUUUUAGGACGACAGGUGUCGAAUGCGUUUAGGAAUUGGUUUGAUAUCUCACAGAAUUGAAUA	...........((((((((((((.(((((..((((.((.........))))))..)))))))))....))))))))...........	-18.7	-	UAGGAAUUGGUUUGAUAUCUCACA
667	no	bmo-miR-P730-3p	GAGUAGGUUUGUGAAUGGUG	nscaf3104:191431:191522	-	AGAAUAGCAGAUCUCAAAUGGAGUUCGGCUGGAUACUUAGCAAGACGAAAUGGUAACAGUUGGAGUAGGUUUGUGAAUGGUGAUCGAUGUUU	.((.((.((..((.(((((..(.((((((((..((((...(.....)....)))).)))))))).)..))))).)).)).)).)).......	-21	-	GAGUAGGUUUGUGAAUGGUG
668	no	bmo-miR-P731-3p	UAGAUGAAUCGCGAGACACGG	scaffold1005:4123:4207	-	UGUUGAGAGCCCGUAAGUUUUUCGAAAUGUGAUCGAUUAAAAAUUUUAAAUCUUUAGAUGAAUCGCGAGACACGGGCUGAAGGUU	.......(((((((..(((((.(((.((.(((..((((..........)))).))).))...))).)))))))))))).......	-19.8	-	UAGAUGAAUCGCGAGACACGG
669	no	bmo-miR-P732-3p	UAGAUUGAAACGGUCCGCAAACG	scaffold32972:376:474	-	AGUACACCAUACGAUAGCCAGUAAAGUCGACUUUGAACAGAACGUAGUACUUAUAGCUUGAGAAGCUAGAUUGAAACGGUCCGCAAACGUCGGUGUGUA	..((((((.(((........))).....(((((((....((.(((..((....(((((.....)))))...))..))).))..)))).)))))))))..	-19.8	-	UAGAUUGAAACGGUCCGCAAACG
670	no	bmo-miR-P733-3p	GGGGCGUAGCUCAGAUGGUA	scaffold33902:436:529	-	UAGACGUUUGUUACAGAGUCUGUGGUAGAGCUGCAGUGAAAACUUUCAAGUUUAAAACACAACGGGGGCGUAGCUCAGAUGGUAGAGCGCUCGC	..(((((((..(((...(((((.(.((..(((.(.(((.(((((....)))))....)))....).))).)).).))))).)))))))).))..	-22.4	-	GGGGCGUAGCUCAGAUGGUA
671	no	bmo-miR-P734-3p	GUGGACUAAAACUACACCAGAA	scaffold35035:151:245	-	GACUUAACAGUUCUGGCGUAAGUAGUCUGCCGAGUACCUCACGACUCUAAAUCAGAGAUAUAAGUGGACUAAAACUACACCAGAACCCCAAUUAG	.........(((((((.(((..(((((..(.(((...)))....((((.....))))......)..)))))....))).))))))).........	-26.8	-	GUGGACUAAAACUACACCAGAA
672	no	bmo-miR-P735-3p	GAGGCGGGAAACAUUCU	nscaf2176:1922237:1922310	-	AAGUUCGACCGAAGAGCGUUUCCGGAGCCUGAAAUUGAACCUCGUUUGAGGCGGGAAACAUUCUCGCAGAUUAA	....((...(((.(((.((((((...((((.((((........)))).)))).)))))).))))))..))....	-21.5	-	GAGGCGGGAAACAUUCU
673	no	bmo-miR-P736-3p	UGUAAAUGGCGAAUAUU	nscaf2575:3392609:3392693	+	AACGUACCAAAUGAUAUUUGCCGAUAGUUAAUAAUAGCACGUAACGAAAACAUGUUGUUGUAAAUGGCGAAUAUUGAUAGUCGUG	.(((.((.....((((((((((....(((.(((((((((.((.......)).))))))))).)))))))))))))....))))).	-20.5	-	UGUAAAUGGCGAAUAUU
674	no	bmo-miR-P737-3p	AGGGAUACUUGGGGUC	nscaf2852:2240803:2240876	+	AUCGGAAACACGAUUCUAAGGGGUAUCCUUGCAACUUUCCGAGAAUAUAGGGAUACUUGGGGUCGACAUUUCGA	.((((((...((((((((...((((((((((...(((...)))....))))))))))))))))))...))))))	-22.6	-	AGGGAUACUUGGGGUC
675	no	bmo-miR-P738-3p	AUAUGAUGAUGUGGAUU	nscaf2953:1704270:1704344	+	CAUUCGAAACAACCACUUUCAUAGUGUAGUAUGCUGUGGUUAGAUAUUAUAUGAUGAUGUGGAUUGAAUUAAAGA	.........(((((((..((((.(((((((((.(((....)))))))))))).)))).)))).))).........	-19.2	-	AUAUGAUGAUGUGGAUU
676	no	bmo-miR-P739-3p	CAGUAUAGAGGUGAAAU	nscaf2964:4442189:4442274	-	UAGUGAAGGCUUUCAUUUUUUUUAAUUUUUCGCUUUUAUGCGCGGCCAGCUACCACGAGCAGUAUAGAGGUGAAAUUUUAUUUACU	.((((((....)))))).....(((..((((((((((((((...((..(......)..)).))))))))))))))..)))......	-20.3	-	CAGUAUAGAGGUGAAAU
677	no	bmo-miR-P740-3p	GCGUUCAACGGUCUACU	nscaf2993:7916875:7916950	+	UGGAUUCGUCGAGUACACACGUCCGGACGAUGCAGUUAAAGCUCGUAAAGCGUUCAACGGUCUACUGAUGCAGAAU	......((((.((((.((.(((..(((((.((((((....))).)))...))))).))))).))))))))......	-18.2	-	GCGUUCAACGGUCUACU
678	no	bmo-miR-P741-3p	AACGAGACACGAGCAGUGCU	nscaf1898:8804586:8804656	-	AACUAAAAUCAGCACUGCACAAGCCUCGUUCGUGAAACACGAACGAGACACGAGCAGUGCUGAUUGAUAAU	......((((((((((((.(..(.((((((((((...)))))))))).)..).))))))))))))......	-35.4	-	AACGAGACACGAGCAGUGCU
679	no	bmo-miR-P742-3p	ACUACACAAGGGGGUCGC	nscaf2204:2633942:2634015	+	UAUAAUAUUUAACGGCCGUCUGGUGGAGUGGUAAAGUGACAUGGUCACUACACAAGGGGGUCGCAGGUUCGAAU	............(((((.(((.(((.(((((.............))))).))).))).)))))...........	-18.82	-	ACUACACAAGGGGGUCGC
680	no	bmo-miR-P743-3p	UAUGAAUUAGUCCGCUUGGAGCA	nscaf2655:3016565:3016658	-	UGUGGCGUGGUGUGUCCCGUAGCAGGAGUAGGUGCACAUUGGCUGGUUACAGGCUCUACAAUAUGAAUUAGUCCGCUUGGAGCAGACGAUACAU	.(((..((.((.((..(((.(((.(((.(((...((.((((...(((.....)))...)))).))..))).)))))))))..)).)).)).)))	-26.9	-	UAUGAAUUAGUCCGCUUGGAGCA
681	no	bmo-miR-P744-3p	AUGAGUCCGAGCAUUAACAUUUUU	nscaf2674:3040976:3041054	+	UUGUACGCAAACCUAAAUGUAGGUAUGGAUACAUAUAUAAAUUUAAUGAGUCCGAGCAUUAACAUUUUUGUGUGUACAU	.((((((((.....((((((..((.(((((.(((.((......))))).))))).))....))))))...)))))))).	-21.3	-	AUGAGUCCGAGCAUUAACAUUUUU
682	no	bmo-miR-P745-3p	AUAUUGAGCAGGAACUGUUG	nscaf2823:1227596:1227677	-	GCGGUAUCAUGCUUUUCGCACAGCGGUUUCAGGUUAAAUAUUGAGAGGUUAAAUAUUGAGCAGGAACUGUUGUGUAUAUCUG	(((......))).....(((((((((((((..(((.((((((.........)))))).))).))))))))))))).......	-23.5	-	AUAUUGAGCAGGAACUGUUG
683	no	bmo-miR-P746-3p	UUUACCACGGUUUGCACAUU	nscaf2902:4674382:4674470	+	UGACGUACGUAGGUGACCGUGCGUGGAAUGAAACGUGAUCUAGUAAACGCUGGUAAGCAUUUACCACGGUUUGCACAUUUGGCUGUCGA	.((((..((...(((((((((.(((.((((.........(((((....)))))....)))))))))))))...)))...))..))))..	-23.42	-	UUUACCACGGUUUGCACAUU
684	no	bmo-miR-P747-3p	AUACGAACGUUGCUUACUGAAUU	nscaf2902:9326682:9326773	+	AUUGUAAUUUCAUUCUUUAAGCAACGUUCGAUAAAUGUUGAUACAUAUUCGUAAGGUAAAUACGAACGUUGCUUACUGAAUUUCUGUCUGUA	...........((((..(((((((((((((....((((....))))..((....))......)))))))))))))..))))...........	-25.1	-	AUACGAACGUUGCUUACUGAAUU
685	no	bmo-miR-P748-3p	UAGAUUAUGGUACAUUCUUGCU	nscaf2905:216411:216509	+	GGUGUUAGGUGGGGUGCUCACCGUUUUUGCAUGAAAUUGUUAUAUAAUGCACUUGUAAGAAGUAUGUUAGAUUAUGGUACAUUCUUGCUGGAGCCUGGG	(((.((((..((((((...(((((..(((((((...((.(((((.........))))).)).)))))..))..))))).))))))..)))).)))....	-21.6	-	UAGAUUAUGGUACAUUCUUGCU
686	no	bmo-miR-P749-3p	CGGCAUUGGGUAUACGG	nscaf2795:1885651:1885735	+	AAGGUUUUCGUGACUGCUCCAUGCCGGACAUGUAUGUGACUCUCAAUUUAAAUUCGUGCGGCAUUGGGUAUACGGUCAGUGCUGC	..(((..(((((..(((((.((((((.((...((..((.....))...)).....)).)))))).)))))))))).....)))..	-21.3	-	CGGCAUUGGGUAUACGG
687	no	bmo-miR-P750-3p	GAAGUUGUUUGUCGCGUUUUG	nscaf2943:362874:362964	+	CGUCAACAUACAUUAACGUCAUUCAACUUCAACUUUAAAAGGUCGUAACUGACCUUGUUUGAAGUUGUUUGUCGCGUUUUGCAUCACCUGG	..........((..(((((((..(((((((((......(((((((....)))))))..)))))))))..))..))))).))..........	-23.1	-	GAAGUUGUUUGUCGCGUUUUG
688	no	bmo-miR-P751-3p	GAAGUGACUAGUUGAGAUGAC	nscaf2943:2418750:2418843	-	AAAGGAGGGUCAUCCACAGUUAAAAAUUAACGAAGAGGCUGACUUGGUCAAACUGAAGGAGAUGAAGUGACUAGUUGAGAUGACCAACUCCACG	...(((((((((((((((((((...(((..(....((..((((...))))..))...)..)))....))))).).)).)))))))..))))...	-26.5	-	GAAGUGACUAGUUGAGAUGAC
689	no	bmo-miR-P752-3p	UAGAUUUUAGCUCACUCCCAC	nscaf2951:974695:974792	+	CUAUAUGCGCUUGGUCUGGUAGGUUUGGUUUGACGGUCAAUUGGUAGUCCCCGUUUGUUGGGACGAUUAGAUUUUAGCUCACUCCCACCCGUAACUUA	.....((((..(((...(((..(((.(((((((...((....))..(((((........)))))..)))))))..)))..))).)))..)))).....	-20.4	-	UAGAUUUUAGCUCACUCCCAC
690	no	bmo-miR-P753-3p	CCAUAUGGGAUCGUGAAAUUAU	nscaf2952:70111:70184	+	GUCCAUCGGUUUCUUUCGCGACUCCGUACGAUGCAUUUAUUGCCAUAUGGGAUCGUGAAAUUAUGCAAGUCAUA	........((...((((((((..(((((....(((.....)))..)))))..))))))))....))........	-19.3	-	CCAUAUGGGAUCGUGAAAUUAU
691	no	bmo-miR-P754-3p	CCAUAUGGGGUCGUGAAAUUAUG	nscaf2953:1856176:1856251	+	GGUCCAUCGGUUUCUUUCGCGACUCCGUAAGACGCAUUUAUUGCCAUAUGGGGUCGUGAAAUUAUGCAAGUGAUAG	....(((..((...(((((((((((((((....(((.....)))..)))))))))))))))....))..)))....	-26.8	-	CCAUAUGGGGUCGUGAAAUUAUG
692	no	bmo-miR-P755-3p	AGAAAAUGUCUUAGUUCUCA	nscaf2953:1790030:1790107	-	UGCCGAAACUAAAGGGACGCGAUAAUUUUUGGAGUGGUGUUUCGCUGCAGAAAAUGUCUUAGUUCUCAAAGGCAUGAA	((((.........(((((..((((.((((((.(((((....))))).)))))).))))...)))))....))))....	-22.82	-	AGAAAAUGUCUUAGUUCUCA
693	no	bmo-miR-P756-3p	GAUGUUCGUGCGUGAUAUUU	nscaf2983:2894820:2894908	+	UAUAAGUAUAUUUAUCAAUCUCCGGUACCUAUAACAGAGCGAACUCUAAAUUGGGGCCGGAUGUUCGUGCGUGAUAUUUUGUUCUCACU	...((((((((.(((.(((.((((((.((((....((((....))))....)))))))))).))).))).)).))))))..........	-20.7	-	GAUGUUCGUGCGUGAUAUUU
694	no	bmo-miR-P757-3p	GCAUGUUGUACAAACUCGUA	nscaf3008:790470:790559	+	AAACUGUUUUUACUGGUUCUGUACCACAUUCCGCCACGAAGAUUUCAGUAGGAUUCAGAGGCAUGUUGUACAAACUCGUAUUUUCCGCCU	..........(((.((((.(((((.((((...(((.(...((.(((....))).)).).))))))).))))))))).)))..........	-18	-	GCAUGUUGUACAAACUCGUA
695	no	bmo-miR-P758-3p	CACAUGACGAUCACGACCACU	nscaf3015:214045:214136	-	CCUCGAGCAGGGAGAGAUGGCGCGACAUCGUGAGACGCAUCAAGUCUGCCCCUUCGAACACCACAUGACGAUCACGACCACUCUGUCAAGAG	..(((((..((.(((..((..(((...((....)))))..))..))).))..))))).......................((((....))))	-23	-	CACAUGACGAUCACGACCACU
696	no	bmo-miR-P759-3p	AUCGAUAUGUCGAUGUUUGA	nscaf3015:256821:256900	-	UUCUCGUGUCUUUCUCGAGACGAAAGCAACAUCUCGAUUUUCCGUUGCAAAUCGAUAUGUCGAUGUUUGAAAAUAGGGGA	(((((..(((((....)))))..(((((((((.(((((((........))))))).))))...))))).......)))))	-18.1	-	AUCGAUAUGUCGAUGUUUGA
697	no	bmo-miR-P760-3p	GUAAAUUUGAUUUGGACAGAUGC	nscaf3031:1760018:1760091	+	ACGUAACGUCGCAGAGUCCGUGUUCGAGUAUGUCCUCUUAGGUAAAUUUGAUUUGGACAGAUGCGAUCGAAGCG	.(((..(((((((..(((((...((((((.((.((.....)))).))))))..)))))...))))).))..)))	-24	-	GUAAAUUUGAUUUGGACAGAUGC
698	no	bmo-miR-P761-3p	ACUACACAAGAGGGUCGCGCA	nscaf3058:8413364:8413457	-	AGGGUAGCUAUUAUGUAAUACCAUUCUUAACGGCCGUCUGGUGUAGUGGUGAGUGACAUAGUCACUACACAAGAGGGUCGCGCAUUCGAAUCCC	..((((((......))..))))........(((((.(((.(((((((((..(......)..))))))))).))).)))))..............	-29.1	-	ACUACACAAGAGGGUCGCGCA
699	no	bmo-miR-P762-3p	GAGAUUAGAAAUGAUGCGCGCUG	nscaf3063:41461:41556	-	UUUAUUAUUGUAUCGCGCACAAAGUAGUUCCCAGGCCUCUGCAUAGUUCGCCGAGGACACUUCGAGAUUAGAAAUGAUGCGCGCUGCGUCGCCCUC	.........(((.((((((((...((((..(.((.((((.((.......)).))))...))..)..))))....)).)))))).))).........	-23.8	-	GAGAUUAGAAAUGAUGCGCGCUG
700	no	bmo-miR-P763-3p	CCAUAUGGGAUCGCGAAAUUAUG	scaffold1193:4826:4901	+	GGUCCAUCGGUUUCUUUCGCGACUCCGUACGAUGCAUUUAUUGCCAUAUGGGAUCGCGAAAUUAUGCAAGUCAUAG	.........((...((((((((..(((((....(((.....)))..)))))..))))))))....)).........	-21.2	-	CCAUAUGGGAUCGCGAAAUUAUG
701	no	bmo-miR-P764-3p	UUUGAUGACGAUGAAACGGU	scaffold17134:402:477	-	UAGGCGGCACGGGCAAAGUGGCAUUGUCUAUAAAAUGGAGACAACGUUUGAUGACGAUGAAACGGUUAUAAGUCAU	..(((......(((...((..(((((((..((((.((....))...))))..)))))))..)).)))....)))..	-18.9	-	UUUGAUGACGAUGAAACGGU
702	no	bmo-miR-P765-3p	UAGAAGAUACUGGUCUGGGGGUAC	scaffold418:25267:25351	-	GCGGAGAUAGUGUUUUUGGUCCAGUGACGGUUGAUGCUGAUGCAGUACCAUUAGAAGAUACUGGUCUGGGGGUACCCGUCCUUGA	((((.....(((..((..(.((((((.(..(((((((((...)))...))))))..).)))))).)..))..)))))))......	-24	-	UAGAAGAUACUGGUCUGGGGGUAC
703	no	bmo-miR-P766-3p	UGCUUGUCGUUGCGUGA	nscaf2842:524269:524360	+	UGCCUAUUGUCAUGUUUUGCCUUAAGCACAUUUCGCCACUCUGACCUCAUGGAAUGCCAAAUCGAUGCUUGUCGUUGCGUGACCACGAGACC	...((...(((((((...((..(((((((((((.((..((.((....)).))...)).)))).).))))))..)).)))))))....))...	-20	-	UGCUUGUCGUUGCGUGA
704	no	bmo-miR-P767-3p	UUCUUGGUAGUCGAUGUUCGUG	scaffold4274:502:596	+	GUUCGUGUCCGGUGACUUUAACAACUCCGACAAUUCGCCGUCAGCAUUUUGCGCUUGGAAUAAUUCUUGGUAGUCGAUGUUCGUGGAACACGUUA	...((((((((..(((.(..((....((((.((((..(((...((.....))...)))...)))).))))..))..).)))..))).)))))...	-22	-	UUCUUGGUAGUCGAUGUUCGUG
705	no	bmo-miR-P768-3p	CAUUUUUGGCGUCGUUGGAA	scaffold5042:903:981	-	AUCUACUAAUAAUUUAACGCGUUGGAAAUGUAUUAAACAAGCCACAUUGCAUUUUUGGCGUCGUUGGAAACUAGAAUAC	.....(((....((((((((((..((((((((...............))))))))..))).)))))))...))).....	-20.56	-	CAUUUUUGGCGUCGUUGGAA
706	no	bmo-miR-P769-3p	UGUUUGACACCGUUGGAUGACU	scaffold807:1833:1918	+	GGUAUACCAAGGUUAGAUAAAGCGUGCAAGCAAUCAUUUGUCGUAUGGAGUAUUUGUUUGACACCGUUGGAUGACUCUGAAGAUAA	.......((..((((..(((.(.((((((((((..((((........))))..))))))).)))).)))..))))..)).......	-18.1	-	UGUUUGACACCGUUGGAUGACU
707	no	bmo-miR-P770-3p	GGUAAGCCCGCAAAUUG	nscaf2829:215174:215267	-	GUUUUGUAAACAAAUUUGCGAGCUGGGACCUCGGGUAAUGGAUGAAAAUCUGUAUCUCGGAAUGUUGGGUAAGCCCGCAAAUUGGCAAUUCAAU	(..((((.....((((((((.(((...((((((((..((((((....))))))..)))).......)))).))).)))))))).))))..)...	-29.41	-	GGUAAGCCCGCAAAUUG
708	no	bmo-miR-P771-3p	GAACCCGUAGAUACGA	nscaf2842:1174776:1174860	-	UUUGGGGGAUAAAUUCUUCGUAGUGCUGUCGGGUUCAUGAGUAAAGUCAGCGGUUGCCGGAACCCGUAGAUACGAUUACGCCAAU	.((((.(..........(((((...(((.(((((((.((.((((.(....)..)))))))))))))))).)))))...).)))).	-26.02	-	GAACCCGUAGAUACGA
709	no	bmo-miR-P772-3p	UCCAGUUUCGGUCAUUU	scaffold41031:1:72	-	AACCUUCCGAGAGUAUUGGGAUACUUGGGGUCACAUUUCGAGCGAUGUCCAGUUUCGGUCAUUUGGAAGGCA	..(((((((((.(.((((..((...(((((((.(.......).))).))))))..))))).)))))))))..	-21.1	-	UCCAGUUUCGGUCAUUU
710	no	bmo-miR-P773-3p	UGACAAAGGACACACGCUAGCAAC	nscaf1898:11562159:11562248	+	ACCAGUAGUGCGCUCGCGCCAACAAAUGUGGUGAUGGCACUAUGUGAAAAUAUAUUUGACAAAGGACACACGCUAGCAACUGAUAAUUGG	.(((((.((((....))))...((..(((((((.(((..((.(((.(((.....))).))).))..).))))))).))..))...)))))	-19.3	-	UGACAAAGGACACACGCUAGCAAC
711	no	bmo-miR-P774-3p	UGAAGAAAAUGCAAGUAGGUGGCG	nscaf2204:3951913:3951987	+	UGUUGAGUGGUACAUCUUCUAGUAAUGUCGGCAAAUCAUUUUGAAGAAAAUGCAAGUAGGUGGCGCCAUCUAAAU	..(((..((((.(((((.((.(((...((..((((....))))..))...))).)).)))))..))))..)))..	-19.2	-	UGAAGAAAAUGCAAGUAGGUGGCG
712	no	bmo-miR-P775-3p	ACAACUGCAACCGAAAAUAAA	nscaf2556:103476:103552	-	UCAGGUAGGCUAUAAACUUUUCUGUGCAGUGAUGCUUCUAGGAAUCACAACUGCAACCGAAAAUAAAGCCGAAAAAA	.......((((.((...(((((..((((((..((.(((...))).))..))))))...))))))).)))).......	-18.3	-	ACAACUGCAACCGAAAAUAAA
713	no	bmo-miR-P776-3p	UGUUAUCUCAGGAGGUAUGGCCCA	nscaf2782:167973:168073	+	AACGGCUGUGUCGUCGCUUCGGCUGUGAUGGCUUCGGCAAAGAUUCACACUGCUAAUGCGGCAACGAUGUUAUCUCAGGAGGUAUGGCCCAGAAGACUCGG	...((((..((.(((((...((((((((..((....))......)))))..)))...))))).)).....(((((....))))).))))............	-28.7	-	UGUUAUCUCAGGAGGUAUGGCCCA
714	no	bmo-miR-P777-3p	UUUCACGAUCCCAUAUGGCAAU	nscaf2818:1268050:1268145	+	UCCAGCAUGACCGUUGCCAGCUGCUGUGCGUAAAUGUUGGUUUCCUCGACUAUCGAUUCCAUUAUUUCACGAUCCCAUAUGGCAAUGAAUGCAUCA	....((((...((((((((..((..((.((((((((.(((.....(((.....)))..))).))))).)))))..))..)))))))).))))....	-26.4	-	UUUCACGAUCCCAUAUGGCAAU
715	no	bmo-miR-P778-3p	GUGGUGUCGCGAUGUGAUUU	nscaf2853:1188435:1188529	-	CGAACUGGUUCUGUUUAUUAAUGUGUAUUUUAAGAUGACGUCAGGCACGAUUUAGUCGAUGAUGCGUGGUGUCGCGAUGUGAUUUAUCCAGACUC	....((((.......(((......))).....((((.(((((.(((((.((...(((...)))..)).)))))..))))).))))..))))....	-20.5	-	GUGGUGUCGCGAUGUGAUUU
716	no	bmo-miR-P779-3p	UAUUGUCAUAUCGUUGGCAAAG	nscaf2888:1955175:1955273	-	UGGGACUCCCUAGCAAUAGGUUGAAACGAAAACAAUGCCCUUAAAUGAUUGUUAACAAGAAGUCUCGUAUUGUCAUAUCGUUGGCAAAGUAGGUCCCAU	(((((((.((((....))))(((.(((((..(((((((..........(((....)))........)))))))....)))))..)))....))))))).	-25.67	-	UAUUGUCAUAUCGUUGGCAAAG
717	no	bmo-miR-P780-3p	UCGAAAUCGUAUUUUUCAGGAUA	nscaf2943:2470382:2470480	-	UUCUAACAUGUAAUCAUAAAAAAUAUGUGUUUCCAUCCAGCUCGUUUGCUAGCUGCAUACGCAAGAUCGAAAUCGUAUUUUUCAGGAUACUCUAACCCC	.........(((.((...(((((((((.(((((.(((..((..((.(((.....))).))))..))).))))))))))))))...))))).........	-19.3	-	UCGAAAUCGUAUUUUUCAGGAUA
718	no	bmo-miR-P781-3p	UGCUAUGGAAAGGUGUAUGCU	nscaf3026:2783962:2784050	+	GUGCUGAAACGUGGACAUUGACCGUAGGCCUGGUCCGUAAGUUCAAAGUCGUUCAGCGUGCUAUGGAAAGGUGUAUGCUCGGAGUUUAU	..........((((((.((((.((((.((((..((((((.((.....((......))..)))))))).)))).)))).)))).))))))	-24.1	-	UGCUAUGGAAAGGUGUAUGCU
719	no	bmo-miR-P782-3p	CGCAUGUAGGCAACUUUUUA	nscaf3098:1365486:1365580	+	AGGUACACGAAAAAUAGUUUACAUGACAGUAAAAAAGGAACCUAACGCAUACGGGUGCUACGACCCGCAUGUAGGCAACUUUUUAGUUUUAGCCG	.(((............(((.....)))....((((((...(((...((((.(((((......))))).)))))))...)))))).......))).	-21.8	-	CGCAUGUAGGCAACUUUUUA
720	no	bmo-miR-P783-3p	UAAUUCUUGGUAGUCGAUGUUCGU	scaffold4274:504:595	+	UCGUGUCCGGUGACUUUAACAACUCCGACAAUUCGCCGUCAGCAUUUUGCGCUUGGAAUAAUUCUUGGUAGUCGAUGUUCGUGGAACACGUU	.((((((((..(((.(..((....((((.((((..(((...((.....))...)))...)))).))))..))..).)))..))).)))))..	-22	-	UAAUUCUUGGUAGUCGAUGUUCGU
721	no	bmo-miR-P784-3p	GGAGAGAUAUUGUUGAUGGUGAUG	scaffold626:47776:47867	-	GCCUCCUGUUUUCUAUCGUAUUGUAUCAUCUCACUGUAGUCUAAUAUAGAUUUGAUUUGGAGAGAUAUUGUUGAUGGUGAUGAUUGAUUGGA	.((....(((..((((((....(((((.((((.....((((((...)))))).......)))))))))...))))))....))).....)).	-18.5	-	GGAGAGAUAUUGUUGAUGGUGAUG
722	no	bmo-miR-P785-3p	CGGUUGCGGAGAAUAUU	nscaf2943:2372693:2372766	+	GAGAUUCGAAGAUGUACUCCCAGCCCCUUCGGGCUUAACGAGAAACGCGGUUGCGGAGAAUAUUGAAGAAUAGG	...((((...(((((.((((((((((.((((.......))))....).))))).)))).)))))...))))...	-21.4	-	CGGUUGCGGAGAAUAUU
723	no	bmo-miR-P786-3p	UGACCUCUGCGACCCGUGUGAUGC	nscaf3068:395436:395518	-	AGGGGGCAGAUGGAGUUGAAGCCUCGCACCACGGUUCCCGUCCUCGUCUUGACCUCUGCGACCCGUGUGAUGCCGUCGCUGCC	.((.(((.(((((.((((..(..(((((....((((..((....))....))))..)))))..)...)))).)))))))).))	-24	-	UGACCUCUGCGACCCGUGUGAUGC
724	no	bmo-miR-P787-3p	UAAGGAAUUUUUUAGCGGAAUC	scaffold827:18622:18720	-	AGUGUGAGAUUUAGCAGAAUUAGAUCCCCAAUUUAAAGUUUAGCAGAUUGUGUGGCAGAUCUGAAAUUAAGGAAUUUUUUAGCGGAAUCUCAUAAAAUC	..((((((((((.((.(((..(..(((..(((((.........((((((........)))))))))))..))).)..))).)).)))))))))).....	-21.8	-	UAAGGAAUUUUUUAGCGGAAUC
725	no	bmo-miR-P788-3p	UCACUUCUAGGUCGACAGGCGU	scaffold33806:111:203	+	AGAGAAGUCUCGCCUGUUAGGUGGUCUUGGAGUUCAGCAUCUGAGGCUUGUAGAUUGGCCAUCACUUCUAGGUCGACAGGCGUCUGCAGUUCA	.(((..((..((((((((....(..((.(((((((((...))))((((........))))...))))).))..)))))))))...))..))).	-30.5	-	UCACUUCUAGGUCGACAGGCGU
726	no	bmo-miR-P789-3p	ACGGCGGAGGCUAGUUU	nscaf2797:787825:787890	+	AAAGACACCCCGCUGAGUUUCUUGCCAGUUCUUCUCAGGACGGCGGAGGCUAGUUUUUGUGUAUUG	....((((...(((.(((((((.(((.(((((....))))))))))))))))))....))))....	-20.5	-	ACGGCGGAGGCUAGUUU
727	no	bmo-miR-P790-3p	UUGGAUUCGGAUGGCAACAC	nscaf2829:1261366:1261435	+	CGCCUGGAGAGUGGUGCUGCGGGCCGGUACUAGCCAGGUUUUGGAUUCGGAUGGCAACACUGUGCUGGCU	.(((.(.(.((((.((((.((((((((.(((.....))).)))).))))...)))).)))).).).))).	-24.5	-	UUGGAUUCGGAUGGCAACAC
728	no	bmo-miR-P791-3p	AGAUUUUCGAGAACAGCUACU	nscaf2930:239282:239370	-	GUUCAGACUGAUUUAGAAAGUCUUGUGGAAAUUUCAGAUGAUGAACACAAGGAAAGAGAGAUUUUCGAGAACAGCUACUUCGGCUGCGU	((((.((..(((((......(((((((...(((......)))...)))))))......))))).))..)))).((..(....)..))..	-20.4	-	AGAUUUUCGAGAACAGCUACU
729	no	bmo-miR-P792-3p	GCAUGUAGGCAACUUUUUAG	nscaf3098:1365485:1365581	+	AAGGUACACGAAAAAUAGUUUACAUGACAGUAAAAAAGGAACCUAACGCAUACGGGUGCUACGACCCGCAUGUAGGCAACUUUUUAGUUUUAGCCGC	..(((............(((.....)))....((((((...(((...((((.(((((......))))).)))))))...)))))).......)))..	-21.8	-	GCAUGUAGGCAACUUUUUAG
730	no	bmo-miR-P793-3p	UCAUAGGUUUGAUGGUGUCGCAU	scaffold36230:339:414	-	AUUCUAGCAGCCGGCGUCCACGGUCCCUCGACUUGCUUUUUGGUCAUAGGUUUGAUGGUGUCGCAUCUGAACUCAA	.......(((...(((..(((.((((((.((((........))))..)))...))).))).)))..))).......	-18.6	-	UCAUAGGUUUGAUGGUGUCGCAU
731	no	bmo-miR-P794-3p	UGUCACGACUUGUAGGAGCGUCAC	scaffold4476:567:646	+	CAUGGUGGAGUGUCACGACUGGGUGGAGUGUCACGACGUAGUGGAGUGUCACGACUUGUAGGAGCGUCACGACGUGCUGG	((((.....(((.(.(..(((.(.(..(((.(((..(.....)..))).)))..).).)))..).).)))..))))....	-21.5	-	UGUCACGACUUGUAGGAGCGUCAC
732	no	bmo-miR-P795-3p	ACUGAUGGCAGAACUUUCGAGA	scaffold3804:962:1051	+	UGCUCGAAGUCUCGAAUUCUCCGCCAUCAGCUGUACCACCCGGUCAUUGGCAGAAGCAACUGAUGGCAGAACUUUCGAGACCUGCGAGAC	..((((..((((((((...((.((((((((.((.(((....)))))...((....))..)))))))).))...))))))))...))))..	-37.1	-	ACUGAUGGCAGAACUUUCGAGA
733	no	bmo-miR-P796-3p	GGUGGCGUACCGAGAUG	nscaf3026:1925487:1925572	-	CCAAGUAGGGUAUCCCGGGACACCACUGGGACCGCCUGGGUCCUGGGGGGGCCUGACAGGGUGGCGUACCGAGAUGGCCUACGUAG	....(((((.((((.(((.((.((((((((.((.((..(...)..)).)).))).....))))).)).))).)))).)))))....	-39.7	-	GGUGGCGUACCGAGAUG
734	no	bmo-miR-P797-3p	GCUGUUAAGGCUCUGAA	nscaf3027:1417898:1417991	+	GGACUAGACAGUAUUGUGGUACAUACAGUCAGGGCUCUUUCUGCAGCACAGUUUGAAGAGUUGGACAGCUGUUAAGGCUCUGAACUUGAGUCUU	(((((.....((((....))))......(((((((.(((...(((((...(((..(....)..))).))))).)))))))))).....))))).	-28.6	-	GCUGUUAAGGCUCUGAA
735	no	bmo-miR-P798-3p	UGGACAGACGCUCGCCGUGUG	nscaf2980:243935:244016	-	ACACAGGAGGGCAUGGUGCCGACCGUCGCAAUUAGGGCACAAUUGUGGCUGUGGACAGACGCUCGCCGUGUGCGGCCCAAAA	.....((.(.((((((((.((.(.(((.((....((.(((....))).)).))))).).))..)))))))).)..)).....	-26.9	-	UGGACAGACGCUCGCCGUGUG
736	no	bmo-miR-P799-3p	ACCGGAUGCGGACGGUU	nscaf3026:4110998:4111070	-	UUUGGCCGUAUUCGUUUGCAUAAUAUGGUGCCAAUGAAAGCCGGCUACCGGAUGCGGACGGUUGCACUCCUCG	...((..(((..(((((((((....(((((((..........))).)))).)))))))))..)))...))...	-24.4	-	ACCGGAUGCGGACGGUU
737	no	bmo-miR-P800-3p	AGAAUACUGUAGGUAAGUAA	nscaf2623:703069:703158	+	UGCAAAAUGGUUAUUUACCAGCUGUAUCAGCUAAUAAUAUGGAGCGCGAUGGAGUGUUGGAGAAUACUGUAGGUAAGUAACAUGGUUAAG	.........((((((((((.((.((((...((((((.(((.(....).)))...))))))...)))).)).)))))))))).........	-23.1	-	AGAAUACUGUAGGUAAGUAA
738	no	bmo-miR-P801-3p	UUAUUGGGACUCGGAUCGAAGA	nscaf2779:83634:83706	-	AAAGGAUCGUCGGCUAUCCGUUGUUAAAAAAGGAUUGCAGCUUAUUGGGACUCGGAUCGAAGAUCGAUCCAUG	...((((((((..(.(((((..(((..((.(((.......))).))..))).))))).)..)).))))))...	-21.8	-	UUAUUGGGACUCGGAUCGAAGA
739	no	bmo-miR-P802-3p	AAAGGUCUGUAGAAGCGCAU	nscaf2800:1412197:1412286	-	AAAUAGUUAUAAGCGUAAUUUUACGGACCUCGUUUAAGAAAAUUUAAACGUUAUGUCCCCAAAGGUCUGUAGAAGCGCAUUUUGGUUAUC	............((((..((((((((((((((((((((....))))))))............))))))))))))))))............	-24	-	AAAGGUCUGUAGAAGCGCAU
740	no	bmo-miR-P803-3p	GAUGAUGAUGAUGAUAAGAU	nscaf2847:1227358:1227452	-	UUAAUGAUCACCGCGGUUCGCCAUUAGCGGCGAAUCCUUAGCCAUCUAUGAUUGAUCAUGAUGAUGAUGAUGAUGAUGAUAAGAUUGAUCAUGAU	...(((((((....((((((((......))))))))((((..((((.((.(((.(((((....)))))))).)))))).))))..)))))))...	-29.8	-	GAUGAUGAUGAUGAUAAGAU
741	no	bmo-miR-P804-3p	GCGCGGAUAUGCUCAUU	nscaf3106:74525:74589	-	UUUAUAACUGUAAUGAGUCAUAUCCGGGCGCUGUGCCCGCGCGGAUAUGCUCAUUCCGUUUCAAC	.....(((.(.((((((.((((((((.(((.......))).))))))))))))))).))).....	-25.3	-	GCGCGGAUAUGCUCAUU
742	no	bmo-miR-P805-3p	CCUGCACAAUUUUUAGAUUCCGUA	nscaf3058:7952297:7952386	+	CCAUGAGCAUAAUAUGGUAUCUUCGUUGGGCACGGCAUCAGGGUAGACAGUUGCCUCCUGCACAAUUUUUAGAUUCCGUACUGUUAUACU	.....((((...(((((.((((..((((.(((.((.....((((((....))))))))))).))))....)))).))))).)))).....	-20.7	-	CCUGCACAAUUUUUAGAUUCCGUA
743	no	bmo-miR-P806-3p	AAAUCGAAGAUUAUCUU	nscaf2855:2534807:2534896	-	AAUUUCUUGCAACGUGAUCUUUGUUCUUUUAUCAUGUUUUUUUUAACGUAUCACGUUUCAUCUAAAUCGAAGAUUAUCUUGUGAGAGCUG	...((((..(((.((((((((((....((((..(((........((((.....)))).))).)))).)))))))))).)))..))))...	-20.8	-	AAAUCGAAGAUUAUCUU
744	no	bmo-miR-P807-3p	GGAGGCGCAGCUUUUUA	nscaf1898:7711243:7711310	-	UAACAUUAAGUGAAAAGUUGCGUUUAAUUAAUGACCGCUGUGGAGGCGCAGCUUUUUACCAAACAAAG	.........((((((((((((((((...((........))...)))))))))))))))).........	-19.2	-	GGAGGCGCAGCUUUUUA
745	no	bmo-miR-P808-3p	UUCUUUCCACGGAAUUUUUCAAAC	nscaf2781:208683:208772	+	UUACAUGCAGACGCUUGAGAAGUGACGCGGUUAGCUGGGCCUGAAAUUCCUGGUUCUUCUUUCCACGGAAUUUUUCAAACUUGCGGUUCU	.....(((((..(.(((((((((..((.((..((..(((((.(......).)))))..))..)).))..))))))))).)))))).....	-25.9	-	UUCUUUCCACGGAAUUUUUCAAAC
746	no	bmo-miR-P809-3p	UCUUGGAGAAGGAGGACGACAG	scaffold39319:49:141	+	CGUCACGAUAGAGUCGCACCCAAGUGUCCGAGCAUGGAUAUGGAGGCGAAGGCGUUUGGCAUCUUGGAGAAGGAGGACGACAGAGGUCGGAGA	..((.((((...(((((..((...(.((((((.(((....(..(.((....)).)..).))))))))).).))..).))))....))))))..	-29.2	-	UCUUGGAGAAGGAGGACGACAG
747	no	bmo-miR-P810-3p	AGAAUUUUGGUAAGCUG	nscaf760:5106:5197	-	CGACAUUUUUCAGACUAGUGCCGUGUUUUUUGGUGAAUUUCAAGGACCUACGCCUUCAGUAAAUAAGAAUUUUGGUAAGCUGAUGAAUGAUG	...(((((.((((.((..(((((...((((((......((.((((.......)))).))....))))))...))))))))))).)))))...	-18.2	-	AGAAUUUUGGUAAGCUG
748	no	bmo-miR-P811-3p	CUGUAAAAUUGAAAUGCUGUAUU	nscaf2136:732788:732867	+	ACAGCUGGUAUCAUGCAGCCGUAAUAAGUUACGGAAAUCAUACUGUGCUGUAAAAUUGAAAUGCUGUAUUUUACCCCUUG	.(((..((((..(((((((..((((...((((((....(.....)..)))))).))))....)))))))..))))..)))	-19	-	CUGUAAAAUUGAAAUGCUGUAUU
749	no	bmo-miR-P812-3p	UAAAAUUGGGCUAACUUUUACG	nscaf3078:406977:407066	-	GUAUCGAAUGGGAUCGUUUGCCUACGUUUGUCGCUAGGGGCGCUGUUCCAACUGCAUAUAAAAUUGGGCUAACUUUUACGCUAUCGAGAA	...((((.((..(..(((.(((((..(((((.((..(((((...)))))....))..)))))..))))).)))..)..))...))))...	-19	-	UAAAAUUGGGCUAACUUUUACG
750	no	bmo-miR-P813-3p	UGAACUGCGAGAUGAAGUCGAGGU	scaffold25414:295:382	-	AUAGGGUAUCCGCCACCACGUUAUCUCUGCCGGCGAUGUGGACGAUGUCCGAGGUGAACUGCGAGAUGAAGUCGAGGUGUCUAUACUG	.(((..((..((((.(.((.(((((((.((...((...(((((...)))))...))....))))))))).)).).))))..))..)))	-25.4	-	UGAACUGCGAGAUGAAGUCGAGGU
751	no	bmo-miR-P814-3p	UUUUUUCUGUAUUCUGAGGC	scaffold418:314370:314442	+	AUAUGCUCUAUACUCAGAAUACAGAAAAAACACAACAAAACAGUUUUUUCUGUAUUCUGAGGCUCUAUAUUCA	............(((((((((((((((((((...........)))))))))))))))))))............	-26.6	-	UUUUUUCUGUAUUCUGAGGC
752	no	bmo-miR-P815-3p	AUUUUUGGCGUCGUUGGAAA	scaffold5042:902:982	-	UAUCUACUAAUAAUUUAACGCGUUGGAAAUGUAUUAAACAAGCCACAUUGCAUUUUUGGCGUCGUUGGAAACUAGAAUACU	......(((....((((((((((..((((((((...............))))))))..))).)))))))...)))......	-20.56	-	AUUUUUGGCGUCGUUGGAAA
753	no	bmo-miR-P816-3p	UUGGAUUUGAACAGCAUGAAA	scaffold8995:694:788	-	AGUGGAAGAUUCAGAGGAGAGUGGUAAAUCCAGAAGAUGGCCAAUGGUAGUGUUUUACCGCAUUUUGGAUUUGAACAGCAUGAAAGCUCAUAUAC	.(((..((.((((...(...((..(((((((((((....((....(((((....))))))).))))))))))).))..).))))..))..)))..	-20.2	-	UUGGAUUUGAACAGCAUGAAA
754	no	bmo-miR-P817-3p	CAAGUCCGGCCAGUAGA	scaffold881:9922:10004	-	UUGAUGGAACACUAUCAAUAUGCAACCCUUGCUGGCUGAGAUUUUAUCGCGCAGUGCAAGUCCGGCCAGUAGACGAUCCAUUA	(((((((....)))))))..........((((((((((.(((((...(((...))).)))))))))))))))...........	-23.7	-	CAAGUCCGGCCAGUAGA
755	no	bmo-miR-P818-3p	CUAGAAGUGAUGGCCAAUCUACA	nscaf2770:1327523:1327610	-	UAACGUGGUGGCGGAUACCCUAUCGCGCGUUGAUGAACUGCAGACUCCUGUCGAUCUAGAAGUGAUGGCCAAUCUACAAGCCUCAGAU	....(.(((.(..(((...(((((((...((...((.(.((((....)))).).))..)).)))))))...)))..)..))).)....	-20.2	-	CUAGAAGUGAUGGCCAAUCUACA
756	no	bmo-miR-P819-3p	UCUCUUGGGGUUGGACAGGCAUGA	nscaf2865:5198185:5198274	-	UUCCGGAAUCUCACACUACAAACACUCAACAUGCUGAGGUCACAGAUGGAGCUUGGUCUCUUGGGGUUGGACAGGCAUGAGAUGGCGUCG	...((..((((((..((...(((.(((((.(.((..((.((.(....))).))..)).).))))))))....))...))))))..))...	-22.9	-	UCUCUUGGGGUUGGACAGGCAUGA
757	no	bmo-miR-P820-3p	CCACACAAGGGGGUCGCGGG	nscaf2826:966934:967014	-	CAUUCAUGAACAUUCAACGGCCGUCUGGUGUAGUGGUAAGUGACAUGGUCACCACACAAGGGGGUCGCGGGUUCGAAUCCC	......(((((...(..(((((.(((.((((.((((..(......)..)))).)))).))).)))))..))))))......	-24	-	CCACACAAGGGGGUCGCGGG
758	no	bmo-miR-P821-3p	CUCUCACCCAGGAGGCUCGGGU	nscaf3015:71529:71601	+	CUGGAUAGUAUCCGGUAUGGUCUAGUGGCUAGGAUACCUGGCUCUCACCCAGGAGGCUCGGGUUCGAUUCCCG	..(((..(.(((((((.(((...((.(((((((...)))))))))...)))....)).))))).)...)))..	-23.1	-	CUCUCACCCAGGAGGCUCGGGU
759	no	bmo-miR-P822-3p	UUUACCUAUAAAAGCCUACGUG	nscaf3063:112688:112785	+	ACUGGAGUCCACGAAGGUUAGAGUCAGGCAUGAAGUAAAUGUAUUAUCACGAUGGAACAACUACAUUUUACCUAUAAAAGCCUACGUGAUGACGAAGC	.((...(((((((.(((((...((.(((...((((((..(((.((((....)))).)))..))).)))..)))))...))))).))))..)))..)).	-18.9	-	UUUACCUAUAAAAGCCUACGUG
760	no	bmo-miR-P823-3p	ACAUUCAGGAAUCGCCAUUAG	scaffold13779:337:427	+	UGGGUCAUUACUUUUGGCGGGACUCUCAGAUAAGUUUUCACCUAUGAUAAUGGCGAUCGAACAUUCAGGAAUCGCCAUUAGCGCUGACGUC	...((((...((..((((((...(((..((...((((((.((.........)).))..))))..)).))).))))))..))...))))...	-20.7	-	ACAUUCAGGAAUCGCCAUUAG
761	no	bmo-miR-P824-3p	AGGACUAACGCAUGGGAGUGAU	scaffold2202:565:635	-	GGUUAGAGGAUGUAGGGUCCAUGUGCUUAGUCGAGGGGAAGGACUAACGCAUGGGAGUGAUCAAGGAGCAU	.(((....(((...(..((((((((.((((((.........))))))))))))))..).)))....)))..	-20.2	-	AGGACUAACGCAUGGGAGUGAU
762	no	bmo-miR-P825-3p	GAACCAUCUAAGAUUUGCAGA	scaffold6565:783:878	-	GCUAGAACAAAUGUUCAGAAAAUUGGAAUGGGAACAUCUGGGCCUAAAUAUAACGGAUCGAGAUUGAACCAUCUAAGAUUUGCAGACGACCUAGUU	(((((......(((...(((..(((((.(((....((((.((((..........)).)).))))....))))))))..))))))......))))).	-18.6	-	GAACCAUCUAAGAUUUGCAGA
763	no	bmo-miR-P826-3p	UGAAUUGAAAGAUGUGAUUUCUUC	scaffold8479:178:271	-	CACUUGUCUCGAUUGAGUCUCCUCUAUCGAUUCUUCUAUAUUCCGAGCAUGGUUUAAUAAUGAAUUGAAAGAUGUGAUUUCUUCACGGCGCAAU	.....(((..((..(((((.(.(((.(((((((.....((..((......))..)).....))))))).))).).)))))..))..))).....	-20	-	UGAAUUGAAAGAUGUGAUUUCUUC
764	no	bmo-miR-P827-3p	GAUUCCAUGUGUAAUGGGUA	nscaf2204:3361830:3361905	-	UAAUAACUGGGAACACAUCACGCACGGGCAUCCGGCUCCAAUUUAGGAUUCCAUGUGUAAUGGGUACCAGAGACUG	......((((..((.(((.(((((.(((.((((............))))))).))))).))).)).))))......	-22.3	-	GAUUCCAUGUGUAAUGGGUA
765	no	bmo-miR-P828-3p	CUCGGUGGAAGACCUUCCCUUU	nscaf2575:2394591:2394663	-	AAGUUCCGAAAAACAGCCGGUCUACCGAGCAAUUUCAGUCGCUCGGUGGAAGACCUUCCCUUUUUCAUAUACC	.......((((((..(..((((((((((((.((....)).)))))))...)))))..)..)))))).......	-22.1	-	CUCGGUGGAAGACCUUCCCUUU
766	no	bmo-miR-P829-3p	UAUGAAUUAGUCCGCUUGGAGCAG	nscaf2655:3016564:3016658	-	UGUGGCGUGGUGUGUCCCGUAGCAGGAGUAGGUGCACAUUGGCUGGUUACAGGCUCUACAAUAUGAAUUAGUCCGCUUGGAGCAGACGAUACAUG	.(((..((.((.((..(((.(((.(((.(((...((.((((...(((.....)))...)))).))..))).)))))))))..)).)).)).))).	-27.6	-	UAUGAAUUAGUCCGCUUGGAGCAG
767	no	bmo-miR-P830-3p	GACACACUGAAGCUUGGAUCCUUG	nscaf2782:37013:37113	+	UUGGGCUCGUUGGAGCAAAGAGUUUGUGUCUGAGUUGCAGCAAAGGACCAAAUGUUACACUUGCAAAGACACACUGAAGCUUGGAUCCUUGGUUAUUAUAA	...((((....(((...(((..(((((((((...((((((.....(((.....)))....)))))))))))))..))..)))...)))..)))).......	-21.7	-	GACACACUGAAGCUUGGAUCCUUG
768	no	bmo-miR-P831-5p	AAACUGGUGAAGCUGUAUGCUA	scaffold901:4552:4618	+	CACGACAACAAAACUGGUGAAGCUGUAUGCUAUGUGUGGCAUGAAGCGGUAGCAGCUUGGGGAGCUA	.....(..(((..(((.((..(((.(((((((....))))))).)))..)).))).)))..).....	-19	AAACUGGUGAAGCUGUAUGCUA	-
769	no	bmo-miR-P832-5p	AACACGAAGCGCGACUCGAG	scaffold3208:1092:1174	-	AGCAUUCGGUAACACGAAGCGCGACUCGAGUAUAAUGCGCGCGCAACACUUGCUCGACUCCCUCACUCGUUCGGCCUCAACUC	.......(((...((((((.(.((.(((((((...(((....))).....))))))).)))))...))))...))).......	-20.3	AACACGAAGCGCGACUCGAG	-
770	no	bmo-miR-P833-5p	AACAGAUGCGAGACCAUGGUAUG	scaffold18859:315:414	+	CCUCAAACCUAACAGAUGCGAGACCAUGGUAUGAGGAAAUAAAAGCCACCCGGUUUUUAUCUUUCCACACCAAAAGAUCCACAUCUCCCGAGGUGCAUCC	......((((...(((((.(.((.(.((((.((..((.(((((((((....))))))))).))..)).))))...).))).)))))....))))......	-26.6	AACAGAUGCGAGACCAUGGUAUG	-
771	no	bmo-miR-P834-5p	AACAGAUGCGAGACCAUGGUAUGA	scaffold18859:315:414	+	CCUCAAACCUAACAGAUGCGAGACCAUGGUAUGAGGAAAUAAAAGCCACCCGGUUUUUAUCUUUCCACACCAAAAGAUCCACAUCUCCCGAGGUGCAUCC	......((((...(((((.(.((.(.((((.((..((.(((((((((....))))))))).))..)).))))...).))).)))))....))))......	-26.6	AACAGAUGCGAGACCAUGGUAUGA	-
772	no	bmo-miR-P835-5p	AACGACUAAAGAUACAGGUGUCA	nscaf2912:210197:210287	+	AGCUCAUGUGAACGACUAAAGAUACAGGUGUCAGAGCUUAUAUUCAGAACUAGUUAAGAGCGAACCGUCUUUGGUUGCUGUAGAUACUGCC	.((..((.((..(((((((((((...(((....(..((((..............))))..)..))))))))))))))...)).))...)).	-18.54	AACGACUAAAGAUACAGGUGUCA	-
773	no	bmo-miR-P836-5p	AACGGCCGUCUGGUGUAGUGGGA	nscaf2851:247684:247757	+	UAUUUAUUUUAACGGCCGUCUGGUGUAGUGGGAAAUGACAUGGUCCCUACACAAUGUGGUUGUGGGUUCGAAUC	...........(((((((.(..((((((.(((..((...))..)))))))))...))))))))...........	-18.6	AACGGCCGUCUGGUGUAGUGGGA	-
774	no	bmo-miR-P837-5p	AACGGCCGUCUGGUGUAGUGGGAA	nscaf2851:247684:247757	+	UAUUUAUUUUAACGGCCGUCUGGUGUAGUGGGAAAUGACAUGGUCCCUACACAAUGUGGUUGUGGGUUCGAAUC	...........(((((((.(..((((((.(((..((...))..)))))))))...))))))))...........	-18.6	AACGGCCGUCUGGUGUAGUGGGAA	-
775	no	bmo-miR-P838-5p	AACGGCCGUCUGGUGUAGUUGGUA	nscaf2965:126374:126448	+	AAUAUUAUUUAACGGCCGUCUGGUGUAGUUGGUAAGUGACAUGGUCACUACACAAGGGGGUCGCGGGUUCGAAUC	............(((((.(((.(((((((.((..(......)..))))))))).))).)))))............	-20.6	AACGGCCGUCUGGUGUAGUUGGUA	-
776	no	bmo-miR-P839-5p	AACGUCCGUCUGGCGUAGUGGU	nscaf2655:711701:711777	-	GAAUUAUCGGAACGUCCGUCUGGCGUAGUGGUAAGUGACAUGGUCACUACACAAGGGGGUCGCGGGCUCGAAUCCCG	......((((...((((((..(((.(..(((((.(((((...)))))))).))...).)))))))))))))......	-22.2	AACGUCCGUCUGGCGUAGUGGU	-
777	no	bmo-miR-P840-5p	AACGUGGAAGCUGAAUGGCCU	scaffold4851:576:664	+	AUCCCUAGCCAACGUGGAAGCUGAAUGGCCUGCAUGUGUUCAAAAUUAGUCAGGUGAUUCUGCCAUUCAGUUUUCAAGUCUUCAGGAAG	...(((.....((.(((((((((((((((...(((.((............)).))).....))))))))))))))).))....)))...	-28.5	AACGUGGAAGCUGAAUGGCCU	-
778	no	bmo-miR-P841-5p	AAGAGACCGGAGUUUUGCCA	scaffold11942:663:734	-	GAAGAGACCGGAGUUUUGCCAAUGCCGACAGAUUUAAGGAAUCUCCAAGUAUGAGCAGGGCUGCGAUUUUCA	(((((...((.((((((((..((((....((((((...))))))....))))..)))))))).)).))))).	-22	AAGAGACCGGAGUUUUGCCA	-
779	no	bmo-miR-P842-5p	AAGAGACGGGAGAAAGCGGAAAU	nscaf3058:4170597:4170684	+	UAAUUUUUAUAAGAGACGGGAGAAAGCGGAAAUGUCCUAGCUUGAGUUUUGGGCUAAAUCACUUUUUAAACUAUUCUUAUAAAUACGG	.....((((((((((..((.((((((.((....((((.(((....)))..))))....)).))))))...)).)))))))))).....	-18.9	AAGAGACGGGAGAAAGCGGAAAU	-
780	no	bmo-miR-P843-5p	AAGGAAAUGAGCAUGCAGAU	nscaf2912:236471:236563	+	GUUGGCAUUAAAGGAAAUGAGCAUGCAGAUGAUUUGGCAAAAAGGCCACAUUGCAUGGUGAUAACCUUUUUUUUUACAAUACAAUGACCGAUG	((((((((((((((..((.(.(((((((.((...((((......))))))))))))).).))..))))).............)))).))))).	-24.91	AAGGAAAUGAGCAUGCAGAU	-
781	no	bmo-miR-P844-5p	AAGGAAAUGAGCAUGCAGAUGAU	nscaf2912:236471:236563	+	GUUGGCAUUAAAGGAAAUGAGCAUGCAGAUGAUUUGGCAAAAAGGCCACAUUGCAUGGUGAUAACCUUUUUUUUUACAAUACAAUGACCGAUG	((((((((((((((..((.(.(((((((.((...((((......))))))))))))).).))..))))).............)))).))))).	-24.91	AAGGAAAUGAGCAUGCAGAUGAU	-
782	no	bmo-miR-P845-5p	AAGGACAGGCGCGACUGCAG	nscaf3052:586109:586174	+	AAGCAGAAAGGACAGGCGCGACUGCAGCUAGCCACGCGGCCGCGCGGCGUGUUCUGGCGUCGG	..((....((((((.(((((.(.((.((.......)).)).)))).)).)))))).)).....	-22.6	AAGGACAGGCGCGACUGCAG	-
783	no	bmo-miR-P846-5p	AAUUAGUGACGCACUGUAUG	nscaf2993:2316032:2316111	+	CUGUAUACAUAAUUAGUGACGCACUGUAUGCGGAAUUAUUUGACAAGCAAACAUGUGCGCGCUCACUAUAUUUGCUCGGU	(((....((....((((((((((((((.(((...............))).))).)))))...))))))....))..))).	-19.76	AAUUAGUGACGCACUGUAUG	-
784	no	bmo-miR-P847-5p	AAUUGUCUUAAAUCUGGUCAUCGU	scaffold33487:496:580	+	AUUGUGUUCCAAUUGUCUUAAAUCUGGUCAUCGUCCCUCUCGUUGCUUCAGGAAAGGCUGCCAGAUAUGUAAUGCGAAACACAAC	.(((((((....((((.(((.(((((((....(((..((..(......)..))..))).)))))))...))).))))))))))).	-20.1	AAUUGUCUUAAAUCUGGUCAUCGU	-
785	no	bmo-miR-P848-5p	ACACUGUUGACCAUUUUGAGUAU	nscaf2886:929501:929582	+	CAUACAAGGAACACUGUUGACCAUUUUGAGUAUUGAAGGCCAGUUGGAGAUGCUUGUUGGUACAUAGAGUACUGCAUUAUGA	((((...((.((.((((..((((...((((((((.....((....)).)))))))).))))..)))).)).))....)))).	-18.1	ACACUGUUGACCAUUUUGAGUAU	-
786	no	bmo-miR-P849-5p	ACACUGUUUACCAUUGUGAGUAU	scaffold38029:85:166	-	CAUACCAGGAACACUGUUUACCAUUGUGAGUAUUGAAAGCCAGUUGGAGAUGCUUGUUGGUACAUAGAGUACUGCAUUAUGA	((((.(((..((.((((.(((((..(..((((((.....((....)).))))))..)))))).)))).)).)))...)))).	-21.8	ACACUGUUUACCAUUGUGAGUAU	-
787	no	bmo-miR-P850-5p	ACCUACAUGCUCUGAGGGAGU	nscaf2830:425544:425637	+	UAAAGAAGCUACCUACAUGCUCUGAGGGAGUGACUCUUAUUCCAGAUGUAAAUGAUGUCACUUGCACACAUUGUAUGGAAGGUAAGCAAGCUAG	.......(((((((.(((((..((.(.(((((((((((((.......))))..)).))))))).).))....)))))..)))).))).......	-25.3	ACCUACAUGCUCUGAGGGAGU	-
788	no	bmo-miR-P851-5p	ACCUUUUUUUGGGUAUG	nscaf2623:928155:928223	-	UUUUGGCCGUACCUUUUUUUGGGUAUGCUGUCAGACGAGCAAGAAGCCAAGAAGAAUGUGCGGUCGUGC	....((((((((.(((((((((.(.((((........))))...).)))))))))..))))))))....	-24.7	ACCUUUUUUUGGGUAUG	-
789	no	bmo-miR-P852-5p	ACUCCAGCGAGGCCCUG	nscaf3075:44496:44569	+	AGUAGCAAAUACUCCAGCGAGGCCCUGCAGGACUGAUGUGGAGAAGGGUUUCGCGUGAACAGUAGCUGCUCGCG	.((((((..((((.((((((((((((.....((....)).....)))))))))).))...))))..)))).)).	-26.7	ACUCCAGCGAGGCCCUG	-
790	no	bmo-miR-P853-5p	ACUUUUCACUGGAAGCGGAG	nscaf2818:2026533:2026623	-	GGGUUAGGUAACUUUUCACUGGAAGCGGAGGCGCUCGCUGCGGAUUACGCGUGGCGAUGCGAUCUCCGCUCCAGGGGGGAGCCGCGUCCCG	(((...((...(((..(.(((((.((((((((((((((..((.......))..)))).))).)))))))))))).)..)))))....))).	-50.6	ACUUUUCACUGGAAGCGGAG	-
791	no	bmo-miR-P854-5p	AGAAAAAGUGGUUGGGCUAU	nscaf651:90970:91058	+	UGGGUUAUCAAGAAAAAGUGGUUGGGCUAUAGUGGUACAAUGUCUGAGUUGUGAUGUGCGGAAACCAUGCUUACUUGUUCAAAGUCCAG	(((..(..((((.((..((((((..((.(((....((((((......)))))).)))))...))))))..)).)))).....)..))).	-20	AGAAAAAGUGGUUGGGCUAU	-
792	no	bmo-miR-P855-5p	AGAAAGUCUAGAGAGAUAGAAGA	scaffold8101:493:575	+	CACGCUACUCAGAAAGUCUAGAGAGAUAGAAGAAUCUUGUGACGAGAGUCUAUCAACUAGUGGCCUUCAGAGCAAACUGCGCC	..(((..(((.(((.(((...((.((((((....(((((...))))).))))))..))...))).))).)))......)))..	-19.7	AGAAAGUCUAGAGAGAUAGAAGA	-
793	no	bmo-miR-P856-5p	AGAAUAAGAACAGAAGGGCAC	nscaf2575:1536852:1536931	-	AAUAUUAAAUAGAAUAAGAACAGAAGGGCACAGCCGAACGGGGCAACGCCCUGUACUGUUUCUUUGUUUUGGGAACAAAA	.........((((((((((((((.(((((...(((......)))...)))))...))))))..)))))))).........	-23.2	AGAAUAAGAACAGAAGGGCAC	-
794	no	bmo-miR-P857-5p	AGAAUUACGCGAACUCCAACGG	nscaf2855:2724782:2724872	-	GCCGUCGACGAGAAUUACGCGAACUCCAACGGAUUCGAACACGGCUACCGUUACUGUAACAGCGGAUUCAUUGUUCGUAACAAUAAUGGCA	((((((((((((((((.(((..((...((((((..((....))..).)))))...))....)))))))).))).)))........))))).	-22.2	AGAAUUACGCGAACUCCAACGG	-
795	no	bmo-miR-P858-5p	AGACGACCGUCUGGUGUAGUGGU	nscaf1632:1623:1694	+	UUUACGUCGUAGACGACCGUCUGGUGUAGUGGUAAGUGACAUGGUCACUACACAGGGGGGUCGCGGGUUCGA	....((.....(.(((((.(((.(((((((((..(......)..))))))))).))).)))))).....)).	-27	AGACGACCGUCUGGUGUAGUGGU	-
796	no	bmo-miR-P859-5p	AGACGAUGUGUAAUGCUGACCG	nscaf2948:1664087:1664181	-	GAAAUCGAGAAGACGAUGUGUAAUGCUGACCGAACUCCACGAUCUUUGUCAUCCAAGGCCGGCCGAGCUAAUCGCGUCCUGUACAUCUCUAGUAA	......((((.(((((((((....((((.(((..((....(((....))).....))..))).).)))....))))))..)).).))))......	-20.1	AGACGAUGUGUAAUGCUGACCG	-
797	no	bmo-miR-P860-5p	AGAGGCAUUGGGGGUGCAAC	nscaf2814:356559:356626	+	UAAGUAUUAUAGAGGCAUUGGGGGUGCAACGAUUACAGCUGCCGCCGCCAGGCUUGCAAUGAUUCAUC	...(.(((((.(((((.((((.((((((.(.......).)).)))).)))))))).).))))).)...	-19	AGAGGCAUUGGGGGUGCAAC	-
798	no	bmo-miR-P861-5p	AGAGGCAUUGGGGGUGCAACG	nscaf2814:356559:356626	+	UAAGUAUUAUAGAGGCAUUGGGGGUGCAACGAUUACAGCUGCCGCCGCCAGGCUUGCAAUGAUUCAUC	...(.(((((.(((((.((((.((((((.(.......).)).)))).)))))))).).))))).)...	-19	AGAGGCAUUGGGGGUGCAACG	-
799	no	bmo-miR-P862-5p	AGAUCCGAUUGCGACUGUUUCCC	scaffold697:41664:41741	+	CAGACUGAAUAGAUCCGAUUGCGACUGUUUCCCUUUGAAGGAAAAGAGGAAUAAUUGGAAUUUGGAGGAGUUGGUCGU	..(((..(.....(((((((.(((.((((((.((((......)))).)))))).))).)).)))))....)..)))..	-22.2	AGAUCCGAUUGCGACUGUUUCCC	-
800	no	bmo-miR-P863-5p	AGCGGGCUAGUGACGAGCGGU	scaffold416:59475:59568	-	ACGGAGGGAAAGCGGGCUAGUGACGAGCGGUGAGCUGUGAGUGACGGUGUACAUUGUAGAAACCGUGUAUUUAGGGGUCCGUGACCGCAUGCGA	.((.((((...(((((((..(((...(((((...(((..((((......))).)..)))..)))))....)))..)))))))..)).).).)).	-28.4	AGCGGGCUAGUGACGAGCGGU	-
801	no	bmo-miR-P864-5p	AGCGUUCCACAUUUUUU	nscaf2998:645468:645552	-	AAAAUCGUGAAGCGUUCCACAUUUUUUGCGGAGGAUGGUCGGCAGCGCAGAGUCGUGGGACGCGGUGGUGUCCUUCAGCGAGGAC	...........((((((((((((((((((.((......)).))))...))))).)))))))))......((((((....))))))	-28.8	AGCGUUCCACAUUUUUU	-
802	no	bmo-miR-P865-5p	AGCUAGAAUACCGUGCAUUA	nscaf2930:3259227:3259319	+	CAGACGUGUCAGCUAGAAUACCGUGCAUUACUUAUAAUGCACGGACGUCACAGCUGGACCAAAAAUGCAUUAGGUAUAUAUAAUGCACGGACA	.....(..((((((.((...((((((((((....))))))))))...))..))))))..).....(((((((........)))))))......	-30.3	AGCUAGAAUACCGUGCAUUA	-
803	no	bmo-miR-P866-5p	AGGACGGACAUCUGGUCUACU	nscaf2853:1093273:1093342	+	AAGGACGACAAGGACGGACAUCUGGUCUACUGGCCCGGCUAUGUCAUGGGAGCGAGAUGUUCGUGUCCAC	..((((.......((((((((((.((((..((((........))))..))).).))))))))))))))..	-24.81	AGGACGGACAUCUGGUCUACU	-
804	no	bmo-miR-P867-5p	AGGAGAUCGUUACUGACGUCACU	nscaf2053:679757:679831	-	GUCGCGGCCGAGGAGAUCGUUACUGACGUCACUGACUACCGACCGAGCGACGCAUAACGAUCCUUCACGACGGCU	((((((...((((.((((((((.((.((((.((............)).)))))))))))))))))).)).)))).	-27.8	AGGAGAUCGUUACUGACGUCACU	-
805	no	bmo-miR-P868-5p	AGGAUAUUGAGCGGGAGCGGG	nscaf2575:2204295:2204366	+	AGCGAUAUUAAGGAUAUUGAGCGGGAGCGGGAGCGGCUGCCCCGGUUUUGUAGCGCCUCGGGUAUGUUCGCA	.((((..(..(((.(((.((.((((.((((......)))))))).))..)))...)))..)......)))).	-24.6	AGGAUAUUGAGCGGGAGCGGG	-
806	no	bmo-miR-P869-5p	AGGCACACUGUGAUCUACCG	nscaf3003:2327438:2327514	-	AAAGAUAUCUAGGCACACUGUGAUCUACCGUCAGUAUUGUAAAUAACUUGCGGUAAUAAGGGUCGUGCUAUAUUAAU	...(((((...((((((((.(....((((((.(((..........))).))))))...).))).))))))))))...	-19.2	AGGCACACUGUGAUCUACCG	-
807	no	bmo-miR-P870-5p	AGGCACACUGUGAUCUACCGUCA	nscaf3003:2327438:2327514	-	AAAGAUAUCUAGGCACACUGUGAUCUACCGUCAGUAUUGUAAAUAACUUGCGGUAAUAAGGGUCGUGCUAUAUUAAU	...(((((...((((((((.(....((((((.(((..........))).))))))...).))).))))))))))...	-19.2	AGGCACACUGUGAUCUACCGUCA	-
808	no	bmo-miR-P871-5p	AGUAUGGAUGAACUCUCCUCC	nscaf2575:1334457:1334542	+	GGCUCCAGGUAGUAUGGAUGAACUCUCCUCCGGUGGUAUGGUAAAAACGAGAUGAUGGGAUCAUCUCAAACAAUUCCUCAGAGCCC	(((((.(((..((.(((((((.(((((.((((...............)).)).)).))).))))).)).))....)))..))))).	-24.06	AGUAUGGAUGAACUCUCCUCC	-
809	no	bmo-miR-P872-5p	AGUCUGUGGGUAAUGCGAAAGAA	nscaf1898:4149005:4149088	-	GUCACACAAUAGUCUGUGGGUAAUGCGAAAGAAAAGGAGUGCUUGUGCUUGUCGUUUCGCAUUUCGCCGGCGCUCGUGCUAUAA	....(((....(((.((((..(((((((((((....(((((....))))).)).))))))))))))).)))....)))......	-21.9	AGUCUGUGGGUAAUGCGAAAGAA	-
810	no	bmo-miR-P873-5p	AGUUGAAUGAUAAUAGUGAG	nscaf2781:317930:318012	+	UUGAAUUGUGAGUUGAAUGAUAAUAGUGAGGUUGUGGUGACUCCAGACAAACCUUACCAUGUCACAUUUACUACACCUAGAAG	.......((((((.(((((...((.((((((((.(((.....)))....)))))))).))....)))))))).))).......	-19	AGUUGAAUGAUAAUAGUGAG	-
811	no	bmo-miR-P874-5p	AGUUGAAUGAUAAUAGUGAGG	nscaf2781:317930:318012	+	UUGAAUUGUGAGUUGAAUGAUAAUAGUGAGGUUGUGGUGACUCCAGACAAACCUUACCAUGUCACAUUUACUACACCUAGAAG	.......((((((.(((((...((.((((((((.(((.....)))....)))))))).))....)))))))).))).......	-19	AGUUGAAUGAUAAUAGUGAGG	-
812	no	bmo-miR-P875-5p	AGUUGAAUGAUAAUAGUGAGGU	nscaf2781:317930:318012	+	UUGAAUUGUGAGUUGAAUGAUAAUAGUGAGGUUGUGGUGACUCCAGACAAACCUUACCAUGUCACAUUUACUACACCUAGAAG	.......((((((.(((((...((.((((((((.(((.....)))....)))))))).))....)))))))).))).......	-19	AGUUGAAUGAUAAUAGUGAGGU	-
813	no	bmo-miR-P876-5p	AGUUGUGAUGGGGUUGAUGG	nscaf3072:839036:839093	+	ACAGGGAAGUAGUUGUGAUGGGGUUGAUGGGGCUACCCUAAUCCCAUAAAUGCCCUGC	.(((((.....(((...(((((((((..(((....)))))))))))).))).))))).	-24.3	AGUUGUGAUGGGGUUGAUGG	-
814	no	bmo-miR-P877-5p	AUAAGAUCGCUGACGUCAUC	nscaf2782:46513:46599	+	GGUAUCAGGGAUAAGAUCGCUGACGUCAUCAAGCAUGACUUUUACGUUGAUGACAUGCUGACUGGAGGUGAUGAUUUAAAUGAGGUU	....(((.((((...((((((..(((((.((.(((((((......))).))).).)).)))).)..)))))).))))...)))....	-18.2	AUAAGAUCGCUGACGUCAUC	-
815	no	bmo-miR-P878-5p	AUAUUAGCUACGCGGACGAU	scaffold17627:212:304	-	UGCGUCAAUAAUAUUAGCUACGCGGACGAUAUGGUGCUGCUGGGACCAUCGGCAGGUGCUAUUCGUAAGAUGCUGGCUAUAUGCGAGACCUAC	...(((....((((.(((((.(((.((((.((((..(((((((.....)))))).)..))))))))....))))))))))))....)))....	-31.3	AUAUUAGCUACGCGGACGAU	-
816	no	bmo-miR-P879-5p	AUAUUCGAUAUGUGAACGGUUC	nscaf2053:582982:583080	+	UUCACAACUGAUAUUCGAUAUGUGAACGGUUCCGAGAACGUAGUUGCGGACUUCUUAUCGCGCAUAGAGACUGUAACGUGUUCCACGAACAUCGACUAC	..........(((.((..((((((..((((...(((..(((....)))..)))...))))))))))..)).)))..(((((((...))))).)).....	-20.1	AUAUUCGAUAUGUGAACGGUUC	-
817	no	bmo-miR-P880-5p	AUAUUGUUCGUCUGAAGGUGU	nscaf2993:991407:991498	+	UUUGACAAGGAUAUUGUUCGUCUGAAGGUGUUCCGCCGUCGCUUGUGCGUGAUUGCUCCCGGCUGCAGACUGCGCAAUGACCACUUGUUCUU	...((((((..((((((.((((((.((.((....((.(((((......))))).))...)).)).))))).).))))))....))))))...	-26.4	AUAUUGUUCGUCUGAAGGUGU	-
818	no	bmo-miR-P881-5p	AUAUUUAUCAAGUGCUGAUUU	nscaf3034:284719:284798	+	GCAGAACAAGAUAUUUAUCAAGUGCUGAUUUGAAUCGAGCAGCGUUUCAAAUCAGCACAAAUUACAAUAUUACAUAUUAA	.........((((((((....(((((((((((((.((.....)).)))))))))))))....)).)))))).........	-22	AUAUUUAUCAAGUGCUGAUUU	-
819	no	bmo-miR-P882-5p	AUCAAGCAGGAGCGGGUGCU	nscaf2176:3487808:3487894	-	AUGUGUAUGUAUCAAGCAGGAGCGGGUGCUGGAGUUGCUGCAAUGGUAGUUUCGGCGGCUGUUGAUGGCGUGGUGGCUGCCGGCGUC	(((((((..(((((.((...(((((.(((((((..((((.....))))..))))))).)))))....)).)))))..)))..)))).	-28.2	AUCAAGCAGGAGCGGGUGCU	-
820	no	bmo-miR-P883-5p	AUCAUAGUUAAGAGCUCAAAAC	nscaf2842:1384485:1384583	+	GAGAGUGUGUAUCAUAGUUAAGAGCUCAAAACCUGGCGGUCGUACAAUCGCUUCGUAGGUUCUGUGUUUAUGAAGUAGGUAAACAUGAUAUAGUAGAAA	....((((.((((....(((.((((.((.(((((((((((......))))))....))))).)).)))).)))....)))).)))).............	-22	AUCAUAGUUAAGAGCUCAAAAC	-
821	no	bmo-miR-P884-5p	AUCUCAAAGAAUUUAGUUUAUGG	nscaf2943:2444060:2444153	+	CUUCUUUCUGAUCUCAAAGAAUUUAGUUUAUGGUGGAACGGCCCUAAAUGGCUCACCCAUGAAGAAAUAUUGAUGUCUCGUGGAGAUAAUAUUU	((((.....(((.((((...((((..(((((((.(....((((......))))..)))))))).)))).)))).)))....)))).........	-19.3	AUCUCAAAGAAUUUAGUUUAUGG	-
822	no	bmo-miR-P885-5p	AUGGAACGUGAAUAAGGCGC	nscaf2674:6472646:6472724	-	GUACAGCAAGAUGGAACGUGAAUAAGGCGCUUUAGACGUUCUCGGUUUAGUGUUUUUUAAUACAGUGCCAUCUAUGAUA	...((...((((((.(((((...((((((((.....((....))....))))))))....))).)).)))))).))...	-18.2	AUGGAACGUGAAUAAGGCGC	-
823	no	bmo-miR-P886-5p	AUGGAGCUGGACACGGAGGAGAG	nscaf3013:592051:592145	+	GGAGGACGCCAUGGAGCUGGACACGGAGGAGAGCCACGCGGACGCGGAGCCGCACGCGCCGCCCUCCAUGCUGCUGCCCGACCAGGUACCCACCA	((.((..(((.(((..(.((.(((((.((((.((..((((...(((....))).))))..)).))))...))).)))).).))))))..)).)).	-38.2	AUGGAGCUGGACACGGAGGAGAG	-
824	no	bmo-miR-P887-5p	AUGGAUGUAAUGGAGGAUGG	nscaf2943:2432065:2432148	-	CCUAAUAGUAAUGGAUGUAAUGGAGGAUGGAGUCGCUCGCGUCCGCAGGACAUACCUUCAAUACCCUGCACGUGUCUUCUGGGU	((((..((..((((..(((.((((((.((..(((.((.((....))))))).)))))))).)))....).)))..))..)))).	-19.8	AUGGAUGUAAUGGAGGAUGG	-
825	no	bmo-miR-P888-5p	AUUAUUGACCAAUCCUAUCAU	nscaf2938:82198:82286	-	CAUCACGAGUAUUAUUGACCAAUCCUAUCAUCGGACGCCAUGAAUCACGCGUCAUCUGUUGGAGGUGAUGUUGAGUCAAGCUCCAUAAU	......((((....(((((((((...((((((.(((((..........))))).((....)).)))))))))).)))))))))......	-21.1	AUUAUUGACCAAUCCUAUCAU	-
826	no	bmo-miR-P889-5p	AUUCAUAUGAAGAUUUGCAAG	scaffold5869:506:585	-	GAGACAGAUUAUUCAUAUGAAGAUUUGCAAGACUCUCCGCAGCAAGCAAGAGGGCAAGCUUCGUGAGAUUAGUCGACAAC	......(((((.((.(((((((.(((((....((((..((.....)).)))).)))))))))))).)).)))))......	-24.9	AUUCAUAUGAAGAUUUGCAAG	-
827	no	bmo-miR-P890-5p	AUUGACCGCAUGAAGGG	nscaf1681:593494:593566	-	GCCUCCGAUCAUUGACCGCAUGAAGGGCGUCGUGGAAUGGGAUCUUUAGUGUGGUGCGGAUUUGGUCGAACCA	.....((((((((((((((((.(((((..((((...))))..))))).))))))).)))...)))))).....	-20.1	AUUGACCGCAUGAAGGG	-
828	no	bmo-miR-P891-5p	AUUGGAUCGAAGAUUUAAUC	nscaf2925:560770:560839	-	UGGAUUCAGGAUUGGAUCGAAGAUUUAAUCUAUACCCUAUAGAUGAAACCUUUGAUCUUAUGCUUACCGA	.((....((.((.(((((((((.(((.(((((((...))))))).))).))))))))).)).))..))..	-19.6	AUUGGAUCGAAGAUUUAAUC	-
829	no	bmo-miR-P892-5p	AUUGGGACCGUCGGAAUACCGA	nscaf2855:513786:513862	-	GAACAAUAACAUUGGGACCGUCGGAAUACCGAGCAAUUUCACCCGCUCGGUGGAAGAUUUUCCCAUUGUCGUUAUCC	....((..(((.(((((..(((....((((((((..........))))))))...)))..))))).)))..))....	-27.6	AUUGGGACCGUCGGAAUACCGA	-
830	no	bmo-miR-P893-5p	AUUUUGUUGGUUUUCGG	nscaf2833:84749:84835	+	AGUAAGUAAAAUUUUGUUGGUUUUCGGAAACAGCGCAAUGGCGGCCGUCGCGCCUCACGCGGGAAACAAACUGAAAUUGUAUGUCCG	.....(((.(((((((((.((((((.(.....((((.((((...)))).))))......).)))))).))).)))))).))).....	-20.9	AUUUUGUUGGUUUUCGG	-
831	no	bmo-miR-P894-5p	CACCCGCUGUAUGAUUGUCC	scaffold24157:272:364	+	UGCAAGGAAGGACACCCGCUGUAUGAUUGUCCGAGGUACGAGAGAGCUACGGUGCAGGAACGAUGGAGGAUGGCAAAGGAGUCACGCCUAUGU	.((((((...(((.((.(((((.(.(((((((...((((.((....))...)))).)).))))).)...)))))...)).)))...))).)))	-24.4	CACCCGCUGUAUGAUUGUCC	-
832	no	bmo-miR-P895-5p	CACGAGACCUGGAGGAACUC	scaffold9063:468:545	+	CCGGUGCAGCCACGAGACCUGGAGGAACUCCUAUGCGAGAGGGAGGCCACUGAGAAGCUUUCUUGGUGAGCCACUGGG	(((((((.((((.((((.((..(((..(((((........)))))..).))....)).)))).))))..).)))))).	-26.2	CACGAGACCUGGAGGAACUC	-
833	no	bmo-miR-P896-5p	CACGGGACCGGUUAAC	nscaf2901:1123216:1123288	-	GCGAACUUAUCACGGGACCGGUUAACGUGGCGUGAUUGUUGGUAAAUGGUUGAUCGGUUUGGGAGAUUUUUGA	.((((...(((.(.((((((((((((.((.((.......)).))....)))))))))))).)..))).)))).	-18.9	CACGGGACCGGUUAAC	-
834	no	bmo-miR-P897-5p	CAGACCUCGUCGGGGC	nscaf2925:487410:487478	-	AAUUCCUCGUCAGACCUCGUCGGGGCGAAAAAUAAAAGUUGUCCAGCGUGGCGAGGCGGGCGGAGCCGU	....(..((((.(.((((((((((((((..........))))))....))))))))).))))..)....	-22.9	CAGACCUCGUCGGGGC	-
835	no	bmo-miR-P898-5p	CAGGCUAUCAGUCCGCUGCUAUG	nscaf2575:1430766:1430839	-	UUUUAUUACUCAGGCUAUCAGUCCGCUGCUAUGCGAUCAAGCCGAGCCCGUCUGGUGGCCCAUGAAAACUCAGU	.........((((((((((((..((..(((..((......))..))).)).)))))))))..))).........	-20.7	CAGGCUAUCAGUCCGCUGCUAUG	-
836	no	bmo-miR-P899-5p	CAUUACUUGAAGGACAGUUC	scaffold40189:361:449	+	AUUUGGUUCGCAUUACUUGAAGGACAGUUCGAAAACUUCGGCAUAACUGACGACCAUGCGAAGUUCAACCAAGUAAUUACGAACUUGGA	....((((((.((((((((..((((..((((......(((.((....)).))).....))))))))...))))))))..))))))....	-20.7	CAUUACUUGAAGGACAGUUC	-
837	no	bmo-miR-P900-5p	CAUUAUCAUAGGCUGCAGACACAU	nscaf2216:1967181:1967277	+	UCAGAAUCGACAUUAUCAUAGGCUGCAGACACAUCUAAGAAUGCUGCUAACACAGACUUAUUGUAUGAAAAUGCCAAUCUUAUGUCUGUCGUACUGC	.(((...(((((....((((((..(((....(((.(((.....(((......))).....))).)))....)))....))))))..)))))..))).	-19.3	CAUUAUCAUAGGCUGCAGACACAU	-
838	no	bmo-miR-P901-5p	CCGAAGGUUGAGAGUUCGAU	nscaf3027:3398651:3398734	-	CGGUUGAUCACCGAAGGUUGAGAGUUCGAUUCUACCUAUGGCGGAAGUCAAAAGGGCGCUGUCUUAUACCUUCAGACACAGCCC	.(((((....(.(((((((((((...((......(((.((((....))))..))).))...))))).)))))).)...))))).	-25.7	CCGAAGGUUGAGAGUUCGAU	-
839	no	bmo-miR-P902-5p	CCUAGUGCGAGUUUGUUAAC	nscaf2686:12870:12946	-	GAUCAGCGUGCCUAGUGCGAGUUUGUUAACGUUCUCGAUAACGUAAAAGUGAAUCAAAUUUGUAUGGGAGUUGAACG	..(((((...((((.((((((((((...((.....((....)).....))....)))))))))))))).)))))...	-21.3	CCUAGUGCGAGUUUGUUAAC	-
840	no	bmo-miR-P903-5p	CGACUGCAUCUCAUCGAGGC	nscaf2829:2993147:2993232	+	CAUUCCUCUGCGACUGCAUCUCAUCGAGGCGAAUAUCAAUUCUGGCUAUUUGCGAUAUUGACGUAGCUGUAUCUGCGUGGGGCGUC	....((((((((..((((.(((.((((.((((((((((....))).)))))))....)))).).)).))))..)))).))))....	-21.4	CGACUGCAUCUCAUCGAGGC	-
841	no	bmo-miR-P904-5p	CGAGAUGGGAUUCCGGACCCAU	nscaf463:445134:445222	+	ACGAGUCAAACGAGAUGGGAUUCCGGACCCAUCCACGAGACCCAAAAGAGAUAGAGGCACGGAAUCCGACCAAACGAGAAGUGACAAGC	....((((..((.(.(.((((((((..(((((((.............).))).).))..)))))))).).)...)).....))))....	-20.32	CGAGAUGGGAUUCCGGACCCAU	-
842	no	bmo-miR-P905-5p	CGCUGUACGAUUGUCCGAGGUAC	nscaf463:443810:443881	+	GAAGGACACCCGCUGUACGAUUGUCCGAGGUACAAGGGUGCUACGGUGUAGGAACGGUGGAGAAUGGCCAAG	...((.((((((((((.(.((...(((.(((((....))))).))).))..).))))))).)..)).))...	-20.9	CGCUGUACGAUUGUCCGAGGUAC	-
843	no	bmo-miR-P906-5p	CGCUGUAUGAUUGUCCGAGGU	scaffold22416:525:602	-	GAAGGACACCCGCUGUAUGAUUGUCCGAGGUACGAGGGAGCUACGGUGCAGGAACGAUGGAGAAUGGCCAAGGAGUCG	....(((.((.(((((.(.(((((((...((((.((....))...)))).)).))))).)...)))))...)).))).	-19.6	CGCUGUAUGAUUGUCCGAGGU	-
844	no	bmo-miR-P907-5p	CGCUGUCGACAUGUGCCGGA	scaffold37256:181:249	-	GUCACGCAUGCGCUGUCGACAUGUGCCGGAACGUCCGCGCAUGUGCUGUAAAGUGGAGAAGCCUUGACA	((((.((.(.((((..((.((((((((((.....))).))))))).))...)))).)...))..)))).	-24.4	CGCUGUCGACAUGUGCCGGA	-
845	no	bmo-miR-P908-5p	CGGAAUAAGGAUUAGGA	nscaf2983:3309289:3309374	+	UGAUUAAAAUCGGAAUAAGGAUUAGGAAAUUGCAAACGCUUGAAGAGGCCAGGCCAUACCUUCUGAUUAUUAAUCCGGUAGAUUAC	(((((...((((((.(((.((((((((....((....)).......(((...))).....)))))))).))).)))))).))))).	-19.2	CGGAAUAAGGAUUAGGA	-
846	no	bmo-miR-P909-5p	CGGACAGCUUCAGCGCCGCAGA	scaffold13727:597:662	+	GCCGAAUCAGCGGACAGCUUCAGCGCCGCAGAGAAUACUGCGAGACUUCGGCGUACGUUGAGAGGA	.((...((((((.((.(((..(((..(((((......))))).).))..))))).))))))..)).	-23	CGGACAGCUUCAGCGCCGCAGA	-
847	no	bmo-miR-P910-5p	CGGAGAGUCGCGGAGUG	scaffold699:75:167	+	GGGGCGACAACGGAGAGUCGCGGAGUGCCGGCGCGUCAAGGCCGGCCUUGUAAGCUUCGAACUUUGCGAUUAUGUCCGGACAGACGUCGCGGA	...(((((..((((.(((((((((((..(((.((..(((((....)))))...)).))).)))))))))))...)))).......)))))...	-40.6	CGGAGAGUCGCGGAGUG	-
848	no	bmo-miR-P911-5p	CGGAUUUCUGCUGCAUGCUG	scaffold8359:241:316	-	GAUCAACUCCCGGAUUUCUGCUGCAUGCUGCGGUUCCAGUUGCGACAACACGUAGUAGAACUUCGUGGCGUCUGCG	.....((.((((((.(((((((((.((.((((..........)).)).)).))))))))).)))).)).)).....	-21.8	CGGAUUUCUGCUGCAUGCUG	-
849	no	bmo-miR-P912-5p	CGGGAAACGGUAUUGAACUCAA	nscaf2931:1826913:1826980	-	CGACCUUCACCGGGAAACGGUAUUGAACUCAAUUAAUGCGAUUAAGCCGAGCACUGGUGGUAGGACGU	((.((((((((((....((((.((((.(.((.....)).).))))))))....))))))).))).)).	-20.4	CGGGAAACGGUAUUGAACUCAA	-
850	no	bmo-miR-P913-5p	CGUGAAUUGAAGACGAAUCCUU	scaffold939:1596:1693	-	CCGACGUGAUCGUGAAUUGAAGACGAAUCCUUCUGAGAGGAAGGAUCGGACGUGAUGUGACGUAAAGGCGAAAAGAAAAAUAGCCCAUUAAUGUUGGU	(((((((...(((.(((((....(((.(((((((....))))))))))....)))).).)))....(((.............))).....))))))).	-25.22	CGUGAAUUGAAGACGAAUCCUU	-
851	no	bmo-miR-P914-5p	CGUGGGUUCGAGCCGC	nscaf2204:2363982:2364062	+	AGUCGGAGAGCGUGGGUUCGAGCCGCGGGGUCGAUGUGGGGGAGGAGUUCGGAGGCUGCGGACUCACCGUGCGGUUGGUUA	(..((.(..(.(((((((((((((.((((.((............)).))))..)))).)))))))))).).))..).....	-27.6	CGUGGGUUCGAGCCGC	-
852	no	bmo-miR-P915-5p	CGUUUACGGGAAUUCU	nscaf2330:1811955:1812016	+	UUGUGUAUUGCGUUUACGGGAAUUCUUUUUGAGAUUUUCCCAUUUUAAACGCAACUGCUGUG	....((((((((((((.(((((.((((...))))..)))))....))))))))).)))....	-18.9	CGUUUACGGGAAUUCU	-
853	no	bmo-miR-P916-5p	CUCGGACUAUGGCGGAAGGG	nscaf2887:776805:776876	-	UAAACGCGGACUCGGACUAUGGCGGAAGGGCUGAUCCUCAUUCCCAUAAAAGGGUCGAGUUGAUCGUGGUGC	....((((((((((..((((((.(((.(((......))).)))))))....))..))))))...))))....	-20.4	CUCGGACUAUGGCGGAAGGG	-
854	no	bmo-miR-P917-5p	CUUGAUGAUAUUGUUGGCAGG	scaffold10907:679:750	-	UUGGCGGCUUGAUGAUAUUGUUGGCAGGCGAUUUCAGGCAGACGUUGCCAGUAAUUCCCCGUGGAACGCCUG	..((((..((.(((..(((((((((((.((.(((.....))))))))))))))))....))).)).))))..	-20.1	CUUGAUGAUAUUGUUGGCAGG	-
855	no	bmo-miR-P918-5p	GAAAACGGAGAUGUAGCGGAU	nscaf1690:4162530:4162617	-	ACCUUUGGAUGAAAACGGAGAUGUAGCGGAUGGUGCCCGCGUUGCGAAUGCUCGCCGCAGGUAGGUGCUUUCGUUUUUAUCUUUAAAA	......((((((((((((((..(((.(......((((.(((..((((....))))))).))))).)))))))))))))))))......	-27.2	GAAAACGGAGAUGUAGCGGAU	-
856	no	bmo-miR-P919-5p	GAAACACCGAACGGAUCACCU	nscaf2655:2591765:2591859	-	UACUCGAAGCGAAACACCGAACGGAUCACCUGAAGCGAAGCGAAAGAAGCGAAUUGAGAGUUUUAAAGUGUUUGUUGAGUGUUUCAAGUGUUCUA	..........(((((((..((((((.(((.((((((...((.......)).........))))))..)))))))))..)))))))..........	-19.8	GAAACACCGAACGGAUCACCU	-
857	no	bmo-miR-P920-5p	GAAACAGCCAACGGAUCACCU	nscaf2953:855130:855227	+	UACUCGAAGCGAAACAGCCAACGGAUCACCUGAAGCGAAGCGGAAGAAGCGAAUUGAGUGUUUUAAAGUGUUUGUUGAGUGUUUUAAGUGUUCUAAGU	((((..(((((.(((((.((..(((.(((..((..((...(....)...))..))..))).)))....)).)))))...)))))..))))........	-20.4	GAAACAGCCAACGGAUCACCU	-
858	no	bmo-miR-P921-5p	GAAACAGCGAACGGAUCACCUU	nscaf2176:631331:631419	-	AGUUCGAAGCGAAACAGCGAACGGAUCACCUUAAGCGAAGCGGAACAAGCGAAUUGAGAGUAUUUGUGAAGUGUUUUAAGUGUUGAAUA	.((((((.((((((((.(..((((((.(((((((.....((.......))...))))).))))))))...)))))))..)).)))))).	-19.3	GAAACAGCGAACGGAUCACCUU	-
859	no	bmo-miR-P922-5p	GAAACAGCGCACGGAUCACCU	nscaf2965:2886:2976	-	UACUCGAAGCGAAACAGCGCACGGAUCACCUGAAGCGAAGCGGAAGAAGCGAUUUGAGAGUUUUAAAGUGCUUGUGAAGUGUUUUAAGUGU	((((..(((((..((((.((((..(..((((.(((((...(....)...)).))).)).))..)...))))))))....)))))..)))).	-24.1	GAAACAGCGCACGGAUCACCU	-
860	no	bmo-miR-P923-5p	GAAACAGCGUACGGAUCACCU	nscaf2953:2498534:2498624	-	UACUCGAAGCGAAACAGCGUACGGAUCACCUGAAGCGAAGCGAAAGAAGCGAAUUCAGAGUUUUAAAGUGUUUGUUGAGUGUUUUAAGUAU	((((..(((((...((((((((..(..(((((((.((...(....)...))..))))).))..)...)))..)))))..)))))..)))).	-22.1	GAAACAGCGUACGGAUCACCU	-
861	no	bmo-miR-P924-5p	GAAAGAUGUUGAACGCUGCC	nscaf2136:3300207:3300274	+	AUAGGAGAGAGAAAGAUGUUGAACGCUGCCGAGCGCGGAGGCCGAUUAUGCAUCUUUGUCGCUCAUUG	....(((.((.(((((((((((.((((.(((....))).)).)).))).)))))))).)).)))....	-23.5	GAAAGAUGUUGAACGCUGCC	-
862	no	bmo-miR-P925-5p	GAACGCGAGACGCGACC	nscaf2767:2397726:2397795	+	AAAUACACGCGAACGCGAGACGCGACCGAUCGACGCAACGGACGCGCCGUUUGUGACUCGUGUUGAGAGU	......((((((.((((((.((((.(((..........))).))))...))))))..)))))).......	-20.4	GAACGCGAGACGCGACC	-
863	no	bmo-miR-P926-5p	GAAUAGGAGCUAGAGAAUAU	nscaf2842:581217:581293	+	GUGCCGAGGUGAAUAGGAGCUAGAGAAUAUGAAUCGUCUUGAUACUUUGUUUGAUAGUUCGUUUGUUACAAAGGUUU	..(((...((((..(.((((((..(((((.(.(((.....))).)..)))))..)))))).)...))))...)))..	-18.3	GAAUAGGAGCUAGAGAAUAU	-
864	no	bmo-miR-P927-5p	GACACAGCGAACGGAUCACCU	nscaf3053:572442:572532	+	UACUCGAAGCGACACAGCGAACGGAUCACCUGAAGCGAAGCGGAAGAAGCGAAUUGAGAGUUUUAAAGUGUUUGUUGAGUGUUUUAAGUGU	((((..((((.((.(((((((((.(..((((.((.((...(....)...))..)).)).))..)....))))))))).))))))..)))).	-21.9	GACACAGCGAACGGAUCACCU	-
865	no	bmo-miR-P928-5p	GACGACCGCGGCGUGCC	nscaf2204:4323690:4323778	-	GAAGCGAACAGACGACCGCGGCGUGCCCACACUCGGCCGCGAAAUGCAGAGCGGUCGCGCCGCACAAGGCGCGGUCGUCGACGCGCGCA	...(((....((((((((((.(((((.....(.(((((((..........))))))).)..))))..).))))))))))....)))...	-45.2	GACGACCGCGGCGUGCC	-
866	no	bmo-miR-P929-5p	GACUCUCCUGGACUCGAGCGUG	scaffold22397:2:66	-	GCUCCACGGUGACUCUCCUGGACUCGAGCGUGCGAAGCAGAUCGGCCUGAAGGGACCCAAGGAGA	.((((..((.(.((((.(.((.(.(((...(((...)))..)))))).).)))).)))..)))).	-18.1	GACUCUCCUGGACUCGAGCGUG	-
867	no	bmo-miR-P930-5p	GAGAACGAACAUCCCGAGGAGG	nscaf2902:8970507:8970588	-	CAGCGCCAUCGAGAACGAACAUCCCGAGGAGGCACAACUCAUUCGGGAACGCGUCGAACAGAUCACUCAGAACUGGGAGCAA	..((.((.((((...((....((((((((((......))).)))))))...)))))).(((.((.....)).))))).))..	-25.3	GAGAACGAACAUCCCGAGGAGG	-
868	no	bmo-miR-P931-5p	GAGCAGGAGCUGGUUC	nscaf2902:2501651:2501734	-	UUGUAUGUUGGAGCAGGAGCUGGUUCUGGUACAUCCGAAUCCCAUUCCGAACUGAGAUCAUCGCUCGAUGCCUCCGUGUAAUCC	.........((((((.(((((((((..(((...((.((((...)))).)))))..)))))..))))..)).)))).........	-20	GAGCAGGAGCUGGUUC	-
869	no	bmo-miR-P932-5p	GAGCAGGAGCUGGUUCU	nscaf2902:2501651:2501734	-	UUGUAUGUUGGAGCAGGAGCUGGUUCUGGUACAUCCGAAUCCCAUUCCGAACUGAGAUCAUCGCUCGAUGCCUCCGUGUAAUCC	.........((((((.(((((((((..(((...((.((((...)))).)))))..)))))..))))..)).)))).........	-20	GAGCAGGAGCUGGUUCU	-
870	no	bmo-miR-P933-5p	GAGCAUGGACUGACCUACAG	nscaf2216:2166235:2166327	-	CUACGCUGGGGAGCAUGGACUGACCUACAGUAAAGCAAAAAGUAAAGUUCUGCUUUUCAAUGGUAGGUCAGGUGCACCCGUUCCAGUUCGUGU	.((((((((((.((((...(((((((((...((((((.............))))))......))))))))))))).))....))))..)))).	-31.02	GAGCAUGGACUGACCUACAG	-
871	no	bmo-miR-P934-5p	GAGGAACUUAUGAAGGAGCGGU	nscaf2853:5186249:5186342	-	AAUCUAUGGAGAGGAACUUAUGAAGGAGCGGUUGGACUUUUGGCGGGAACUCCAAAAAGAGCGCGCGUACAAUUUGAAAUUUUUUUCAUUUUUA	.....((((((((((..(((((.(.(.(((.((....((((((.(....).)))))).)).))).).).))...)))..)))))))))).....	-18.6	GAGGAACUUAUGAAGGAGCGGU	-
872	no	bmo-miR-P935-5p	GAGGAUGAUGAUUAAUC	nscaf2734:632685:632762	+	GGAGUGUGGGGAGGAUGAUGAUUAAUCUGAAUGUUUGUCGUCGUCGCGGCCUAAAAGAUAAGACGUCCGGUGCAUUCG	.((((((.(((.((((((((((.(((......))).))))))))).)..)))....(((.....)))....)))))).	-20.1	GAGGAUGAUGAUUAAUC	-
873	no	bmo-miR-P936-5p	GAGUAGACUGAAGACUGUGG	nscaf2204:4385258:4385338	+	UUGCUAGCUAGAGUAGACUGAAGACUGUGGUAAAGAUGCUGGAGACAUACCUUCACAGCAGCAGUAGACUUUUACAAAAAA	......(..(((((..((((..(.((((((...((.((.((....)))).)))))))))..))))..)))))..)......	-19.3	GAGUAGACUGAAGACUGUGG	-
874	no	bmo-miR-P937-5p	GAUAAGAUCGCUGACGUCAU	nscaf2782:46512:46600	+	AGGUAUCAGGGAUAAGAUCGCUGACGUCAUCAAGCAUGACUUUUACGUUGAUGACAUGCUGACUGGAGGUGAUGAUUUAAAUGAGGUUA	.....(((.((((...((((((..(((((.((.(((((((......))).))).).)).)))).)..)))))).))))...))).....	-18.2	GAUAAGAUCGCUGACGUCAU	-
875	no	bmo-miR-P938-5p	GCACACGUAGUGCAGGACGG	nscaf2797:1047998:1048079	-	GAACCGACCGGCACACGUAGUGCAGGACGGCCUCCUGAUAGAUAGAGCGACCACCUGCACAAGGCAGUCACUGGUCACGUCA	((...((((((...((((.(((((((..((((((..........))).).)).)))))))...)).))..))))))...)).	-26.3	GCACACGUAGUGCAGGACGG	-
876	no	bmo-miR-P939-5p	GCAGAGGUCAAGACGAGGACGGG	nscaf3068:395450:395522	+	CACACGGGUCGCAGAGGUCAAGACGAGGACGGGAACCGUGGUGCGAGGCUUCAACUCCAUCUGCCCCCUCCCU	.....(((..(((((((...((..((((.(....((....))....).))))..)))).))))).))).....	-19	GCAGAGGUCAAGACGAGGACGGG	-
877	no	bmo-miR-P940-5p	GCAGUCGUGGCCGAGCAGCG	nscaf3043:22119:22193	+	UGAGGACGAAGCAGUCGUGGCCGAGCAGCGCCGCGUUGAUGGCCUGCAGCUGGUUGGGCCGGAACUUCGUCAGGC	....(((((((...(((.(.((((.((((((.((.......))..)).)))).)))).))))..)))))))....	-31.2	GCAGUCGUGGCCGAGCAGCG	-
878	no	bmo-miR-P941-5p	GCAUCGGUCGGUCGGUC	nscaf1071:1195462:1195536	+	GUUCUGACGGGCAUCGGUCGGUCGGUCCAGGUUCAACAGCGAGAUCGACGCUCGGACUGGCUACAAGACGGAGCU	.........(((.((.((((((((((((.(......).(((.......)))..)))))))))....))).)))))	-23.8	GCAUCGGUCGGUCGGUC	-
879	no	bmo-miR-P942-5p	GCAUCUUGUAUUCUCGGACCAUU	nscaf3034:647951:648050	+	UGUACCGAAUGCAUCUUGUAUUCUCGGACCAUUAUACGAACUUUUAAAAAAAGAAACAAAGUGGCGUUGGUCUAAGUUACAUGAUAAGGCGUUUAAUGAA	......(((((((((.((((..((..(((((....(((.(((((.............)))))..))))))))..)).)))).)))...))))))......	-22.62	GCAUCUUGUAUUCUCGGACCAUU	-
880	no	bmo-miR-P943-5p	GCAUCUUGUAUUCUCGGGCCAUUA	nscaf3097:3070630:3070729	-	UGUACCGAAUGCAUCUUGUAUUCUCGGGCCAUUAUACGAACUUUUAAAAAAAGAAACAAAGUGGCGUUGGUCUAAGUUACAUGAUAAGGCGUUUAAUGAA	......(((((((((.((((..((..(((((....(((.(((((.............)))))..))))))))..)).)))).)))...))))))......	-22.02	GCAUCUUGUAUUCUCGGGCCAUUA	-
881	no	bmo-miR-P944-5p	GCGACACUGAAGAGACGGGUG	nscaf1690:7088533:7088618	-	UUUAUUUAUUGCGACACUGAAGAGACGGGUGAUGCAGAAACUUAAAUUGAAUUUCCCGUUUCGAUGUCAGUGUUUUCUGACAGAGU	............((((((((.((((((((.(((.(((.........))).))).))))))))....))))))))............	-24.3	GCGACACUGAAGAGACGGGUG	-
882	no	bmo-miR-P945-5p	GCGGCGAUGAUGGUGGUGAAG	nscaf3031:315870:315952	+	GAUGAGGAACGCGGCGAUGAUGGUGGUGAAGAACGUGGAGAGGCAUUAGCACUACUACUGGAAUGUUGCGGAGAUGCCAGUUG	.....((..(((((((.(..((((((((...((.((......)).))..))))))))..)...)))))))......)).....	-19.8	GCGGCGAUGAUGGUGGUGAAG	-
883	no	bmo-miR-P946-5p	GGAUCGUUAGAUGAGAUGACA	nscaf3035:574434:574519	+	CCAGUCAGAAGGAUCGUUAGAUGAGAUGACAAGAGCAGGAACAGAGCAGCGAUAUCGUCUCAUAUUCUUCCAGACUUUAGAAGGGG	((..((.((((..(.(..(((((((((((.....((............))....))))))))...)))..))..)))).))..)).	-20	GGAUCGUUAGAUGAGAUGACA	-
884	no	bmo-miR-P947-5p	GGCUUUCUUGUGGUUCC	nscaf3026:3663221:3663293	+	ACAGCUGAUGGGCUUUCUUGUGGUUCCGACGGUUACUUACAAACAAUAGGAACCGCGUGGAACUUUUUGCUAA	..(((....(((.((((.(((((((((....(((.......)))....))))))))).)))))))...)))..	-22.6	GGCUUUCUUGUGGUUCC	-
885	no	bmo-miR-P948-5p	GGGAAGUCCGUUUCUACACAGG	nscaf1898:1306685:1306761	-	CGUUCUAUCUGGGAAGUCCGUUUCUACACAGGAAAGCAGCUUUUCUGGGGUAUGGGGCUGCCCUAAUACCGAUCGCC	((.(((((..(((.(((((....((...((((((((...)))))))).))....))))).)))..)))..)).))..	-22	GGGAAGUCCGUUUCUACACAGG	-
886	no	bmo-miR-P949-5p	GGGGACGACUCUGAUACGGA	nscaf1525:32380:32444	-	UGUGUUUCUUGGGGACGACUCUGAUACGGACCGGACCGUGGAGGAGCGCCGCAGUCUUACCCACG	.(((....(((.((.((.((((..(((((......)))))..)))))))).))).......))).	-21.2	GGGGACGACUCUGAUACGGA	-
887	no	bmo-miR-P950-5p	GGGGAGUCCGAUGUUGUCGCU	nscaf2986:3570613:3570688	+	AAUUGUAGUCGGGGAGUCCGAUGUUGUCGCUAAGACCGGCCGUGGCGAGGGGCCGGACUCAAUCCUCGCUGUAUCC	.....((((.((((((((((...((.((((((.(......).)))))).))..)))))))...))).)))).....	-25.4	GGGGAGUCCGAUGUUGUCGCU	-
888	no	bmo-miR-P951-5p	GGUCUUGCAGUGGUUGCUAU	nscaf2993:276784:276853	-	UCCAGGUCCGGGUCUUGCAGUGGUUGCUAUUGGCGAAGGAGAGGGCGAGUAGUGUGGCUCUGGACUAUAC	....((((((((((..(((.((.(((((.....(....)....))))).)).)))))).)))))))....	-25.9	GGUCUUGCAGUGGUUGCUAU	-
889	no	bmo-miR-P952-5p	GUACUGUAUAACCAUUGCCAU	scaffold418:130776:130864	+	AUUGGCCAACGUACUGUAUAACCAUUGCCAUGAGAACAACGUAAUGGCAGUAGAACAACGGGGAUGUCGCAGGGGUGCUAGGGGCUGUU	...((((.((((.((((....(.((((((((............)))))))).)....))))..)))).(((....)))....))))...	-21.5	GUACUGUAUAACCAUUGCCAU	-
890	no	bmo-miR-P953-5p	GUCACACGGAUCGUUUUGUAGCA	scaffold42301:232:331	+	AUAUUGGCGAGUCACACGGAUCGUUUUGUAGCAUCACAGAGAUUGCAAAAAGGUCUUGAUAAAAUAUCCACAUGGCUACACAAGUGGCGAAUAAGAGCCA	....((((..((((...(((((.((((((((..((...))..)))))))).)))))))))..............(((((....)))))........))))	-24.9	GUCACACGGAUCGUUUUGUAGCA	-
891	no	bmo-miR-P954-5p	GUCUGUAGAAGUGAUGUCAU	nscaf2956:272232:272316	-	AAUAUCACCUGUCUGUAGAAGUGAUGUCAUAUCACAUUACAUUGGGAAGUGAUGUUUUGCGCAAGUCUACUAGACUUUUGAGACU	....(((...(((((((((..((.((.((....(((((((........)))))))..))))))..))))).))))...)))....	-21.8	GUCUGUAGAAGUGAUGUCAU	-
892	no	bmo-miR-P955-5p	GUUAAGGAGUUGGACUUGAAAUC	nscaf2575:383593:383682	-	UGUCCGAGUGGUUAAGGAGUUGGACUUGAAAUCCAAUGGGUUAUACCCGCGCAGGUUCGAAUCCUGUCCUCAGCGACUUUUUGUUCAUGU	.....((((.(((.((((...(((.(((((......((((.....))))......))))).)))..)))).))).))))...........	-24.7	GUUAAGGAGUUGGACUUGAAAUC	-
893	no	bmo-miR-P956-5p	GUUCGGAACUUGUAUAUUAUAUG	nscaf3031:3077361:3077460	+	GAAUGUUAUUGUUCGGAACUUGUAUAUUAUAUGCAAGCUUAUCUUGAAAAUGUCGUAAGCUAGAUUCCGGCAUCUGUCAAAUAUCUUGUGUUUUGUGACG	.........(((.(((((((.((.(((.((((.((((.....))))...)))).))).)).)).))))))))...((((.....(....).....)))).	-18.5	GUUCGGAACUUGUAUAUUAUAUG	-
894	no	bmo-miR-P957-5p	GUUUUUUGGUAUUUUUUUUU	nscaf388:7118:7206	-	AAGAGAUCGAGUUUUUUGGUAUUUUUUUUUGGUCUUUGAAGGCAAACGAUCAUAUUGGCCGCGACGAUGCUGAGAGGUCUACCGCUCAU	..(((....(((((((..(((((.((...(((((..(((.(.....)..)))....))))).)).)))))..))))).))....)))..	-20.2	GUUUUUUGGUAUUUUUUUUU	-
895	no	bmo-miR-P958-5p	UAAAUCUAAUUUUGUUUUCU	nscaf2986:4132258:4132345	-	UUAUGAAUAUUAAAUCUAAUUUUGUUUUCUGCCGGCAAGUCCUGCAAGUAAGGAAAGGUGAACAUAAUAUUUUUUUUAAUAUUUAACA	...(((((((((((...(((.((((.(((.(((......((((.......))))..)))))).)))).)))...)))))))))))...	-18.6	UAAAUCUAAUUUUGUUUUCU	-
896	no	bmo-miR-P959-5p	UAAAUUGUUGCGAUUAAAAUCU	nscaf3003:1837326:1837403	-	GUUGAUAUUGUAAAUUGUUGCGAUUAAAAUCUGCGCACGGUUCUCGUAUCGGAGAGGUUGGCUCGCGGUAAAUCAAUU	((((((........(((..((((((((..(((.((.(((.....)))..)).)))..)))).))))..))))))))).	-18.3	UAAAUUGUUGCGAUUAAAAUCU	-
897	no	bmo-miR-P960-5p	UAACCACUGACUGACUCGUAUGCU	nscaf2825:442774:442870	+	CGCUGCACUUUAACCACUGACUGACUCGUAUGCUGCUCAUUACUGUAUGCACAAUAACUGCAUAGUAAGCGAAGCGGGGCAGGGUAUCAUUCCCCUA	............(((.(((.(((..((((.(((((..(((((.(((....))).))).))..))))).))))..)))..))))))............	-21.6	UAACCACUGACUGACUCGUAUGCU	-
898	no	bmo-miR-P961-5p	UAAUUUCGGUCUUUCGGGAAU	nscaf2766:156189:156279	+	UUAGCUAAAUUAAUUUCGGUCUUUCGGGAAUGUUUUUAUUUGCUGUUAAUGAGCACACCCCUGAGCGAGUGCCGGCAAUUAUAUUAAUAAC	..........((((((((((((((((((..(((.((((((.......)))))).)))..)))))..))).))))).)))))..........	-19	UAAUUUCGGUCUUUCGGGAAU	-
899	no	bmo-miR-P962-5p	UACAUAUAGCACUGCCGUUAAUC	scaffold1548:1733:1827	-	AGCCCGUAAAUACAUAUAGCACUGCCGUUAAUCUCUGUUUUAUUUCCAGUUGUUGCUGUUGGUCGUGGUGGCCGUGACGUAUGUCGAAGCUGCUC	(((..((....((((((..(((.((((..(...........(((..((((....))))..)))..)..)))).)))..))))))....)).))).	-20.02	UACAUAUAGCACUGCCGUUAAUC	-
900	no	bmo-miR-P963-5p	UACGAGCCUGCAGUAAGGACUAC	nscaf2575:2530884:2530952	-	CGCCUAGCGGUACGAGCCUGCAGUAAGGACUACAUAAUCCUUCCUUUACCGCAGAACUGCCGCUUCUUA	.....(((((((.(...((((.(((((((............))).)))).))))..)))))))).....	-19.6	UACGAGCCUGCAGUAAGGACUAC	-
901	no	bmo-miR-P964-5p	UACGUCCGUCUGGUGUAGUGGUAA	scaffold1710:3177:3250	-	AUAAGUCUAUUACGUCCGUCUGGUGUAGUGGUAAGUGACAUGGUCACUACACAAGGGGGUCGCGGGUUCGAAUC	.........(..((.((.(((.(((((((((..(......)..))))))))).))).)).))..).........	-21.7	UACGUCCGUCUGGUGUAGUGGUAA	-
902	no	bmo-miR-P965-5p	UACGUGAUUGUUGGAUU	nscaf2655:1110442:1110527	+	UAACGCUUUGUACGUGAUUGUUGGAUUAAUUUUACGGGAUGUUACUGGUUGUACAGGUGCGCGGUCACGUGCUCAACCUGGCGCUA	...((((..((((((((((((.(.(((......((.((......)).))......))).))))))))))))).......))))...	-23.3	UACGUGAUUGUUGGAUU	-
903	no	bmo-miR-P966-5p	UACUAAGUACAAUUUUG	scaffold8848:296:372	+	CUAUAAGUGUUACUAAGUACAAUUUUGCGUGGACCUUAUGCUCAGGGCAAAGUUUUGCUUUGACGGUGCACAGACUU	......((((.((((((((.((((((((.(.((.(....).)).).)))))))).)))))....)))))))......	-18.2	UACUAAGUACAAUUUUG	-
904	no	bmo-miR-P967-5p	UACUAAGUACAAUUUUGCGUG	scaffold8848:296:372	+	CUAUAAGUGUUACUAAGUACAAUUUUGCGUGGACCUUAUGCUCAGGGCAAAGUUUUGCUUUGACGGUGCACAGACUU	......((((.((((((((.((((((((.(.((.(....).)).).)))))))).)))))....)))))))......	-18.2	UACUAAGUACAAUUUUGCGUG	-
905	no	bmo-miR-P968-5p	UACUUCGGAAUUGGACUCGGCA	nscaf2905:261743:261838	+	UAGAUGUGAUUACUUCGGAAUUGGACUCGGCAAGAGAGCUACUGCUUAUAAGCAAAUCGGCUUUGAUAGAGCCCCAGGUCAAAGUAAUUAUAAACA	....(((((((((((..((.((((.(((..((...(((((..((((....))))....)))))))...)))..)))).)).)))))))))))....	-25.5	UACUUCGGAAUUGGACUCGGCA	-
906	no	bmo-miR-P969-5p	UACUUCGGAUUUGGACUCGGCA	scaffold35554:457:552	-	UAGAUGUGGUUACUUCGGAUUUGGACUCGGCAAGAGAGCUACUGCUUAUAAGCAAAUAGGCUUUGAUAGAGCUCCAGGUCAAAGUAAUUAUAAACC	....(((((((((((..(((((((((((..((...(((((..((((....))))....)))))))...))).)))))))).)))))))))))....	-31.1	UACUUCGGAUUUGGACUCGGCA	-
907	no	bmo-miR-P970-5p	UAGACCUAGGAUCCAGUAGCGC	scaffold37198:3:101	+	UGAUCGAUCUUAGACCUAGGAUCCAGUAGCGCUGCCGCACGUCGUUCAUCACCGUUGCGUGGUUACCGUGCUGGAACGCCUCGUGAUAGUGUUUGAUCA	.((((((.((...((..(((.(((((((.((..(((((.((.((........)).)).)))))...)))))))))...))).))...))...)))))).	-30.1	UAGACCUAGGAUCCAGUAGCGC	-
908	no	bmo-miR-P971-5p	UAGAGUGAAGAACCGGCAACAGUU	scaffold14341:598:670	+	CAAUAGGGCGUAGAGUGAAGAACCGGCAACAGUUCGCUUGGCUGCGGUGUCGAUUAAAGCUCUACCUCGGAUU	.....(((.(((((((....((.(((((.(((((.....)))))...))))).))...)))))))))).....	-23.3	UAGAGUGAAGAACCGGCAACAGUU	-
909	no	bmo-miR-P972-5p	UAGGUGACGCAAGAAUUGUGA	scaffold8547:737:800	-	UGUAGGUGACGCAAGAAUUGUGACGGUUUGCGGGUACCGAGCUGCUCGUGCGUCAAUAGCUGCU	.((((.(((((((.((...((..((((........)))).))...)).)))))))....)))).	-21.6	UAGGUGACGCAAGAAUUGUGA	-
910	no	bmo-miR-P973-5p	UAGGUGCUGGUGCUGGAGAC	nscaf3026:5708435:5708519	-	CAACAUCUGUUAGGUGCUGGUGCUGGAGACGCCUCCUAAAGAUCCCAUGGAUGGCAUUCCGCACCAAUGCAUCCAUCCUCAAAGA	............(((((((((((.((((..((((((............))).))).))))))))))..)))))............	-27.1	UAGGUGCUGGUGCUGGAGAC	-
911	no	bmo-miR-P974-5p	UAGGUGCUGGUGCUGGAGACG	nscaf3026:5708435:5708519	-	CAACAUCUGUUAGGUGCUGGUGCUGGAGACGCCUCCUAAAGAUCCCAUGGAUGGCAUUCCGCACCAAUGCAUCCAUCCUCAAAGA	............(((((((((((.((((..((((((............))).))).))))))))))..)))))............	-27.1	UAGGUGCUGGUGCUGGAGACG	-
912	no	bmo-miR-P975-5p	UAGUUAAGUUGGUAAGUGUCUUUU	scaffold20394:469:567	+	AAAAGUCUGUUAGUUAAGUUGGUAAGUGUCUUUUUGUCAUCAGGUGUUGAUUCCCAUGCUGUGAUGAAGAAUUUAUAUUGAUUUGGUAAGCAGGUUAAU	...(..(((((..((((((..(((...((.((((..(((.((((((........))).))))))..))))))...)))..))))))..)))))..)...	-23.4	UAGUUAAGUUGGUAAGUGUCUUUU	-
913	no	bmo-miR-P976-5p	UAGUUUAAAUUACUGUCGGUUUUC	nscaf2905:220308:220408	+	CUUGACACGUUAGUUUAAAUUACUGUCGGUUUUCUCGACUUCGCAACACUUAAAAGGUGAAGAUUCCGAGCCAGGUGUAAUAUUAUUAAGCGGGCGAUAUU	.......(((..(((((((((((....(((((......((((((............)))))).....)))))....)))))....))))))..))).....	-19.9	UAGUUUAAAUUACUGUCGGUUUUC	-
914	no	bmo-miR-P977-5p	UAUAGAUUUGGUUGCGUGUUGCU	scaffold418:173416:173507	-	UUUUAAAUAUUAUAGAUUUGGUUGCGUGUUGCUCGGCUCCCAUUCGUAAUUGAUGUGUUGUGCAUGCGAUGUAGCUUCGCUGUCAUUUGAUG	..((((((...((((....(((((((((((((.((((...(((.((....))))).)))).))).)).))))))))...)))).))))))..	-20.3	UAUAGAUUUGGUUGCGUGUUGCU	-
915	no	bmo-miR-P978-5p	UAUAUGGGUGUAAUUUAAGAUCUU	nscaf2828:4191540:4191631	+	AAUUGGAGUUUAUAUGGGUGUAAUUUAAGAUCUUUGGUCAAAAUACGCCUUAAUGGUGAUCUUGAUAUGGCGAGCUCAUCUGAUCUCUUUCG	....((((.(((.((((((((...((((((((...(((........)))........))))))))....))..)))))).))).))))....	-20	UAUAUGGGUGUAAUUUAAGAUCUU	-
916	no	bmo-miR-P979-5p	UAUCCAACGUCGAACCGGUC	nscaf2970:517503:517588	-	AACCGCGGUUUAUCCAACGUCGAACCGGUCUCCUCGAACUUAGCAACCCAGUUCUUAAUCGUUUGAAGAGUUGGAGUGUCGUCAAA	....((((....((((((.((((((.(((......(((((.........)))))...)))))))))...))))))...))))....	-19.4	UAUCCAACGUCGAACCGGUC	-
917	no	bmo-miR-P980-5p	UAUGUAAUGCGGUAUUCUUA	scaffold25792:391:478	-	UCUUGUUGCUUAUGUAAUGCGGUAUUCUUACCCCUUGGCCACAGCCGAGAGCGGUGCGAAUUGCGGUGCGUCGUGAGGCGCGGCAAGC	.....((((.........((.((((((.(((((((((((....)))))).).)))).))).))).))(((((....))))).))))..	-33.6	UAUGUAAUGCGGUAUUCUUA	-
918	no	bmo-miR-P981-5p	UAUGUCGAUGUGGCCUG	nscaf3026:3313838:3313927	+	CUAAUUUAUUUAUGUCGAUGUGGCCUGAAAUGCUCUUGGAGUCUGAAAUCUUGGAGUUCUGGGGUGAACACGAUUGCAUAAUCAAAUCGA	...((((..(((((.(((((((((((.(...(((((.(((........))).)))))..).))))...))).)))))))))..))))...	-21.5	UAUGUCGAUGUGGCCUG	-
919	no	bmo-miR-P982-5p	UAUUGUCAUAUAAAGCUUUCAGCU	nscaf2912:159078:159162	-	UUUUGCUUCAUAUUGUCAUAUAAAGCUUUCAGCUGGUCAACAUCCCUGGGACCACUACUGCAGCUGCUAUUAUAUUUUGAGGUUA	....((((((...(((.(((...((((..(((.(((((..((....)).)))))...))).))))..))).)))...))))))..	-18.5	UAUUGUCAUAUAAAGCUUUCAGCU	-
920	no	bmo-miR-P983-5p	UCAAGUCAUACUGUGCCGGGCAA	scaffold18859:4:81	+	CCGCUCUUGAUCAAGUCAUACUGUGCCGGGCAAUGCACUUGUGUUGGUGUGAGUUGUGUGCUAGGUGGAGGACGUUUU	.((..(((.(((.((.(((((...((((.((...(((....)))..)).)).)).))))))).))).)))..))....	-22.4	UCAAGUCAUACUGUGCCGGGCAA	-
921	no	bmo-miR-P984-5p	UCAAGUCAUACUGUGCCGGGCAAU	scaffold18859:4:81	+	CCGCUCUUGAUCAAGUCAUACUGUGCCGGGCAAUGCACUUGUGUUGGUGUGAGUUGUGUGCUAGGUGGAGGACGUUUU	.((..(((.(((.((.(((((...((((.((...(((....)))..)).)).)).))))))).))).)))..))....	-22.4	UCAAGUCAUACUGUGCCGGGCAAU	-
922	no	bmo-miR-P985-5p	UCAGAAUAUGGAGUACUGUAAAAU	nscaf2953:1797152:1797246	+	UUUUAAGAUUUCAGAAUAUGGAGUACUGUAAAAUUUGUUUUUAUUCUCUUUAAUUUUGUUCUUUUUUUACUUGUCAUUGUCCUGAAAUGGACAGG	....((((...((((((..((((....((((((.....)))))).))))...)))))).)))).............((((((......)))))).	-18.9	UCAGAAUAUGGAGUACUGUAAAAU	-
923	no	bmo-miR-P986-5p	UCAUAUCUGAGACAGUGCUACC	scaffold418:133419:133507	-	CCCAAUGUCGUCAUAUCUGAGACAGUGCUACCUCGUAUACAGGUGGGGUAGGAUGCGCGGAUACACCCCAAUCAGCCAGGCGUCUUGGC	.....((..((..((((((.(...((.((((((((........)))))))).)).).)))))).))..))....((((((...))))))	-25.2	UCAUAUCUGAGACAGUGCUACC	-
924	no	bmo-miR-P987-5p	UCAUGAUUAUGUGGAAAGUUC	scaffold32577:360:456	+	GUAAAGCCCUUCAUGAUUAUGUGGAAAGUUCUGAGUUGGUUUGUUUAAAUGAUGACACAAUCACGACCUUUGCUCCAUUUGGUCAACAGGGUAAUGU	.....(((((...((((((.((((((((.(((((.(((..(..((.....))..)..)))))).)).)))...))))).))))))..))))).....	-24.3	UCAUGAUUAUGUGGAAAGUUC	-
925	no	bmo-miR-P988-5p	UCAUGCUAAAUGUAGGUGGUGU	nscaf2912:125223:125315	+	UAAUAGUAGGUCAUGCUAAAUGUAGGUGGUGUGUAGGUUGAAUAUAAUGUACCAGAGAAAGGCCACAGUUCACACAGCGUGACACUUUUAACA	...(((.((((((((((...((...(((((.((((.((((....)))).))).......).)))))....))...)))))))).)).)))...	-22.01	UCAUGCUAAAUGUAGGUGGUGU	-
926	no	bmo-miR-P989-5p	UCGCAUUCGGACGGGCU	nscaf2216:429193:429258	-	UCGCGCCCUUUCGCAUUCGGACGGGCUUUACGAGGUGAGCUACGCGCGGUGCGAGUUCUGGCGAUU	...((((..(((((((.(((.(((((((........))))).))).)))))))))....))))...	-23.1	UCGCAUUCGGACGGGCU	-
927	no	bmo-miR-P990-5p	UCGGAUAUCAUGUUUCUGCUGA	nscaf2852:66549:66634	+	GUUAGUUUCCUCGGAUAUCAUGUUUCUGCUGAAGGUACACGUCCUCUUCAAGAGAAAGUCCAGGUUAUCCAGGAAUUUCCUGUACC	......(((((.(((((...(((((((..((((((.........))))))..)))))...))...))))))))))...........	-19.4	UCGGAUAUCAUGUUUCUGCUGA	-
928	no	bmo-miR-P991-5p	UCGGUAGACCGACGGGCCGAA	nscaf2136:5186284:5186359	+	GUGAUAUUGCUCGGUAGACCGACGGGCCGAAUGUUGUUGUUCGGAACUUGUAUACUUUAUAUGCACUUGUAUUACU	((((((((((...(((((...(((((((((((......))))))..)))))....)))))..)))...))))))).	-20.3	UCGGUAGACCGACGGGCCGAA	-
929	no	bmo-miR-P992-5p	UCUAAGGAAAUUAGGUCGGAUA	scaffold3706:499:575	-	GGCUUUGGAGUCUAAGGAAAUUAGGUCGGAUACAUACGAAUCAGUGCGUUUGCGACGCUGUCUUCGGGAUCAAGCCU	((((...((..(..((((...(((((((.(.((.(((......))).)).).)))).)))))))..)..)).)))).	-22.4	UCUAAGGAAAUUAGGUCGGAUA	-
930	no	bmo-miR-P993-5p	UCUAAGGAACUUAGGUCGGAUACA	scaffold15019:163:261	-	GGCUUUGGAGUCUAAGGAACUUAGGUCGGAUACAUACGAAUUAGUGCGUUUGCGUCUCUGUCUUCGUGAUCAAGCCUGACCCCUUAAUCUAUCGGAAAG	...(((((((..(((((...((((((..(((...((((((.(((.(((....)))..)))..)))))))))..))))))..)))))..)).)))))...	-25.4	UCUAAGGAACUUAGGUCGGAUACA	-
931	no	bmo-miR-P994-5p	UCUACGGAAAUUAGGUCGGAUAC	nscaf3062:349512:349588	+	GGCUUUGGAGUCUACGGAAAUUAGGUCGGAUACAUACGAAUCAGUGCGUUUGCGACGCUGUCUUCGCGAUCAAGCCU	((((......((....)).....(((((........((((.(((((((....)).)))))..))))))))).)))).	-21.4	UCUACGGAAAUUAGGUCGGAUAC	-
932	no	bmo-miR-P995-5p	UCUCUGUAGUCGCCGAUGCU	scaffold13738:246:334	+	CAGGUCUUCGUCUCUGUAGUCGCCGAUGCUUGGAGCUCCGCAGGACCUCCCUAUGAGAAAGUGGUUCGGUGAGUGCCUCUGACUCCCAA	.........(((...(((.(((((((.((((((((.(((...))).))))........))))...))))))).)))....)))......	-26	UCUCUGUAGUCGCCGAUGCU	-
933	no	bmo-miR-P996-5p	UCUUCGGUAGUAUAGU	nscaf2855:1718879:1718944	+	AUUUACAAGGUCUUCGGUAGUAUAGUGGUCAGUAUCCCCGCCUGUCACGCGGGAGACCGGGGUUCG	.....(..(((((((.((.(((((((((.........))).)))).)))).)))))))..).....	-19	UCUUCGGUAGUAUAGU	-
934	no	bmo-miR-P997-5p	UCUUCGGUAGUAUAGUGGUC	nscaf2855:1718879:1718944	+	AUUUACAAGGUCUUCGGUAGUAUAGUGGUCAGUAUCCCCGCCUGUCACGCGGGAGACCGGGGUUCG	.....(..(((((((.((.(((((((((.........))).)))).)))).)))))))..).....	-19	UCUUCGGUAGUAUAGUGGUC	-
935	no	bmo-miR-P998-5p	UCUUGAACCGAAGAUCGCGAGUUA	nscaf2273:18856:18941	+	GGAAUCAUUUUCUUGAACCGAAGAUCGCGAGUUACCGACUGCGCCAGUUAGGUUGUGGGCGUUGGCAAGAGGGUUUUUAAAAAGCG	......(((((((((..((((...(((((....((((((((...))))).))))))))...)))))))))))))............	-19.7	UCUUGAACCGAAGAUCGCGAGUUA	-
936	no	bmo-miR-P999-5p	UGAAAAGUAUUUUAUUAGGGC	scaffold20536:6:96	-	UCCCAUAAAAUGAAAAGUAUUUUAUUAGGGCUCGUACUACUUCAGGAGUAGAUCGGUUUGUAAUUUCUAGUGCUUGUCCCAGUUUGUGAAG	...((((((..((.(((((((..((((.((..((..((((((...))))))..))..)).))))....))))))).))....))))))...	-19.1	UGAAAAGUAUUUUAUUAGGGC	-
937	no	bmo-miR-P1000-5p	UGAACACAGAGCUAGUGCGU	nscaf2888:4934601:4934662	-	UAUCAUAAAUUGAACACAGAGCUAGUGCGUUUUUGAGCACGAUUUGUGUUUAAACGAUCAUA	.........(((((((((((....((((........))))..))))))))))).........	-18	UGAACACAGAGCUAGUGCGU	-
938	no	bmo-miR-P1001-5p	UGAACAGAAAAUGAAAAGACGUCA	scaffold3337:1065:1158	+	GGUUCCUACUUGAACAGAAAAUGAAAAGACGUCAAGCUUUGGGUUCCACUGCAGACCGAGGACUUUGAUUUGCAUAUCAUUUUCCAUGGAAGCG	(.((((....((....((((((((...(..((((((((((((.............)))))).).)))))...)...)))))))))).)))).).	-20.32	UGAACAGAAAAUGAAAAGACGUCA	-
939	no	bmo-miR-P1002-5p	UGAAGACCGUGAAGACAAGCU	nscaf3027:625348:625442	-	AAGUGAAAAUUGAAGACCGUGAAGACAAGCUUCAUUUGUUUAAUUUUACGAAUUCACUCAGCAUGUCUGAUUGCGGGGACAGUGAUGUUUUAUGG	................(((..((((((.(((..((((((........))))))......))).)))))..)..))).((((....))))......	-19.4	UGAAGACCGUGAAGACAAGCU	-
940	no	bmo-miR-P1003-5p	UGAAGACCGUGAAGACAAGCUU	nscaf3027:625348:625442	-	AAGUGAAAAUUGAAGACCGUGAAGACAAGCUUCAUUUGUUUAAUUUUACGAAUUCACUCAGCAUGUCUGAUUGCGGGGACAGUGAUGUUUUAUGG	................(((..((((((.(((..((((((........))))))......))).)))))..)..))).((((....))))......	-19.4	UGAAGACCGUGAAGACAAGCUU	-
941	no	bmo-miR-P1004-5p	UGAAGAUGCACCAGAUGUUGAGAG	nscaf2781:210243:210333	+	UGACAGCCGUUGAAGAUGCACCAGAUGUUGAGAGGCCUGAAUGGAAACGCCAGGAUGCUUUAUUUGCUCGCACUCAACAAGAGUGACCGAU	........(((((.(.(((..((((((..(((...((((..((....)).))))...)))))))))...))))))))).............	-21	UGAAGAUGCACCAGAUGUUGAGAG	-
942	no	bmo-miR-P1005-5p	UGAAGUGAAGACUUUGCUGAGGA	scaffold9096:436:524	+	UCUGCCCUGGUGAAGUGAAGACUUUGCUGAGGACUGCUGGACGUCUGGCGGGAUACCCAAGGGAAGUUGGCCUUUUAAUCCUAUCCACU	........((.((((.(..((((((.((..((.((((..(....)..))))....))..)).))))))..)))))....))........	-24.7	UGAAGUGAAGACUUUGCUGAGGA	-
943	no	bmo-miR-P1006-5p	UGAAUUGAAACGUUGCCUGUCCU	nscaf2986:5963479:5963578	-	UAGCUUUUUUUGAAUUGAAACGUUGCCUGUCCUGUUCUGCAUUUUGUGACAUCUUGUGUUGAACAUGGUUAGUGAGUGCUUCAAUGUCAAUAGUCUGCUC	.(((.....((((((((((.((((..(((.(((((((.((((...(......)..)))).))))).)).)))..)))).)))))).))))......))).	-22.2	UGAAUUGAAACGUUGCCUGUCCU	-
944	no	bmo-miR-P1007-5p	UGACGCCGUGCUGUGACAAAU	nscaf2822:145118:145210	+	CUUGUGUUAGUGACGCCGUGCUGUGACAAAUUGACAGUUGUGAUCGUGAACGAGUGAUGUUUUCGUGUCGGAACUAUGGUGUAUCCUCAUGAA	.(..((......((((((((.(.(((((....((((.......(((....)))....))))....))))).)..)))))))).....))..).	-24	UGACGCCGUGCUGUGACAAAU	-
945	no	bmo-miR-P1008-5p	UGAGAUAAGAGGUGUUUUUGUAC	nscaf1299:18959:19053	+	AUUCAUCUGUUGAGAUAAGAGGUGUUUUUGUACUGAUGACAGAGGUCACAUUGAUCUUUUUUUGGUAUAGAAAUCCUAUUUUCAAAUUAGUGUUA	...(((...((((((....(((.((((((((((..(....(((((((.....)))))))..)..)))))))))))))..))))))....)))...	-25.3	UGAGAUAAGAGGUGUUUUUGUAC	-
946	no	bmo-miR-P1009-5p	UGAGGUAUACAAUGUCG	nscaf2912:164135:164199	+	GGUUUAUAUGUGAGGUAUACAAUGUCGGUUCGAUAACUGAUGUUGAUGCAGCACGGCUUCAACUA	((((....((((..((((.(((((((((((....)))))))))))))))..)))).....)))).	-20.7	UGAGGUAUACAAUGUCG	-
947	no	bmo-miR-P1010-5p	UGAUACGGCGACUCGUUCGCUUCU	nscaf2925:41456:41549	-	GCGCUCCGUCUGAUACGGCGACUCGUUCGCUUCUGGGCUAAGGAUUGUACAGCAGCUCUUUUUAUAGUCAGCAAGUGUGCCGGCAACUCGCGCC	((((...((.((...((((((((.(((.(((...(((((...(......)...))))).......))).))).))).))))).))))..)))).	-25.2	UGAUACGGCGACUCGUUCGCUUCU	-
948	no	bmo-miR-P1011-5p	UGAUAGUACUAUGGUAGAAUCU	nscaf2900:189021:189098	+	CAGUAAGCCAUGAUAGUACUAUGGUAGAAUCUGUCCAAGCAAAGAUUUGUUUCCUUGGUAUCCGUGUAGCACGACUGA	((((..((((((...((((((.((..((((((..........))))))....)).)))))).))))..))...)))).	-18.7	UGAUAGUACUAUGGUAGAAUCU	-
949	no	bmo-miR-P1012-5p	UGAUGAUGGUAACUCGGUCUUUAG	scaffold17107:585:659	+	UCGGCGGUGGUGAUGAUGGUAACUCGGUCUUUAGCUCACUGCUAUUAUUCUGCUAUUAAUUACCACAGAUCCCGU	.(((..(((((((((((((((....((....((((.....))))....))))))))).)))))))).....))).	-21.5	UGAUGAUGGUAACUCGGUCUUUAG	-
950	no	bmo-miR-P1013-5p	UGAUUGACUGCAGGUUU	nscaf2891:2465668:2465732	-	AUUUAAAAGCUGAUUGACUGCAGGUUUAGAUAACCUAAACCUAAAGGUGAACUCGGCAUCAUCGA	........(((((((.(((..((((((((.....))))))))...))).)).)))))........	-20.2	UGAUUGACUGCAGGUUU	-
951	no	bmo-miR-P1014-5p	UGCAGGUCCUGCAUAGGCAUAU	scaffold15632:122:190	-	ACUAUUAUGAUGCAGGUCCUGCAUAGGCAUAUUCAGUUGUGUUAAGCCAGACAAAUGUAUCAUGAAAUG	....((((((((((.(((..((...((((((......))))))..))..)))...))))))))))....	-21	UGCAGGUCCUGCAUAGGCAUAU	-
952	no	bmo-miR-P1015-5p	UGCAGGUGUUGGUGUUGGUA	scaffold14376:201:265	-	CCAUACGGAUUGCAGGUGUUGGUGUUGGUAAUUGAACUUCCGGCAUUGCCUGUCGUCCCUUAUGA	.((((.((((.((((((...((((((((...........)))))))))))))).))))..)))).	-23.2	UGCAGGUGUUGGUGUUGGUA	-
953	no	bmo-miR-P1016-5p	UGCCGGUGUUGGUAUAGGUGCU	nscaf2829:2031532:2031624	+	CUUUUUCUGCUGCCGGUGUUGGUAUAGGUGCUUUACGUUUCCUCUCCUUGCCUGGGAUUAGCUCAUGUACACCUUUACCGCGUGCUUCUUUCU	........((.(((((((..(((.((.(((..(((...((((...........)))).)))..))).)).)))..))))).))))........	-20.4	UGCCGGUGUUGGUAUAGGUGCU	-
954	no	bmo-miR-P1017-5p	UGCGUUUACGGGAAUU	nscaf2330:1811953:1812018	+	AUUUGUGUAUUGCGUUUACGGGAAUUCUUUUUGAGAUUUUCCCAUUUUAAACGCAACUGCUGUGGU	......((((((((((((.(((((.((((...))))..)))))....))))))))).)))......	-18.9	UGCGUUUACGGGAAUU	-
955	no	bmo-miR-P1018-5p	UGCUGUACUUGGAGAUG	nscaf2589:4012474:4012556	-	AAUUUGGAGAUGCUGUACUUGGAGAUGCUGAUGUUGAAAUUCACUAUACAUCACAACUCUAUGUGAAACGGCAUAUUAAAAAA	..(((....(((((((((.(((((.((.((((((.............)))))))).))))).))...)))))))....)))..	-21.02	UGCUGUACUUGGAGAUG	-
956	no	bmo-miR-P1019-5p	UGCUUUCUGGUCUCGAC	nscaf2655:258077:258162	-	UCAUUUGUAAUGCUUUCUGGUCUCGACAAAUUUUCGGGAAUAAAUGAAAUGCAGUGUUGAAGGCUUGAAUGCAUGUUUGCUUUUUC	.........((((.(((.((((((((((...(((((........))))).....))))).))))).))).))))............	-20	UGCUUUCUGGUCUCGAC	-
957	no	bmo-miR-P1020-5p	UGGAAAUUCAGCAUGAAAGCAUA	nscaf2830:424405:424487	+	CUUUGCCACGUGGAAAUUCAGCAUGAAAGCAUAUUUGGAACAUGAAGACUUGUGGUGUUGUGUCGAAUGCCACGACGGCAAGC	.((((((.(((((..((((.(((..(..(((..(((.........)))..)))....)..))).)))).)))))..)))))).	-24	UGGAAAUUCAGCAUGAAAGCAUA	-
958	no	bmo-miR-P1021-5p	UGGAACUAGCGGGGCCAGCA	scaffold42625:192:263	+	UGUAGCGGCCUGGAACUAGCGGGGCCAGCACCCCGGUCAUGGAGCGGCCCGGAACUAGCGGGGCCAGCACUC	....(((((((.(..(((((.(((((.((.((........)).))))))).)..))))).))))).))....	-31.7	UGGAACUAGCGGGGCCAGCA	-
959	no	bmo-miR-P1022-5p	UGGAAUUUUGAAGAUUU	scaffold418:145003:145088	+	UCAAGAAGAUUGGAAUUUUGAAGAUUUUCGUUGGAGACUCAGAGGAGACUCAACGAGCCAAGUUAUCAGGACUUCAGUGGUCAGUG	....((..((((((.((((((.(((((((((((.((.(((....))).))))))))...))))).)))))).))))))..))....	-24	UGGAAUUUUGAAGAUUU	-
960	no	bmo-miR-P1023-5p	UGGGGACGACUCUGAUACGG	nscaf1525:32379:32445	-	UUGUGUUUCUUGGGGACGACUCUGAUACGGACCGGACCGUGGAGGAGCGCCGCAGUCUUACCCACGU	..(((....(((.((.((.((((..(((((......)))))..)))))))).))).......)))..	-21.2	UGGGGACGACUCUGAUACGG	-
961	no	bmo-miR-P1024-5p	UGUACUGUAGAUGGGCU	nscaf2878:51497:51580	+	AACAUUGACUUGUACUGUAGAUGGGCUUCUAAUUCCAUUUAGUAUGAUGAUCUAGCGUGGUCCAUUUACGCAUCAAGCAAUAAA	...((((.((((...((((((((((((.(((..((.(((......)))))..)))...))))))))))))...))))))))...	-24.4	UGUACUGUAGAUGGGCU	-
962	no	bmo-miR-P1025-5p	UGUAGGUUGUUGCGCACAUGUCAU	nscaf2176:4265878:4265973	-	GUCGGCGUACUGUAGGUUGUUGCGCACAUGUCAUGAUGGUCGUGUAGUACCUUGGAUGGGCCAGGCAUGAGACACAUAUAUCUGCACCAGCAGACU	(((.((....(((((((...((.((.((((((....(((((((.(((....))).)).))))))))))).).).))...)))))))...)).))).	-27.1	UGUAGGUUGUUGCGCACAUGUCAU	-
963	no	bmo-miR-P1026-5p	UGUUGACGGUAAUAAUGACUAAU	scaffold632:24803:24879	-	UUUGCAGAACUGUUGACGGUAAUAAUGACUAAUACACAGCUUGCAUUGGAUAUUAGUCCGUCUUACGGAGGGUUAAC	.........((((.(((((...(((((.(((((.((.....)).))))).)))))..)))))..)))).........	-18.3	UGUUGACGGUAAUAAUGACUAAU	-
964	no	bmo-miR-P1027-5p	UUAACACUAGUGCCUAUAUACCC	scaffold1193:6209:6289	-	AGAAAUAUCUUUAACACUAGUGCCUAUAUACCCUGUAUGUGUGCCUGGGCGUGUAUGUAUAAAAAGUGUCAAUGUGUGGCG	.(..((((..((.(((((.((((.((((..(((.(((....)))..)))..)))).))))....))))).)).))))..).	-18.1	UUAACACUAGUGCCUAUAUACCC	-
965	no	bmo-miR-P1028-5p	UUACUUCGGGCCGAUGACGGUG	scaffold22237:80:150	-	CUGCCGUCGAUUACUUCGGGCCGAUGACGGUGACUGUAGGACGACGUCACGAGAAGAGGUGGGGCGUGCUG	..(((((((....(....).....))))))).....(((.(((.(.((((........)))).)))).)))	-22.1	UUACUUCGGGCCGAUGACGGUG	-
966	no	bmo-miR-P1029-5p	UUCUGUAUUGGUACCGUUUGGCU	nscaf2912:216361:216456	-	UGAUGUUAUUUUCUGUAUUGGUACCGUUUGGCUCCGCUGCCUCCGGCCUUCCGCCAACGCUUGGGGUUGGUCGGAUCAGGAAAGAUAAAGACGAGU	...((((.((.(((...(((((.(((.(..((((((..((....(((.....)))...)).))))))..).))))))))...))).)).))))...	-29.6	UUCUGUAUUGGUACCGUUUGGCU	-
967	no	bmo-miR-P1030-5p	UUGAGGGACAAAGAACGGUUU	scaffold31076:208:304	+	ACUAUUCCUCUUGAGGGACAAAGAACGGUUUAUGCAGAAUGGUAUGCUAGCAUUUGUUUGCCACAGGUCGUUUCUGAACUCCGUAAAGAGAACUGCA	.......(((((.(.(((...((((((..((..(((((.....(((....)))...)))))...))..)).))))....))).).))))).......	-21.3	UUGAGGGACAAAGAACGGUUU	-
968	no	bmo-miR-P1031-5p	UUGAUCACGAGAUGCUACAA	nscaf2998:1095427:1095513	+	AUACUCCACAUUGAUCACGAGAUGCUACAAAAUCUGGUCAGAUUUAGACCGAGGCUUUUGGCUUAUUUUGCCAUCAAUGGCAGCGUU	........(((((((..(((((((...((((((((((((.......)))).))).)))))...)))))))..)))))))........	-22.5	UUGAUCACGAGAUGCUACAA	-
969	no	bmo-miR-P1032-5p	UUGAUCUGACUGGUAGUGAUG	scaffold33319:353:424	+	AUAACUACUAUUGAUCUGACUGGUAGUGAUGCAGAGACCUCAGAGCGCUCCCAGUUAGUUUUAAGUAAAAAU	.....((((...((.((((((((.((((.((.((....))))...)))).)))))))).))..)))).....	-19.8	UUGAUCUGACUGGUAGUGAUG	-
970	no	bmo-miR-P1033-5p	UUGCAAACGGAGCGCCAGAC	nscaf2829:879785:879851	-	AAAAAUCCCGUUGCAAACGGAGCGCCAGACUACCGACUGUGUUUUCUGUAAGCAGAACGGUUUUUUG	.((((..(((((((..((((((.(((((........))).)).))))))..)))..))))..)))).	-19.7	UUGCAAACGGAGCGCCAGAC	-
971	no	bmo-miR-P1034-5p	UUGCGACAGAUAAUUGGCAGCU	nscaf2943:2479285:2479379	-	AUUCUUGAAAUUGCGACAGAUAAUUGGCAGCUGUAGAUUCUAUUUGUUCAUUUUGUGCAUAUAUAUUGCCAUUGUUGUUGUUGUUACUCGAGUUC	...(((((....((((((((((((.(((((.((((.........(((.(.....).)))..)))))))))))))))..))))))...)))))...	-19.4	UUGCGACAGAUAAUUGGCAGCU	-
972	no	bmo-miR-P1035-5p	UUGCGUGUUGGUGGAUC	nscaf2889:3532571:3532647	-	GAAAAAAAAAUUGCGUGUUGGUGGAUCGUAUUGUGAAAAUGUAAGGAUAGGUACCGCCAUCUUGCAAUUUCAAGAAU	.......((((((((...(((((((((.((((.(.........).))))))).))))))...)))))))).......	-20.1	UUGCGUGUUGGUGGAUC	-
973	no	bmo-miR-P1036-5p	UUGGUUGUUAGGAUUCCAGGCAU	nscaf2136:730751:730831	+	UAUUGUGAAAUUGGUUGUUAGGAUUCCAGGCAUUGACUUUAUGUAAAUGGCGAUAUCCUGAGAACCAUACAUUUGUCUCAA	...((((....(((((.(((((((....(.((((.((.....)).)))).)...))))))).)))))))))..........	-22.6	UUGGUUGUUAGGAUUCCAGGCAU	-
974	no	bmo-miR-P1037-5p	UUGUCUGAGGGCCGCCA	nscaf3005:61220:61290	-	CCAGUAAUAGUUGUCUGAGGGCCGCCAGGUCGCCUGCCGCCCGGCGCCGCUCGUCAGCACGAGGCGUCUGA	.(((......((((((((((((((((.(((.(....).))).))))..)))).)))).)))).....))).	-25.3	UUGUCUGAGGGCCGCCA	-
975	no	bmo-miR-P1038-5p	UUUAAAUCUAGUGUGGCAUCUUU	scaffold9886:115:211	-	UAUCUCAUCAUUUAAAUCUAGUGUGGCAUCUUUGGUGAUUACAACGGCUAUAUCAUCAGCAAAUAAGCUGCAUGGGUAAUGUAUGUGUUCUGGGAGA	..(((((.(((.((.(((((.((..((...((((.((((...............)))).))))...))..)))))))....)).)))...)))))..	-19.66	UUUAAAUCUAGUGUGGCAUCUUU	-
976	no	bmo-miR-P1039-5p	UUUCGUACGUCAAAUGACGU	scaffold40189:240:327	-	AAAAUUUAAUUUUCGUACGUCAAAUGACGUCUGUGGAUCCGGGUCAAUGGAAACGCGCUUCGUCUUUGUUCGACGGGUGGUGACGUUU	...........(((((.((.((((.((((..((((..((((......))))..))))...))))))))..))))))).(....)....	-22.9	UUUCGUACGUCAAAUGACGU	-
977	no	bmo-miR-P1040-5p	UUUGCUGUAAAACUCUACUGAA	nscaf2176:1419980:1420078	+	UGACUCGAAAUUUGCUGUAAAACUCUACUGAAGGAUACUUUACGACAGUUUGAAGUGGCACCAUUGGAUUUUUAAGCAUUAAUGGCUCCAAUCGAGAGA	...(((((....((((.(((((.((((.((...(.(((((((........))))))).)..)).)))).)))))))))....((....)).)))))...	-20.6	UUUGCUGUAAAACUCUACUGAA	-
978	no	bmo-miR-P1041-5p	UUUUAGUUUGUCAGUCUCUGG	nscaf2953:1598263:1598359	+	UCUAAACGUAUUUUAGUUUGUCAGUCUCUGGUACCUAUAACACAGGGAAUAAUAAUUUGGGGGCGGAUGACAACGAGAAAUUGGUGUGCAGUUAAUA	....(((((((.(((((((.((.(((((((...((((....................))))..)))).)))...)).))))))).)))).)))....	-18.65	UUUUAGUUUGUCAGUCUCUGG	-
979	no	bmo-miR-P1042-5p	UUUUCCAAAUGUUGGCAGUAGA	nscaf3027:141870:141959	+	CUGUGAAGAUUUUUCCAAAUGUUGGCAGUAGACGAGCAAGUCGUCGUUGUUGCAGGAUACUGAUAAAUUGGGAAAUUAUGGAACUCACGU	..((((....((((((((...(((.(((((..(..((((..........)))).)..))))).))).)))))))).........))))..	-19.02	UUUUCCAAAUGUUGGCAGUAGA	-
980	no	bmo-miR-P1043-5p	UUUUGUUGAACGUAAGACCC	scaffold5422:807:899	+	CACAUCCCGAUUUUGUUGAACGUAAGACCCGAUACUGUGAAGAUGACAUUGCCCCUUUUUUAGUCCACGUUAAUAAGACGGUAACAGAUGUGU	(((((((((.(((((((((.(((..(((..((....(..(........)..)......))..))).))))))))))))))).....)))))).	-18	UUUUGUUGAACGUAAGACCC	-
981	no	bmo-miR-P1044-5p	UUUUGUUGGUUUUCGG	nscaf2833:84750:84834	+	GUAAGUAAAAUUUUGUUGGUUUUCGGAAACAGCGCAAUGGCGGCCGUCGCGCCUCACGCGGGAAACAAACUGAAAUUGUAUGUCC	....(((.(((((((((.((((((.(.....((((.((((...)))).))))......).)))))).))).)))))).)))....	-20.9	UUUUGUUGGUUUUCGG	-
982	no	bmo-miR-P1045-5p	UUUUGUUGGUUUUCGGA	nscaf2833:84750:84834	+	GUAAGUAAAAUUUUGUUGGUUUUCGGAAACAGCGCAAUGGCGGCCGUCGCGCCUCACGCGGGAAACAAACUGAAAUUGUAUGUCC	....(((.(((((((((.((((((.(.....((((.((((...)))).))))......).)))))).))).)))))).)))....	-20.9	UUUUGUUGGUUUUCGGA	-
983	no	bmo-miR-P1046-5p	AAAAGUAGGGUUUAUACGGUUU	nscaf1071:1271770:1271844	+	TATCATCAGCAAAAGTAGGGTTTATACGGTTTGAATGAAACACAAACTGAATAAAACCTACTTATGTTAATCATA	.......((((.(((((((.(((((.(((((((.........))))))).))))).))))))).)))).......	-22.2	AAAAGUAGGGUUUAUACGGUUU	-
984	no	bmo-miR-P1047-5p	AAAAGUAGGGUUUAUACGGUUUG	nscaf1071:1271770:1271844	+	TATCATCAGCAAAAGTAGGGTTTATACGGTTTGAATGAAACACAAACTGAATAAAACCTACTTATGTTAATCATA	.......((((.(((((((.(((((.(((((((.........))))))).))))).))))))).)))).......	-22.2	AAAAGUAGGGUUUAUACGGUUUG	-
985	no	bmo-miR-P1048-5p	AAAAUCGUCACGUUUC	nscaf2943:2362567:2362634	+	CGGTTTTAGCAAAATCGTCACGTTTCTACCCTTAGATATTTGAGTTCGTGACGATATTTTATCACCGC	((((..(((.((.(((((((((.(((...............)))..))))))))).)))))..)))).	-18.46	AAAAUCGUCACGUUUC	-
986	no	bmo-miR-P1049-5p	AAACCGUUAAAUCGUCGAAGG	scaffold5248:766:850	+	GTACATGTCAAAACCGTTAAATCGTCGAAGGAATTGTGGGATAAACTAAGGCAATTATTCGATGATAGTGGCTTTTCACGAAGAA	.....(((.((((((((((..((((((((..((((((((......))...)))))).)))))))))))))).)))).))).....	-18.9	AAACCGUUAAAUCGUCGAAGG	-
987	no	bmo-miR-P1050-5p	AAAGAUACACAUGGCGC	nscaf3040:1793337:1793420	+	GTGTTTCCAGAAAGATACACATGGCGCTCAACGTGTTAAAATACGCGACATGGTTCTAGGTGCTATCTTCATCTGCTGAGATAA	.(((((((((((((((((((.(((.(((...(((((......)))))....))).))).))).))))))..))))..)))))).	-23.7	AAAGAUACACAUGGCGC	-
988	no	bmo-miR-P1051-5p	AAAUGAACCUGAAUGAUGAUGCAA	nscaf2847:6392083:6392176	+	ATGGTGCGCAAAATGAACCTGAATGATGATGCAACATGTCGATTTTGTATGAAGGAGGTACAAAATATGCATCACAGACATCATATGTGCCTTG	..((.(((((..((((...((..((.(((((((........(((((((((.......))))))))).)))))))))..)))))).)))))))..	-22.7	AAAUGAACCUGAAUGAUGAUGCAA	-
989	no	bmo-miR-P1052-5p	AACCUACAAGAUCUAUG	nscaf3063:1290938:1291029	+	AGCATCATACAACCTACAAGATCTATGGACAAAAGAATTAGAAGCATATTTCGTTCGAGCCGTGGACATGTGGAAGGTCTGTTTAGAACGCG	.((.((..((((((((((.(.(((((((......((((.(((......))).))))...)))))))).)))...)))).)))...))..)).	-18.5	AACCUACAAGAUCUAUG	-
990	no	bmo-miR-P1053-5p	AACGACUAAAGAUACAGGUGU	nscaf2912:210197:210287	+	AGCTCATGTGAACGACTAAAGATACAGGTGTCAGAGCTTATATTCAGAACTAGTTAAGAGCGAACCGTCTTTGGTTGCTGTAGATACTGCC	.((..((.((..(((((((((((...(((....(..((((..............))))..)..))))))))))))))...)).))...)).	-18.54	AACGACUAAAGAUACAGGUGU	-
991	no	bmo-miR-P1054-5p	AACUAUUGGUCACUGCACAGGA	nscaf1898:4469324:4469407	+	AGCCCAAAACAACTATTGGTCACTGCACAGGAATAGTGAAACCTGCATACTCTTGTGCGTGTTCCAATAGTTATTGTGGGTGCT	.(((((.((.(((((((((.(((.((((((((.((((.......)).)).)))))))))))..))))))))).)).)))))...	-34.9	AACUAUUGGUCACUGCACAGGA	-
992	no	bmo-miR-P1055-5p	AAGAAAAUUUUAUGAUUAUG	nscaf3093:880967:881050	-	TGTTTGCTGGAAGAAAATTTTATGATTATGAATTTGGGGGTAGGACCTCTTGTGCTAATGGTAGGACCTCTTGTGAGTCTGCAC	(((..(((.(((((...((((((.((((...((..((((......))))..))..)))).))))))..)))).).)))..))).	-18.4	AAGAAAAUUUUAUGAUUAUG	-
993	no	bmo-miR-P1056-5p	AAGGGUUAACUGGCUUU	nscaf3058:685152:685227	-	CCAGCAGTCGAAGGGTTAACTGGCTTTGGTGATGACGTCAGAGGTCAAATAACTTTTTTTGTAGCCAAACTGTTGT	.(((((((.(((((((((..((((((((..(....)..)))).))))..)))))))))..........))))))).	-19	AAGGGUUAACUGGCUUU	-
994	no	bmo-miR-P1057-5p	AAGUUACUAAAAUGGCUUAGAA	nscaf3027:4905313:4905381	-	ATTCTTTGAGAAGTTACTAAAATGGCTTAGAAAGTCGTTTGAGCTAAATTTTTTTACTTCTCAACAAAC	.....(((((((((....(((((((((((((......))))))))..)))))...))))))))).....	-19.3	AAGUUACUAAAAUGGCUUAGAA	-
995	no	bmo-miR-P1058-5p	AAUGUAGUCAUUUGUUUGCU	nscaf2770:919164:919254	+	GTTTTTTCTGAATGTAGTCATTTGTTTGCTTCGTGTCGGAACGTGTTCTCGAAAATGGAGAAAAACGAAGTGCGAGCTTTTTTAAATAACT	(((.(((..(((.((.((..(((((((.((((((.((((((....))).)))..))))))..)))))))..))..)).)))..))).))).	-18.2	AAUGUAGUCAUUUGUUUGCU	-
996	no	bmo-miR-P1059-5p	AAUUCAUGGAACUCAACGACAU	scaffold33307:313:405	+	CGTGTAAAACAATTCATGGAACTCAACGACATTGAACAGAGACTTCACGTTGCAACGCTCGTGACCTTAGTTGGGTCTGAGTGCTATGACTTA	.............((((((.(((((..(((....(((.(((...(((((..((...)).))))).))).)))..)))))))).))))))....	-22.9	AAUUCAUGGAACUCAACGACAU	-
997	no	bmo-miR-P1060-5p	ACAAUCUUUGUCUGUCUGUCUGUU	nscaf2136:126669:126763	-	TACATTTTTCACAATCTTTGTCTGTCTGTCTGTTTGTTCCGGCTAATCTCTGGAACGGCTGAACCGATTTTGACGAGACTTTCACTGATAGGTAG	...........(.(((..((...(((((((.(((.((((.((((..((....))..)))))))).)))...))).))))...))..))).)....	-20.5	ACAAUCUUUGUCUGUCUGUCUGUU	-
998	no	bmo-miR-P1061-5p	ACACAUCUUAAUAGCGCUGUUUU	scaffold16801:484:571	+	CAGAATGCGAACACATCTTAATAGCGCTGTTTTGATAGTCAATACCTATTTGCTTTAGACAGCGCGTAGCGAGAAATGGTGCACTAGC	.....((((..((..((((..(((((((((((....((.(((.......)))))..))))))))).))..))))..)).)))).....	-22.6	ACACAUCUUAAUAGCGCUGUUUU	-
999	no	bmo-miR-P1062-5p	ACACUGUUGACCAUUUUGAGU	nscaf2886:929501:929582	+	CATACAAGGAACACTGTTGACCATTTTGAGTATTGAAGGCCAGTTGGAGATGCTTGTTGGTACATAGAGTACTGCATTATGA	((((...((.((.((((..((((...((((((((.....((....)).)))))))).))))..)))).)).))....)))).	-18.1	ACACUGUUGACCAUUUUGAGU	-
1000	no	bmo-miR-P1063-5p	ACAUAAGCAAUAAGCGGCAGA	nscaf1108:1760872:1760946	+	CGCAACTCCAACATAAGCAATAAGCGGCAGAACTTAATGTTGCTGGTGTTTTACTGGTGGTAGGATCTCTTGTGA	((((((((((.((.(((((...(((((((........)))))))..)))))...)).))).))......))))).	-18.9	ACAUAAGCAAUAAGCGGCAGA	-
1001	no	bmo-miR-P1064-5p	ACCAAGGCUUGAUAAUAUUCUG	nscaf2888:8209340:8209411	-	TAAACAATCAACCAAGGCTTGATAATATTCTGTTATCTATCAGAATATTTTCAAGCCTTGGTTGATTTTTGC	.....(((((((((((((((((.(((((((((........))))))))).))))))))))))))))).....	-38.4	ACCAAGGCUUGAUAAUAUUCUG	-
1002	no	bmo-miR-P1065-5p	ACCCAAUGUUCGUUAGUGAUAUG	nscaf2655:562597:562677	-	AGTATTCACTACCCAATGTTCGTTAGTGATATGATCACATCTTGGTCAAATTACTTCCATAGCATTGGTATATTGAATGTG	..((((((....((((((((.(..((((((.((((((.....)))))).))))))..)..)))))))).....))))))..	-23.9	ACCCAAUGUUCGUUAGUGAUAUG	-
1003	no	bmo-miR-P1066-5p	ACCCUGUAGCUGCCAAGG	nscaf2887:1318110:1318186	-	TCAGTTGCACACCCTGTAGCTGCCAAGGGGCGCAGCTTAATTCCGCCCCTCGGCTGCTACATTGTATGCTACTGAAT	(((((.(((.((..((((((.(((.(((((((...........))))))).))).))))))..)).))).)))))..	-40.4	ACCCUGUAGCUGCCAAGG	-
1004	no	bmo-miR-P1067-5p	ACCCUGUAGCUGCCAAGGGGC	nscaf2887:1318110:1318186	-	TCAGTTGCACACCCTGTAGCTGCCAAGGGGCGCAGCTTAATTCCGCCCCTCGGCTGCTACATTGTATGCTACTGAAT	(((((.(((.((..((((((.(((.(((((((...........))))))).))).))))))..)).))).)))))..	-40.4	ACCCUGUAGCUGCCAAGGGGC	-
1005	no	bmo-miR-P1068-5p	ACCGCGGGAGAAAAGUA	nscaf2876:700918:701002	-	TACATTGTGCACCGCGGGAGAAAAGTAGGACATTTCCTCCCACGCGGGATGAGATGTCCTACTTTTTCCCGCGGTGCACATACTA	.....((((((((((((((((((.((((((((((((.((((....)))).)))))))))))))))))))))))))))))).....	-61.7	ACCGCGGGAGAAAAGUA	-
1006	no	bmo-miR-P1069-5p	ACCUACAUGCUCUGAGGGAG	nscaf2830:425544:425637	+	TAAAGAAGCTACCTACATGCTCTGAGGGAGTGACTCTTATTCCAGATGTAAATGATGTCACTTGCACACATTGTATGGAAGGTAAGCAAGCTAG	.......(((((((.(((((..((.(.(((((((((((((.......))))..)).))))))).).))....)))))..)))).))).......	-25.3	ACCUACAUGCUCUGAGGGAG	-
1007	no	bmo-miR-P1070-5p	ACGCGACGACGCUCAGACGC	nscaf3022:668117:668193	+	TAGTTTCCGGACGCGACGACGCTCAGACGCCGTCGTCTGATCGTCGTCGTCTGAGCGTCGTCGTCGTTTAGGTCGTC	.....((..((((((((((((((((((((.((.((......)).)).)))))))))))))))).))))..)).....	-44.9	ACGCGACGACGCUCAGACGC	-
1008	no	bmo-miR-P1071-5p	ACGGACAAGUGCGUACAGUA	scaffold35372:313:389	-	AGTTACGACTACGGACAAGTGCGTACAGTACGACCAAATAGTGATGGTATCAGCTGTATCACTCGGTGGAGGTACTC	...(((..((((.((...(((.(((((((...((((........))))....)))))))))))).))))..)))...	-20.9	ACGGACAAGUGCGUACAGUA	-
1009	no	bmo-miR-P1072-5p	ACGGGAAUUCAGGACGGCUU	scaffold6371:389:478	-	GGTGTATAGGACGGGAATTCAGGACGGCTTCTATCTGTGCTAATACCGTGCTGAATTCCTCGTAAGTTAAGTGTGAATTACCTACAACTC	(((...((((((((((((((((.((((..................)))).))))))))).))).................))))..))).	-24.19	ACGGGAAUUCAGGACGGCUU	-
1010	no	bmo-miR-P1073-5p	ACUAGCAGGUAGGCAUGCGUUC	nscaf2887:1382679:1382755	+	GCCTAAGCAAACTAGCAGGTAGGCATGCGTTCTTAGTCAGAAAATACGTGACGTCTGGTGGCCCTGGGATCTTGGGA	.((((((.(..((((..(((.(.((.(((((....((........))..))))).)).).)))))))..))))))).	-19.5	ACUAGCAGGUAGGCAUGCGUUC	-
1011	no	bmo-miR-P1074-5p	ACUCACCGAUGAUCUCAAGGU	nscaf2859:719723:719810	+	CCGTTCCCGCACTCACCGATGATCTCAAGGTTGGTATTTCCTCAGCTATCGCTCCGCTTGTCTTCTGTCGTGTAGAGTGCAGTTGCAC	..((..(.((((((((((((((...((((...((.....))..(((....)))...))))...)).)))).)).)))))).)..))..	-24.8	ACUCACCGAUGAUCUCAAGGU	-
1012	no	bmo-miR-P1075-5p	ACUCGAAGACUUGAGGGAAU	nscaf3034:110303:110372	-	TACTGCAACGACTCGAAGACTTGAGGGAATTTTTTAAGAATAAATTCTGTCGGTTTGAAGTTTGTGGTGA	(((..((..((((...(((((.((.(((((((.........))))))).)))))))..))))))..))).	-18.5	ACUCGAAGACUUGAGGGAAU	-
1013	no	bmo-miR-P1076-5p	ACUGACUCGGUGGUGUAACAGUU	nscaf2838:1111343:1111415	+	ATAATTTATTACTGACTCGGTGGTGTAACAGTTAGCGTCCCTGACTGTTGCGCCTAGGGTCGTGGGTTCGATT	........((((.(((((...((((((((((((((.....))))))))))))))..)))))))))........	-30.3	ACUGACUCGGUGGUGUAACAGUU	-
1014	no	bmo-miR-P1077-5p	ACUUGAUUGCCUUGCCCUCACU	nscaf3063:1566092:1566178	+	TGATACTTTGACTTGATTGCCTTGCCCTCACTCTTTGGGAGTGTCGTATGAGTGTGAGCAAGACAGAAGGCAAGTCGAAAGATATTG	.((((((((((((((.(((.(((((.(.(((((..((.(.....).)).))))).).))))).)))....)))))).)))).)))).	-27.6	ACUUGAUUGCCUUGCCCUCACU	-
1015	no	bmo-miR-P1078-5p	ACUUGGUAGAACACGU	nscaf2204:2811874:2811948	+	AGTTTAGAAGACTTGGTAGAACACGTAGTAAGCAGGTGGAATCTCCCTGCGTGTTCTACCAAGTTATCTAGGTTG	((..((((.(((((((((((((((((((..((..........))..))))))))))))))))))).))))..)).	-37	ACUUGGUAGAACACGU	-
1016	no	bmo-miR-P1079-5p	ACUUUUUAAAUCAUUGCCGGCU	nscaf2888:3994671:3994766	-	GCCACCTGCCACTTTTTAAATCATTGCCGGCTGTAGTGCACGTGTAGTTAATTGAGCACGTTAGTAATATTTCATGATGGCGGAACAACGTGAGCG	(((((((((((.((...((((.(((((..((....((((.((..........)).))))))..)))))))))...))))))))......))).)).	-21.7	ACUUUUUAAAUCAUUGCCGGCU	-
1017	no	bmo-miR-P1080-5p	AGAGCGGUGGACUGUAGAUG	nscaf1898:6759470:6759545	-	CTCAGTTGGTAGAGCGGTGGACTGTAGATGTAAGATAATTGGTATCCATAGGTCGCTGGTTCAAATCCGGCTCGAA	.((((((((..((((((((..((((.((((............)))).))))..)))).))))....)))))).)).	-20.8	AGAGCGGUGGACUGUAGAUG	-
1018	no	bmo-miR-P1081-5p	AGAUAUGUUUGAUAUUCUUGG	nscaf2053:449871:449949	+	CGCGTCGTCGAGATATGTTTGATATTCTTGGTTGTTTGTTTTGGATCACCCGGGAATCAAACATATTACTCTACGACCG	((.(((((.((((((((((((((.((((.(((.((((.....)))).))).)))))))))))))))..))).)))))))	-29.4	AGAUAUGUUUGAUAUUCUUGG	-
1019	no	bmo-miR-P1082-5p	AGAUGAUAGAAAGCCUCGUUUU	nscaf3087:152431:152504	+	TGATAGAAGAAGATGATAGAAAGCCTCGTTTTTATCTGGTAAAGACGAGGCTTTCTATCATCTGCCTACGTAGA	.....(.((.(((((((((((((((((((((((((...)))))))))))))))))))))))))..)).).....	-38.4	AGAUGAUAGAAAGCCUCGUUUU	-
1020	no	bmo-miR-P1083-5p	AGAUUUUCGAGAACAGCUAAU	nscaf2953:1787475:1787547	+	AAGTAAAGAGAGATTTTCGAGAACAGCTAATTCGGCTGCGTGGCTGTTGCGCAGAAGATGCTCAGCGTTGCCT	..((((...(((((((((..(((((((((...((....)))))))))).)...)))))).)))....))))..	-19.3	AGAUUUUCGAGAACAGCUAAU	-
1021	no	bmo-miR-P1084-5p	AGCUGUAAGACGCAAGG	nscaf2888:601266:601345	-	GTGGATGCCAAGCTGTAAGACGCAAGGATGGAATTGAGATTCCATTCCTTGCGTCGTATAGATTGGTTTGTTATTCCATT	(((((.(((((.(((((.((((((((((((((((....)))))).)))))))))).))))).))))).......))))).	-39.1	AGCUGUAAGACGCAAGG	-
1022	no	bmo-miR-P1085-5p	AGGCACACUGUGAUCUACCGU	nscaf3003:2327438:2327514	-	AAAGATATCTAGGCACACTGTGATCTACCGTCAGTATTGTAAATAACTTGCGGTAATAAGGGTCGTGCTATATTAAT	...(((((...((((((((.(....((((((.(((..........))).))))))...).))).))))))))))...	-19.2	AGGCACACUGUGAUCUACCGU	-
1023	no	bmo-miR-P1086-5p	AGGGACCUUGCCUGGGUUA	nscaf2962:512215:512290	-	CGAAACCCCTAGGGACCTTGCCTGGGTTATCTCGGTGTCGGACGAGAGCGCAGGGGAGGTGCTTAGTGGGGACGCT	.....((((((((.(((((.((((.((..(((((........))))))).)))).))))).))))).)))......	-38.9	AGGGACCUUGCCUGGGUUA	-
1024	no	bmo-miR-P1087-5p	AGGGACCUUGCCUGGGUUAUC	nscaf2962:512215:512290	-	CGAAACCCCTAGGGACCTTGCCTGGGTTATCTCGGTGTCGGACGAGAGCGCAGGGGAGGTGCTTAGTGGGGACGCT	.....((((((((.(((((.((((.((..(((((........))))))).)))).))))).))))).)))......	-38.9	AGGGACCUUGCCUGGGUUAUC	-
1025	no	bmo-miR-P1088-5p	AGGGACCUUGCCUGGGUUAUCU	nscaf2962:512215:512290	-	CGAAACCCCTAGGGACCTTGCCTGGGTTATCTCGGTGTCGGACGAGAGCGCAGGGGAGGTGCTTAGTGGGGACGCT	.....((((((((.(((((.((((.((..(((((........))))))).)))).))))).))))).)))......	-38.9	AGGGACCUUGCCUGGGUUAUCU	-
1026	no	bmo-miR-P1089-5p	AGGGACCUUGCCUGGGUUAUCUC	nscaf2962:512215:512290	-	CGAAACCCCTAGGGACCTTGCCTGGGTTATCTCGGTGTCGGACGAGAGCGCAGGGGAGGTGCTTAGTGGGGACGCT	.....((((((((.(((((.((((.((..(((((........))))))).)))).))))).))))).)))......	-38.9	AGGGACCUUGCCUGGGUUAUCUC	-
1027	no	bmo-miR-P1090-5p	AGGGACCUUGCCUGGGUUAUCUCG	nscaf2962:512215:512290	-	CGAAACCCCTAGGGACCTTGCCTGGGTTATCTCGGTGTCGGACGAGAGCGCAGGGGAGGTGCTTAGTGGGGACGCT	.....((((((((.(((((.((((.((..(((((........))))))).)))).))))).))))).)))......	-38.9	AGGGACCUUGCCUGGGUUAUCUCG	-
1028	no	bmo-miR-P1091-5p	AGGUAUUACUGGCUUGUAGCA	nscaf3027:1467540:1467634	-	CTAAGGTCTGAGGTATTACTGGCTTGTAGCAGAAGTAGACAAGAATTGGATGTGCACTCTACGCTTTACAACTAGTGGTCACGATAGAGATTAGG	((((..((((..((((((((((.((((((.((..(((((.....((.....))....))))).)))))))))))))))).))..))))..)))).	-23.3	AGGUAUUACUGGCUUGUAGCA	-
1029	no	bmo-miR-P1092-5p	AGUAUAUCGCGGUGCU	nscaf2795:986745:986809	-	AGTTGATTATAGTATATCGCGGTGCTAACCATTACAACAGGCACGCGTGATTGCTTTGAAAAACA	.(((..(((.((((.(((((((((((.............))))).)))))))))).)))..))).	-19.62	AGUAUAUCGCGGUGCU	-
1030	no	bmo-miR-P1093-5p	AGUGUUUGUUAUGUACU	nscaf2878:23015:23095	+	GTAGATGTGCAGTGTTTGTTATGTACTTCGTATGCCGCGGCCCGCTCCGCTCACAGTAGTAATAAACCAGCTGTTATTACG	((((....((((((((((((((.((((..((.....((((......))))..)))))))))))))))..)))))..)))).	-19.1	AGUGUUUGUUAUGUACU	-
1031	no	bmo-miR-P1094-5p	AUACGUCCGUCUGGUGU	nscaf3113:14010:14087	-	TTCAATTGGAATACGTCCGTCTGGTGTAGTGGTAAGTGACATGGTCACTACACCAGGGGGTCGCGGGTTCGAATCCCG	....(((.((((.((.((.(((((((((((((..(......)..))))))))))))).)).))...)))).)))....	-32	AUACGUCCGUCUGGUGU	-
1032	no	bmo-miR-P1095-5p	AUAGCCACAUUCUCUGGGCAA	nscaf1806:39549:39635	-	GCTTTCATATATAGCCACATTCTCTGGGCAAGAGTAGTCTACATAAAAGTAGTCTGTCTCTAATCGGATGTGGCTACATAAAATTCC	.......(((.((((((((...(((((...(((((((.((((......)))).))).))))..))))))))))))).))).......	-29.2	AUAGCCACAUUCUCUGGGCAA	-
1033	no	bmo-miR-P1096-5p	AUAUGACCACUUCCCA	nscaf2828:3157525:3157599	-	GTCCTTGATCATATGACCACTTCCCAGCATAAAGAAGGTAGGATCGTGGCAGTTGGTTATACTGGTGGTAGGACC	((((((.((((((((((((((.(((....................).)).)).)))))))).)))).).))))).	-19.75	AUAUGACCACUUCCCA	-
1034	no	bmo-miR-P1097-5p	AUAUGCUUGAGUAGGAGAUUU	nscaf2734:1251533:1251605	-	CTCCTCCGACATATGCTTGAGTAGGAGATTTGACTCCTTTTTGTGATTTTTTTTATTGCTTAGTTGGGTGGAC	.(((((((((.((.((...(((((((((..(.((........)).)..))))))))))).)))))))).))).	-18	AUAUGCUUGAGUAGGAGAUUU	-
1035	no	bmo-miR-P1098-5p	AUAUGUAGGUUUGAAAC	nscaf2210:4270063:4270127	+	ATTCGTCGTAATATGTAGGTTTGAAACGTGCAGAAGTTTTTCAGGCTTATGTAGATAAGATGAAA	.((((((....(((((((((((((((...((....)).))))))))))))))).....)))))).	-20.4	AUAUGUAGGUUUGAAAC	-
1036	no	bmo-miR-P1099-5p	AUAUUUUUAAACUUUAAAUGG	nscaf3026:1775669:1775761	-	TTGTGTCATGATATTTTTAAACTTTAAATGGGTTCCCTCTAAAGTTGCAAAATTGTCGTTTAAGCCAAATAGGATTTCATCCGTCGATATAAT	(((((((..((((.((((.(((((((...((....))..)))))))..)))).))))..............((((...))))...))))))).	-20.6	AUAUUUUUAAACUUUAAAUGG	-
1037	no	bmo-miR-P1100-5p	AUCUUCCUUUCGUCGUUAAG	nscaf3090:38128:38216	-	TCGGTGGAAGATCTTCCTTTCGTCGTTAAGACTCCCAAAGTAGTTATAGCGCTTTTTTAACGATGGTTATAGGGACGGTTTTTTTTAGT	.....(((((((((((((.((((((((((((......((((.((....))))))))))))))))))....))))).)))))))).....	-22	AUCUUCCUUUCGUCGUUAAG	-
1038	no	bmo-miR-P1101-5p	AUGCAAACAAUGUACUUAAU	nscaf2953:3615648:3615735	-	CCGGTAATGAATGCAAACAATGTACTTAATAGCCGACCGTTATCGGTGATTTGTATCAGTTTATTGTTTGTTACAATCATTGGTCGGT	((((((((((..((((((((((.((((((..(((((......)))))...)))....))).)))))))))).....))))).))))).	-22.8	AUGCAAACAAUGUACUUAAU	-
1039	no	bmo-miR-P1102-5p	AUUAGUGCGAGUUUGUUAAC	nscaf481:451881:451956	-	CACCAGTGTGATTAGTGCGAGTTTGTTAACGTTCTCGATAGCGTAAAAGTTAAGTCAATTTTGCATGCCATTGGAA	..((((((.(....(((((((.((((((((.....((....)).....)))))..))).))))))).)))))))..	-19.7	AUUAGUGCGAGUUUGUUAAC	-
1040	no	bmo-miR-P1103-5p	AUUAUUGGCAUACCGCUCGG	nscaf2952:70347:70432	+	TGCTTAGAAGATTATTGGCATACCGCTCGGGATATTTTTTATACTCCGGGTTTCGCAGCGGATATGTCATATGACCGTTTTCAGCT	.(((.(((((.((((((((((((((((((..((................))..)).))))).))))))).)))).).)))).))).	-25.19	AUUAUUGGCAUACCGCUCGG	-
1041	no	bmo-miR-P1104-5p	AUUCAUUGGAUAAAUGA	nscaf2902:6063366:6063439	+	TTTTTACTGTATTCATTGGATAAATGAATTAATGAAGTGTTGTTGGTGAATTTATCTAATAAATACTTTTTTGA	........(((((.(((((((((((..(((((..(....)..)))))..))))))))))).)))))........	-18.1	AUUCAUUGGAUAAAUGA	-
1042	no	bmo-miR-P1105-5p	AUUGGAGCAAGUGAGGGACGAA	scaffold7389:117:209	+	ATTGGACCACATTGGAGCAAGTGAGGGACGAACTGATCCATGCATTCAGTAAGGATGTGGATGTTTAAAATGAGTTCTCGACTGTGGATGTTT	......((((((((((((..((...(((((..(..((((.(((.....))).))))..)..)))))...))..)))).))).)))))......	-24.4	AUUGGAGCAAGUGAGGGACGAA	-
1043	no	bmo-miR-P1106-5p	AUUGUGGGUGUGGGUUC	nscaf2734:138885:138976	-	TGGTTCAAGTATTGTGGGTGTGGGTTCAACAGGCGCGAGCCAACAGACAAATGTGATATGTTTCTATACATCGATAAGATACTTTATATTAT	((((..(((((((.((((((((((..((...(((....))).(((......)))....))..))))))).)))....)))))))...)))).	-22.8	AUUGUGGGUGUGGGUUC	-
1044	no	bmo-miR-P1107-5p	CAACACAAUAUUUUGCAACUGCAA	nscaf2853:5569317:5569390	+	AGAAACTTCTCAACACAATATTTTGCAACTGCAAGAAAGGGTGTAGTGCAAAATGTGGTTGCAGAAAAGTTGGA	...(((((((((((...((((((((((.(((((........))))))))))))))).)))).)))..))))...	-23.6	CAACACAAUAUUUUGCAACUGCAA	-
1045	no	bmo-miR-P1108-5p	CAACGGAAGAUAUUUGUAUG	nscaf3026:160236:160301	+	CGAATCCCGCCAACGGAAGATATTTGTATGATAAATATAAATGTCTTTTCCAGGGTTATGGATGTA	...((((.(((...(((((((((((((((.....))))))))))))..)))..)))...))))...	-20.8	CAACGGAAGAUAUUUGUAUG	-
1046	no	bmo-miR-P1109-5p	CAAGUAAAUCUCGUGCGGUUU	nscaf1071:874636:874708	+	ACCGTTGTTTCAAGTAAATCTCGTGCGGTTTGTCTCATTCCGAACCGTATGAGATTTACTTAAAATGATTGTG	((.((..(((.(((((((((((((((((((((........))))))))))))))))))))).)))..)).)).	-34.8	CAAGUAAAUCUCGUGCGGUUU	-
1047	no	bmo-miR-P1110-5p	CACAGUCGAUAUUUACC	nscaf3132:9538:9608	-	TCATATCTATCACAGTCGATATTTACCCTGAACGTAAAATTCAGGGTAAATATTGATTGCGTTAGGTATAG	..(((((((.(.((((((((((((((((((((.......)))))))))))))))))))).).)))))))..	-34.9	CACAGUCGAUAUUUACC	-
1048	no	bmo-miR-P1111-5p	CACUAGAGGUGUAGAAU	nscaf1690:2339624:2339694	-	TAATGGCCGTCACTAGAGGTGTAGAATAAATCGGACGCCAATCTATTTTACAACCATATGGTGGACCATAA	..((((...((((((..(((((((((((.((.((...)).)).)))))))).)))...)))))).))))..	-20.1	CACUAGAGGUGUAGAAU	-
1049	no	bmo-miR-P1112-5p	CAGACUAUCAGUACGUACGCU	nscaf3097:1033049:1033119	+	TTTTATTACTCAGACTATCAGTACGTACGCTGCGTGCGATCCAGCCGAGCCCGTCTGGTGGCCCATGAAAA	.........(((..(((((((.(((...(((.((.((......))))))).))))))))))....)))...	-19.2	CAGACUAUCAGUACGUACGCU	-
1050	no	bmo-miR-P1113-5p	CAGAGAAGGUUGGAUAUUUU	nscaf2912:197925:198006	+	ACCAGGGCGACAGAGAAGGTTGGATATTTTTTGGGTTAGCATTTTGGTTAGCTATGTCTACTTCCTCTTTATGTACTTCGGG	.((((((((..((((.((((.((((((......(((((((......))))))))))))))))).))))...))).))).)).	-19.8	CAGAGAAGGUUGGAUAUUUU	-
1051	no	bmo-miR-P1114-5p	CAGCUGUAUCGUACGUGUUUU	nscaf2959:71153:71231	-	CGCAGTCAAGCAGCTGTATCGTACGTGTTTTGTGTGAAAAAAATCGCGAAAATGTACAAATACAGCCATTGTTTTTGTA	.((((.(((...(((((((.((((((.(((((((..........)))))))))))))..)))))))..)))...)))).	-22.9	CAGCUGUAUCGUACGUGUUUU	-
1052	no	bmo-miR-P1115-5p	CAGGGAAAACAUACAUUGCGUG	nscaf2899:90880:90963	-	ATACAATTATCAGGGAAAACATACATTGCGTGCTGTAATTCATTTGACGTAGCTTACGCGCATTGTGGTATTGCTTTATTGTAG	.((((((....(((.((.((.((((.((((((..((.((((....)).)).))...)))))).)))))).)).))).)))))).	-19.5	CAGGGAAAACAUACAUUGCGUG	-
1053	no	bmo-miR-P1116-5p	CAGUGGAUUUGUAGUGCCAUU	nscaf2953:33004:33089	+	GAAGCACAGTCAGTGGATTTGTAGTGCCATTTGGTGATGATAGGAAACCAGAAATGTTAACTGCTGGTTGTAGTGACTGTGACTGT	..((((((((((.(((((..(((((..((((((((...........))))..))))...)))))..))).)).)))))))).))..	-26.6	CAGUGGAUUUGUAGUGCCAUU	-
1054	no	bmo-miR-P1117-5p	CAUUGUUGAAAGAGGCU	scaffold28864:52:139	-	TTATTGAAAACATTGTTGAAAGAGGCTGACGCTACGGATCAGCGTGAAATGCGTCGACAAGCCTACGAAATTCACAATTTATCACTTT	....(((.((.(((((.(((.(((((((((((((((......))))....)))))....))))).)....)))))))))).)))....	-19.3	CAUUGUUGAAAGAGGCU	-
1055	no	bmo-miR-P1118-5p	CCCGCUGUAUGAUUGUCC	scaffold24157:274:362	+	CAAGGAAGGACACCCGCTGTATGATTGTCCGAGGTACGAGAGAGCTACGGTGCAGGAACGATGGAGGATGGCAAAGGAGTCACGCCTAT	..(((...(((.((.(((((.(.(((((((...((((.((....))...)))).)).))))).)...)))))...)).)))...)))..	-23.5	CCCGCUGUAUGAUUGUCC	-
1056	no	bmo-miR-P1119-5p	CCCGGACGAACUUCCCAGCUCGGCCG	nscaf2828:5073902:5073980	+	AAGTGCTACGCCCGGACGAACTTCCCAGCTCGGCCGACAATCAGGGGTCGGTGGGATCTTCGTCCGTTTGTATCGCTTA	(((((.((((..((((((((..(((((.(.(((((..........)))))))))))..))))))))..)))).))))).	-38.7	CCCGGACGAACUUCCCAGCUCGGCCG	-
1057	no	bmo-miR-P1120-5p	CGAGAUGGGAUUCCGGACCC	nscaf463:445134:445222	+	ACGAGTCAAACGAGATGGGATTCCGGACCCATCCACGAGACCCAAAAGAGATAGAGGCACGGAATCCGACCAAACGAGAAGTGACAAGC	....((((..((.(.(.((((((((..(((((((.............).))).).))..)))))))).).)...)).....))))....	-20.32	CGAGAUGGGAUUCCGGACCC	-
1058	no	bmo-miR-P1121-5p	CGAUGAGUCGAACCAGCAUA	nscaf2889:340939:341012	+	TCAAGGAGTTCGATGAGTCGAACCAGCATAAAGTACTCGGTTTGTGTTGGTCTCCTACGTCGGACAATTTTTGT	.((((((((((((((((..((.((((((((((.(....).))))))))))))..)).))))))))..)))))).	-26.6	CGAUGAGUCGAACCAGCAUA	-
1059	no	bmo-miR-P1122-5p	CGCGAUUUGAAAUGAACGAG	nscaf3031:4107654:4107740	-	AATGATGTGCCGCGATTTGAAATGAACGAGCCCTTATTACGATTAATAATAAATCCCATGTCTCAAGGTCAATAGCGGCATGCGTTT	((((.((((((((...((((..((((((.(...((((((.......))))))....).))).)))...))))..)))))))))))).	-19.7	CGCGAUUUGAAAUGAACGAG	-
1060	no	bmo-miR-P1123-5p	CGCUCGCUGGUAGUUUC	nscaf2767:2697079:2697161	-	CTTTGGCGCTCGCTCGCTGGTAGTTTCTTTGTATTGAGCTAAACTACGTTATTGAAATCCGCCGGGAGCGGCTTTGGTCAATT	..(((((((.(((((.(((((.(((((...(((.((((.....)).)).))).)))))..))))))))))))....)))))..	-24.7	CGCUCGCUGGUAGUUUC	-
1061	no	bmo-miR-P1124-5p	CGUAACUCGGAAUCGGG	nscaf2855:4637808:4637885	+	GTAACATTTACGTAACTCGGAATCGGGTTGGTGGTTTTTTTCTTCATAGCTCAGGTTCTGTGGTTACAGTTCTTTGAG	...........(((((((((((((((((((.(((.........))))))))).))))))).))))))...........	-20.3	CGUAACUCGGAAUCGGG	-
1062	no	bmo-miR-P1125-5p	CGUGAUUUAGCUGAUUUUUU	nscaf2905:185145:185234	+	TAAATGCCAACGTGATTTAGCTGATTTTTTTTCTTTTTTGACGGCAAATAGAAGATATTGAAATGTGGTTGCCTTTACAATGGCAACAAG	....(((((..((((..(((((((((((...(((((((((....))))..)))))....))))).))))))...))))..))))).....	-18	CGUGAUUUAGCUGAUUUUUU	-
1063	no	bmo-miR-P1126-5p	CUAGAUUAAGCCGUUGGAAA	scaffold17134:240:314	+	AAGCCAAATTCTAGATTAAGCCGTTGGAAAGACGTCACCAGTGACGAAATCCTACGGTTTTTAGCAGTTTTAATG	.....((((((((((...((((((.(((....(((((....)))))...))).))))))))))).))))).....	-20.6	CUAGAUUAAGCCGUUGGAAA	-
1064	no	bmo-miR-P1127-5p	CUAGGUACUGGCUUGU	nscaf3132:7168:7236	-	TGTGGTCACGCTAGGTACTGGCTTGTGGTATAGCAGTCATACCACAGTCAGTACCTAATGTGAAGGCAA	(((..(((((.((((((((((((.(((((((.......))))))))))))))))))).)))))..))).	-38	CUAGGUACUGGCUUGU	-
1065	no	bmo-miR-P1128-5p	CUGACGGUACCAUUACA	nscaf3097:2565265:2565331	-	GCGAATGTGTCTGACGGTACCATTACAAAGCATTGTTGAATGGAGGCGTCAATGACTACACAACGCG	(((..(((((((((((.(.(((((((((....))))..))))).).)))))..))).)))...))).	-20.9	CUGACGGUACCAUUACA	-
1066	no	bmo-miR-P1129-5p	CUUUACGAUUAUGGACUCAGUUC	nscaf3052:393773:393865	+	GGACGTTTAACTTTACGATTATGGACTCAGTTCCAAAAGATAACTGATGTTTTATGTGGGACGAAACCATGGCGGGTTGAGGTGGAAATGAAA	...(((((.((((((((.((((((..((.((((((.((((((.....))))))...))))))))..))))))))...))))))..)))))...	-23.2	CUUUACGAUUAUGGACUCAGUUC	-
1067	no	bmo-miR-P1130-5p	CUUUGGUAAUCUAGCUUUAUGAA	nscaf2839:31365:31440	-	CGACGCGATGCTTTGGTAATCTAGCTTTATGAACGGAATGATGTCACGGAGCTAAATCGCCAAAGCGTCGCAGCGC	((..((((((((((((..((.((((((..(((.((......)))))..)))))).))..))))))))))))..)).	-37.2	CUUUGGUAAUCUAGCUUUAUGAA	-
1068	no	bmo-miR-P1131-5p	CUUUUGCGUACGUUUAC	nscaf2529:2385523:2385590	-	TCCAATGCGACTTTTGCGTACGTTTACAAATATTGATATAGGTAAAGTCACGACAAGAGCGCAACAAT	.....((((.(((((((((((.(((((...(((....))).))))))).))).)))))))))).....	-19	CUUUUGCGUACGUUUAC	-
1069	no	bmo-miR-P1132-5p	GAAAAGUCGGCAAAUUU	nscaf2176:2429940:2430010	+	TAAGTCTGATGAAAAGTCGGCAAATTTCTAGACGCTTTCTCTTATGTTTGTCGACTTTCAAAAAGCCTTGT	((((.((..(((((.((((((((((....(((.......)))...)))))))))))))))...)).)))).	-20.2	GAAAAGUCGGCAAAUUU	-
1070	no	bmo-miR-P1133-5p	GAAACAGCAAACGGAUUACC	nscaf2931:788978:789068	-	TACTCGAAGCGAAACAGCAAACGGATTACCTAAAGCGAAGCGGAAGAAGTGAATTGAGAAATTTAAGGTGCTCGTTAAGTGTTTCAAGTGT	((((.((((((.(((((((...(((((.(.(((..((...(....)...))..))).).)))))....)))).)))...)))))).)))).	-18.4	GAAACAGCAAACGGAUUACC	-
1071	no	bmo-miR-P1134-5p	GAAACAGCGAACGGUUCACCU	nscaf3079:251727:251816	+	TACTCGAAGCGAAACAGCGAACGGTTCACCTGAAGCGAAGCGGAAGAAGCGAATTGAGAGTTTTAAAGTGTTTGTTGAGTGTTTTAAGTT	.(((..(((((...(((((((((.((.((((.((.((...(....)...))..)).)).))....)).)))))))))..)))))..))).	-21.9	GAAACAGCGAACGGUUCACCU	-
1072	no	bmo-miR-P1135-5p	GAAAUGAUCCAGUGGCAAAG	nscaf2986:387663:387750	-	AGCACCTGCTGAAATGATCCAGTGGCAAAGAACCTCAAACAAATTAATAATTGTGTTATGCCATCTATGGCTTTATTTCGTTGTGTTA	(((((..((.(((((((.(((((((((...(((..(((............))).))).))))))...)))..))))))))).))))).	-21.1	GAAAUGAUCCAGUGGCAAAG	-
1073	no	bmo-miR-P1136-5p	GAAUAGAUCUAUAUUGGCACAU	nscaf2986:5041546:5041637	-	GAATTTATTTGAATAGATCTATATTGGCACATTGCTGTTTCTTTTAGTATAAACGTGTAAAAATAGGCTTTATTCGAATTAAAAAAAATTCT	((((((((((((((((((((((.((.((((..(((((.......))))).....)))).)).))))).)))))))))))......)))))).	-20.3	GAAUAGAUCUAUAUUGGCACAU	-
1074	no	bmo-miR-P1137-5p	GACGACCGUCUGGUGUAGUGG	nscaf2136:5092821:5092896	+	AGATGTCATTTGACGACCGTCTGGTGTAGTGGTAAGTGACATGGTCACCACACAAGGGGGTCGCGGGTTCGAATCC	.(((...(((((.(((((.(((.((((.((((..(......)..)))).)))).))).))))))))))....))).	-24.5	GACGACCGUCUGGUGUAGUGG	-
1075	no	bmo-miR-P1138-5p	GACUCGGUGGCGCAGUAGUUAGC	nscaf2852:1189717:1189783	-	GAATTTGATAGACTCGGTGGCGCAGTAGTTAGCGGCCCTGACTTGTAGCGTAAGGGTCGTGGATTCG	((((..(...(((((....((((...((((((.....))))))....))))..))))).)..)))).	-22.6	GACUCGGUGGCGCAGUAGUUAGC	-
1076	no	bmo-miR-P1139-5p	GAGCUUACCGGGCAGCAUCAU	nscaf2985:142363:142445	-	AAGTTTACGTGAGCTTACCGGGCAGCATCATGAAAACGATAACAAAGACGTGGTGTCAGGGTTCGGTAAGCTCGCGACTTTTA	.......((((((((((((((((.((((((((................))))))))....)))))))))))))))).......	-36.09	GAGCUUACCGGGCAGCAUCAU	-
1077	no	bmo-miR-P1140-5p	GAGGAUUUGGUGUGUA	scaffold418:228977:229055	+	AACTGATTCAGAGGATTTGGTGTGTACTCTTTTATGAAAATAAATGTATTTTATACTAAATTATTTGATTAATTTAGTA	.(((((.(((((.((((((((((((((...(((((....))))).))))...)))))))))).))))).....))))).	-18.4	GAGGAUUUGGUGUGUA	-
1078	no	bmo-miR-P1141-5p	GAGGUAGUAGGUAGUAUAUUU	nscaf2623:1662840:1662920	+	ACGTAGAGTGGAGGTAGTAGGTAGTATATTTTGCTGGTGGCGTATTGAGACAAAGTACCACTACCCTGCCTGTTTCTGCCT	..((((((.(.((((((..((((((.(((((((((.(........).)).)))))))..)))))))))))).)))))))..	-27.7	GAGGUAGUAGGUAGUAUAUUU	-
1079	no	bmo-miR-P1142-5p	GAUAGACGUCUGUACGCUGCAUAC	nscaf2511:1754419:1754511	+	TCCGTCGGTGGATAGACGTCTGTACGCTGCATACGTTTCACCTACAACTAGGTAGCGAGTAGTTTATGATGGCGATTATGAGTTTGGCGCGAA	((((((((...((((.((((.(((.(((((...((((..(((((....))))))))).))))).)))...)))).))))....)))))).)).	-24.3	GAUAGACGUCUGUACGCUGCAUAC	-
1080	no	bmo-miR-P1143-5p	GAUUAGUGCGAGUGUUU	nscaf3066:772866:772949	-	CGTCCTGTGTGATTAGTGCGAGTGTTTTAACGTTCTCGATAGCGTGAAAGTTAACTCAAATTTGTATTTAGTTGGAACAGCGCC	.((.((((.((((((((((((((...(((((.(((.((....)).))).))))).....))))))).)))))))..)))).)).	-19.6	GAUUAGUGCGAGUGUUU	-
1081	no	bmo-miR-P1144-5p	GAUUAUGAUGUCGGGUC	nscaf2511:408033:408105	-	TATGAACTTTGATTATGATGTCGGGTCGAACGCCCATTGGCATTCGATATCGTGGACACTAGAGATTTCGTAT	(((((((((((.((((((((((((((.....(((....)))))))))))))))))....)))))..)))))).	-20.3	GAUUAUGAUGUCGGGUC	-
1082	no	bmo-miR-P1145-5p	GCAACUUGAUACGAAGAGUG	nscaf2204:2460627:2460697	+	GACCAGTCACGCAACTTGATACGAAGAGTGTAGCCGCTGCAGCTTAGGTAATAATTGTGTGATTGTGATCC	..((((((((((((.(((.(((.(((..(((((...))))).)))..))).)))))))))))))).)....	-21.6	GCAACUUGAUACGAAGAGUG	-
1083	no	bmo-miR-P1146-5p	GCACGUAUUUAUGAGUC	scaffold17083:568:650	+	CACCGCACGCGCACGTATTTATGAGTCTCTCAACTAAGACATCAAACAAGTTCGATGCGTCTAGTGTCAAACAGACAGTGGTA	.(((((..(((((((.((((.(((((((........)))).)))...)))).)).)))))....((((.....))))))))).	-22.2	GCACGUAUUUAUGAGUC	-
1084	no	bmo-miR-P1147-5p	GCAGAGGUCAAGACGAGGACGG	nscaf3068:395450:395522	+	CACACGGGTCGCAGAGGTCAAGACGAGGACGGGAACCGTGGTGCGAGGCTTCAACTCCATCTGCCCCCTCCCT	.....(((..(((((((...((..((((.(....((....))....).))))..)))).))))).))).....	-19	GCAGAGGUCAAGACGAGGACGG	-
1085	no	bmo-miR-P1148-5p	GCAGAGGUCAAGAUGAGGACGG	scaffold2079:2780:2852	-	CACACGGGTCGCAGAGGTCAAGATGAGGACGGGGACCGTGGTGCGAGGCTTCAACTCCATCTGCCCCCTCCCT	.....(((..(((((((...((.(((((.(..(.((....)).)..).))))).)))).))))).))).....	-22.4	GCAGAGGUCAAGAUGAGGACGG	-
1086	no	bmo-miR-P1149-5p	GCAGCUGUAUCGUACGUGUUUU	nscaf2959:71152:71232	-	ACGCAGTCAAGCAGCTGTATCGTACGTGTTTTGTGTGAAAAAAATCGCGAAAATGTACAAATACAGCCATTGTTTTTGTAA	..((((.(((...(((((((.((((((.(((((((..........)))))))))))))..)))))))..)))...))))..	-22.9	GCAGCUGUAUCGUACGUGUUUU	-
1087	no	bmo-miR-P1150-5p	GCAUCUUGUAUUCUCGGACCAUUA	scaffold26601:102:201	-	TGTACCGAATGCATCTTGTATTCTCGGACCATTATACGAACTTTTAAAAAAAGAAACAAAGTGGCGTTGGTCTAAGTTACATGATAAGGCGTTTAATGAA	......(((((((((.((((..((..(((((....(((.(((((.............)))))..))))))))..)).)))).)))...))))))......	-22.62	GCAUCUUGUAUUCUCGGACCAUUA	-
1088	no	bmo-miR-P1151-5p	GCGGCAAUAGUGAUACGUGGCAU	nscaf2993:272583:272662	-	CGAGTTAATTGCGGCAATAGTGATACGTGGCATAACAGACACTCAAATTCGAGCCGCTGCCACTAACGCCAAGTTACTGC	..(((.((((..(((..(((((.((.(((((.....................))))))).)))))..))).)))))))..	-18.9	GCGGCAAUAGUGAUACGUGGCAU	-
1089	no	bmo-miR-P1152-5p	GGAAAGGGGAAGGGGAAAGGGAA	scaffold6399:542:636	+	CATCCCTAAGGGAAAGGGGAAGGGGAAAGGGAAATCTTCCCAAACCCCAGCCCCTCCCCCTCCTAGTACCATTCCGTCTGTCTCGGTAGTGGAGG	.....(((((((..(((((..((((...((((.....))))...))))..)))))..))))..)))..((((((((.......))).)))))...	-39.9	GGAAAGGGGAAGGGGAAAGGGAA	-
1090	no	bmo-miR-P1153-5p	GGACCGUCGGGCUACCGAGCAA	nscaf2887:1900553:1900624	-	AACAACATTCGGACCGTCGGGCTACCGAGCAAATATCACCCGCTCGGTGGAAGATCTTTCCTTTCGTCGTTA	(((.((....(((..(((...(((((((((...........)))))))))..)))...)))....)).))).	-21.6	GGACCGUCGGGCUACCGAGCAA	-
1091	no	bmo-miR-P1154-5p	GGAGGGUCGCGCCGCGU	nscaf3026:2517634:2517693	+	GATCGGCTGTGGAGGGTCGCGCCGCGTCGCTCTGTGGGGCGTCTCTCCGCGTAGTCGCGC	...(((((((((((((.(((.(((((......))))).))).))))))))..)))))...	-32.7	GGAGGGUCGCGCCGCGU	-
1092	no	bmo-miR-P1155-5p	GGCGUUGACGUAAUGUGUUU	nscaf3026:3449978:3450045	-	TGTGGCCAATGGCGTTGACGTAATGTGTTTTTGAAGAAAAAAATAAGTTGCGTTTCGTTATTCCATAC	(((((..(((((((..((((((((.(((((((......))))))).)))))))).)))))))))))).	-22.9	GGCGUUGACGUAAUGUGUUU	-
1093	no	bmo-miR-P1156-5p	GGCGUUGACGUAAUGUGUUUU	nscaf3026:3449978:3450045	-	TGTGGCCAATGGCGTTGACGTAATGTGTTTTTGAAGAAAAAAATAAGTTGCGTTTCGTTATTCCATAC	(((((..(((((((..((((((((.(((((((......))))))).)))))))).)))))))))))).	-22.9	GGCGUUGACGUAAUGUGUUUU	-
1094	no	bmo-miR-P1157-5p	GGGAAGGGGAAGGGCAAAGGGAA	nscaf2903:770009:770107	-	CATTCCCAAGGGGAAGGGGAAGGGCAAAGGGAAATCCTCCCAAACCCCAGCCCCTCCCCCTCCTAGTACCTATCCGTCTGTCTCGGTAGTGGAGGCTGG	........(((((.(((((..(((....((((.....))))....)))..))))).))))).(((((..(((((((.......)))..))))..)))))	-40.2	GGGAAGGGGAAGGGCAAAGGGAA	-
1095	no	bmo-miR-P1158-5p	GGGCAUUGCGGUUAGCU	scaffold23417:321:400	-	GATGCCTCACGGGCATTGCGGTTAGCTCGAACCCCTCGATGGTTCATGCGGCAGTAACACGCAAGCGACGTGCCGGTAGC	..((((.((((.((.((((((((((((.(((((.......)))))....)))..)))).)))))))..))))..))))..	-27.4	GGGCAUUGCGGUUAGCU	-
1096	no	bmo-miR-P1159-5p	GGGCCGUCGGUCUACCGAGCAAU	scaffold41483:276:347	-	AACAACATTCGGGCCGTCGGTCTACCGAGCAATATCACCCGCTCGGTGGAAGATCTTCCCTTAATTGTCGTA	.((.(((...(((..(((..((((((((((..........)))))))))).)))...))).....))).)).	-25.1	GGGCCGUCGGUCUACCGAGCAAU	-
1097	no	bmo-miR-P1160-5p	GGGCGUUCUUAAGUUUC	nscaf1705:876630:876701	-	ATACAGGATAGGGCGTTCTTAAGTTTCCACCTCTCGGAATAGCTGGCGGGAATGTCTATAAAATTCCTGCTA	...(((((..((((((((((.(((((((.......))))..)))...)))))))))).......)))))...	-20	GGGCGUUCUUAAGUUUC	-
1098	no	bmo-miR-P1161-5p	GGUCGUUUUACGUUUCG	nscaf2930:5768622:5768703	-	CGCATTCGTCGGTCGTTTTACGTTTCGTTAATATTTCGAGTCGCGTAGTGAAGTAAAACGTGGTAGCGATCGAAGTTATGCA	.((((...(((((((((((((((((..((..((((.((.....)).)))).))..)))))))).)))))))))....)))).	-26.3	GGUCGUUUUACGUUUCG	-
1099	no	bmo-miR-P1162-5p	GGUCUGAGGGCGGGUU	nscaf2803:25018:25087	-	GGCATGTTTCGGTCTGAGGGCGGGTTCGAAAAAAAATTACTTCATATGTCGTCCTTAAGACGGAGCGCCG	(((..((((((.(((((((((((((..(((..........)))..)).)))))))).)))))))))))).	-22.5	GGUCUGAGGGCGGGUU	-
1100	no	bmo-miR-P1163-5p	GGUUAAUUCUGACAUGUUGGGU	nscaf2859:1854740:1854813	-	TCAAAGGGTTGGTTAATTCTGACATGTTGGGTATGTACTTATTTGAATATGTTATCATTCATAATATCCTTTGC	.((((((((..((.(((..((((((((..((((......))))..).)))))))..))).))...)))))))).	-18.1	GGUUAAUUCUGACAUGUUGGGU	-
1101	no	bmo-miR-P1164-5p	GUAACAAUUUGAGGGUAAGU	nscaf3031:3015580:3015642	-	GCTTTATTTTGTAACAATTTGAGGGTAAGTTATATCTTTCCTTGAATTGTTACTAAAATTGTT	((...((((((((((((((..((((.(((......)))))))..))))))))).))))).)).	-20.2	GUAACAAUUUGAGGGUAAGU	-
1102	no	bmo-miR-P1165-5p	GUAGCGUAUAGGAUUAAAAC	nscaf1108:559856:559939	+	CTATCGCCGTGTAGCGTATAGGATTAAAACGGAACGCACATTCGACTGTGTATTGTTACGAATCCATGAGTGCTGATCAGTAGG	((((.(.....(((((..(((((((..(((((.(((((........))))).)))))...))))).))..)))))..).)))).	-18.8	GUAGCGUAUAGGAUUAAAAC	-
1103	no	bmo-miR-P1166-5p	GUCGACCGAAGCGACAC	nscaf2851:784981:785059	+	GTATTCGTTCGTCGACCGAAGCGACACGGGGGACTCGGACAAAGAGTAAAGCGTCGCGTTTGGCTGTCGCGTTTGTACG	((((.((..((.((.((((((((((.(.....((((.......))))...).))))).))))).)).))))...)))).	-24.8	GUCGACCGAAGCGACAC	-
1104	no	bmo-miR-P1167-5p	GUGCAUCGCCGAUCAGUGUCU	scaffold41262:355:432	-	TAATGTATTTGTGCATCGCCGATCAGTGTCTTGGTTGAGTATCGAGTACACTTTTGCAGTGATGCTAGAGCGACTCGA	....((.((((.(((((((.(...(((((((((((.....)))))).)))))....).)))))))))))...))....	-23	GUGCAUCGCCGAUCAGUGUCU	-
1105	no	bmo-miR-P1168-5p	GUGCAUUGUAGUUGCAUU	nscaf1898:9530344:9530423	+	TAAAGCGAGAGTGCATTGTAGTTGCATTGCACCGGTTCCATTAACGTGCAATATGACTACAAGGCAAATCCCGAATTAGT	(((..((.((.(((.((((((((..(((((((..(((.....))))))))))..)))))))).)))..)).))..)))..	-24.9	GUGCAUUGUAGUUGCAUU	-
1106	no	bmo-miR-P1169-5p	GUGGAAUCUUGUGACUUUGUAAA	scaffold39715:393:478	+	CACATGTTTAGTGGAATCTTGTGACTTTGTAAAGTGCTTGCAATCAGGCATGCGTGTGATGGCTGACAGAGGTTTTAAGCATGTGG	((((((((((...(((((((((.((((..((..(((((((....)))))))...))..).)).).))).)))))))))))))))).	-26.9	GUGGAAUCUUGUGACUUUGUAAA	-
1107	no	bmo-miR-P1170-5p	GUGGACGCAUACGAACGUCGA	nscaf2894:21507:21600	-	ATTTCAAATTGTGGACGCATACGAACGTCGAAATGCAGATTCTCACAGAGTTATCGGCACCTTATTGGGTTCGTATTGATTTATAAATCATGCA	........(((((((((.((((((((.((((..(((.(((.(((...)))..))).))).....)))))))))))))).)))))))........	-19.3	GUGGACGCAUACGAACGUCGA	-
1108	no	bmo-miR-P1171-5p	GUGGUAUCGUUCUUUAAUCAACA	nscaf2734:1230770:1230853	+	CTGAACTGCTGTGGTATCGTTCTTTAATCAACACTTTAATTTGAATAATGTAGATTAGATAGCGATTCCATTTACAGTGTGCGA	.((.((((..((((.((((((.(((((((.(((...............))).))))))).)))))).))))...))))...)).	-21.66	GUGGUAUCGUUCUUUAAUCAACA	-
1109	no	bmo-miR-P1172-5p	GUUUUUUUGCAUAUCCUGC	scaffold19003:63:139	-	CACGGCAAAAGTTTTTTTGCATATCCTGCACAGTTTCAGTTCTCGCAGAGTACGCAAAAAAACAATTTTGACGTGAG	((((.(((((((((((((((.((..((((..((........)).))))..)).))))))))))..))))).))))..	-25.4	GUUUUUUUGCAUAUCCUGC	-
1110	no	bmo-miR-P1173-5p	UAACACGGGAUGCGCGCUCGCAA	scaffold8389:339:425	-	ACGAAAACAATAACACGGGATGCGCGCTCGCAAGTCAGATTTCGACTGGTGGCGGTGGATCGGTAAAAATGCGACGACCGGTTCGTC	............((.(((..(((.(((.(((.((((.......)))).)))))))))..)))))........(((((.....)))))	-22.2	UAACACGGGAUGCGCGCUCGCAA	-
1111	no	bmo-miR-P1174-5p	UAACGGUGUCACUAAACGGGA	scaffold32731:274:342	+	CCAAGATTTTTAACGGTGTCACTAAACGGGATGTTTATCCCGTCAAGAGACAATTGGGGAAGATGTGTC	...(.((((((..(((((((.((..(((((((....)))))))..)).))).))))..)))))).)...	-21.9	UAACGGUGUCACUAAACGGGA	-
1112	no	bmo-miR-P1175-5p	UAAUUUGUUGUAGGCUUGGCAUU	scaffold7936:239:332	-	ACTTTGTGCATAATTTGTTGTAGGCTTGGCATTCTCTAGCCTTGTGGTTTGAACCACATCTTTTACAGTCAAATTTTTCATTTCTGAAGTTCTT	((((((((...(((((((((((((...(((........))).((((((....))))))...))))))).))))))...)))....)))))....	-21	UAAUUUGUUGUAGGCUUGGCAUU	-
1113	no	bmo-miR-P1176-5p	UACAAUUAAAACAUUUAAUACU	nscaf2865:1620511:1620591	+	CCCAGCTGATTACAATTAAAACATTTAATACTCGGATTACTGATATTCTGTCTAGTATTCGTTGTTTTGTTGTTGGCTGAA	..((((..((.((((....((((...((((((.((((............))))))))))...)))))))).))..))))..	-20.1	UACAAUUAAAACAUUUAAUACU	-
1114	no	bmo-miR-P1177-5p	UACCACCAAUAAAGUUAUCU	nscaf2204:4239075:4239148	+	AGGGCGGTGGTACCACCAATAAAGTTATCTTAAGTTCAACTGATAATCATTTGACGAGTGTGTACAACCGGCAT	..(.((((.((((((((..((((((((((............))))))..))))..).))).)))).)))).)..	-18.6	UACCACCAAUAAAGUUAUCU	-
1115	no	bmo-miR-P1178-5p	UACCUGUAGAGACGAGCUUUCG	nscaf2734:2662:2738	+	AGCCGTGATATACCTGTAGAGACGAGCTTTCGATTTGTTTTTTACGAAAGCCCGGATCTACAGGGTAGATCACGAAT	...((((((...((((((((..((.(((((((............))))))).))..))))))))....))))))...	-35.6	UACCUGUAGAGACGAGCUUUCG	-
1116	no	bmo-miR-P1179-5p	UACGACAAAGGGAAGAUCUUCU	nscaf3026:6069831:6069916	+	GTGGAATATATACGACAAAGGGAAGATCTTCTACCGAGCGGGTGATATTGCTCGGTAGACCGACGGTCCGGGTGTTGTTGTTCGGA	...(((((...((((((..(((..(.((.((((((((((((......))))))))))))..)))..)))...)))))))))))...	-33.4	UACGACAAAGGGAAGAUCUUCU	-
1117	no	bmo-miR-P1180-5p	UACGACGAUGCGACAAAUAUGA	nscaf2948:2116579:2116656	-	TAACCAGACGTACGACGATGCGACAAATATGACATGTTTACACGTGTCATATTTCGCATTGTTGACGTTTTGTTGTGC	((((.((((((.(((((((((((..((((((((((((....))))))))))))))))))))))))))))).))))...	-38.3	UACGACGAUGCGACAAAUAUGA	-
1118	no	bmo-miR-P1181-5p	UACGGUUUCCGGAUAC	nscaf3107:132820:132898	-	TGACCGATGTTACGGTTTCCGGATACAATTCTCATTCGCAGAGAGTCTACATTCGTATTCGGAAACCGAATGTCACTTA	.....((((((.((((((((((((((.((((((.......))))))........)))))))))))))))))))).....	-30	UACGGUUUCCGGAUAC	-
1119	no	bmo-miR-P1182-5p	UACUAAGUACAAUUUAGUGUA	nscaf2889:2928261:2928346	+	CCGAAGCGGGTACTAAGTACAATTTAGTGTAATCTCATTGGCTTTGCCGCATTGTTGTCATTAGTACCACAATGATTTTGCATGGA	(((.....((((((((..(((((..(((((.........(((...)))))))))))))..)))))))).(((.....)))..))).	-18.6	UACUAAGUACAAUUUAGUGUA	-
1120	no	bmo-miR-P1183-5p	UACUAAGUACAAUUUU	scaffold8848:296:372	+	CTATAAGTGTTACTAAGTACAATTTTGCGTGGACCTTATGCTCAGGGCAAAGTTTTGCTTTGACGGTGCACAGACTT	......((((.((((((((.((((((((.(.((.(....).)).).)))))))).)))))....)))))))......	-18.2	UACUAAGUACAAUUUU	-
1121	no	bmo-miR-P1184-5p	UACUUAUUAUGCAACUCGUUCAAC	nscaf2781:352103:352200	-	GTGGATTAATTACTTATTATGCAACTCGTTCAACTCCCCCGGGCTCAGTGACGACGCGTCCAAGTTGTTTACGTAGTTCGAGAAGGCGGTCAATCTCC	..(((((.((..(((.((.((.(((((((.(((((.....((((...(((....))))))).)))))...))).)))))).)))))..)).)))))..	-18.8	UACUUAUUAUGCAACUCGUUCAAC	-
1122	no	bmo-miR-P1185-5p	UACUUAUUAUGCAACUCGUUCAACU	nscaf2781:352104:352200	-	GTGGATTAATTACTTATTATGCAACTCGTTCAACTCCCCCGGGCTCAGTGACGACGCGTCCAAGTTGTTTACGTAGTTCGAGAAGGCGGTCAATCTC	..(((((.((..(((.((.((.(((((((.(((((.....((((...(((....))))))).)))))...))).)))))).)))))..)).))))).	-18.8	UACUUAUUAUGCAACUCGUUCAACU	-
1123	no	bmo-miR-P1186-5p	UAGAAACAGAAUGGGUAUGAGGUU	nscaf3058:2314791:2314882	-	AATGGTGACGTAGAAACAGAATGGGTATGAGGTTTCAAGGGTGATGTCATCTGATTTTTTAATTTATTTTCTGTTTGAACGGCTTTACTTCT	...((((((((..(((((((((((((.(((((..(((..((((....)))))))..)))))))))))..)))))))..)))...)))))...	-19.1	UAGAAACAGAAUGGGUAUGAGGUU	-
1124	no	bmo-miR-P1187-5p	UAGAAGAUUAUUGGCAUACCGCU	nscaf2952:70341:70438	+	AAAAGCTGCTTAGAAGATTATTGGCATACCGCTCGGGATATTTTTTATACTCCGGGTTTCGCAGCGGATATGTCATATGACCGTTTTCAGCTGCTGTC	...(((.(((.(((((.((((((((((((((((((..((................))..)).))))).))))))).)))).).)))).))).)))...	-29.59	UAGAAGAUUAUUGGCAUACCGCU	-
1125	no	bmo-miR-P1188-5p	UAGAAUGAAUGACAUUAAUGUA	nscaf2782:161460:161555	+	GTGAATGATTTAGAATGAATGACATTAATGTAGGTTTGCTACACTCATTATAAAGTTTTTCTGCTGATGTCACTGGATTCTGAAGTGGTGTTCATA	(((((((.((((((((..(((((((((..(((((...(((.............)))...))))))))))))).)..))))))))....))))))).	-23.82	UAGAAUGAAUGACAUUAAUGUA	-
1126	no	bmo-miR-P1189-5p	UAGAAUGAAUGACAUUAAUGUAGG	nscaf2782:161460:161555	+	GTGAATGATTTAGAATGAATGACATTAATGTAGGTTTGCTACACTCATTATAAAGTTTTTCTGCTGATGTCACTGGATTCTGAAGTGGTGTTCATA	(((((((.((((((((..(((((((((..(((((...(((.............)))...))))))))))))).)..))))))))....))))))).	-23.82	UAGAAUGAAUGACAUUAAUGUAGG	-
1127	no	bmo-miR-P1190-5p	UAGACUUUUUAGAUGUUGGUCAAG	scaffold697:14176:14276	+	TCATGGTTTTTAGACTTTTTAGATGTTGGTCAAGCTCGTGATCTGTGTCCGATCATTCCGACATGTTGACCGATTAATTAGAAATTGTCCATTCTTCTATG	.(((((......((((((((((..(((((((((..((((((((.......)))))...)))....)))))))))...)))))))..))).......)))))	-22.92	UAGACUUUUUAGAUGUUGGUCAAG	-
1128	no	bmo-miR-P1191-5p	UAGAUAAUGAGAUCACU	nscaf2273:9402:9492	-	GATAAGCGCATAGATAATGAGATCACTAGAAAACGTCGCTTCGATACACCGAAGGTTTCTGTAAAAGATAATTATTGTTTAGTGTATTATA	.((((((((.((((((((((.(((..((((((......(((((......))))).)))))).....)))..)))))))))))))).)))).	-18.1	UAGAUAAUGAGAUCACU	-
1129	no	bmo-miR-P1192-5p	UAGCAAAUGUACAAAGGAUGGAGA	nscaf3099:3690405:3690503	-	TCAAAGACTTTAGCAAATGTACAAAGGATGGAGATGGGCCGATAATTAGTTATTAGATCTTTTTTCCCATTCTTATGTATGGGAACTATTAGGAACTAT	.......((.(((....((((((((((((((.((.((((..((((....))))..).)))....)))))))))).))))))....)))..)).......	-18.9	UAGCAAAUGUACAAAGGAUGGAGA	-
1130	no	bmo-miR-P1193-5p	UAGGACAUCUCAUCUCGCGUGU	nscaf1705:646504:646595	+	AGGAAAAAAGTAGGACATCTCATCTCGCGTGTTTGCCATTGCAATGGCATGCCAATTTTACACGCGGGAGGAAATGTCCAACTTTTCTCCCT	.(((.((((((.((((((.((.((((((((((.((((((....))))))..........)))))))))).)).)))))).)))))).)))..	-43.4	UAGGACAUCUCAUCUCGCGUGU	-
1131	no	bmo-miR-P1194-5p	UAGUAAAUGUGACAUGGUGA	scaffold4209:84:166	+	CTTCTAGGTGTAGTAAATGTGACATGGTGAGGTTCGTCTGGAGCCAACACAACCTCACTATTGTCATTCAACTCACAGTCCAA	.......(((.(((....((((((((((((((((.((.((....))..)))))))))))).))))))...)))))).......	-27.5	UAGUAAAUGUGACAUGGUGA	-
1132	no	bmo-miR-P1195-5p	UAGUUCUUAGUUUGACAAAUUG	nscaf2912:216753:216845	-	ATTCGGTATATAGTTCTTAGTTTGACAAATTGTGTGGAACATGACATATGACTCTGGTCTTTTCAATTTGCGTTGCTGGAATGTAAGCCCGCA	....(((.((((.((((.(((.((.(((((((...(((.((.((........)))).)))...)))))))))..))))))))))).)))....	-19.2	UAGUUCUUAGUUUGACAAAUUG	-
1133	no	bmo-miR-P1196-5p	UAUAGAAAUCAUUACGGCUUA	nscaf2204:1782973:1783051	-	TTAGGGAAAGTATAGAAATCATTACGGCTTAGGTCGGGGCTATACGGCGGATGGTCTAATAATTCTATGTTTTCTTGCT	...((((((((((((((...((((.((((...((((........))))....))))))))..))))))))))))))...	-19.9	UAUAGAAAUCAUUACGGCUUA	-
1134	no	bmo-miR-P1197-5p	UAUAGAAAUCAUUAGAGCUUA	scaffold697:16926:17004	-	TTAGGGAAAGTATAGAAATCATTAGAGCTTAGGTCGGGGCTGTACGGCGGATGGTCTAATAATTCTATGTTTTCTTGCT	...((((((((((((((...((((((.(....((((........))))....).))))))..))))))))))))))...	-22.1	UAUAGAAAUCAUUAGAGCUUA	-
1135	no	bmo-miR-P1198-5p	UAUCUACGUGAAUUGUCUGUGC	scaffold651:57533:57624	-	TTCCCAGAGATATCTACGTGAATTGTCTGTGCTGTGCCTGAAGTACTTTTCATAGTTTTACAAACCACGCAATTGTCTATGAAGCTGCGAAC	(((.((((((((....((((..(((((((((..((((.....))))....)))))....))))..))))....)))))......))).))).	-18.1	UAUCUACGUGAAUUGUCUGUGC	-
1136	no	bmo-miR-P1199-5p	UAUGGAGUUAGAACAGCGUC	nscaf3031:4963463:4963540	+	CTGAAATTTGTATGGAGTTAGAACAGCGTCCCTAACGGCAAACGAAGGTTAGCTGTTCCAACTCTATACAAATTTGAT	...((((((((((((((((.(((((((...(((..((.....)).)))...))))))).))))))))))))))))...	-35.2	UAUGGAGUUAGAACAGCGUC	-
1137	no	bmo-miR-P1200-5p	UAUGUGUUCGAAACAGACUUG	scaffold29637:362:449	-	AAATACGTTGTATGTGTTCGAAACAGACTTGTCGTTGACATTCTAGAATTGTCAATTTTTGTTCAGCCGAAGACATTGTTGCGGATTG	.....(((...((((.((((.((((((......(((((((.........))))))).))))))....)))).))))....))).....	-18.3	UAUGUGUUCGAAACAGACUUG	-
1138	no	bmo-miR-P1201-5p	UAUUCUGAUUGUUUUGUUUAU	scaffold8901:105:194	-	ATACTTACAATATTCTGATTGTTTTGTTTATGTTGGTGGTGGACTATTATTGCTAGCAGGTAGCAGTGTGGTTAACGGTGGTGGTGGTGA	.((((..((.((((.((((..(.(((((..((((((..((((....))))..))))))...))))).)..))))..)))).))..)))).	-22.1	UAUUCUGAUUGUUUUGUUUAU	-
1139	no	bmo-miR-P1202-5p	UCACAUAGUUUGGCAAGUUUAUAU	nscaf2912:202279:202368	+	GTCCAACTTTTCACATAGTTTGGCAAGTTTATATGAATCGCCGTATGAATCGCCGCTATCCTATCTGATATCCCTTCGAACCCGTTGATT	...((((...(((.((((..((((..(((((((((......)))))))))....))))..)))).)))..((.....))....))))...	-18.3	UCACAUAGUUUGGCAAGUUUAUAU	-
1140	no	bmo-miR-P1203-5p	UCAGGUACUAGGUGACUC	nscaf2839:30906:30980	+	GGCGGCCGCCTCAGGTACTAGGTGACTCTGAGTGGTGCCGGTCTCAGAGCCGCCTCGTGCCTCAGCGCGGGCTCC	((.(.((((((.((((((.(((((.(((((((((....))..))))))).))))).)))))).)).)))).).))	-41.9	UCAGGUACUAGGUGACUC	-
1141	no	bmo-miR-P1204-5p	UCAGGUACUAGGUGACUCUGAG	nscaf2839:30906:30982	+	GGCGGCCGCCTCAGGTACTAGGTGACTCTGAGTGGTGCCGGTCTCAGAGCCGCCTCGTGCCTCAGCGCGGGCTCCGC	((.(.((((((.((((((.(((((.(((((((((....))..))))))).))))).)))))).)).)))).).))..	-43.6	UCAGGUACUAGGUGACUCUGAG	-
1142	no	bmo-miR-P1205-5p	UCAGUGAAUCAAGGUUCGCU	nscaf1898:8124163:8124247	+	TAAAAAGCGCTCAGTGAATCAAGGTTCGCTCGTTTGTATAGAAATTCGATATCGCGTGTAACTTTAAAATCATTGGTGGTTTGGC	...(((.(((.((((((...(((((((((.((.(((..........)))...)).))).))))))....))))))))).)))...	-18.5	UCAGUGAAUCAAGGUUCGCU	-
1143	no	bmo-miR-P1206-5p	UCAUGAUUAUGUGGAAAGUUCU	nscaf2962:1027778:1027875	-	GTAAAGCCCTTCATGATTATGTGGAAAGTTCTGAGTTGGTTTGTTTAAATGATGACACAATCACGACCTTTGCTCCATTTGGTCAACAAGGTAATGTA	.......((((..((((((.((((((((.(((((.(((..(..((.....))..)..)))))).)).)))...))))).))))))..)))).......	-20.1	UCAUGAUUAUGUGGAAAGUUCU	-
1144	no	bmo-miR-P1207-5p	UCAUGAUUAUGUGGAAAGUUCUG	scaffold32577:360:456	+	GTAAAGCCCTTCATGATTATGTGGAAAGTTCTGAGTTGGTTTGTTTAAATGATGACACAATCACGACCTTTGCTCCATTTGGTCAACAGGGTAATGT	.....(((((...((((((.((((((((.(((((.(((..(..((.....))..)..)))))).)).)))...))))).))))))..))))).....	-24.3	UCAUGAUUAUGUGGAAAGUUCUG	-
1145	no	bmo-miR-P1208-5p	UCAUUUAUAUUUUUAUAUCUGUG	scaffold418:327293:327374	+	GCAACAGCTGTCATTTATATTTTTATATCTGTGGAACCACAATGTTTCACAAGAAAATAAAGTGTTAATACAAAATGTCGCA	((.(((..(((.(((.(((((((....((((((((((......))))))).)))....))))))).))))))...))).)).	-19.3	UCAUUUAUAUUUUUAUAUCUGUG	-
1146	no	bmo-miR-P1209-5p	UCGGAGUGUCGUCAAAGUUGU	nscaf2623:1591340:1591436	-	GTTTGAAGAGTCGGAGTGTCGTCAAAGTTGTGTAAACCTTTGTGTTCTCGAAATTTACGCCGCGCAACGGTTGCCGAATTGTCGTTTTTATAAAACT	((((.(((((.(((....(((.(((.(((((((........((((...........)))).)))))))..))).)))....))))))))...)))).	-19.8	UCGGAGUGUCGUCAAAGUUGU	-
1147	no	bmo-miR-P1210-5p	UCUAAGGAAAUUAGGUGGGAUACA	scaffold40808:222:320	-	GGCTTTGGAGTCTAAGGAAATTAGGTGGGATACATACGAATCAGTGCGTTTGCGACGCTGTCTTCGGGATCAAGCCTGACCCCTTAATCTATCGGAAAG	...(((((((..(((((...((((((..(((.(...((((.(((((((....)).)))))..)))).))))..))))))..)))))..)).)))))...	-30	UCUAAGGAAAUUAGGUGGGAUACA	-
1148	no	bmo-miR-P1211-5p	UCUCUGGACCUCGCUGGAAU	nscaf1690:4682370:4682445	-	GGCTACATCATCTCTGGACCTCGCTGGAATTTGAAGCCCCGTTTCCCTTTCCCCAGGTCCAGAGATAATGTGACCG	((.(((((.((((((((((((....((((...(((((...)))))...))))..)))))))))))).))))).)).	-35.7	UCUCUGGACCUCGCUGGAAU	-
1149	no	bmo-miR-P1212-5p	UGAAUAUUGUUGUCUACUAGUAA	nscaf2782:9248:9339	-	TATTAAATCTTGAATATTGTTGTCTACTAGTAACTGGAATGCCTCAAATGGATCAGATGGAGGTGGAACTAATAATTCCTGAGTTTTGGTGA	(((((((.((((...(((((((((((((..((.((((....((......)).)))).))..))))))..)))))))...)))).))))))).	-18.2	UGAAUAUUGUUGUCUACUAGUAA	-
1150	no	bmo-miR-P1213-5p	UGAAUUCACAUGGACUCCAGCACA	nscaf2782:57684:57784	+	ATATCACTGTTGAATTCACATGGACTCCAGCACATCGCGCCTTGTGGATTGTGTTGTGGAGTTGGTGGGAAAAGTCATATTTTATCATATATTAGTGTATA	(((.(((((.(((.(((.(((.((((((((((((((.(((...))))).)))))..))))))).))).)))...)))...............)))))))).	-26.59	UGAAUUCACAUGGACUCCAGCACA	-
1151	no	bmo-miR-P1214-5p	UGAGGCACGAGGCGGCUCUGAG	nscaf2839:30904:30979	-	GAGCCCGCGCTGAGGCACGAGGCGGCTCTGAGACCGGCACCACTCAGAGTCACCTAGTACCTGAGGCGGCCGCCCG	(.((((((.((.(((.((.(((.(((((((((..........))))))))).))).)).))).))))))..)).).	-36.1	UGAGGCACGAGGCGGCUCUGAG	-
1152	no	bmo-miR-P1215-5p	UGAUCAAGACGCAUUCUGAGUUU	scaffold29731:11:106	-	AGGTATAATTTGATCAAGACGCATTCTGAGTTTTCTACCGTAAACAAGCTCTGCGGGCGAAACCCCAGTCAGAGTGTGTACGGATTCCTGTAATCA	.(((.((....((((...(((((((((((.(((((..(((((.........)))))..))))....).)))))))))))...))))....))))).	-27	UGAUCAAGACGCAUUCUGAGUUU	-
1153	no	bmo-miR-P1216-5p	UGAUGACUUUGAUGUAGCUGUCUU	nscaf2912:728580:728653	+	GAGCCCATGTTGATGACTTTGATGTAGCTGTCTTCGCCGCGCAGCAGCGTCGCAGGCAGGGAGAAGGAAGCTCG	((((((.(.((..((.((.((((((.(((((.........))))).)))))).)).))..)).).))..)))).	-23.7	UGAUGACUUUGAUGUAGCUGUCUU	-
1154	no	bmo-miR-P1217-5p	UGAUUGGAUAUUGUAACGCAUC	nscaf2902:8715692:8715766	+	NNNCAATAAATGATTGGATATTGTAACGCATCGTACAAACGATGTGTCTCGTTTACACGATGCATGATATTGCTT	...(((((.(((((((..((.((..(((((((((....)))))))))..))..))..)))).)))..)))))...	-19.5	UGAUUGGAUAUUGUAACGCAUC	-
1155	no	bmo-miR-P1218-5p	UGCACAUGUAUCGUUGGCAAAAG	nscaf3058:7952241:7952314	+	CCAATATTATTGCACATGTATCGTTGGCAAAAGAACGGTTGGTTGCTGTGCCCACACCATGAGCATAATATGGT	(((.((((((.((.((((....((.((((..(((((.....))).)).)))).))..)))).))))))))))).	-19.1	UGCACAUGUAUCGUUGGCAAAAG	-
1156	no	bmo-miR-P1219-5p	UGCAGCUGCUCAUCUUGACA	nscaf3015:3188176:3188249	+	GAGATTCGAATGCAGCTGCTCATCTTGACATTTGAAACTAAGTTTCAAGTGTAATGACGGTTGGGTTGAAACTG	.((.(((.(((.((((((.((((....(((((((((((...))))))))))).)))))))))).)))))).)).	-25.6	UGCAGCUGCUCAUCUUGACA	-
1157	no	bmo-miR-P1220-5p	UGCAUGAUAUAGUGCGG	nscaf3063:946203:946275	+	CCTCACTCGGTGCATGATATAGTGCGGATAAATCGACGTATAGTGCGCCCCTGGGTGTTTTTATCCGAAAGGG	...((((((((((((.((((.((.(((.....))))))))).)))))))...))))).......((....)).	-22.4	UGCAUGAUAUAGUGCGG	-
1158	no	bmo-miR-P1221-5p	UGCCUUGUAGUCAUAUUGCAC	nscaf1898:9530346:9530419	-	ATTCGGGATTTGCCTTGTAGTCATATTGCACGTTAATGGAACCGGTGCAATGCAACTACAATGCACTCTCGCTT	...(((((..(((.(((((((..(((((((((((.....)))..))))))))..))))))).))).)))))...	-26.4	UGCCUUGUAGUCAUAUUGCAC	-
1159	no	bmo-miR-P1222-5p	UGCGCUUAGAUGAAGACACUACA	nscaf2937:991226:991304	-	TTGGGTCTACTGCGCTTAGATGAAGACACTACATTATGTATTAGTGTTGTGTTCACCATGTAAGCGCTACAGAAATGAC	(((..(((...(((((((.(((..(((((.((((((.....)))))).)))))...))).)))))))...)))..))).	-27.1	UGCGCUUAGAUGAAGACACUACA	-
1160	no	bmo-miR-P1223-5p	UGCGGCCUGGGGCAGCCGCUGA	scaffold13348:609:683	-	AATGGAGGAGTGCGGCCTGGGGCAGCCGCTGAACCCTTGGTTCAGCGACTATCTCAGGGCGCGCTCTTACCGTGT	.(((((((((((((.((((((..((.(((((((((...))))))))).))..)))))).))))))))).))))..	-50.7	UGCGGCCUGGGGCAGCCGCUGA	-
1161	no	bmo-miR-P1224-5p	UGGAAGACUAGUGAUUUUGUU	nscaf2204:2812836:2812912	+	TCGTGTTGTATGGAAGACTAGTGATTTTGTTGTTTTTGTTGACTAACAAGAAATCACTAATCTGCCTACAAAGCGAC	((((.(((((.((.(((.((((((((((((((((......))).))))..))))))))).))).))))))).)))).	-27	UGGAAGACUAGUGAUUUUGUU	-
1162	no	bmo-miR-P1225-5p	UGGAAUCAUCGUCGUCUUCGCU	scaffold14129:23:112	-	TCTTCTATAATGGAATCATCGTCGTCTTCGCTTTCGGCCTGAATCAATTGCAGGCGGAGTCTGGCGGCTATGGTGGCTGCTTGTGCTTCT	.....(((((.(.(..((((((.(((.(((..(((.(((((.........))))).)))..))).))).))))))..).)))))).....	-25.8	UGGAAUCAUCGUCGUCUUCGCU	-
1163	no	bmo-miR-P1226-5p	UGGAUUUGUAGUGCCAUUUG	nscaf2953:33007:33085	+	GCACAGTCAGTGGATTTGTAGTGCCATTTGGTGATGATAGGAAACCAGAAATGTTAACTGCTGGTTGTAGTGACTGTGA	.((((((((.(((((..(((((..((((((((...........))))..))))...)))))..))).)).)))))))).	-25.7	UGGAUUUGUAGUGCCAUUUG	-
1164	no	bmo-miR-P1227-5p	UGGUGAACUUUAAAUAUUUAGA	nscaf3063:3648804:3648881	+	CTTCTAGAAATGGTGAACTTTAAATATTTAGACTCTTAACTTAACTCTAAATGTTTAGAGTTCACAATTTCTAGGAGG	(((((((((((.((((((((((((((((((((.............)))))))))))))))))))).))))))))))).	-37.32	UGGUGAACUUUAAAUAUUUAGA	-
1165	no	bmo-miR-P1228-5p	UGGUUGUGGUGCGGCGCGUA	nscaf2883:1644519:1644592	-	CGAGTCGAGCTGGTTGTGGTGCGGCGCGTAGTACTTAGCGTGGTACTGCGCGCCTACACCGCCCACTCCGCCCA	.(.((.(((.(((..((((((.(((((((((((((......)))))))))))))..)))))))))))).)).).	-41.3	UGGUUGUGGUGCGGCGCGUA	-
1166	no	bmo-miR-P1229-5p	UGUACGUGACGAAAACGAGCAG	scaffold17976:366:461	+	AATGTCCATGTGTACGTGACGAAAACGAGCAGTAGGTAGTTTAAACTCGGACAAAGGTGCTGCTGTGTGTTTATGCACCTTGCAGCGTTGACATTC	((((((.(((((((.(((.((.(((((.(((((((.((.(((...........))).))))))))).))))).)))))..)))).))).)))))).	-26.1	UGUACGUGACGAAAACGAGCAG	-
1167	no	bmo-miR-P1230-5p	UGUAUGCGUUAGAACAGUGCAGAA	nscaf3068:327657:327733	-	TTCTAGCAGTTGTATGCGTTAGAACAGTGCAGAACGTGTTTTAAAGTGCGCTTTTCGAATGAAAGCAGCGGCATCAA	.....((.(((((...((((.(((.((((((...............)))))).))).))))...))))).)).....	-19.96	UGUAUGCGUUAGAACAGUGCAGAA	-
1168	no	bmo-miR-P1231-5p	UGUAUUAGUUGGAUUUCAGU	scaffold2077:2723:2819	-	CATCAGCTCTTGTATTAGTTGGATTTCAGTGCGAAATTTACCAAATTTCTTTTGTAAAGTCCTTTTAATATCTTCCCAAGTCTTTGAGCCAGGGCTC	...........(((((((..(((((((((...((((((.....))))))..)))..))))))..)))))))..............((((....))))	-18.1	UGUAUUAGUUGGAUUUCAGU	-
1169	no	bmo-miR-P1232-5p	UGUCGAUCAGCAUGGUGAUGUCUU	scaffold33138:128:207	+	CGTTGAAGGGTGTCGATCAGCATGGTGATGTCTTCCGGGCGGAAGCAAACACTGGCGGGCGGCGCGTCACTCGACGGCGC	(((((..(((((.((....((.(((((.((.(((((....)))))))..)))))....))....)).)))))..))))).	-29.6	UGUCGAUCAGCAUGGUGAUGUCUU	-
1170	no	bmo-miR-P1233-5p	UGUGGAAUUGUAUGUAAUGAGGGA	nscaf2589:4519941:4520033	-	TAGTGACTGCTGTGGAATTGTATGTAATGAGGGATATTCTGTGGTATATTCGGAGATCTAGTTATGAGATACATTCTAAATGTTGTTCATTGT	(((((((.((..((((((.((((.(.((((.((((.(((((.........)))))))))..)))).).))))))))))...)).).)))))).	-21.1	UGUGGAAUUGUAUGUAAUGAGGGA	-
1171	no	bmo-miR-P1234-5p	UGUGUUUUUAUUUUAUUUUGUA	nscaf2847:7092793:7092882	+	AATACTTTAGTGTGTTTTTATTTTATTTTGTAAGCGTGTTATGGACATGTGATGCATAGAGAGAAGATGCATGTGACCAGGAGAAGTGTG	.(((((((.((((((((((.(((((...((((.(((((((...)))))))..))))))))).))))))))))..........))))))).	-20.4	UGUGUUUUUAUUUUAUUUUGUA	-
1172	no	bmo-miR-P1235-5p	UGUUAAUCGUUCAGUUUCAAC	nscaf2905:192638:192719	+	ACCTGATAAATGTTAATCGTTCAGTTTCAACTTTCACATACATGTAGGATGCGAGAAATGGAACGAATGATTGTATGAAAGA	.............(((((((((.((((((..((((.(((.(.....).))).))))..))))))))))))))).........	-18.5	UGUUAAUCGUUCAGUUUCAAC	-
1173	no	bmo-miR-P1236-5p	UGUUAAUGCUGUUCCCGGAUCUAU	scaffold418:308404:308497	+	TGACACCAATTGTTAATGCTGTTCCCGGATCTATGGAAGGGTACTATACTAATCTTCATTGCTGTACCAGGAACACTGTTGAACGTTGTATAGG	......((((..(((((..((((((.((((.....((((..((......))..))))......)).)).))))))..)))))..))))......	-18.2	UGUUAAUGCUGUUCCCGGAUCUAU	-
1174	no	bmo-miR-P1237-5p	UGUUUACGAGUGGAAUGACACGG	nscaf2865:1084792:1084877	+	TTGCAGCTGTTGTTTACGAGTGGAATGACACGGCCGGCGCACCTGGCTTGTGTGAGTCACTCCTATTGCACGTGCTATATAACATA	....((((((.((.((.((((((..(.((((((((((.....))))).))))).).)))))).))..))))).)))..........	-25.2	UGUUUACGAGUGGAAUGACACGG	-
1175	no	bmo-miR-P1238-5p	UUACGUGAUGACGUCAAUAGCU	nscaf3005:2022753:2022839	-	GACGATAGCTTTACGTGATGACGTCAATAGCTGAACTATTCGAACTGCTCGCTCTGACGTCACGCGAGAAAATAGATAAATGTGTCA	((((.((..(((.((((.((((((((..(((.((.(..........).))))).)))))))))))).)))..))........)))).	-21.8	UUACGUGAUGACGUCAAUAGCU	-
1176	no	bmo-miR-P1239-5p	UUAUACGGUAAAAGUAGACAUU	scaffold418:289347:289437	-	AATGGATATGTTATACGGTAAAAGTAGACATTGCGTCAAATGTACAATGTCATGTATGTACAATGTCATTTTCCAGTAAATGTGCACATTG	((((..((((((.(((((.((((...(((((((......(((((((......))))))).))))))).)))))).)))))))))..)))).	-18.7	UUAUACGGUAAAAGUAGACAUU	-
1177	no	bmo-miR-P1240-5p	UUCUAGAUUAAGCCGUUGGA	scaffold17134:238:316	+	CCAAGCCAAATTCTAGATTAAGCCGTTGGAAAGACGTCACCAGTGACGAAATCCTACGGTTTTTAGCAGTTTTAATGTT	.......((((((((((...((((((.(((....(((((....)))))...))).))))))))))).))))).......	-20.6	UUCUAGAUUAAGCCGUUGGA	-
1178	no	bmo-miR-P1241-5p	UUCUAGAUUAAGCCGUUGGAAA	scaffold17134:238:316	+	CCAAGCCAAATTCTAGATTAAGCCGTTGGAAAGACGTCACCAGTGACGAAATCCTACGGTTTTTAGCAGTTTTAATGTT	.......((((((((((...((((((.(((....(((((....)))))...))).))))))))))).))))).......	-20.6	UUCUAGAUUAAGCCGUUGGAAA	-
1179	no	bmo-miR-P1242-5p	UUCUAGAUUAAGCCGUUGGAAAGA	scaffold17134:238:316	+	CCAAGCCAAATTCTAGATTAAGCCGTTGGAAAGACGTCACCAGTGACGAAATCCTACGGTTTTTAGCAGTTTTAATGTT	.......((((((((((...((((((.(((....(((((....)))))...))).))))))))))).))))).......	-20.6	UUCUAGAUUAAGCCGUUGGAAAGA	-
1180	no	bmo-miR-P1243-5p	UUCUGAUAGUGCGAAGAUAU	scaffold418:307592:307662	+	ATTAGTCACATTCTGATAGTGCGAAGATATTTGGTGATAACCATCTTGTGCGCATTGGAATTGTAATTGTA	..((((.((((((..((.(((((((((....((((....)))))))).)))))))..))).))).))))..	-19.8	UUCUGAUAGUGCGAAGAUAU	-
1181	no	bmo-miR-P1244-5p	UUGAUGGUGAGUGAGU	scaffold2077:2226:2292	-	ATGATAGGTCTTGATGGTGAGTGAGTTCTGCCCGCTCGAATCTGCCTCGCTGTCAGGAACCGCTCTT	......(((((((((((((((..(((((.(....)..))).))..)))))))))))).)))......	-22.9	UUGAUGGUGAGUGAGU	-
1182	no	bmo-miR-P1245-5p	UUUACGUACUGAUGUCU	nscaf2529:1197199:1197268	+	GGGCTGTGAATTTACGTACTGATGTCTTTGGCTCCCGAGGCCAATCAGTTTCACGTAAACCATGAGCTCA	((((((((..(((((((((((((..((((((...))))))...))))))...))))))).))).))))).	-25.1	UUUACGUACUGAUGUCU	-
1183	no	bmo-miR-P1246-5p	UUUAGUUCGCGUACGUUCGUUU	nscaf2943:2982044:2982139	+	AACGTTAAGTTTTAGTTCGCGTACGTTCGTTTTATGCTTTTGTTGTATTAAGGGCGACATCTGGCGGTCTTGCCGCGCAACTAAGACTGCAGCTTT	...(((.((((((((((((((((.(..((((...((((((((......))))))))......))))..).)).)))).))))))))))..)))...	-28.4	UUUAGUUCGCGUACGUUCGUUU	-
1184	no	bmo-miR-P1247-5p	UUUCACGACCCCAUAUGGCAA	nscaf2330:4034673:4034744	-	ACTTCCATAATTTCACGACCCCATATGGCAATAAATGATTCGTATGGAGTCGCGAAAGAAACCGTTGGAGCA	..(((((...((((.((((.(((((((.((.....))...))))))).)))).))))........)))))..	-20.9	UUUCACGACCCCAUAUGGCAA	-
1185	no	bmo-miR-P1248-5p	UUUCACGAUCCCAUAUAGCAA	nscaf2674:111908:111979	-	ATTTCCATAATTTCACGATCCCATATAGCAATAAATGCTTCGTATGGTCTCGTGAAAGAAACTGTAGGGCCA	...((((((.((((((((..((((((((((.....))))..))))))..)))))))).....))).)))...	-21.8	UUUCACGAUCCCAUAUAGCAA	-
1186	no	bmo-miR-P1249-5p	UUUCGCGAUCCCAUAUGGCAA	scaffold1193:4830:4896	-	ACTTGCATAATTTCGCGATCCCATATGGCAATAAATGCATCGTACGGAGTCGCGAAAGAAACCGATG	..(((.....((((((((..((.(((((((.....)))..)))).))..)))))))).....)))..	-19.9	UUUCGCGAUCCCAUAUGGCAA	-
1187	no	bmo-miR-P1250-5p	UUUGUGUGAUUGUUCUAUUAU	nscaf2674:5435758:5435825	-	CTTCATTCTCTTTGTGTGATTGTTCTATTATGAAATCTGTGATGGTGCAAATCACATTAGAAGTGATG	..(((((.(((..((((((((((.(((((((.......))))))).)).)))))))).))))))))..	-20.3	UUUGUGUGAUUGUUCUAUUAU	-
1188	no	bmo-miR-P1251-5p	UUUUCAUAACAGCUCUGUCAG	nscaf2902:5662965:5663035	-	CTCGATGTATTTTTCATAACAGCTCTGTCAGCCGACGAAAGCACACAGGTCCGTTATGAAAATATCACAGA	...(((((...(((((((((.(..((((..((........))..))))..).)))))))))))))).....	-18.2	UUUUCAUAACAGCUCUGUCAG	-
1189	no	bmo-miR-P1252-3p	UUUUUGGUUGUUAAGUUCCAU	nscaf2818:1268050:1268145	+	UCCAGCAUGACCGUUGCCAGCUGCUGUGCGUAAAUGUUGGUUUCCUCGACUAUCGAUUCCAUUAUUUCACGAUCCCAUAUGGCAAUGAAUGCAUCA	....((((...((((((((..((..((.((((((((.(((.....(((.....)))..))).))))).)))))..))..)))))))).))))....	-26.4	UGCCAGCUGCUGUGCGUAAAUG	-
1190	no	bmo-miR-P1253-3p	AAAACAAUCAUAUUGUCCUG	nscaf2815:696616:696701	+	CACGCCGTCTGAGGTGCAGATGTTGCTGGGGGCGGACATCTTTTGGGATGTCCTTCAAAACAATCATATTGTCCTGGGAAAGAACA	....(..(((.(((.((((((((((.(..(((.((((((((....)))))))))))..).))).))).))))))).)))..)....	-25.7	-	AAAACAAUCAUAUUGUCCUG
1191	no	bmo-miR-P1254-3p	AAACACGCUGGAGGAAAUGU	nscaf3032:838937:839027	-	GTAAAGTTGGACATTTCCTCCCGCGTGTAAAATTACCACCCGAGCCGAAGGCGAGGCTGGCAAACACGCTGGAGGAAATGTCCAACTTTTC	..(((((((((((((((((((.((((((....((.(((.((..(((...)))..)).))).)))))))).)))))))))))))))))))..	-51.7	-	AAACACGCUGGAGGAAAUGU
1192	no	bmo-miR-P1255-3p	AAAGUGAUGUGAGUCCGUCGAGU	scaffold418:172888:172967	-	AACGGATTGTAGTTCGTCGATCCGTCCCTGGTGTGGTGCTGTGACAAAAAGTGATGTGAGTCCGTCGAGTAGCCTTTTGT	.(((((..((..((((.((.((((((.((..(((.(.....).)))...)).)))).))...)).))))..))..)))))	-18.3	-	AAAGUGAUGUGAGUCCGUCGAGU
1193	no	bmo-miR-P1256-3p	AAAUUUGAGUUAACUUUUUU	nscaf3058:4116261:4116355	+	TCTCGATAGCGTAAGAGTTAACTCAAATTTGTATGGAGTTAGAACGTTGCGTTCCAACTGTATAAAAATTTGAGTTAACTTTTTTTTTATTGCTG	...((((((...((((((((((((((((((.((((.((((.(((((...))))).)))).)))).))))))))))))))))))...))))))...	-35.6	-	AAAUUUGAGUUAACUUUUUU
1194	no	bmo-miR-P1257-3p	AACCGUAUGAGAUUUACUUAAA	nscaf1071:874634:874709	+	TTACCGTTGTTTCAAGTAAATCTCGTGCGGTTTGTCTCATTCCGAACCGTATGAGATTTACTTAAAATGATTGTGA	((((.((..(((.(((((((((((((((((((((........))))))))))))))))))))).)))..)).))))	-36.4	-	AACCGUAUGAGAUUUACUUAAA
1195	no	bmo-miR-P1258-3p	AACCUUUUGUUUCUUCUUUU	nscaf2136:7780003:7780094	+	TTATTAATGAAAGGAAGAGAGCAGAAGAGTAAAAAAAATTGAATTGAACCTTTATAGCATTGAACCTTTTGTTTCTTCTTTTTCATTGATCA	..((((((((((((((((((.((((((.((.........((((.......)))).........))))))))))))))).)))))))))))..	-20.97	-	AACCUUUUGUUUCUUCUUUU
1196	no	bmo-miR-P1259-3p	AACGAACCGAGUUCAU	nscaf3098:616462:616539	-	AGGTACCACATGCGAAGCTCGGTTTGGCTCACAGAGGTATCGAGATTCGAGAAACGAACCGAGTTCATTAATTATCCG	.((......(((...(((((((((((.(((...)))...(((.....)))....)))))))))))))).......)).	-19.72	-	AACGAACCGAGUUCAU
1197	no	bmo-miR-P1260-3p	AACGACGCUCCCUAGAG	nscaf2734:1251611:1251698	-	GACTCACCCACTTTACGCGGCAGTCGTGAGGCGCGGGGTATTCCCGACAGCGCTTAGAATGAACGACGCTCCCTAGAGTAGGGGGGAG	..(((.(((((((((.(.(((.(((((.((((((.(((....)))....)))))).......)))))))).).)))))).))))))..	-35.9	-	AACGACGCUCCCUAGAG
1198	no	bmo-miR-P1261-3p	AACUCACGGACGAGUGG	nscaf3027:1637015:1637103	+	TACGCTGGGTTCGTTCGACGTGCCGTTAGAATTTTCCGGCTTCTTTAACGGGATTCATTCATAACTCACGGACGAGTGGAGCCTTCGAA	..((..((.((((((((.((((..((((((((.(((((..........)))))...)))).)))).))))..)))))))).))..))..	-27.9	-	AACUCACGGACGAGUGG
1199	no	bmo-miR-P1262-3p	AAGCCGUUGGAUUGCUU	nscaf2210:2058723:2058812	+	TGGAGTGGATGGTGAAGCGATCTGTTTGAGTTTCAGGGACGACTTACTTGTGACGCTTGCTTGAAGCCGTTGGATTGCTTGTCCACAGCA	....((((((....((((((((((..((.((((((((.(.(..(((....)))..).).)))))))))).))))))))))))))))....	-29.2	-	AAGCCGUUGGAUUGCUU
1200	no	bmo-miR-P1263-3p	AAGCGGAACACGAUUAC	nscaf1690:2500523:2500600	+	AATAATAAGCGTAATCGTGTTCCGCTTTTACAAACTTATGTAAATTCTAAAAAGCGGAACACGATTACGCACGCACCA	........((((((((((((((((((((((((......))))........))))))))))))))))))))........	-35.6	-	AAGCGGAACACGAUUAC
1201	no	bmo-miR-P1264-3p	AAUAACAAAGAACACGG	nscaf2930:3409877:3409957	+	TTGGGTGTAGTTCTGCATGTGTATTGTTGTTTGCTAGCTTCAGATTCAGAGAAAAATAACAAAGAACACGGCAGGTTCCAT	.((((......(((((.(((((.(((((((((.....(((........)))..)))))))))...)))))))))).)))).	-19.8	-	AAUAACAAAGAACACGG
1202	no	bmo-miR-P1265-3p	AAUAAUUCGACUCACCAGAUU	nscaf2176:1051308:1051393	-	TCATTCAAACTTCTGTGAAGTCTTGTTTTATTGTTCCGGGACTGATCCAAATAATAATAATTCGACTCACCAGATTGTTTTAATTT	..(((.((((.(((((((.(((..(((((((((((...(((....))).)))))))).)))..)))))).))))..)))).)))..	-18.2	-	AAUAAUUCGACUCACCAGAUU
1203	no	bmo-miR-P1266-3p	AAUAGGAAGGACGUUAAGGCU	nscaf2972:27025:27111	+	ATTCGAAAAAGTCTTCATCCCCTTTCGAATTGAAGCGCGAGATTGCTTCGCATGTGAATAGGAAGGACGTTAAGGCTCACAGTGATT	..(((....((((((.((..((((((..(((.(...(((((.....)))))...).))).))))))..)).)))))).....)))..	-19.7	-	AAUAGGAAGGACGUUAAGGCU
1204	no	bmo-miR-P1267-3p	AAUCACAGGAUAAUACUGC	nscaf2888:8074832:8074904	-	CGTTTCCACGCGTGGTATTATTCTTGTGAATGTGTTTTAGCTACAATCACAGGATAATACTGCGAGTGGCGGT	.....((((.((..(((((((.(((((((.(((((....)).))).))))))))))))))..)).))))....	-31.4	-	AAUCACAGGAUAAUACUGC
1205	no	bmo-miR-P1268-3p	AAUCACAGGAUAAUACUGCGA	nscaf2888:8074830:8074904	-	CGTTTCCACGCGTGGTATTATTCTTGTGAATGTGTTTTAGCTACAATCACAGGATAATACTGCGAGTGGCGGTGT	(((..((((.((..(((((((.(((((((.(((((....)).))).))))))))))))))..)).))))..))).	-31.5	-	AAUCACAGGAUAAUACUGCGA
1206	no	bmo-miR-P1269-3p	AAUCCUGCAUUGAUUUCUAG	nscaf2959:83750:83829	+	AGAGCTTACGTGTTTCTAGTGAGTCGATTCTAGGCTTACTCGTGTGACGTAATCCTGCATTGATTTCTAGTTTTCGTCTC	.(((...(((.....((((.((((((((..((((.((((((....)).)))).)))).))))))))))))....))))))	-19.3	-	AAUCCUGCAUUGAUUUCUAG
1207	no	bmo-miR-P1270-3p	AAUGUAUUUUUGAGCAGCUUU	nscaf2529:2362577:2362674	+	TTAATAAACTATGTTGTGGTAAAACTAATTTCACCTTAAGATCTCCAATGGATTCTTTTAGTGGTGGAATGTATTTTTGAGCAGCTTTAGTTATTAAA	(((((((.(((.(((((..(((((...((((((((((((((..(((...)))...)))))).))))))))....))))).)))))..)))))))))).	-24.7	-	AAUGUAUUUUUGAGCAGCUUU
1208	no	bmo-miR-P1271-3p	AAUGUCUGUUUUUUAAAUCA	nscaf2589:5808112:5808189	-	TGCCGCTTTAAGAATTTAAGAATGAGGTTGGTCAAACACTTCATGAGTAATGTCTGTTTTTTAAATCATAAAGCATAC	....((((((.((.((((((((.((.((((.(((.........))).)))).))...)))))))))).))))))....	-18.9	-	AAUGUCUGUUUUUUAAAUCA
1209	no	bmo-miR-P1272-3p	AAUUGAGUGAUCAACACCGUCCG	nscaf2655:3016415:3016494	-	GTGTGAGTTGTGTGCTAGGTGGAGGATGCTTTCTATGTCTAGTCAATAATTGAGTGATCAACACCGTCCGGAATTTACGG	.((((((((.((..(..((((...(((((((..(((.........)))...)))).)))..)))))..)).)))))))).	-18.7	-	AAUUGAGUGAUCAACACCGUCCG
1210	no	bmo-miR-P1273-3p	ACAAGACUGAGAAAAUACUAGGA	nscaf2891:2016187:2016270	-	GACTTTTTAAATTGTTTAGTATTTTGGATCAGTTGGCAAGCAGACCCTGGCACAAGACTGAGAAAATACTAGGAAGAAGAAGAA	..((((((......(((((((((((...((((((.((.((......)).))....)))))).)))))))))))...))))))..	-21.1	-	ACAAGACUGAGAAAAUACUAGGA
1211	no	bmo-miR-P1274-3p	ACAGACGAUAGUUUAGCAAG	scaffold418:125842:125933	-	AACAATATCCGCTAGCTGCTCCTGTTCTGTTAAATTCAACCTATGTTGACGATGTGCTTCATACAGACGATAGTTTAGCAAGGATTATTGCA	..(((((((((((((..(((..(((.((((.....(((((....))))).((......))..)))))))..))))))))..))).)))))..	-19	-	ACAGACGAUAGUUUAGCAAG
1212	no	bmo-miR-P1275-3p	ACAGAUCCUUGAGGGAGGCCUCUC	nscaf1721:1722:1822	-	AGGTCGAAAGTACAGAGCCGCCCTTAAGCCTGAGACGACAGTATCTTTCTGAAAAATTGGACTTAACACAGATCCTTGAGGGAGGCCTCTCCATAAAGTCC	..(((....).)).(((((.((((((((.(((..((....)).....((..(....)..)).......)))...)))))))).)).)))............	-23.5	-	ACAGAUCCUUGAGGGAGGCCUCUC
1213	no	bmo-miR-P1276-3p	ACAGGAUCUAACGGCCCUAUCGC	scaffold19037:575:670	+	AGCTCTCAGAGACCGATTCGTTATGGGGATGTTACCCGGACCTGAACGAGAAAAGTTATTTGCACAGGATCTAACGGCCCTATCGCTGGCTAGGGC	.(((((...((.(((....((.((((((.((((....(((((((..((((........))))..)))).))))))).)))))).))))))))))))	-24.5	-	ACAGGAUCUAACGGCCCUAUCGC
1214	no	bmo-miR-P1277-3p	ACAUCGUUUUACGUUUU	scaffold1026:7560:7625	+	TTGGGACGAGAAAATGTAAGACGGTGCAACTCTATTTCCACATCGTTTTACGTTTTCTCATCGATT	....((.(((((((((((((((((((..............))))))))))))))))))).))....	-25.54	-	ACAUCGUUUUACGUUUU
1215	no	bmo-miR-P1278-3p	ACCACAGACAGUAUCUAACCU	nscaf3132:378:452	-	TATCGCGTGTTCACGGTAGGTATTGGCTCGTGGCACTATGTAGTACCACAGACAGTATCTAACCTGAACACAGAT	.(((..(((((((.(((((((((((.((.((((.(((....))).)))))).)))))))).)))))))))).)))	-31.9	-	ACCACAGACAGUAUCUAACCU
1216	no	bmo-miR-P1279-3p	ACCAUGAAUAGGCUUGACGUACG	nscaf2943:771143:771222	-	GTTCCATCTGCTGTACGTCCCGCCAAGTCCATGCACGATGTAAAAGTACCATGAATAGGCTTGACGTACGTCGATAATTA	.....(((.((.(((((((..(((..((.((((.((.........))..)))).)).)))..))))))))).))).....	-19.4	-	ACCAUGAAUAGGCUUGACGUACG
1217	no	bmo-miR-P1280-3p	ACGAACGUUGCUUACUGAAUU	nscaf2902:9326682:9326773	+	ATTGTAATTTCATTCTTTAAGCAACGTTCGATAAATGTTGATACATATTCGTAAGGTAAATACGAACGTTGCTTACTGAATTTCTGTCTGTA	...........((((..(((((((((((((....((((....))))..((....))......)))))))))))))..))))...........	-23.1	-	ACGAACGUUGCUUACUGAAUU
1218	no	bmo-miR-P1281-3p	ACUAAUUGUAGUAUCCGGAUUUC	nscaf2838:153582:153667	+	TATGAGACCGAAATCTAAGCTGCTACTGTTAGTCTGTCTCGGTGACAGTTGTAACTAATTGTAGTATCCGGATTTCTCGTTCCACA	..((..((.(((((((....((((((.(((((((((((.....))))).....)))))).))))))...)))))))..))..))..	-26	-	ACUAAUUGUAGUAUCCGGAUUUC
1219	no	bmo-miR-P1282-3p	ACUCUCUCGCCUUCAUGACCU	nscaf3063:2512715:2512788	+	TCATTTCTTCAGGTTATGCAGGCGAAGGAATATCAGCTAGCGTACTCTCTCGCCTTCATGACCTGGTGAATTGT	.((.(((.((((((((((.((((((..((.(((........))).))..)))))).)))))))))).))).)).	-31.7	-	ACUCUCUCGCCUUCAUGACCU
1220	no	bmo-miR-P1283-3p	ACUUGCUGUAUGAAAUUGGC	nscaf2859:1173975:1174049	+	ACGGATTGCGTCATGTTTGTATACGTAAGTTCTAAATTAAAATTCACTTGCTGTATGAAATTGGCGACGATCGTG	...((((((((((..((..((((.((((((...............))))))))))..))..))))).)))))...	-21.06	-	ACUUGCUGUAUGAAAUUGGC
1221	no	bmo-miR-P1284-3p	AGAAGUUAUUGAGCUCCGUUU	nscaf2766:320983:321080	-	ACACCAGGTGGGCTGTGAGCTCGTCCACCCATCTAAGCAATAAAAAAAAAAACTTTGTTTATTTATTAGAAGTTATTGAGCTCCGTTTGCTGAATTTT	......((..(((.(.(((((((...((...(((((..((((((.(((.....))).))))))..))))).))...)))))))))))..)).......	-21.8	-	AGAAGUUAUUGAGCUCCGUUU
1222	no	bmo-miR-P1285-3p	AGACGACAUGGUGUUGCUGAG	nscaf1898:27046:27143	-	ATCTGTGGACTCAGCAATGCCAGTGTCGGCTGCCATTGATGGTGTTTGTCAATAACATTAGTTATGCAGACGACATGGTGTTGCTGAGCCTATCGATT	(((.((((.(((((((((((((.(((((.((((.((...(((((((.......)))))))...)))))).)))))))))))))))))).)))).))).	-44.6	-	AGACGACAUGGUGUUGCUGAG
1223	no	bmo-miR-P1286-3p	AGAGCUAGUAGAUUGAAUAGUU	nscaf2891:2561312:2561386	-	GCGTCGGCTTGTGACACATTTATCTCTGTTCTCGCGTGACGTCAGAGCTAGTAGATTGAATAGTTCTGCTGATGA	.(((((((....((.(((((((((((((((((.(((...))).))))).)).))).))))).)))).))))))).	-21.7	-	AGAGCUAGUAGAUUGAAUAGUU
1224	no	bmo-miR-P1287-3p	AGAUAAGAUUAAUGUGUUUAU	nscaf2903:720743:720833	-	GTTAAAATTTGATAAAAATGGGAATCACTGGTCTGTGGAAGCAAGCGAAGTGTGCTGACTAGATAAGATTAATGTGTTTATTTATTTTAAA	.(((((((..((((((.(((..((((....(((((.(..((((.((...)).))))..))))))..))))..))).)))))).))))))).	-18.8	-	AGAUAAGAUUAAUGUGUUUAU
1225	no	bmo-miR-P1288-3p	AGAUAUGGUACUGAACGCAA	nscaf3099:1733553:1733648	+	ACTGAATCGACACTAAAGTCTAAAATATCCATGGCGCTCTGATGCTGTGTCTGGTGGGACTAAAATAGATATGGTACTGAACGCAACTGATTCATT	..(((((((((......))).............(((.((.(.(((((((((((.((....))...)))))))))))).)).)))....))))))..	-22.4	-	AGAUAUGGUACUGAACGCAA
1226	no	bmo-miR-P1289-3p	AGAUUAGAUAGCGAUUCCAUUU	nscaf2734:1230770:1230852	+	CTGAACTGCTGTGGTATCGTTCTTTAATCAACACTTTAATTTGAATAATGTAGATTAGATAGCGATTCCATTTACAGTGTGCG	....((((..((((.((((((.(((((((.(((...............))).))))))).)))))).))))...)))).....	-21.56	-	AGAUUAGAUAGCGAUUCCAUUU
1227	no	bmo-miR-P1290-3p	AGAUUUUCGAGAACAGCUAC	nscaf2930:239283:239369	-	TTCAGACTGATTTAGAAAGTCTTGTGGAAATTTCAGATGATGAACACAAGGAAAGAGAGATTTTCGAGAACAGCTACTTCGGCTGCG	..(((.((((..(((....((((..(((((((((......................)))))))))))))....)))..)))))))..	-18.05	-	AGAUUUUCGAGAACAGCUAC
1228	no	bmo-miR-P1291-3p	AGCUGUUCGUUGGCAAG	nscaf2674:6717570:6717661	-	ATCGTGGACATTTTTGCACGCAGTCAGCTCACAAGCTTTGTGCACTTTTCCATGTATGGTAGGTAAGCTGTTCGTTGGCAAGAAGCTAAGAC	.((.(((...((((((((((.((.(((((.((..(((..(((((........))))))))..)).))))))))))..))))))).))).)).	-23.4	-	AGCUGUUCGUUGGCAAG
1229	no	bmo-miR-P1292-3p	AGGAAAACUAUACGCUGGUACA	nscaf2781:300111:300202	-	AATAAATTCATGTCCGGTGTAGATAGGTCTGACCGGATGATAAGTTACTATTCTTTGCCGAGGAAAACTATACGCTGGTACAAAAAAGTGCT	..........(((((((((((..(((.(((...(((.....(((........)))..))).)))...))))))))))).)))..........	-20.3	-	AGGAAAACUAUACGCUGGUACA
1230	no	bmo-miR-P1293-3p	AGGAAACAGUGCUCAGGAUUAU	nscaf2828:3219817:3219881	-	AATGCCATTTTGAGGAGTTGTTTCCTTTCGGCAAGGAAACAGTGCTCAGGATTATAAGCGGTAAT	..((((((((((((.(.((((((((((.....))))))))))).)))))))).......))))..	-20.91	-	AGGAAACAGUGCUCAGGAUUAU
1231	no	bmo-miR-P1294-3p	AGGCGCUUGUUGGAGUACACU	nscaf2993:1921788:1921865	+	CCGCACGCCCATTGTACTTCATCAGGTGCTCTGGTGATCATAGTTCCAGGCGCTTGTTGGAGTACACTTACCGTGTCG	..(((((.....(((((((((.(((((((.((((.(((....)))))))))))))).))))))))).....)))))..	-33.8	-	AGGCGCUUGUUGGAGUACACU
1232	no	bmo-miR-P1295-3p	AGGUAUAUCAAUGCUCUAAUGCUG	nscaf2948:10085:10182	+	CCTTTGTTAAGAAGCGTTCGCATTGGGAGATAAGTCAACGAGCAAAGCTGATGAATTTGAAGAAAGGTATATCAATGCTCTAATGCTGCTGAAAGAGA	.((((....((.((((((.(((((((...((...((..(((.((.......))...)))..))...))...)))))))...)))))).))...)))).	-19.2	-	AGGUAUAUCAAUGCUCUAAUGCUG
1233	no	bmo-miR-P1296-3p	AGGUUACUGGAUGAUGCGUC	nscaf2176:4313136:4313208	-	ATCTCACAGATGCAAAATATTTTTCAACCTTAGATGCTAATAAAGGTTACTGGATGATGCGTCTGACAGAGAC	.((((.((((((((...(((((...((((((...........))))))...))))).))))))))...)))).	-19.8	-	AGGUUACUGGAUGAUGCGUC
1234	no	bmo-miR-P1297-3p	AGUAAAGUGAUGGCGCGAUA	nscaf3075:35546:35635	-	CTGATAACGTTTGGTGATAGCGGTCGCGTGTACTGTATTTGGTTTGAAAAGAAGAATTAGAGTAAAGTGATGGCGCGATAACAATAGGAC	........(((...((...((.(((((...((((.((.((..(((....)))..)).)).))))..))))).)).))..)))........	-19.2	-	AGUAAAGUGAUGGCGCGAUA
1235	no	bmo-miR-P1298-3p	AGUGGGAUUGGGUGGGGUAGGAA	scaffold13287:181:280	+	GGAATGGGGCATCGCCGACAAAACCCTTTTCCTTTTTTTAACTGTCATTTTATTATTATTTTTGGAGAGTGGGATTGGGTGGGGTAGGAAGTTCGAGGCA	.(..(.((((....((.((...((((..((((.((((((((..((.((......)).))..)))))))).))))..))))...)).))..)))).)..).	-24.2	-	AGUGGGAUUGGGUGGGGUAGGAA
1236	no	bmo-miR-P1299-3p	AGUGGGGAAAACGUGAGUGCAG	nscaf2948:52046:52144	-	TTCGTTGCAACAGTTGTTTGTTTAAGTTTTCCTATGCTTATGTAGTATGCTTCGTGCGTACTTTTTGAGTGGGGAAAACGTGAGTGCAGCTGTACGTAC	..(((....((((((((...((((.((((((((.((((((...(((((((.....)))))))...)))))))))))))).)))).)))))))))))...	-35.4	-	AGUGGGGAAAACGUGAGUGCAG
1237	no	bmo-miR-P1300-3p	AGUUGUGUCUGAAUACACCUAU	nscaf2564:298174:298274	-	CAAAACTAAGGTCATGTTCAACGACCATATCATTCCTGGGCCGGTAATAGTCGAATCTGCGGTACTCGAAGTTGTGTCTGAATACACCTATCTAGGCCAAA	.....(((((((..((((((..(((.(((...(((..(..(((....(((......))))))..)..)))..)))))))))))).))))...)))......	-18.2	-	AGUUGUGUCUGAAUACACCUAU
1238	no	bmo-miR-P1301-3p	AUAAAAUGUCUUUUCCAGGUUUA	nscaf3090:94588:94658	+	TTCGAATCCCGCCAAGGGAAGATATTTGTATGATAAATATAAAATGTCTTTTCCAGGTTTATGGATGTATA	.....((((.(((..(..(((((((((((((.....)))).)))))))))..)..)))....)))).....	-18.9	-	AUAAAAUGUCUUUUCCAGGUUUA
1239	no	bmo-miR-P1302-3p	AUAAAGAAGGAUUUUUAUAC	nscaf1108:1319779:1319874	+	ATTCAGTCAAGTATGTTGTTTTTTTTTAAAATACAAAATACGCCGGTCGGCCTCTAGATTTGTAATATAAAGAAGGATTTTTATACTTTAGTTTTC	........(((((((..(((((((((((.(.((((((.((.(((....)))...))..)))))).).)))))))))))...)))))))........	-18.4	-	AUAAAGAAGGAUUUUUAUAC
1240	no	bmo-miR-P1303-3p	AUACAUUAUCUGCAUC	nscaf2779:10770:10831	+	ACAAGTAAGTGTCGCGGGTGGTGTCCGTGCATCGACATACATTATCTGCATCGTCTACAGTA	....(((..((..(((((((((((..(((......))))))))))))))..))..)))....	-19	-	AUACAUUAUCUGCAUC
1241	no	bmo-miR-P1304-3p	AUAUAUUAUCAGAUUUU	nscaf3060:149691:149758	+	TACACGACCGAACATCTGATAATATACTATATGATATGATAATATATTATCAGATTTTCGGTCGCGTT	.((.((((((((.(((((((((((((.(((........))).))))))))))))).)))))))).)).	-30.6	-	AUAUAUUAUCAGAUUUU
1242	no	bmo-miR-P1305-3p	AUAUAUUAUCAGAUUUUCGG	nscaf3060:149688:149761	+	AATTACACGACCGAACATCTGATAATATACTATATGATATGATAATATATTATCAGATTTTCGGTCGCGTTATT	....((.((((((((.(((((((((((((.(((........))).))))))))))))).)))))))).))....	-30.6	-	AUAUAUUAUCAGAUUUUCGG
1243	no	bmo-miR-P1306-3p	AUAUGGGAGUUUAUGACUUAGG	nscaf1690:5503385:5503455	+	CATCAAGGCCCGCGTCATAAACTTCCCATATGATTTCCCATATGGGAGTTTATGACTTAGGCTTCGTTGCC	((.(.(((((...((((((((((.((((((((......))))))))))))))))))...))))).).))..	-32	-	AUAUGGGAGUUUAUGACUUAGG
1244	no	bmo-miR-P1307-3p	AUAUUAUGCUCAUUUCUUUGGAU	nscaf3041:1482849:1482932	+	GCAATGTACTGCAAAGTAGTGAACATAATTTATCGTGAGATTTATTATTAGATATTATGCTCATTTCTTTGGATATGTTGTACG	((((((((.(.(((((.(((((.((((((.....((((......)))).....)))))).))))).))))).)))))))))...	-20.8	-	AUAUUAUGCUCAUUUCUUUGGAU
1245	no	bmo-miR-P1308-3p	AUAUUUGUUGUAGCAACAUUU	nscaf3026:6538036:6538128	+	ACTGCAAATATTAATGCTACTGACAATATAATTGGCTTTAATATTTGTCTGTATTGGGGCTTATATTTGTTGTAGCAACATTTTGTACTTGGA	..((((((......((((((.(((((((((...(((((((((((......))))))))))))))).)))))))))))....))))))......	-25	-	AUAUUUGUUGUAGCAACAUUU
1246	no	bmo-miR-P1309-3p	AUAUUUUCAAUAUUGGAAGACU	nscaf2903:909920:910007	+	AAAGGCTACAGAAACATCTAATAACGGAATCCATTTGCGTTTCAGAACGGACGGGAATATTTTCAATATTGGAAGACTGAGAGCTTGC	..(((((.(((...(.(((((((...(((...((((.(((((......))))).))))...)))..))))))).).)))..)))))..	-19.6	-	AUAUUUUCAAUAUUGGAAGACU
1247	no	bmo-miR-P1310-3p	AUGAGCUUUAGGAGACAAGUGUA	nscaf517:2397:2496	-	TATTAAAGTATGGTCTCCCATAACATTCATGACAGTAGGCATCCCGGACCATGGTTTTTCACACATTATGAGCTTTAGGAGACAAGTGTACGTTTCCCCT	.......((((.((((((..(((..(((((((..((.((.(..(((.....)))..).))))...)))))))..)))))))))....)))).........	-19	-	AUGAGCUUUAGGAGACAAGUGUA
1248	no	bmo-miR-P1311-3p	AUGAGUCCGAGCAUUAACAUUUU	nscaf2674:3040976:3041053	+	TTGTACGCAAACCTAAATGTAGGTATGGATACATATATAAATTTAATGAGTCCGAGCATTAACATTTTTGTGTGTACA	.((((((((.....((((((..((.(((((.(((.((......))))).))))).))....))))))...))))))))	-20.7	-	AUGAGUCCGAGCAUUAACAUUUU
1249	no	bmo-miR-P1312-3p	AUGGUUCUGGAAUCUGUUGAUGG	nscaf2847:1104249:1104343	-	CTCCGGTTCAGGTCACTCAGACAACAGAAGGTTTGGGCCACACTGTTAGTGGGTCGAAGTTAATGGTTCTGGAATCTGTTGATGGCCGATTGTTA	...(((((...((((..((((...((((((.(((((.((((.......)))).))))).)......)))))...)))).))))))))).......	-26.5	-	AUGGUUCUGGAAUCUGUUGAUGG
1250	no	bmo-miR-P1313-3p	AUGGUUGGUUGGGUUAUAAG	nscaf2937:579391:579462	+	GAGCAACCGCACATTATCACCCATTCTGGGCGTTTGGATAAAATGGTTGGTTGGGTTATAAGTGGGTTGGGT	...(((((.(((.((((.(((((..(..(.(((((.....))))).)..).))))).))))))))))))...	-27.5	-	AUGGUUGGUUGGGUUAUAAG
1251	no	bmo-miR-P1314-3p	AUUAGGAUGAACAGGUAAGG	scaffold8063:460:533	+	ACCAAGGCGCCTCTTCCTGTATGTCCGATGTTAGGGCATCCATTATTAGGATGAACAGGTAAGGGCTTAAAGCT	........(((.((((((((.((((((((((....)))))........))))).))))).))))))........	-22.5	-	AUUAGGAUGAACAGGUAAGG
1252	no	bmo-miR-P1315-3p	AUUGGUUAAGAUAUUGCAUC	nscaf2964:4200012:4200106	-	GTCGGGCGACCGGTGAAATATTTTGACCAATTTTATATATCGGTCTGATCGTTGACTCAAGGTGAATTGGTTAAGATATTGCATCGTTTGCTCGA	.((((((((.(((((.(((((((((((((((((........((((........))))......))))))))))))))))).))))).))))))))	-39.24	-	AUUGGUUAAGAUAUUGCAUC
1253	no	bmo-miR-P1316-3p	AUUUGGCUUAUGUUCAAGCGA	nscaf2210:3124325:3124404	-	TATTTTCTGTTCGCTGTACAAAAGTCAACATTGGTTTTTATTATACGCAATTTGGCTTATGTTCAAGCGATTATAGAATT	....(((((((((((..(((.(((((((.((((((.........)).))))))))))).)))...)))))..))))))..	-22.6	-	AUUUGGCUUAUGUUCAAGCGA
1254	no	bmo-miR-P1317-3p	AUUUGUGUUUCGUAUUAUUU	nscaf1898:395985:396081	-	GACGGCATCAGGTTGATATGTGACACTGAACGTGGCTTGCGGTCAGGGTGAGATGATATCTCACTGCATTTGTGTTTCGTATTATTTGATAAATGAT	......(((((((.((((((.(((((.((.(((.....))).))..((((((((...))))))))......))))).))))))))))))).......	-27.4	-	AUUUGUGUUUCGUAUUAUUU
1255	no	bmo-miR-P1318-3p	CAAAUUCGGUUCUAGAGAGGUUUGU	nscaf2853:2508128:2508207	-	CCCTACATCTACCCTGTAGATCCGAATTTGTTTGAAGTGAGGCGACAAATTCGGTTCTAGAGAGGTTTGTGTGGTGCACG	..((((((..(((((.((((.(((((((((((...........))))))))))).)))).)).)))..))))))......	-31.4	-	CAAAUUCGGUUCUAGAGAGGUUUGU
1256	no	bmo-miR-P1319-3p	CACGGUGGAAGAUCUUCCCUU	nscaf2838:246807:246881	+	AACAACAACATTAGGACCGTCGGTCTACCGAGCAATATCACCCGCACGGTGGAAGATCTTCCCTTTGTCGTATAT	....((.(((...(((..(((..(((((((.((..........)).))))))).)))..)))...))).))....	-21.1	-	CACGGUGGAAGAUCUUCCCUU
1257	no	bmo-miR-P1320-3p	CACUACACAAGGCGGUCGCGGGUU	nscaf2970:788338:788415	+	GCGAGCGATCGACGGCCGTCTGGTGTAGTGGTAAGTGACATGGTCACTACACAAGGCGGTCGCGGGTTCGAATCCCGC	.(((((..(((.(((((((((.(((((((((..(......)..))))))))).)))))))))))))))))........	-36.8	-	CACUACACAAGGCGGUCGCGGGUU
1258	no	bmo-miR-P1321-3p	CACUGCAUAAGGGGGUCGCG	nscaf2828:1997252:1997325	-	ACTACATACAAATGGCCGTCTGGTGTAGTGGTAAGTGACATGGTCACTGCATAAGGGGGTCGCGGGTTACAAAC	.......((...(((((.(((.(((((((((..(......)..))))))))).))).)))))...)).......	-21.5	-	CACUGCAUAAGGGGGUCGCG
1259	no	bmo-miR-P1322-3p	CAGAGUACGCAAAAAAUCAAUUU	nscaf2800:2275442:2275519	+	CACGGCAAAAGTTTTTTTGCATATCCTGCACAGTTTCAGTTCTCGCAGAGTACGCAAAAAATCAATTTTGACGTGAGT	((((.(((((..((((((((.((..((((..((........)).))))..)).))))))))....))))).))))...	-23	-	CAGAGUACGCAAAAAAUCAAUUU
1260	no	bmo-miR-P1323-3p	CAGAGUAGGCAAAAAAACAAUUU	scaffold18435:217:298	-	AACTCACGGCAAAAGTTTTTTTGCATATCCTGCACAGTTTCAGTTCTCGCAGAGTAGGCAAAAAAACAATTTTGACGTGAGT	.(((((((.(((((((((((((((.((..((((..((........)).))))..)).))))))))))..))))).)))))))	-30.8	-	CAGAGUAGGCAAAAAAACAAUUU
1261	no	bmo-miR-P1324-3p	CAGAUGACUCGCGAACACUGUUAA	scaffold418:18646:18720	-	CTGACCTCTGTGGCAGTGATCGTTGATTCATCTATTGTTTTCAGATGACTCGCGAACACTGTTAATCGACCTTTG	......((..((((((((.((((.((.((((((.........)))))).)))))).))))))))...))......	-21.6	-	CAGAUGACUCGCGAACACUGUUAA
1262	no	bmo-miR-P1325-3p	CAGCUGCCUAGCGAAGGGCA	nscaf3058:7903245:7903320	+	TAGTTGGTTGCGGCTCATCGTGTGGCAGTTTGCTAGGTTAGAATGCCAGCTGCCTAGCGAAGGGCAACGAACAACT	.(((((.(((..((((.((((..(((((((.((...........)).)))))))..)))).))))..))).)))))	-32.3	-	CAGCUGCCUAGCGAAGGGCA
1263	no	bmo-miR-P1326-3p	CAGUUUAUGACUUAGGCUUAGU	nscaf1690:5499620:5499692	+	AATGTAGACATCTAGGCCCACGTTATAAACTTCCAATATGGCAGTTTATGACTTAGGCTTAGTTGTCTGTCTC	....((((((.(((((((...((((((((((.((.....)).))))))))))...))))))).))))))....	-31.3	-	CAGUUUAUGACUUAGGCUUAGU
1264	no	bmo-miR-P1327-3p	CAGUUUGAAGGUCCGGAUUAUU	nscaf1690:148471:148563	+	GTCATTGCTGTGATGTGGTCTGGTCGCATTGGATTAGACGAGTTGAAATAATACGTCCATTCAGTTTGAAGGTCCGGATTATTGTGTAAAAGA	....((((.(((((.(((.((..(((.(((((((..((((.((((...)))).)))).))))))).))).)).))).)))))...))))....	-23.6	-	CAGUUUGAAGGUCCGGAUUAUU
1265	no	bmo-miR-P1328-3p	CAUAUCAGUAGUUACGGCGUA	nscaf2853:223919:224016	+	GCACGTCGCTCTCGTCGCTATTACGGATGCCATGGATGCCATTTTTGAAAAAGTGGAGCAAGATCGACATATCAGTAGTTACGGCGTAGCTGAAGAAT	.......(((..(((((..(((((.((((...(.(((.(((((((....)))))))......))).)..)))).)))))..))))).)))........	-22.7	-	CAUAUCAGUAGUUACGGCGUA
1266	no	bmo-miR-P1329-3p	CAUCACAGUCAGAGUU	nscaf2655:1162548:1162614	+	TTGTGGCTAGCACTCGACATGTGACCTGTGTTCGGTAATCACATCACAGTCAGAGTTCTAGCTACAC	.(((((((((.(((((((.(((((..((((.........)))))))))))).)))).))))))))).	-30.1	-	CAUCACAGUCAGAGUU
1267	no	bmo-miR-P1330-3p	CCAGAUCUAUCUUUCCAGCUCA	nscaf2800:1533477:1533559	-	GGCTTCATGTCTGAGTTGGACAGGGGATCTTGACAGTTTCATGGTTCGCTGCCAGATCTATCTTTCCAGCTCACGCGTGGAGT	.(((((((((.(((((((((.(((((((((.(.((((..........))))).)))))).))).))))))))).)))))))))	-38	-	CCAGAUCUAUCUUUCCAGCUCA
1268	no	bmo-miR-P1331-3p	CCAGCUGCCUAGCGAAGGGC	nscaf3058:7903245:7903319	+	TAGTTGGTTGCGGCTCATCGTGTGGCAGTTTGCTAGGTTAGAATGCCAGCTGCCTAGCGAAGGGCAACGAACAAC	..((((.(((..((((.((((..(((((((.((...........)).)))))))..)))).))))..))).))))	-30.7	-	CCAGCUGCCUAGCGAAGGGC
1269	no	bmo-miR-P1332-3p	CCCGGGAAUCAAACAUAUUACUC	nscaf2053:449871:449951	+	CGCGTCGTCGAGATATGTTTGATATTCTTGGTTGTTTGTTTTGGATCACCCGGGAATCAAACATATTACTCTACGACCGCG	((((((((.((((((((((((((.((((.(((.((((.....)))).))).)))))))))))))))..))).)))).))))	-31.9	-	CCCGGGAAUCAAACAUAUUACUC
1270	no	bmo-miR-P1333-3p	CGAGUACUUAGUCCAAGCGAU	scaffold2850:1163:1242	-	TCGTTATCGAGCCGATTTGGGCGATTACCGTATCTATACGATTTTTTTACGAGTACTTAGTCCAAGCGATCTCCAAACGT	.((((...(((.((.(((((((...(((((((...............)))).)))....)))))))))..)))..)))).	-18.26	-	CGAGUACUUAGUCCAAGCGAU
1271	no	bmo-miR-P1334-3p	CGCAGCCGGGCCGUCUG	nscaf2925:922170:922241	+	AGCAGCAGCTGCAGCCGGCCCGAGTTCTCCCGCTCGGCCTCGTAGCGCAGCCGGGCCGTCTGCCAGTCGCGC	.((.((.(((((((.(((((((.(((....((((((....)).)))).)))))))))).))).)))).))))	-35.8	-	CGCAGCCGGGCCGUCUG
1272	no	bmo-miR-P1335-3p	CGGAAUCCCAUCUCGUCCGAC	scaffold7194:462:556	+	GCTAGTCACTTCTCGTTTGGTCGGGGTTCGTGCTTCTACATCCTTTGGGTCTCGAGGATGTGTCCGGAATCCCATCTCGTCCGACTCGTAGAACC	((.((((......((...(((.(((((((.((....(((((((((........)))))))))..)))))))))))).))...)))).))......	-26.2	-	CGGAAUCCCAUCUCGUCCGAC
1273	no	bmo-miR-P1336-3p	CGGAAUCCGGAUUGACU	nscaf1681:2097126:2097217	+	ACTTACAGTTGTGATCAATATCCCGTAGTTCTTTCATGTCAGATAAACTACAGAACTTGCGTGGGCGGAATCCGGATTGACTACATATAGGA	.((((....((((.(((((...(((..((((((((((((.((.............)).))))))).))))).)))))))).))))..)))).	-18.32	-	CGGAAUCCGGAUUGACU
1274	no	bmo-miR-P1337-3p	CGUGGCGUGUCGUGGUU	nscaf3098:182853:182922	-	TGGCGTGGCGTGGCGTGGCGTGGCGTGGCGTGTCGTGGTGTGTCGTGGCGTGTCGTGGTTTGTCATGTTT	.(((((((((.(.(((((((((.(((((((..(....)..))))))).))))))))).).))))))))).	-26.6	-	CGUGGCGUGUCGUGGUU
1275	no	bmo-miR-P1338-3p	CGUGGUAUUAUUCUUGU	nscaf2888:8074868:8074941	-	TAACATTACTGACACGAGAAGCTGAAAACTTATGCGTCGTTTCCACGCGTGGTATTATTCTTGTGAATGTGTTT	.(((((......((((((((....((.(((.((((((.......))))))))).)).))))))))...))))).	-18.1	-	CGUGGUAUUAUUCUUGU
1276	no	bmo-miR-P1339-3p	CUCGGUGGAAGAUCGU	nscaf2330:2989482:2989546	+	CAACATTCGGACCGTCGGTCTACCGAGCAATATTACCTGCTCGGTGGAAGATCGTCCCTTTGTCG	..(((...((((.(((..(((((((((((........))))))))))).))).))))...)))..	-29.9	-	CUCGGUGGAAGAUCGU
1277	no	bmo-miR-P1340-3p	CUCGGUGGAAGAUCGUC	nscaf3058:6720770:6720836	+	ACATAACCTGGACCGTCGGTTTACCGAGCAATTCCACCCGCTCGGTGGAAGATCGTCTCTTGTAAAA	.........((((.(((..((((((((((..........)))))))))).))).)))).........	-21.6	-	CUCGGUGGAAGAUCGUC
1278	no	bmo-miR-P1341-3p	CUCGGUGGAAGAUCGUCCCUU	nscaf2330:2989477:2989551	+	AACAACAACATTCGGACCGTCGGTCTACCGAGCAATATTACCTGCTCGGTGGAAGATCGTCCCTTTGTCGTATAT	....((.(((...((((.(((..(((((((((((........))))))))))).))).))))...))).))....	-31.6	-	CUCGGUGGAAGAUCGUCCCUU
1279	no	bmo-miR-P1342-3p	CUCGGUGGAAGAUCGUCUCU	nscaf3058:6720767:6720839	+	ATAACATAACCTGGACCGTCGGTTTACCGAGCAATTCCACCCGCTCGGTGGAAGATCGTCTCTTGTAAAAACA	............((((.(((..((((((((((..........)))))))))).))).))))............	-21.6	-	CUCGGUGGAAGAUCGUCUCU
1280	no	bmo-miR-P1343-3p	CUCUGAUAGAGCAUGUGCCAGAG	scaffold30722:428:519	+	GGGTTGTACCCGAGTCTACGCATGCCTGTACAGGTCCCACAGCAGTGATGCCGGTTCAGCTCTGATAGAGCATGTGCCAGAGGGGACTAACC	.((((((.(((...(((.(((((((((((.(((((...((.(((....)))..))...)).))))))).)))))))..))).))))).))))	-30.3	-	CUCUGAUAGAGCAUGUGCCAGAG
1281	no	bmo-miR-P1344-3p	CUCUGUAUGGAGUCAAAUGGAAA	nscaf3027:4736768:4736859	+	GACCCAGAGGTTCCAAACGATCCGTGAGAATGGGATTATCGACAATCCGAACAGCCCTCCTCTGTATGGAGTCAAATGGAAAAAGTTGGTAT	...((((...(((((...(((((((((((..(((....(((......)))....)))...))).)))))).))...)))))....))))...	-25.5	-	CUCUGUAUGGAGUCAAAUGGAAA
1282	no	bmo-miR-P1345-3p	CUGAAAGUGUCCAUUUCCGUUU	nscaf2902:1922168:1922246	-	AATTATTGAAACGGGAATGGTCACTTACAACTGTTTTTTCTTTCTAGCTGAAAGTGTCCATTTCCGTTTTGATACTATG	...(((..((((((((((((.(((((.((.(((...........))).)).))))).))))))))))))..))).....	-30.1	-	CUGAAAGUGUCCAUUUCCGUUU
1283	no	bmo-miR-P1346-3p	CUGGUAGACAGGUACAGUAAACUU	nscaf2575:1693764:1693862	-	CTCTAGTGGGGTTTTCGACCTTCCTGCTAACTAGATTGACCGCTTGTGCGATATCTGGTCTGGTTCTGGTAGACAGGTACAGTAAACTTCCCACTGCTT	...(((((((((((.(.((((..((((((((((((((((.(((....)))...)).))))))))..))))))..))))...).))))..)))))))...	-34.2	-	CUGGUAGACAGGUACAGUAAACUU
1284	no	bmo-miR-P1347-3p	CUGGUCUAGAGGUAUG	nscaf2818:2355629:2355693	-	ACATTCAAATTGGCAACTAGGTCTAGTCTAGATCTAGGTCTGGTCTAGAGGTATGTAATTTAATG	.((((.((((((.(((((...(((((.((((((....)))))).)))))))).))))))))))))	-18.6	-	CUGGUCUAGAGGUAUG
1285	no	bmo-miR-P1348-3p	CUGUAUGGAGUCAAACGGAAGU	nscaf2859:886376:886469	-	AGAGCCAGAGGTTCCAAACGATCCGTGAGCATGGGATTATCGTCAATCCGAACGGCCTTCTCCTGTATGGAGTCAAACGGAAGTAGCTGGTATT	...(((((.(.((((....(((((((..(((.((((...((((........))))...)))).)))))))).))....)))).)..)))))...	-24.7	-	CUGUAUGGAGUCAAACGGAAGU
1286	no	bmo-miR-P1349-3p	CUGUUUUUUUAGUGAUAUUC	nscaf2829:1946642:1946727	-	AGCGGGTTGTGTCTATGGATTAACTTCGACGGTTTGAGGTTCGACGAGAACGGTGACTGTTTTTTTAGTGATATTCACATCTAGCA	.((.((.((((..(((..(((((....(((((((....((((.....))))...)))))))...))))).)))..)))).)).)).	-19.6	-	CUGUUUUUUUAGUGAUAUUC
1287	no	bmo-miR-P1350-3p	CUUUGAACGGGAAGAG	nscaf3034:1087250:1087335	+	CGTATCTCATGGTATTTGTAAATTACACCGTTTTAATCTCAATTAAGGTATTGTCGTTTGCTTTGAACGGGAAGAGCAGAGATAAA	..((((((...(((.........)))...(((((..((((..((((((((........))))))))..))))))))).))))))..	-18.5	-	CUUUGAACGGGAAGAG
1288	no	bmo-miR-P1351-3p	GAAACAGCGAACGCAUCACCU	nscaf2828:5825054:5825137	-	AAAACGTTGTAGGGATGGCACGCAGTTAGTCAGTAATCGGAACTTCTTGAAGCGAAACAGCGAACGCATCACCTGAAACGAAGC	....((((.(((((((((..(((.(((..((.((..((((......)))).))))))).)))..).)))).)))).))))....	-18.2	-	GAAACAGCGAACGCAUCACCU
1289	no	bmo-miR-P1352-3p	GACACAGAUGAAAUUUCGGUUCAG	nscaf2674:8082295:8082390	+	CACATTCCGTGAAGCGGAAGGTATCGTGTGCTGTACTTAAGAAAAGTAAATCGAGGTCGATGGACACAGATGAAATTTCGGTTCAGGACCTACCAG	.....(((.((((.(((((..((((((((.(..(((((.....))))).((((....))))).)))).))))...))))).)))))))........	-26.2	-	GACACAGAUGAAAUUUCGGUUCAG
1290	no	bmo-miR-P1353-3p	GAGUGUUGUCGCAAUGU	nscaf2855:7030118:7030207	-	TGAATTAATTTGAGTAATGTGGACACGCTCTGTGTGGTGATGGATTGCACCGTTGCGTACTACGAGTGTTGTCGCAATGTCTAATGATTT	.((((((..(((..((.((((.((((((((.((((((..((((......))))..).))).))))))).))))))).))..)))))))))	-24.5	-	GAGUGUUGUCGCAAUGU
1291	no	bmo-miR-P1354-3p	GAUAACCUAUAGAAUAUAUUUU	nscaf1898:7314584:7314660	-	CTTTTTTTTAAATATACTCTATAGGATAACCTATACCTATTATAGGATAACCTATAGAATATATTTTAAAAAAAGGT	((((((((.(((((((.((((((((.((.((((((.....)))))).)).)))))))).))))))).))))))))..	-28.3	-	GAUAACCUAUAGAAUAUAUUUU
1292	no	bmo-miR-P1355-3p	GAUGAUGUUAAAGUGUAAGUGUAU	nscaf2948:2213474:2213568	+	GTTGCCATAGGTAAAATATATTTATATTTTAAACAATTCACATTATATCTTCTTAAAAAATGATGATGTTAAAGTGTAAGTGTATTTGAGAGCAA	.((((..(.....(((((((((((((((((((.((..(((((((..............)))).)))))))))))))))))))))))).)..))))	-18.74	-	GAUGAUGUUAAAGUGUAAGUGUAU
1293	no	bmo-miR-P1356-3p	GAUGCGGUGCGACGUUU	scaffold8360:394:464	-	ATAATACCTAAACACGATCACGCCGTACGAGCGTTTTTACGCCCGATGCGGTGCGACGTTTTAGTTTTCGA	.......(((((.(((.((.(((((((((.((((....)))).)).))))))).)))))))))).......	-25.8	-	GAUGCGGUGCGACGUUU
1294	no	bmo-miR-P1357-3p	GAUUUGACUGAAUUUUU	nscaf2511:1612497:1612590	-	GCGTGAACTGAAAAGTTAAATAGTCATCTCCGCTATAATTGTTGCCGTTATTATTAATTTCCAAGCTGATTTGACTGAATTTTTCAATTCTTGT	(((.(((.(((((((((...((((((..((.(((..(((((.............)))))....))).))..))))))))))))))).))).)))	-20.22	-	GAUUUGACUGAAUUUUU
1295	no	bmo-miR-P1358-3p	GAUUUGUAAGUGUGGGAGUGACGU	nscaf2912:143535:143625	-	GCATGAGAGCAGCATTGCCGCTGTAGTAGATTTATTTCATTTAAAGAAATTAAAAAAGATTTGTAAGTGTGGGAGTGACGTCACGCTCGTG	.((((((.((..((((.((((..((.((((((((((((.......)))))......)))))))))...)))).))))..))....))))))	-20.1	-	GAUUUGUAAGUGUGGGAGUGACGU
1296	no	bmo-miR-P1359-3p	GCAAAAGUGCUUGAUUGAGAC	nscaf3034:1869418:1869504	+	TTTAATGACAGTTACAGTCTACGTTGTTTCTGGTTTGCGAATTTTAATTTCAGAAAGCAAAAGTGCTTGATTGAGACTGTCAAAATA	.....((((((((.((((((((.((((((((((..(..........)..)))).))))))..)))...))))).)))))))).....	-23	-	GCAAAAGUGCUUGAUUGAGAC
1297	no	bmo-miR-P1360-3p	GCAGGUACCAGGUGAGAAAG	nscaf2943:3212231:3212305	-	CTTTAAATACCTGCCTACTTGTGGAGCCTGTCCTGTGACACCTGGGCAGGTACCAGGTGAGAAAGGTAACTAAAA	.((((..(((((..((...(.(((.((((((((..........)))))))).))).)..))..)))))..)))).	-26.7	-	GCAGGUACCAGGUGAGAAAG
1298	no	bmo-miR-P1361-3p	GCGAUACCAUGAAAUGC	nscaf2970:2080638:2080727	-	GGGTGGAGCGCCATTATTTTATGAGATGTATCGTCGCTGTTGCGGTTACAATATTACGCCGTTGCGATACCATGAAATGCAAGATAAACT	.((((...))))..(((((((((....(((((((.((....(((............))).)).))))))))))))))))...........	-20.1	-	GCGAUACCAUGAAAUGC
1299	no	bmo-miR-P1362-3p	GCUGAUUUGAAGUUUAUGAAUGU	nscaf2273:8915:8991	+	ACCGAAAAGGCTACTTTTCATTAAATATTCAAGCCGTTTGTGATGCTGATTTGAAGTTTATGAATGTTGTAGCCCGG	.(((....((((((..(((((.((((.(((((((.((.......)).).)))))))))))))))....)))))))))	-19.2	-	GCUGAUUUGAAGUUUAUGAAUGU
1300	no	bmo-miR-P1363-3p	GCUGUGGUGUCGAGUGU	nscaf2865:1025054:1025138	+	ATTACGGACCATTCCACGCCATTTGCCTCTATCTGCCGCCGAGTATAGAGCATCGTGAGCTGTGGTGTCGAGTGTAGTGCGGATC	....((.(((((((.(((((((..((((((((((.......)).))))))........)).))))))).)))))..)).))....	-24.1	-	GCUGUGGUGUCGAGUGU
1301	no	bmo-miR-P1364-3p	GCUUGGGCGGAUGCUGU	nscaf2888:9496006:9496085	-	GGGGCGTGTCAAGGCGCGCGCGGGGTCCGGGGGCCGCTACAGGCGCGGAAGGGGCTTGGGCGGATGCTGTTCTTGAGTTC	.(.((((((....)))))).).(((..(((.(.(((((.(((((.(.....).)))))))))).).)))..)))......	-33.4	-	GCUUGGGCGGAUGCUGU
1302	no	bmo-miR-P1365-3p	GCUUUAAACGUAGCAAG	nscaf3031:2347416:2347486	+	ATTCATTGGAACTTGTTCGTTCAGAGGGCTGCAATATTGCGTAGGCTTTAAACGTAGCAAGCACGAGGCTG	.....(((...((((((((((..((((.((((........)))).)))).)))).))))))..))).....	-18.4	-	GCUUUAAACGUAGCAAG
1303	no	bmo-miR-P1366-3p	GGAUUCGUUGGUUCAGU	scaffold3896:723:797	-	TTGGACTCTTGAGCTCGGCTTACTGAACCAACGAATCCATTTAAGAATGGATTCGTTGGTTCAGTGTTCTGTCCA	.(((((....((((.......((((((((((((((((((((....)))))))))))))))))))))))).)))))	-40.11	-	GGAUUCGUUGGUUCAGU
1304	no	bmo-miR-P1367-3p	GGGAGAUCCGUAGCUACUGC	nscaf2674:7630130:7630200	+	TACCGATCCACCGTCAGATGTATACGGGTAGCCGTTCAACCGGGAGATCCGTAGCTACTGCGTGGGCAGGT	.(((..(((((.(.(((..((.(((((((..(((......)))...)))))))))..)))))))))..)))	-25.3	-	GGGAGAUCCGUAGCUACUGC
1305	no	bmo-miR-P1368-3p	GGGAGAUCCGUAGCUACUGCGU	nscaf2674:7630129:7630202	+	CTACCGATCCACCGTCAGATGTATACGGGTAGCCGTTCAACCGGGAGATCCGTAGCTACTGCGTGGGCAGGTAT	.((((..(((((.(.(((..((.(((((((..(((......)))...)))))))))..)))))))))..)))).	-27.1	-	GGGAGAUCCGUAGCUACUGCGU
1306	no	bmo-miR-P1369-3p	GGGAGAUCCGUAGCUACUGCGUG	nscaf2674:7630128:7630203	+	ACTACCGATCCACCGTCAGATGTATACGGGTAGCCGTTCAACCGGGAGATCCGTAGCTACTGCGTGGGCAGGTATC	..((((..(((((.(.(((..((.(((((((..(((......)))...)))))))))..)))))))))..))))..	-27.1	-	GGGAGAUCCGUAGCUACUGCGUG
1307	no	bmo-miR-P1370-3p	GGUGUGUGCAACUUGAGUUCAU	nscaf2511:2592281:2592371	+	AATCATACAGTCCATTACAAGTAGCAGGCGCCTCACTCTCTGACAATTGTCGCTTGTATGGTGTGTGCAACTTGAGTTCATTAGTATGAAA	..(((((((((..(((.(((((.(((.(((((..((....((((....))))...))..))))).))).))))))))..))).))))))..	-30.1	-	GGUGUGUGCAACUUGAGUUCAU
1308	no	bmo-miR-P1371-3p	GUACGUCGGGAAAUGU	nscaf2734:993110:993181	-	TATTTTACCGTCACATTTCTTTATGTATCACGGATGGAGACACGTGGTACGTCGGGAAATGTACGGTAAAAT	.((((((((((.((((((((..((((((((((..((....))))))))))))..))))))))))))))))))	-37.9	-	GUACGUCGGGAAAUGU
1309	no	bmo-miR-P1372-3p	GUACGUCGGGAAAUGUA	nscaf2734:993109:993182	-	CTATTTTACCGTCACATTTCTTTATGTATCACGGATGGAGACACGTGGTACGTCGGGAAATGTACGGTAAAATA	.(((((((((((.((((((((..((((((((((..((....))))))))))))..)))))))))))))))))))	-39.1	-	GUACGUCGGGAAAUGUA
1310	no	bmo-miR-P1373-3p	GUACGUCGGGAAAUGUACGG	nscaf2734:993106:993184	-	TACTATTTTACCGTCACATTTCTTTATGTATCACGGATGGAGACACGTGGTACGTCGGGAAATGTACGGTAAAATATGA	...(((((((((((.((((((((..((((((((((..((....))))))))))))..)))))))))))))))))))...	-39.7	-	GUACGUCGGGAAAUGUACGG
1311	no	bmo-miR-P1374-3p	GUACGUCGGGAAAUGUACGGU	nscaf2734:993105:993181	-	TATTTTACCGTCACATTTCTTTATGTATCACGGATGGAGACACGTGGTACGTCGGGAAATGTACGGTAAAATATGAT	(((((((((((.((((((((..((((((((((..((....))))))))))))..)))))))))))))))))))....	-39.6	-	GUACGUCGGGAAAUGUACGGU
1312	no	bmo-miR-P1375-3p	GUAGAUGUCUUGGUAUUUUGGU	nscaf2210:1308418:1308498	-	CAGGGTTTGGGCCTGCCACGACTTCTGCGGCCCTCTGGTTTGCCATATAGTAGATGTCTTGGTATTTTGGTCTTCTCCATT	...((...((((((((((.(((.(((((.......(((....)))....))))).))).)))))....)))))...))...	-26.6	-	GUAGAUGUCUUGGUAUUUUGGU
1313	no	bmo-miR-P1376-3p	GUAGGCCGGCGGAAACUACU	nscaf2962:167774:167848	+	ACGGTCAGCAGGGGTTTCTTTCGGCCTTCAGATGCGTCATATCCTGTAGGCCGGCGGAAACTACTTGCCGACTCT	..((((.((((((((((((.(((((((.((((((.....))).))).))))))).))))))).))))).))))..	-35.3	-	GUAGGCCGGCGGAAACUACU
1314	no	bmo-miR-P1377-3p	GUCAUCGAGGACAAAUUUUU	nscaf2204:2713634:2713730	-	ATGAGATTGACAAATTGTTACTTTAATTATCATTAAACTACTTCCGACGTTCAGGTTACTTTACATGGTCATCGAGGACAAATTTTTGTCATTTTCA	.(((((.(((((((((((..(((..((.(((((((((.((...((........)).)).)))).))))).))..)))))))...))))))).)))))	-19	-	GUCAUCGAGGACAAAUUUUU
1315	no	bmo-miR-P1378-3p	GUCGGGAGUUCAGGUCUCUC	nscaf2902:6794190:6794260	-	GTATGCTCTGATGATGCCTGCACTTCGACTGATTCATGTTCGTCGGGAGTTCAGGTCTCTCGACTGTATTT	..((((..(((.((.(((((.((((((((.(((....))).))).))))).))))).)))))...))))..	-20.9	-	GUCGGGAGUUCAGGUCUCUC
1316	no	bmo-miR-P1379-3p	GUGAACAAAGACGGAUUGUAUUGU	nscaf3072:2253937:2254015	-	ACGTTGTAGCTTACAACTTAAATATCGTTTTTGAAATACGACAGTGTGAACAAAGACGGATTGTATTGTAAGGACAGTG	.((((((..(((((((....(((.(((((((((..((((....))))...))))))))))))...))))))).))))))	-21.1	-	GUGAACAAAGACGGAUUGUAUUGU
1317	no	bmo-miR-P1380-3p	GUGGCGUGUCGUGGUUU	nscaf3098:182852:182923	-	GTGGCGTGGCGTGGCGTGGCGTGGCGTGGCGTGTCGTGGTGTGTCGTGGCGTGTCGTGGTTTGTCATGTTTT	..(((((((((.(.(((((((((.(((((((..(....)..))))))).))))))))).).)))))))))..	-26.6	-	GUGGCGUGUCGUGGUUU
1318	no	bmo-miR-P1381-3p	GUGGUAUGACGUAUUAUAAG	nscaf3098:1352052:1352137	+	ACCTACCCGTTCGGACTCATAAGAGGTCCTACCACCAGTGGTTTTAATATGTACTGGTGGTATGACGTATTATAAGCTCGGGTTGG	.((.(((((...((.((.((((.(.(((.(((((((((((...........))))))))))).))).).)))).))))))))).))	-33.9	-	GUGGUAUGACGUAUUAUAAG
1319	no	bmo-miR-P1382-3p	GUUGUGCGGAGUGAAUAAAGC	nscaf2943:1993235:1993304	+	ATCTGGCAACATTTTATTCAGTGATGGCCGATGTTTCAAGTTGTGCGGAGTGAATAAAGCTTTGCCAAAT	...((((((..(((((((((.(..(.((((((.......)))).)).)).)))))))))..))))))...	-19.7	-	GUUGUGCGGAGUGAAUAAAGC
1320	no	bmo-miR-P1383-3p	UAAAAUUGGUAUGUUCU	nscaf2993:7155797:7155870	+	TAACTTATTGAGAAGTTATTAATTTTGTTGAGTGCTTATGATCCGGATAAAATTGGTATGTTCTCTATAGGTAC	..((((((.(((((..(((((((((((((((...(....).))..)))))))))))))..))))).))))))..	-19.4	-	UAAAAUUGGUAUGUUCU
1321	no	bmo-miR-P1384-3p	UAAAGCUAGAUUACCAAAGC	nscaf2839:31364:31441	+	CGCGCTGCGACGCTTTGGCGATTTAGCTCCGTGACATCATTCCGTTCATAAAGCTAGATTACCAAAGCATCGCGTCGC	.(((.(((((.(((((((..((((((((..(((((........).))))..))))))))..))))))).))))).)))	-36.9	-	UAAAGCUAGAUUACCAAAGC
1322	no	bmo-miR-P1385-3p	UAAAUUCGGUCUUUCG	nscaf2210:2415643:2415708	-	GTTGATGGCCCGAAATTCCGAATTTTAGCTTTATTAATGCTAAATTCGGTCTTTCGGGCATATCAA	.((((((((((((((..((((((((.(((.........)))))))))))..)))))))).))))))	-31.8	-	UAAAUUCGGUCUUUCG
1323	no	bmo-miR-P1386-3p	UAAAUUCGGUCUUUCGG	nscaf2210:2415642:2415708	-	GTTGATGGCCCGAAATTCCGAATTTTAGCTTTATTAATGCTAAATTCGGTCTTTCGGGCATATCAAA	.((((((((((((((..((((((((.(((.........)))))))))))..)))))))).)))))).	-32.6	-	UAAAUUCGGUCUUUCGG
1324	no	bmo-miR-P1387-3p	UAACCACUGACUGACUAACGUAUG	nscaf2964:4943999:4944073	-	TTATTCGCCTCAGCGATGTGGATCAGTGGATCGCTGCACGATAACCACTGACTGACTAACGTATGTTGCTCATTA	......((..(((((..((.(.(((((((((((.....))))..))))))).).))...))).))..))......	-20.1	-	UAACCACUGACUGACUAACGUAUG
1325	no	bmo-miR-P1388-3p	UAAGAGUGCAGUGGAGUCGU	nscaf3005:1098408:1098492	-	GTAGTGTTGACCGCGGGAATCCCCTCACTCTGACCGGGTTCTGACCCCGGGCGTTTAAGAGTGCAGTGGAGTCGTTTAGTACGGT	...(((((((..((((...(((.((((((((..(((((.......))))).......)))))).)).))).)))))))))))...	-27.1	-	UAAGAGUGCAGUGGAGUCGU
1326	no	bmo-miR-P1389-3p	UAAGAUUUGUGUUGCCUUGAAGA	scaffold32858:336:409	-	CGGCCGTCTACAGGCGAGATCGAACCTTACTGTACCTAGGTTAAGATTTGTGTTGCCTTGAAGATGTATTGCCT	.((((((((.(((((((.(.((((.((((((.......)).)))).))))).))))).)).)))))....))).	-21.6	-	UAAGAUUUGUGUUGCCUUGAAGA
1327	no	bmo-miR-P1390-3p	UAAGUAUUUUUUCUAUAAUCGAUU	scaffold6994:22:116	+	TGTAGTGGCGCTTATTTGTAAGAAAGTAAATGCATATTTATTAATGACAAAATTAATGCACTAAGTATTTTTTCTATAATCGATTGTCCGCTGTG	..((((((((.((..(((((.((((..((((((.((..(((((((......)))))))...)).)))))))))))))))..)).)).))))))..	-18	-	UAAGUAUUUUUUCUAUAAUCGAUU
1328	no	bmo-miR-P1391-3p	UAAGUGCUGAUACUAUUCGGGAAA	nscaf2916:794012:794112	-	CGTGCCGTGTGGAATTAGTAATAGCACTGACTGACTAGGGAGGGGATTGTTCTCTAATACAGGATCATAAGTGCTGATACTATTCGGGAAAGGTGATGATG	((((((.(.((((..(((((.(((((((...(((((.(...(((((....)))))....).)).)))..))))))).))))))))).)...))).)))...	-27.2	-	UAAGUGCUGAUACUAUUCGGGAAA
1329	no	bmo-miR-P1392-3p	UAAGUUGUUGCGAAUUAGCGAA	nscaf2948:36176:36265	+	GTTAATAGATGAGCATAATGCTTCCTCCTCTCGCTGAACTGAACCTTAAGGAAATCTTTAAGTTGTTGCGAATTAGCGAATTCTGTAATG	....(((((.((((.....)))).......(((((((..((((((((((((....)))))))..))).))..)))))))..)))))....	-20.8	-	UAAGUUGUUGCGAAUUAGCGAA
1330	no	bmo-miR-P1393-3p	UAAUAUUACAGUCGAGAAAAU	nscaf3104:55681:55769	+	AAATTGTCTCTGATTCTTGACTGTAATATTATTTTTAGAAAAGTTTATTTTTAGAAAATAATATTACAGTCGAGAAAATAAACGTGCTT	.............(((((((((((((((((((((((.(((((.....))))).))))))))))))))))))))))).............	-30.5	-	UAAUAUUACAGUCGAGAAAAU
1331	no	bmo-miR-P1394-3p	UACAGCGAGUGUGUUUUGAUUCA	nscaf2943:2452223:2452322	+	GATTCAGCGAATCGGATACAGAGGATACAGCGAGTTTGTTTTGATTCAGCGAGTTAGATACAGATTATACAGCGAGTGTGTTTTGATTCATCGGGATTGT	(((((..(((...((((.(((((.((((.((.(((((((((((((((...)))))))).))))))).....))..)))).))))))))).))))))))..	-24.2	-	UACAGCGAGUGUGUUUUGAUUCA
1332	no	bmo-miR-P1395-3p	UACGAUUGGUAUAAUUUUAC	nscaf2905:182225:182305	+	TCCAATGTCAGTTGAAGTTTTCATCGTATTATATGTTCCAGTCAGACAAGATACGATTGGTATAATTTTACTGGCTGTAAC	......((((((.((((((.((((((((((...((((.......)))).))))))).)))...))))))))))))......	-18.6	-	UACGAUUGGUAUAAUUUUAC
1333	no	bmo-miR-P1396-3p	UACUUUGUGAUUGUGUAUGGAUAU	nscaf3129:3532:3632	-	TGCACATGATGCTACTATATTTAATAATTCTATTTTAAGAGGTATTATATACATTAAATTGTGTAATTACTTTGTGATTGTGTATGGATATAGTAAGTGCA	.((((.......(((((((((((...((...(((....((((((...((((((......))))))..))))))..))).))...))))))))))).)))).	-21	-	UACUUUGUGAUUGUGUAUGGAUAU
1334	no	bmo-miR-P1397-3p	UAGAAAGACUUUUUUCGUAU	nscaf2782:141406:141482	-	CTTATCCTACTATAAAAAAAAATTTTTCTTACCAAGTTCAGCACGAGTAGAAAGACTTTTTTCGTATGGTGGGATGA	.(((((((((((((..(((((((((((((.((...((.....))..))))))))).))))))..)))))))))))))	-23.6	-	UAGAAAGACUUUUUUCGUAU
1335	no	bmo-miR-P1398-3p	UAGAAAGACUUUUUUCGUAUGG	nscaf2782:141404:141483	-	GCTTATCCTACTATAAAAAAAAATTTTTCTTACCAAGTTCAGCACGAGTAGAAAGACTTTTTTCGTATGGTGGGATGATA	..(((((((((((((..(((((((((((((.((...((.....))..))))))))).))))))..)))))))))))))..	-24.2	-	UAGAAAGACUUUUUUCGUAUGG
1336	no	bmo-miR-P1399-3p	UAGAAGAUACUGGUCUGGGGGU	scaffold418:25269:25355	-	TCGAGCGGAGATAGTGTTTTTGGTCCAGTGACGGTTGATGCTGATGCAGTACCATTAGAAGATACTGGTCTGGGGGTACCCGTCCTT	..(..(((.....(((..((..(.((((((.(..(((((((((...)))...))))))..).)))))).)..))..))))))..)..	-25.4	-	UAGAAGAUACUGGUCUGGGGGU
1337	no	bmo-miR-P1400-3p	UAGACUCGCUGACAUUCAGGUUCU	scaffold15559:267:344	+	TTCAATACGCACGTGTAGTTTCTGGAGAGCGTTCTGCAAATCTTTAGACTCGCTGACATTCAGGTTCTCAGTGTTGAG	.(((((((.....((.((..((((((.((((.((((........))))..))))....))))))..))))))))))).	-19.6	-	UAGACUCGCUGACAUUCAGGUUCU
1338	no	bmo-miR-P1401-3p	UAGACUUUCUGAGUAGC	scaffold8101:486:579	-	CGTTGGCGCAGTTTGCTCTGAAGGCCACTAGTTGATAGACTCTCGTCACAAGATTCTTCTATCTCTCTAGACTTTCTGAGTAGCGTGTCAAATG	..(((((((.(((.((((.(((((...((((..((((((.....(((....)))...))))))...)))).))))).))))))))))))))...	-29.1	-	UAGACUUUCUGAGUAGC
1339	no	bmo-miR-P1402-3p	UAGACUUUCUGAGUAGCGUGUCA	scaffold8101:480:579	-	CGTTGGCGCAGTTTGCTCTGAAGGCCACTAGTTGATAGACTCTCGTCACAAGATTCTTCTATCTCTCTAGACTTTCTGAGTAGCGTGTCAAATGTGTCAA	..(((((((.(((.((((.(((((...((((..((((((.....(((....)))...))))))...)))).))))).)))))))))))))).........	-29.1	-	UAGACUUUCUGAGUAGCGUGUCA
1340	no	bmo-miR-P1403-3p	UAGAUGAAUCGCGAGACACG	scaffold1005:4124:4206	-	GTTGAGAGCCCGTAAGTTTTTCGAAATGTGATCGATTAAAAATTTTAAATCTTTAGATGAATCGCGAGACACGGGCTGAAGGT	......(((((((..(((((.(((.((.(((..((((..........)))).))).))...))).))))))))))))......	-19.8	-	UAGAUGAAUCGCGAGACACG
1341	no	bmo-miR-P1404-3p	UAGAUUAGAUAGCGAUUCCAUUU	nscaf2734:1230771:1230852	+	TGAACTGCTGTGGTATCGTTCTTTAATCAACACTTTAATTTGAATAATGTAGATTAGATAGCGATTCCATTTACAGTGTGCG	...((((..((((.((((((.(((((((.(((...............))).))))))).)))))).))))...)))).....	-21.56	-	UAGAUUAGAUAGCGAUUCCAUUU
1342	no	bmo-miR-P1405-3p	UAGAUUAUGGUACAUUCUUGCUG	nscaf2905:216411:216510	+	GGTGTTAGGTGGGGTGCTCACCGTTTTTGCATGAAATTGTTATATAATGCACTTGTAAGAAGTATGTTAGATTATGGTACATTCTTGCTGGAGCCTGGGA	(((.((((..((((((...(((((..(((((((...((.(((((.........))))).)).)))))..))..))))).))))))..)))).))).....	-21.6	-	UAGAUUAUGGUACAUUCUUGCUG
1343	no	bmo-miR-P1406-3p	UAGAUUGAAACGGUCCGCAAACGU	scaffold32972:375:474	-	AGTACACCATACGATAGCCAGTAAAGTCGACTTTGAACAGAACGTAGTACTTATAGCTTGAGAAGCTAGATTGAAACGGTCCGCAAACGTCGGTGTGTAC	.((((((..(((........)))...(((((((((....((.(((..((....(((((.....)))))...))..))).))..)))).))))).))))))	-22.2	-	UAGAUUGAAACGGUCCGCAAACGU
1344	no	bmo-miR-P1407-3p	UAGGCUCAAUGGAAACGCGAUC	nscaf3114:38380:38465	+	ACCCACAACTTTTAGCGTCTGACCTTGGGCTTTATTTATTATCATCACGAAGCATAGGCTCAATGGAAACGCGATCGGTAGTGATT	...(((.(((....((((....((((((((((.......................)))))))).))..))))....))).)))...	-19	-	UAGGCUCAAUGGAAACGCGAUC
1345	no	bmo-miR-P1408-3p	UAGGGAUUGACGUGCAUUCAACUG	nscaf2758:63969:64069	-	CCGGTACAAGTGGTGGTTGATGGCGGTCGGGAGTTTCTCGGCGAGTTCAAAGTCTACACTGACCGCATAGGGATTGACGTGCATTCAACTGCGCCAGGAAC	(((((.......(..(((((..(((..((..(((..((..(((.(((...(((....)))))))))..))..)))..)))))..)))))..)))).))...	-27.61	-	UAGGGAUUGACGUGCAUUCAACUG
1346	no	bmo-miR-P1409-3p	UAUAGGAAUUAUGAAAUCUGAA	nscaf2813:182098:182172	+	GATATCAGATTCAGATTTCCTAATTCCTATTTCCTAATAATTATATAGGAATTATGAAATCTGAATCTTGGTTAT	...((((((((((((((((.((((((((((..............)))))))))).)))))))))))).))))...	-29.04	-	UAUAGGAAUUAUGAAAUCUGAA
1347	no	bmo-miR-P1410-3p	UAUAGGUCGCCUUACUG	scaffold995:8826:8914	+	CCGGCGAGAAACTCAGTGGGCTGTGTCTATGGATTAAAGTTGTATGAACGTTGAGTTTCGCCTATAGGTCGCCTTACTGAGCGGCGCCG	.(((((.....(((((((((..((((((((((.((((.(((.....))).))))......)).))))).))))))))))))...)))))	-28.6	-	UAUAGGUCGCCUUACUG
1348	no	bmo-miR-P1411-3p	UAUCAUCUCUGUGCAGCACGGUG	scaffold827:19126:19221	+	CTGGTTTCACTCGGTCTAATGTTACTTTGATGGACTTCCCTTTTATGAGAAGTGTCAATGTTTTATCATCTCTGTGCAGCACGGTGTGAAGTCCTG	..((((((((.(.((....(((.((...((((((((((.(......).)))))............)))))...)))))..)).).)))))).))..	-20.3	-	UAUCAUCUCUGUGCAGCACGGUG
1349	no	bmo-miR-P1412-3p	UAUCUUGAUUCCAGGAAUGAUUGG	nscaf2930:3315706:3315806	+	TGAAACCACTAATTATTTAAGAATAGGAAATACAGAAAAAGCATTTTTTTTGTATTCGAGTGCTCGATATCTTGATTCCAGGAATGATTGGAACTCGCTTA	........((((((((((..((((((((.(((((((((((....)))))))))))((((....))))..)))).))))...))))))))))..........	-22.2	-	UAUCUUGAUUCCAGGAAUGAUUGG
1350	no	bmo-miR-P1413-3p	UAUGUUCUAUGGAAUCGGACCCU	scaffold17658:199:287	-	TAGTGGAAAACAACCCGATTCTAGGACTTTCTTTGTTTCGTGACACAAACGTAAAATATGTTCTATGGAATCGGACCCTGTGATCATGT	..((((...(((..(((((((((((((....(((....(((.......)))..)))...)))))..))))))))....)))..))))..	-18.7	-	UAUGUUCUAUGGAAUCGGACCCU
1351	no	bmo-miR-P1414-3p	UAUUGUGUUUGUCAGUGCGGUAU	nscaf2053:702016:702095	+	CCCAGCTTCCATCGGCTTGGATAATATCCTGTGCGTAGAGTGTAGTTTATTGTGTTTGTCAGTGCGGTATAATATGCTGG	.(((((.(((((.(((..(.((((((..(((..(.....)..)))..)))))).)..))).))).))........)))))	-23.1	-	UAUUGUGUUUGUCAGUGCGGUAU
1352	no	bmo-miR-P1415-3p	UAUUUUAUUGUUGUUGUUUUU	nscaf3055:217614:217693	+	CTCATGGGAACAGGACCTTAGGCGCTGTGCAGTGCCGATTTTAAATTGGTATTTTATTGTTGTTGTTTTTTTTTTGTGAT	.((((..(((.(((((....((((..(((.(((((((((.....))))))))).)))))))...))))).)))..)))).	-19.1	-	UAUUUUAUUGUUGUUGUUUUU
1353	no	bmo-miR-P1416-3p	UAUUUUGAAUUGCAUACAAU	nscaf1690:7869191:7869282	-	TCTTTATCCCAGGAAAATGCAATTTGAAGTAACGCGGTTGAAACTGAGAGGGACATCTAGTGTATTTTGAATTGCATACAATGCGACGTTTC	......((.((.....((((((((..(((((.(((((.((...((....))..)).)).))))))))..))))))))....)).))......	-19	-	UAUUUUGAAUUGCAUACAAU
1354	no	bmo-miR-P1417-3p	UCACGAUCCCAUAUGGCAA	nscaf2818:1268050:1268144	+	TCCAGCATGACCGTTGCCAGCTGCTGTGCGTAAATGTTGGTTTCCTCGACTATCGATTCCATTATTTCACGATCCCATATGGCAATGAATGCATC	....((((...((((((((..((..((.((((((((.(((.....(((.....)))..))).))))).)))))..))..)))))))).))))...	-26.4	-	UCACGAUCCCAUAUGGCAA
1355	no	bmo-miR-P1418-3p	UCACUGUAUUUAGGUUGAUAGCAC	nscaf2912:154295:154376	+	GATGGCAACACTGTATTTTGTTTGGCGACACTGAATCGCGTTAAGTGATCACTGTATTTAGGTTGATAGCACTGTTGTGAAT	..(.((((((.(((..((..(((((..(((.(((.((((.....))))))).)))..)))))..))..))).)))))).)..	-18.5	-	UCACUGUAUUUAGGUUGAUAGCAC
1356	no	bmo-miR-P1419-3p	UCAUAACUUUUGUUUUGAUGU	nscaf3063:2354697:2354763	+	GCACCCATACGTCAGGCATGGTAAGAGACTTGAGTTTCATAACTTTTGTTTTGATGTCTGTGGGCAT	((.((((.((((((((((.(((..(((((....)))))...)))..)).)))))))).)).))))..	-20.4	-	UCAUAACUUUUGUUUUGAUGU
1357	no	bmo-miR-P1420-3p	UCAUAAGACACACGCGGCUCUG	nscaf3026:2364807:2364896	+	GTGGAGGAATAGACAGAGCCTTGCGTGTGCTCTTATTGGTAGTGTGACTGATAATCTATCATAAGACACACGCGGCTCTGTCTGACTCCA	.(((((...(((((((((((..(((((((.((((((.(((((.((........))))))))))))))))))))))))))))))).)))))	-47.7	-	UCAUAAGACACACGCGGCUCUG
1358	no	bmo-miR-P1421-3p	UCAUAAGACACACGCGGCUCUGUC	nscaf3026:2364806:2364898	+	CGTGGAGGAATAGACAGAGCCTTGCGTGTGCTCTTATTGGTAGTGTGACTGATAATCTATCATAAGACACACGCGGCTCTGTCTGACTCCAGC	..(((((...(((((((((((..(((((((.((((((.(((((.((........))))))))))))))))))))))))))))))).)))))..	-48.5	-	UCAUAAGACACACGCGGCUCUGUC
1359	no	bmo-miR-P1422-3p	UCGAAAUCGUAUUUUUCAGGAU	nscaf2943:2470383:2470479	-	TCTAACATGTAATCATAAAAAATATGTGTTTCCATCCAGCTCGTTTGCTAGCTGCATACGCAAGATCGAAATCGTATTTTTCAGGATACTCTAACCC	........(((.((...(((((((((.(((((.(((..((..((.(((.....))).))))..))).))))))))))))))...)))))........	-19.3	-	UCGAAAUCGUAUUUUUCAGGAU
1360	no	bmo-miR-P1423-3p	UCUCCUGGAGAAGUAAUAAC	nscaf2176:341527:341601	+	ATTCAGAATATCTATTACATTCCCAGTGACAAATCGTGAAACATGTCTCCTGGAGAAGTAATAACTGTTGTTGAA	.(((((((((..((((((.(((((((.((((............))))..)))).)))))))))..)))).)))))	-18.3	-	UCUCCUGGAGAAGUAAUAAC
1361	no	bmo-miR-P1424-3p	UCUGAUAAUGUGGAUUAGUAU	scaffold26771:500:588	-	GGGGTTGTTCCAATACTGATACATTTTCCGAGTTGGCAATGAATTCTCCTTACAATACTCTGATAATGTGGATTAGTATTTTCAATCTG	.((((((....((((((((((((((.((.((((..(.((.((....)).)).)...)))).)).)))))..)))))))))..)))))).	-21.1	-	UCUGAUAAUGUGGAUUAGUAU
1362	no	bmo-miR-P1425-3p	UCUGAUAAUGUGGAUUAGUAUU	scaffold26771:499:589	-	TGGGGTTGTTCCAATACTGATACATTTTCCGAGTTGGCAATGAATTCTCCTTACAATACTCTGATAATGTGGATTAGTATTTTCAATCTGT	..((((((....((((((((((((((.((.((((..(.((.((....)).)).)...)))).)).)))))..)))))))))..))))))..	-21.1	-	UCUGAUAAUGUGGAUUAGUAUU
1363	no	bmo-miR-P1426-3p	UCUGAUAAUGUGGAUUAGUAUUU	scaffold26771:498:590	-	TTGGGGTTGTTCCAATACTGATACATTTTCCGAGTTGGCAATGAATTCTCCTTACAATACTCTGATAATGTGGATTAGTATTTTCAATCTGTT	...((((((....((((((((((((((.((.((((..(.((.((....)).)).)...)))).)).)))))..)))))))))..))))))...	-21.1	-	UCUGAUAAUGUGGAUUAGUAUUU
1364	no	bmo-miR-P1427-3p	UGAAAACGAAUUUUUAAUUAG	nscaf2916:612712:612800	+	AATCGGGTTCCTATATTTAGGGAGCGTTTTAAGAACTTAGGAGATACCTAAAGGTTGGTGAAAACGAATTTTTAATTAGGGGCTCCTTA	....(((((((((...(((((((.((((((...((((((((.....))))..))))....))))))..))))))).)))))))))....	-23.7	-	UGAAAACGAAUUUUUAAUUAG
1365	no	bmo-miR-P1428-3p	UGAAAGAUCAUAGAAUGCGA	nscaf2734:1231027:1231100	+	TCAATGACTCTCCGTGTTCTTTAATCACTCAAGACTTATGTTCTTGAAAGATCATAGAATGCGAAATGTCCTTG	.(((.(((....((((((((...(((..(((((((....).))))))..)))...))))))))....))).)))	-20	-	UGAAAGAUCAUAGAAUGCGA
1366	no	bmo-miR-P1429-3p	UGAAAGAUCAUAGAAUGCGAA	nscaf2734:1231027:1231101	+	TCAATGACTCTCCGTGTTCTTTAATCACTCAAGACTTATGTTCTTGAAAGATCATAGAATGCGAAATGTCCTTGT	.(((.(((....((((((((...(((..(((((((....).))))))..)))...))))))))....))).))).	-20.6	-	UGAAAGAUCAUAGAAUGCGAA
1367	no	bmo-miR-P1430-3p	UGAAAUAGCAGGUCAGGUGU	scaffold6747:200:273	-	CTCTCAGTAATTTGAGTACACTCTGCTTTTCATTGTAAAAGTGGTGAAATAGCAGGTCAGGTGTTGAGGTGCTG	....(((((.((..(.(((..((((((((((((..(....)..)))))).))))))....))))..)).)))))	-21.2	-	UGAAAUAGCAGGUCAGGUGU
1368	no	bmo-miR-P1431-3p	UGAACAUCUUGUAGUCGGUUGA	scaffold807:8714:8783	+	TCTAGTCTGTCGACTGGTTTGATGGTTCTTCCGAATCTTGAACATCTTGTAGTCGGTTGATCACTGCTAG	.(((((..((((((((..(.((((.(((...........)))))))....)..))))))))....)))))	-18.1	-	UGAACAUCUUGUAGUCGGUUGA
1369	no	bmo-miR-P1432-3p	UGAACAUCUUGUAGUCGGUUGAU	scaffold807:8714:8784	+	TCTAGTCTGTCGACTGGTTTGATGGTTCTTCCGAATCTTGAACATCTTGTAGTCGGTTGATCACTGCTAGT	.(((((..((((((((..(.((((.(((...........)))))))....)..))))))))....))))).	-18.7	-	UGAACAUCUUGUAGUCGGUUGAU
1370	no	bmo-miR-P1433-3p	UGAAGAAAAUGCAAGUAGGUG	nscaf2204:3951916:3951984	+	TGAGTGGTACATCTTCTAGTAATGTCGGCAAATCATTTTGAAGAAAATGCAAGTAGGTGGCGCCATCTA	...(((((.(((((.((.(((...((..((((....))))..))...))).)).)))))..)))))...	-18.3	-	UGAAGAAAAUGCAAGUAGGUG
1371	no	bmo-miR-P1434-3p	UGAAGACGUUGCUGAAGCUAU	scaffold757:11296:11375	+	GACGTGAGGAAATTTCAAGATGTTTTCTTCATCAGGGTATAACAGCCATTGAAGACGTTGCTGAAGCTATCTATCACCTT	...(((((((..(((((.((((...((((((....(((......)))..))))))))))..)))))...))).))))...	-18.6	-	UGAAGACGUUGCUGAAGCUAU
1372	no	bmo-miR-P1435-3p	UGAAGAUUUAACGGUAAUUU	scaffold6883:310:376	+	GTGTTTTGCAATATTACACGTTGGTTCTTCAATAGTTTGAAGATTTAACGGTAATTTGAATGCTGAA	((((((......(((((.((((((.(((((((....))))))).)))))))))))..))))))....	-19.3	-	UGAAGAUUUAACGGUAAUUU
1373	no	bmo-miR-P1436-3p	UGAAGUGAUCGUUGAGA	scaffold26442:77:153	+	ATGCCTTACGCTCACGCGAAGCTCACGACGACCCATCTAAAAAGGTGGGTTGAAGTGATCGTTGAGAAAATTAGCGG	.(((......((((.((((...((((..((((((((((....))))))))))..)))))))))))).......))).	-30.12	-	UGAAGUGAUCGUUGAGA
1374	no	bmo-miR-P1437-3p	UGAAUGGAGUAAGCUUAAUC	nscaf2970:529252:529347	-	TTTGCAACTTCAGAGCGGAGCCATTTAAAGTTTAAATTTAGGAAAGAAAAAAAAACTTCAGCTATTTGAATGGAGTAAGCTTAATCGAAGTTCAAT	.(((.((((((.((...((((.((((...((((((((....(((............)))....)))))))).))))..))))..))))))))))).	-18.4	-	UGAAUGGAGUAAGCUUAAUC
1375	no	bmo-miR-P1438-3p	UGAAUGGUUUGUUUGGCCGACAUG	scaffold17094:586:677	-	AAGTAATTATTCATGTTTCCCCATAAATTACACAAATCTACCAATATTTGGTGCTAAATGAATGGTTTGTTTGGCCGACATGAGCGTGTGCT	.((((....((((((((..((.((((((((..((....(((((.....))))).....))..))))))))..))..))))))))....))))	-19.3	-	UGAAUGGUUUGUUUGGCCGACAUG
1376	no	bmo-miR-P1439-3p	UGAAUGUCGAUAAGUAUAGUAC	nscaf736:3736:3833	+	TGGCATGCGTGCGACAGTAGATGATGTCCAGAGACCGCGTCGCTAAGGATACAGAAACACGTACTTTGAATGTCGATAAGTATAGTACGTCGATGAAA	...(((((((((.((..((..((((((.(((((..((.((..((........))..)).))..))))).)))))).)).))...))))))..)))...	-20.7	-	UGAAUGUCGAUAAGUAUAGUAC
1377	no	bmo-miR-P1440-3p	UGACAGGGCUGAUGGGUAUG	scaffold781:6354:6422	+	TTATACATTTAAAATCCCTGGCTATTCCTGTTTAAGGAATGACAGGGCTGATGGGTATGGCGGTGTGTG	.(((((..(((....(((((..(((((((.....))))))).))))).)))...)))))..........	-19.2	-	UGACAGGGCUGAUGGGUAUG
1378	no	bmo-miR-P1441-3p	UGACGAGCGCGCGGUAG	nscaf2859:1033888:1033964	-	CTCGCGCCAGCAGTTGTCGCGCGGCTCGTACACCTCGACGGACGCCAGCGTGACGAGCGCGCGGTAGAAGGCGCGGT	.(((((((.....((..((((((.(((((.(((((.(.(....)).)).))))))))))))))..))..))))))).	-38.2	-	UGACGAGCGCGCGGUAG
1379	no	bmo-miR-P1442-3p	UGACUAGACCCUAAACAGGGUAA	nscaf1690:472713:472794	+	CGGACGCTCCTCACCCGTTTGGGTTTGGTCATACAGAAAACAATACGTATGACTAGACCCTAAACAGGGTAATAAAAACTTA	.((.....))..((((((((((((((((((((((............)))))))))))))).)))).))))............	-31.4	-	UGACUAGACCCUAAACAGGGUAA
1380	no	bmo-miR-P1443-3p	UGACUAGAUCCAUACUC	nscaf2823:2930990:2931060	+	ATTTGTGGGCGAGTTTGCTTCTGGTTCATGTTTTATATTGATCATGACTAGATCCATACTCGTCTGCAGCC	..(((..(((((((.((..((((((.((((.((......)).))))))))))..)).)))))))..)))..	-29.6	-	UGACUAGAUCCAUACUC
1381	no	bmo-miR-P1444-3p	UGACUAGAUCCAUACUCGUCU	nscaf2823:2930987:2931064	+	GATATTTGTGGGCGAGTTTGCTTCTGGTTCATGTTTTATATTGATCATGACTAGATCCATACTCGTCTGCAGCCATCA	(((..(((..(((((((.((..((((((.((((.((......)).))))))))))..)).)))))))..)))..))).	-32.1	-	UGACUAGAUCCAUACUCGUCU
1382	no	bmo-miR-P1445-3p	UGACUAGAUUUUCACU	nscaf3026:738224:738289	+	TCAGACGATGAGTGACCGTTTAGTTCAAGTTGTCAATTCTTGACTAGATTTTCACTTATCCTCTGC	.((((.(((((((((..(((((((.((((.........)))))))))))..))))))))).)))).	-25.8	-	UGACUAGAUUUUCACU
1383	no	bmo-miR-P1446-3p	UGACUAGAUUUUCACUUAUC	nscaf3026:738220:738293	+	TTCCTCAGACGATGAGTGACCGTTTAGTTCAAGTTGTCAATTCTTGACTAGATTTTCACTTATCCTCTGCGGGC	.(((.((((.(((((((((..(((((((.((((.........)))))))))))..))))))))).)))).))).	-30.3	-	UGACUAGAUUUUCACUUAUC
1384	no	bmo-miR-P1447-3p	UGACUAGAUUUUCACUUAUCC	nscaf3026:738220:738294	+	TTCCTCAGACGATGAGTGACCGTTTAGTTCAAGTTGTCAATTCTTGACTAGATTTTCACTTATCCTCTGCGGGCA	.(((.((((.(((((((((..(((((((.((((.........)))))))))))..))))))))).)))).)))..	-30.3	-	UGACUAGAUUUUCACUUAUCC
1385	no	bmo-miR-P1448-3p	UGAGAAUUUCGUCAUGGUCAAAA	nscaf2828:4440941:4441035	+	CGCCGATCCCCGTGGCCAGGCCGTAACTGTTGTCGAAGATTCCCCAATATATCAACTTGGGTTGAGAATTTCGTCATGGTCAAAACTTCTTCGCT	.((((.......))))..((((((.((.(((.((((......(((((.........))))))))).)))...)).))))))..............	-19.8	-	UGAGAAUUUCGUCAUGGUCAAAA
1386	no	bmo-miR-P1449-3p	UGAGGACCGGAGUGCC	nscaf2855:3751543:3751629	+	TCACAGATGTCTTTGGCGAATTTGGTCCCGCTCGGTAGCTTGCGGTAAGGAGACGCGATGTTGAGGACCGGAGTGCCGTAGTCCGTG	.(((.(((.....(((((..((((((((((((((((..(((......)))..)).))).).)).)))))))).)))))..))).)))	-28.6	-	UGAGGACCGGAGUGCC
1387	no	bmo-miR-P1450-3p	UGAGGUAUUAGGCGAC	nscaf2511:1465138:1465223	-	ATTAGTCAACAACGGTTTAGTATCTTAAGTTAATTTATTGTATAAAATAAATCCCAATTTTGAGGTATTAGGCGACGTATGATCGA	.(..((((...((((((((((((((((((...(((((((......)))))))......)))))))))))))))..))).))))..)	-18.5	-	UGAGGUAUUAGGCGAC
1388	no	bmo-miR-P1451-3p	UGAGGUGUUGAAGAGUUUAU	nscaf2853:5142899:5142978	-	TGGGCTCTTCTGGAATACTTACAGCGATGCCTAGTCGATAATTGGTACTTTGAGGTGTTGAAGAGTTTATATAAAGCCGC	((((((((((...(((((((.(((.(.((((............))))).))))))))))))))))))))...........	-19.7	-	UGAGGUGUUGAAGAGUUUAU
1389	no	bmo-miR-P1452-3p	UGAUAAGCUUUGGGACAAACUGG	scaffold9484:80:156	+	ACGCGTGCTTCCTAGACTTGTCTAAGGCGTTTGACAGTCCTATATGATAAGCTTTGGGACAAACTGGGCAGGGCGGG	.(.(((.((.(((((..(((((((((((...((.((........)).)).))))).)))))).))))).)).))).)	-23.7	-	UGAUAAGCUUUGGGACAAACUGG
1390	no	bmo-miR-P1453-3p	UGAUGUAGUAGUUUGAAUUG	nscaf1690:6208194:6208288	+	TAGACACCTTCAAATTAAATCGTGTATATTTAACTTCTTGAAGACGTCCAAAGAACTTTAACTGTTGATGTAGTAGTTTGAATTGAATGTGTACA	...((((.(((((.((((((..(.((((((.(((...((((((...((....)).))))))..))))))))))..)))))).))))).))))...	-18.8	-	UGAUGUAGUAGUUUGAAUUG
1391	no	bmo-miR-P1454-3p	UGAUUGGCUAUUGUAAAGCC	nscaf1681:1995456:1995552	+	TCTGCGGAGGCTTTAGTCAGTAGCGGGTCCATGCTTTGTTGTAAGTTCCAAAGATTTATATAGACTTTGATTGGCTATTGTAAAGCCACTTTCATCC	........(((((((..(((((((.((((...(.(((((.(((((((.....)))))))))))))...)))).))))))))))))))..........	-26.8	-	UGAUUGGCUAUUGUAAAGCC
1392	no	bmo-miR-P1455-3p	UGCCAGGUUUGGACGUG	nscaf2853:623171:623236	-	TGCCATACCCCGTGTCTGCCTAGGTTGAGTTCTGTCTTATGCCAGGTTTGGACGTGGGTTATCGAG	..(.(((.(((((((((((((.(((((((......)))).)))))))..))))))))).))).)..	-21.8	-	UGCCAGGUUUGGACGUG
1393	no	bmo-miR-P1456-3p	UGGAACAGAAUGCACUAAAGUUUC	scaffold16345:568:665	+	TGCTGTTGTGTGGCACACAAAAGCATCCGTAATACCGACTTTAGGCCAGTTGTTGTTAGTTGTATGGAACAGAATGCACTAAAGTTTCACAAATCGCT	((((.(((((.....))))).))))...........((((((((((...(((((.(.........).)))))...)).))))))))............	-22.2	-	UGGAACAGAAUGCACUAAAGUUUC
1394	no	bmo-miR-P1457-3p	UGGAAUGACGCACUUGCUGCAA	nscaf2781:391978:392075	+	AATGACGCATTTGCTGCAAGCGGACTTCTCTGGCTTCGTCTGATTCTGAGTCCCGGATCTCAGCCCTGGAATGACGCACTTGCTGCAAACATGATGAT	.....((..(((((.(((((((...((((..((((..(((((...........)))))...))))..))))...)))..)))).)))))..)).....	-25.8	-	UGGAAUGACGCACUUGCUGCAA
1395	no	bmo-miR-P1458-3p	UGGGAAGUAAGGAAGCA	nscaf2589:5616179:5616251	+	CGCGCAGCTCCATACTTCTTTACATTCCATATGATTACAATGACTATGGGAAGTAAGGAAGCACGGAACTTGC	.(((.((.(((...(((((((((.(((((((.............))))))).)))))))))...))).)))))	-22.82	-	UGGGAAGUAAGGAAGCA
1396	no	bmo-miR-P1459-3p	UGGGUAUAUAAGUUGGAACCGA	nscaf2847:8207506:8207596	-	TTCACAGTTTCGACTCAAGAACATGTTTACCCTAACAGTTATCAGTTGTCTGGCTAATATGGGTATATAAGTTGGAACCGAGCAGTGAGCA	(((((.(((.((..((...(((.(((.(((((.....((((((((....)))).))))..))))).))).))).))..))))).)))))..	-20.8	-	UGGGUAUAUAAGUUGGAACCGA
1397	no	bmo-miR-P1460-3p	UGUACUGGACGCGGAUG	nscaf2983:3034191:3034266	-	TGGGTGCCGTTTTTGTCGGTAATATTTCGTAAATCCATTGTGTATTTAATGTACTGGACGCGGATGGCGACTTCCG	.((((((((((..((((((((.((((..(((.((.....)).)))..)))))))).))))..)))))))...))).	-18.5	-	UGUACUGGACGCGGAUG
1398	no	bmo-miR-P1461-3p	UGUAGUCAUUCGAAGA	scaffold644:26277:26349	-	TACCTCTGGCCATCTTGTGAACCTGTCTACTGCTGTAAGACAGTACTTGTAGTCATTCGAAGACGGTAGCGGT	.(((.(((.((.((((.((((..((.(((((((((.....)))))...)))).)))))))))).))))).)))	-21.7	-	UGUAGUCAUUCGAAGA
1399	no	bmo-miR-P1462-3p	UGUAUCUGAAUAAAUAAUAACGUG	nscaf3003:3065910:3065982	-	TACAACAGGTAATGTGTTGTTGCGGGTCTGTCCGGGACATGTATCTGAATAAATAATAACGTGCTCTGTTTCT	...((((((((...(((((((.((((((((((...)))).).)))))....)))))))...))).)))))...	-18.1	-	UGUAUCUGAAUAAAUAAUAACGUG
1400	no	bmo-miR-P1463-3p	UGUCAUAUUUCGCAUU	nscaf2948:2116587:2116652	-	CAGACGTACGACGATGCGACAAATATGACATGTTTACACGTGTCATATTTCGCATTGTTGACGTTT	.((((((.(((((((((((..((((((((((((....)))))))))))))))))))))))))))))	-35	-	UGUCAUAUUUCGCAUU
1401	no	bmo-miR-P1464-3p	UGUCUGUAGAGUACGCCAUUUUGU	nscaf3072:455173:455260	-	TTTATGGTGGTAAGTGGGTTCTTTGAAGACTACCAGATCACCTTCTTTTAAGTTTGTCTGTAGAGTACGCCATTTTGTGCGCTGTTGC	...((((((..((((((((.(((((.((((.((.(((......))).....))..)))).))))).)).))))))....))))))...	-18.5	-	UGUCUGUAGAGUACGCCAUUUUGU
1402	no	bmo-miR-P1465-3p	UGUGAAUUGAAGACGAAACUUUCU	nscaf3040:350812:350908	-	ACTGTCATGCGTGGTTTCTTCTTCATCATCGTCATGTCCAGAAAATGGTGACCTCGACGTGATTGTGAATTGAAGACGAAACTTTCTGACCGGACGG	.(((((...((.((((((.((((((((((.((((((((.((...........)).)))))))).))))..)))))).))))))...))....)))))	-33	-	UGUGAAUUGAAGACGAAACUUUCU
1403	no	bmo-miR-P1466-3p	UGUGAGCACUGACCUCGGGCGU	scaffold1742:2274:2354	-	AGCTGCAGGAGGCGCCCGAGGGCAGCAGCGCACAGCCCGCGTGAGTACCTGTGAGCACTGACCTCGGGCGTGTCCCAGAGC	.(((...(((.((((((((((.(((..((.(((((...((....))..))))).)).))).)))))))))).)))...)))	-44	-	UGUGAGCACUGACCUCGGGCGU
1404	no	bmo-miR-P1467-3p	UGUGCGACAGAGAUAGCG	nscaf2964:4398502:4398569	-	AGCCACGTAAAGCGCTATCTCTGTCGCACACTATGTGATGTGTGCGACAGAGATAGCGCTCGATGTGC	...(((((..(((((((((((((((((((((........)))))))))))))))))))))..))))).	-48.8	-	UGUGCGACAGAGAUAGCG
1405	no	bmo-miR-P1468-3p	UGUGUGGUCAUGCGGUUAUC	nscaf2529:263030:263107	-	TTTGGACAGGTAACCGTTCGACCTTACTAATGCGTCGTAATTTTGCCTTGTGTGGTCATGCGGTTATCTTTGTCCATT	..(((((((((((((((..((((.(((.((.(((.........))).))))).))))..)))))))))..))))))..	-30.7	-	UGUGUGGUCAUGCGGUUAUC
1406	no	bmo-miR-P1469-3p	UGUGUUUUUCGUUGAGGCUAUA	nscaf2948:1811513:1811595	-	TCTATGTGTATGTATGCCCCACACCTGACACTTCAATTCAGAATAAGTTGATGTGTTTTTCGTTGAGGCTATATTAACATCCT	...((((..(((((.((((.((....(((((.((((((.......)))))).)))))....)).).))))))))..))))...	-19	-	UGUGUUUUUCGUUGAGGCUAUA
1407	no	bmo-miR-P1470-3p	UGUUACGGAUAAAAUGG	scaffold953:4929:5021	+	AATTTGGTTTAAGCGTTTTCAATCCGGAAATTTGGATGTCAAAGATGCACGTCGCTCTGGTCGCCCTGTTACGGATAAAATGGATGCCATTTT	....((((.....((((((..(((((..(((..((.((....(((.((.....)))))...))))..))).)))))))))))...))))....	-19	-	UGUUACGGAUAAAAUGG
1408	no	bmo-miR-P1471-3p	UGUUUACGUAGUUCGAGAAGGC	nscaf2781:352104:352200	-	GTGGATTAATTACTTATTATGCAACTCGTTCAACTCCCCCGGGCTCAGTGACGACGCGTCCAAGTTGTTTACGTAGTTCGAGAAGGCGGTCAATCTC	..(((((.((..(((.((.((.(((((((.(((((.....((((...(((....))))))).)))))...))).)))))).)))))..)).))))).	-18.8	-	UGUUUACGUAGUUCGAGAAGGC
1409	no	bmo-miR-P1472-3p	UUAUAAGGCGUUUGGAAUCA	nscaf2916:268877:268968	-	CATGGTCTTTTGAGTGTTTCATTAGCCTTGTCGTGTGTCATCAGGTCAGCGTTAGTCGCCAATTATAAGGCGTTTGGAATCAAACTGACCAT	.((((((.(((((...(((((...((((((((.((......)).)...(((.....))).....)))))))...))))))))))..))))))	-25.5	-	UUAUAAGGCGUUUGGAAUCA
1410	no	bmo-miR-P1473-3p	UUCCACUGAUAGCUACUUUU	scaffold25051:379:456	+	ATGGTTGGTTCGAAGTAGGTATCAGTGGAATGGAATATTTGAAATGTATTCCACTGATAGCTACTTTTAATAAATGTA	...(((.(((.(((((((.(((((((((((((.(..........).))))))))))))).))))))).))).)))...	-28.9	-	UUCCACUGAUAGCUACUUUU
1411	no	bmo-miR-P1474-3p	UUCCACUGAUAGCUACUUUUA	scaffold25051:378:457	+	AATGGTTGGTTCGAAGTAGGTATCAGTGGAATGGAATATTTGAAATGTATTCCACTGATAGCTACTTTTAATAAATGTAT	....(((.(((.(((((((.(((((((((((((.(..........).))))))))))))).))))))).))).)))....	-28.9	-	UUCCACUGAUAGCUACUUUUA
1412	no	bmo-miR-P1475-3p	UUCGGGGUGGCAUGGCG	nscaf2902:4113526:4113608	+	TATTACGCGCTTATGTCAATTGAAAACATGAGTGGATGAAGGGGTTAATTTTTTTTTTCGGGGTGGCATGGCGCCGCGTGTCT	...(((((((((((((((.(((((((...((((.(((......))).))))...)))))))..)))))))).).))))))...	-22	-	UUCGGGGUGGCAUGGCG
1413	no	bmo-miR-P1476-3p	UUCUGAUAAUGUGGAUUAGUAUU	nscaf2891:2234174:2234264	+	TGGGATTGTTCCAATACTGATACATTTTCCGAGTTGGCAATGAATTCTCCTTACAATATTCTGATAATGTGGATTAGTATTTTCAATCTGT	..((((((....((((((((((((((.((.((((..(.((.((....)).)).)...)))).)).)))))..)))))))))..))))))..	-19.4	-	UUCUGAUAAUGUGGAUUAGUAUU
1414	no	bmo-miR-P1477-3p	UUCUGAUAAUGUGGAUUAGUAUUU	nscaf2891:2234173:2234265	+	TTGGGATTGTTCCAATACTGATACATTTTCCGAGTTGGCAATGAATTCTCCTTACAATATTCTGATAATGTGGATTAGTATTTTCAATCTGTT	...((((((....((((((((((((((.((.((((..(.((.((....)).)).)...)))).)).)))))..)))))))))..))))))...	-19.4	-	UUCUGAUAAUGUGGAUUAGUAUUU
1415	no	bmo-miR-P1478-3p	UUCUGGUCUGUCGCAAUCCU	nscaf3063:166912:166990	-	GTAACGTTGCGGTTTTGCTACAGACTAGACTCGGTGTTTATATCAGAGGTTCTGGTCTGTCGCAATCCTGCTGAAGTCT	........((((..((((.(((((((((((((((((....)))).)))..)))))))))).))))..))))........	-30.6	-	UUCUGGUCUGUCGCAAUCCU
1416	no	bmo-miR-P1479-3p	UUGAUAUUUUUCUUUUGUCUUU	scaffold6890:661:758	-	CAGATGCGTTTAAGTTGAAAGAATTGTAGATTTTGATTCCGTTTTCGCCAATAAAATTCAGCAGAATTGATATTTTTCTTTTGTCTTTGGCGTCATCA	..(((((((..(((.((((((((..((((((((((......(((........)))......)))))))..)))..)))))))).)))..))).)))).	-22.4	-	UUGAUAUUUUUCUUUUGUCUUU
1417	no	bmo-miR-P1480-3p	UUGAUAUUUUUCUUUUGUCUUUG	scaffold6890:660:758	-	CAGATGCGTTTAAGTTGAAAGAATTGTAGATTTTGATTCCGTTTTCGCCAATAAAATTCAGCAGAATTGATATTTTTCTTTTGTCTTTGGCGTCATCAA	..(((((((..(((.((((((((..((((((((((......(((........)))......)))))))..)))..)))))))).)))..))).))))..	-22.4	-	UUGAUAUUUUUCUUUUGUCUUUG
1418	no	bmo-miR-P1481-3p	UUGCAAUGUUUUGAUAC	nscaf3068:286016:286109	-	GATTTTTCAGGTGGTCAAGTACAGCTGTATTTAAACCTGGCTCAACAGGTATTTTTTTCATTAATTTTTGCAATGTTTTGATACTCGGAAATGG	...(((((..(((.(((((.(((..((((.(((((((((......)))))..........))))....)))).)))))))))))..)))))...	-18.7	-	UUGCAAUGUUUUGAUAC
1419	no	bmo-miR-P1482-3p	UUGUAGUCAUUCGAAGAUGGUA	nscaf3031:1899828:1899913	-	AGTGGCATTACCTCTGGCCATCTTGTGAACCTGTCTACTGCTGTAAGACAGTACTTGTAGTCATTCGAAGATGGTAGCGGTCCAAT	..(((....(((.(((.(((((((.((((..((.(((((((((.....)))))...)))).)))))))))))))))).))))))..	-28.1	-	UUGUAGUCAUUCGAAGAUGGUA
1420	no	bmo-miR-P1483-3p	UUUCCCAUUUUAAACGCAAC	nscaf3129:1325:1393	-	GTATTTGTGTATTGCGTTTACGGGAATTCTTTTTAAGATTTTCCCATTTTAAACGCAACTGCTGTGGTG	.((((...((((((((((((.(((((.(((.....)))..)))))....))))))))).)))...))))	-18.6	-	UUUCCCAUUUUAAACGCAAC
1421	no	bmo-miR-P1484-3p	UUUCCUGUAACGUAUCU	nscaf2962:1023286:1023368	-	AAGTAGTTGTATTTCAGATGTAAGTTCGGGAAAATTGTTATGAACAATTATATTATTTTCCTGTAACGTATCTGTGACTGAAA	...(((((......((((((...((((((((((((...(((((....)))))..))))))))).))).)))))).)))))...	-20.6	-	UUUCCUGUAACGUAUCU
1422	no	bmo-miR-P1485-3p	UUUGAGAAGGUUGAUUGUUUU	scaffold38936:115:191	-	TTCGATTATCATTACTATTTTTTTCTTTAATTAAGTTAGCTCTTTGTTTGAGAAGGTTGATTGTTTTGGTAGTCATC	...((((((((..((.(((.(((((((.(((.(((......))).))).)))))))..))).))..))))))))...	-18.5	-	UUUGAGAAGGUUGAUUGUUUU
1423	no	bmo-miR-P1486-3p	UUUGUGUGUAUUGCAAAUCGC	nscaf2781:344011:344088	-	CCCCGTCCCCGCGTAGTAGAATAACGAAAAATTAGTTAAAAAGCTATTTTGTGTGTATTGCAAATCGCGCGGACATGT	....((((.((((..((((.(((((((((...(((((....))))))))))).))).))))....)))).))))....	-21.1	-	UUUGUGUGUAUUGCAAAUCGC
1424	no	bmo-miR-P1487-3p	UUUUGACGCAUUUUGAU	nscaf2330:733163:733254	-	ACCTCGAATATCAAATAAATGTATGAAAAAGAAACTATGCTAGTCCTCCTTAGGACACAGTACTTTTTTGACGCATTTTGATATTACGCGAT	..(.(((((((((((...((((..(((((((......((((.(((((....)))))..)))))))))))...))))))))))))).)).)..	-20	-	UUUUGACGCAUUUUGAU
1425	no	bmo-miR-P1488-3p	UUUUUGGUUGUUAAGU	nscaf2210:2415805:2415886	-	AATGAAACGAGGCTTAATTGAACCAAAAAGCGCATCCACTTGATGTTTAAAACAGTTTTTTGGTTGTTAAGTTCCATTTTAT	.((((((.(..(((((((..((((((((((((((((.....)))))........))))))))))))))))))..).))))))	-23.5	-	UUUUUGGUUGUUAAGU
1426	no	bmo-miR-P1489-3p	UUUUUGGUUGUUAAGUU	nscaf2210:2415804:2415887	-	GAATGAAACGAGGCTTAATTGAACCAAAAAGCGCATCCACTTGATGTTTAAAACAGTTTTTTGGTTGTTAAGTTCCATTTTATT	.(((((((.(..(((((((..((((((((((((((((.....)))))........))))))))))))))))))..).)))))))	-24.5	-	UUUUUGGUUGUUAAGUU
1427	no	bmo-miR-P1490-3p	UUUUUGGUUGUUAAGUUCCAU	nscaf2210:2415800:2415889	-	CCGAATGAAACGAGGCTTAATTGAACCAAAAAGCGCATCCACTTGATGTTTAAAACAGTTTTTTGGTTGTTAAGTTCCATTTTATTTGTA	.(((((((((.(..(((((((..((((((((((((((((.....)))))........))))))))))))))))))..).)))))))))..	-28.2	-	UUUUUGGUUGUUAAGUUCCAU
