# Supplementary material for: MicroRNA expression profiling of the fifth-instar posterior silk gland of Bombyx mori
Source: BMC Genomics. 2014 May 29;15(1):410. doi: 10.1186/1471-2164-15-410 (PMC4045974; doi:10.1186/1471-2164-15-410)
Supplement: Supplementary file 8 — Additional file 8: Table S4: The composition of probes in microarray assay. (XLS 1 MB) [file 12864_2013_6094_MOESM8_ESM.xls]

## Sheet: Supplemental table 4
Supplemental table 4 The composition of probes in microarray assay
				QF-1	QF-2	QM-1	QM-2	BF-1	BF-2	BM-1	BM-2	BQF-1	BQF-2	BQM-1	BQM-2	QBF-1	QBF-2	QBM-1	QBM-2
No.	Reporter Name	Sequence	Source	Averaged Signal	Averaged Signal	Averaged Signal	Averaged Signal	Averaged Signal	Averaged Signal	Averaged Signal	Averaged Signal	Averaged Signal	Averaged Signal	Averaged Signal	Averaged Signal	Averaged Signal	Averaged Signal	Averaged Signal	Averaged Signal	Sum	Averaged Signal	Std
1	bmo-bantam	UGAGAUCAUUGUGAAAGCUAAUU	miRBase	43.3247	216.235	110.807	58.3083	52.5305	17.5143	39.5978	113.087	188.788	299.27	122.106	37.4373	207.035	80.9915	89.9157	135.923	1812.87	113.304	79.0895
2	bmo-bantam*	CUGGUUUUCAUAAUGAUUUGACA	miRBase	4.71028	16.3598	0.491699	4.90361	0.104195	0.00969609	0.0842298	0.0020868	9.44714	0.00172564	9.55044	2.32844	10.8844	0.0289988	3.71448	0.00942848	62.6307	3.91442	5.08017
3	bmo-let-7	UGAGGUAGUAGGUUGUAUAGU	miRBase	656.653	812.31	560.281	546.393	458.64	720.859	1111.17	795.948	1159.32	1403.44	643.978	381.377	976.867	681.349	518.205	250.638	11677.4	729.839	305.806
4	bmo-let-7*	CUGUAUAGCCUGCUAACUUUCC	miRBase	55.5819	183.184	82.9701	142.04	23.7937	31.2707	44.6865	18.1557	25.5774	20.3368	53.3524	30.3482	72.8969	72.7586	73.3422	4.56404	934.859	58.4287	47.4664
5	bmo-miR-1	UGGAAUGUAAAGAAGUAUGGAG	miRBase	38.4327	12.6772	20.2152	13.5579	6.17551	18.6993	48.6248	3.14483	24.8715	3.01206	20.3793	9.54082	22.8879	3.88934	8.29226	0.294185	254.695	15.9184	13.3662
6	bmo-miR-1*	CCAUACUUCUUUACAUUCCAUA	miRBase	8.11726	9.23409	4.90981	7.96649	3.31138	2.86195	0.056556	0.825949	5.97213	2.3259	11.2852	3.41736	17.6928	4.90775	9.65732	0.0102615	92.5522	5.78451	4.71661
7	bmo-miR-10	CCGUGCUUCCUUACUUCCCAU	miRBase	11.8287	7.01497	2.34807	7.86498	2.4927	3.63749	0.0540779	2.62923	13.5656	13.8688	8.79386	5.38702	14.4075	4.67286	6.27662	0.0102864	104.853	6.55329	4.81149
8	bmo-miR-10*	AACCCGUAGAUCCGAACUUGUG	miRBase	10.4705	13.0844	7.43205	21.6633	6.02456	1.14668	13.9786	2.08372	21.7609	5.49859	14.5019	1.52605	19.9073	14.694	11.5229	47.1019	212.397	13.2748	11.264
9	bmo-miR-100	ACCCUGUAGAUCCGAAUUUGU	miRBase	573.974	790.886	509.541	893.438	495.219	621.814	539.498	659.538	635.51	675.151	598.663	558.551	691.513	793.481	700.251	749.875	10486.9	655.431	111.908
10	bmo-miR-1000	CAAAUUCGGUUCUAGAGAGGUUU	miRBase	11.0692	5.41032	0.00897875	6.98877	2.14945	3.73301	0.0677146	0.00220511	4.15863	2.03147	12.1063	6.4431	12.2499	9.69968	1.48056	0.0097378	77.6091	4.85057	4.4616
11	bmo-miR-11	AUAUUGUCCUGUCACAGCAGU	miRBase	142.47	219.35	189.775	387.678	230.057	219.015	172.655	232.464	159.289	239.436	347.509	164.746	296.835	280.096	444.144	414.123	4139.64	258.728	94.6422
12	bmo-miR-11*	UGAGAUUCAACUCCUCCAACUUAA	miRBase	11.868	5.7242	21.7486	15.2726	9.6396	11.4814	3.35535	1.81599	12.2864	4.53549	16.9395	1.63313	12.6435	11.6377	11.9241	3.82007	156.326	9.77035	5.80245
13	bmo-miR-1175-3p	CAUCACAGUCAGAGUUCUAGCU	miRBase	5.67564	0.0625421	0.758871	5.62821	4.39928	0.902977	0.0719502	0.0020147	4.08202	0.00168823	9.78361	2.23705	7.89684	5.88619	1.64267	0.622673	49.6542	3.10339	3.14141
14	bmo-miR-1175-5p	UAGCACUCGACAUGUGACCUGU	miRBase	10.9636	6.96605	2.52559	6.15138	3.54262	1.41177	7.73946	0.550193	12.9976	5.53768	17.8611	6.45972	9.09924	3.71542	4.20482	4.80854	104.535	6.53343	4.49054
15	bmo-miR-12	AAGUGGAGGUGUGAUCUCUUCA	miRBase	1321.67	460.587	466.971	249.915	446.323	282.012	631.542	241.539	346.058	277.586	647.481	104.025	437.65	244.942	302.159	119.05	6579.51	411.22	289.096
16	bmo-miR-124	UGAGUAUUACUUCAGGUACUGGU	miRBase	9.56036	5.75767	10.1089	9.8657	11.0129	2.26941	0.0512152	2.92488	14.1712	4.87048	12.8859	4.245	8.9152	6.84358	3.39844	4.9477	111.828	6.98928	4.06955
17	bmo-miR-133	UAAGGCACGCGGUGAAUGCCAAG	miRBase	7.9717	7.31411	13.4841	8.60895	9.23969	10.1018	1.81294	2.7668	12.5164	7.78459	13.3022	0.197058	16.8208	13.7528	8.49304	5.90864	140.076	8.75472	4.60714
18	bmo-miR-137	UUGGUCCCCUUCAACCAGCUGU	miRBase	5.45164	7.00977	3.42815	1.01909	9.17181	0.667555	0.484067	0.122209	5.51654	7.31136	6.57166	0.115486	10.7463	1.55303	2.50585	1.08578	62.7603	3.92252	3.49026
19	bmo-miR-13a	UUAUUGCUUGAGAAUACACGUA	miRBase	5.37941	6.70887	8.42567	6.46819	10.0934	5.54336	0.0559846	0.0223179	10.2146	9.2213	8.43427	2.03033	12.6862	7.00166	2.64347	3.01815	97.9471	6.12169	3.74585
20	bmo-miR-13a*	UAUCACAGCCACUUUGAUGUG	miRBase	27.4065	9.37784	18.6715	123.282	31.5272	42.8104	68.3741	24.1202	40.8805	22.0504	37.6179	6.02064	29.8064	8.87165	10.0031	8.87861	509.699	31.8562	29.425
21	bmo-miR-13b	CCUGUCAAAGCGGCGGUGAAA	miRBase	14.8411	50.2607	30.0581	49.5939	30.189	7.41367	30.2107	24.7769	43.9876	50.9126	51.7101	23.8509	53.6546	45.4195	17.3736	19.1831	543.436	33.9648	15.332
22	bmo-miR-13b*	UAUCACAGCCAUUUUUGACGAGU	miRBase	9.10617	4.67772	8.1165	8.37845	7.73515	1.26214	7.33645	0.0491421	7.45018	7.27952	12.3014	0.00400944	7.50679	2.46694	7.75552	3.945	95.3711	5.96069	3.51779
23	bmo-miR-14	UCGUAAAAAUGGCUGUGUCGUG	miRBase	10.6417	29.9781	5.76882	5.75839	8.45133	2.30171	2.07017	2.79237	3.99819	75.9845	11.7857	0.587959	16.5983	3.37219	9.05029	8.90492	198.045	12.3778	18.426
24	bmo-miR-14*	UCAGUCUUUUUCUCUCUCCUA	miRBase	7.84295	7.86983	3.60924	8.43065	8.04898	7.27742	6.57365	5.37359	9.43718	9.66525	16.1412	13.7102	8.18511	7.5301	15.9469	7.30022	142.943	8.93391	3.48933
25	bmo-miR-184	CGGGGAGAGAAAUCGACGAGGCU	miRBase	18.1679	8.50347	5.87689	12.6841	22.1416	29.5672	20.3217	7.35229	27.603	20.5204	25.3363	3.96235	14.7884	10.8567	3.79207	8.9488	240.423	15.0264	8.51768
26	bmo-miR-184*	ACUGGACGGAGAACUGAUAAGGGC	miRBase	5.7212	0.0569489	2.22045	9.87628	4.79811	2.95535	0.0617962	1.5102	7.17518	9.59007	12.1173	0.00316008	4.35826	0.710857	3.12522	5.74791	70.0283	4.37677	3.78891
27	bmo-miR-190	CCUUGUCAUUCUUCAGGCCCUG	miRBase	4.63394	11.8745	0.00942651	5.43912	4.77497	0.00990533	7.91938	2.61025	10.6822	16.875	13.7842	1.27658	8.95019	0.0274491	0.275249	3.69809	92.8404	5.80253	5.35443
28	bmo-miR-190*	AGAUAUGUUUGAUAUUCUUGGUU	miRBase	4.87677	39.8946	13.2865	26.7937	5.5997	2.3402	10.23	0.519461	12.0419	10.1469	14.9521	3.67685	5.90638	5.17158	4.74009	13.6819	173.859	10.8662	10.0622
29	bmo-miR-1923	CCCGGGAAUCAAACAUAUUACUCU	miRBase	4.02527	1.0908	6.92304	8.22155	1.98391	0.010377	7.80448	0.0349458	13.8467	5.64426	8.29366	0.160409	3.55947	6.62955	9.67622	0.120836	78.0254	4.87659	4.16275
30	bmo-miR-1926	UAAUCGCGUACCGUUGCAUAGCCGUGGC	miRBase	5.92074	4.71511	1.51669	4.3165	6.7821	0.737712	6.51651	0.873328	22.434	6.98517	11.5828	0.0035767	4.6933	8.58347	0.0128528	0.0112092	85.6852	5.35532	5.72166
31	bmo-miR-1-as	AGGAAUUCUAAAGCAAAAAGG	miRBase	35.4459	14.0437	12.2434	10.5602	8.90134	9.0538	18.7824	6.43126	11.9213	17.8278	16.3274	8.17163	11.1464	8.573	12.2041	1.65888	203.292	12.7058	7.4393
32	bmo-miR-1-as*	UGGGAAGUAAGGAAGCACGGAA	miRBase	0.575807	0.06869	3.60473	0.0523974	0.0130117	3.00761	0.571553	0.00205125	4.29009	0.647767	7.31443	0.112631	3.41317	0.950871	2.57331	0.599014	27.7971	1.73732	2.10215
33	bmo-miR-210	UUGUGCGUGUGACAGCGGCU	miRBase	5.26056	3.78255	8.25989	11.4693	13.5714	15.7769	5.64253	3.27357	9.91718	16.3207	10.7945	2.73864	9.05453	10.9556	3.19921	6.56234	136.579	8.53621	4.43903
34	bmo-miR-252	CUAAGUACUAGUGCCGCAGGAG	miRBase	1453.67	83.4905	175.708	41.6235	109.423	141.639	234.997	52.0091	88.1629	138.514	134.35	63.6716	115.31	39.8508	67.5332	18.4613	2958.41	184.901	342.979
35	bmo-miR-252*	CCUGCUGCCUAAGUGCUUAUCA	miRBase	2.78563	0.0618788	9.07413	8.24335	2.90989	2.56558	0.0673308	0.00214438	5.43695	5.43164	6.47523	0.387176	3.12385	3.29462	3.42933	0.00950334	53.2982	3.33114	2.9335
36	bmo-miR-263a	AAUGGCACUGGAAGAAUUCAC	miRBase	1056.7	2037.27	224.103	1784.78	1650.54	2107.52	1630.49	2013.89	2002.16	3125.17	2291.48	1942.82	2656.4	2526.31	2641.09	3383.28	33074	2067.12	760.536
37	bmo-miR-263a*	CGUGAUCUCUUAGUGGCAUCAC	miRBase	4.97727	7.70486	11.3312	8.44842	3.52371	3.8586	3.11008	2.04247	2.62037	7.87405	9.81741	7.45398	6.49298	3.77508	1.56532	6.24643	90.8422	5.67764	2.92094
38	bmo-miR-263b	CUUGGCACUGGGAGAAUUCAC	miRBase	192.611	256.103	112.472	155.199	96.214	83.1099	197.011	238.625	283.912	666.754	219.13	126.465	294.486	315.732	130.761	125.569	3494.15	218.385	140.648
39	bmo-miR-263b*	GUGAAUUUCCCGAUGCCUUAG	miRBase	5.47616	3.04592	3.99672	10.4116	2.82061	5.97991	3.43618	0.00245112	9.43392	7.98901	11.8849	1.667	5.11058	7.09296	4.71561	10.6907	93.7543	5.85965	3.46032
40	bmo-miR-2723	CCAGCAGUGGACGUCUGUG	miRBase	4.00691	5.37826	6.47036	9.68719	4.82131	8.53086	1.24177	0.829691	11.4514	9.39929	10.9201	6.24489	5.63601	0.0776571	8.36336	9.3491	102.408	6.40051	3.56207
41	bmo-miR-2724	UCCCCCGGUGUGAUAGCUCC	miRBase	10.0752	8.0321	9.94499	18.3823	9.08343	13.1693	1.79225	5.1783	17.6913	15.7904	21.7512	0.00457349	7.35947	5.49603	7.12483	18.2676	169.143	10.5714	6.35075
42	bmo-miR-2729	AUUUUAUGAGGUCGGUCCAU	miRBase	1.90542	1.48946	1.20968	6.23487	0.0133816	1.33749	0.0754251	0.00214795	6.83416	6.19085	8.2361	2.00111	0.412109	2.99074	0.0108359	2.53003	41.4738	2.59211	2.74301
43	bmo-miR-2731	UGCGAGACCAUGGUAUGUGGA	miRBase	5.65681	22.0283	4.48421	20.854	6.75345	7.39225	6.32379	0.896743	12.3974	9.8635	16.2658	5.52301	5.71094	12.5573	3.4466	5.23643	145.391	9.08691	6.15254
44	bmo-miR-2733a	UCACUGGGUGCAUGAUGAUUGU	miRBase	3.78793	5.28382	2.20333	1.80757	0.395396	4.19225	2.01337	0.0023265	9.43619	5.77622	7.61947	3.38659	2.39558	0.51901	5.28101	3.48093	57.581	3.59881	2.61912
45	bmo-miR-2733a*	AGUCAUCACACUCUCAGUUGAUA	miRBase	5.56867	28.093	4.56038	7.81485	0.698528	5.27089	0.739612	0.00234059	6.31938	3.75044	6.05289	1.3964	0.923816	0.027452	1.62916	3.38974	76.2375	4.76484	6.70938
46	bmo-miR-2733b	UCACUGGGUGCGUGAUGAUUGU	miRBase	2.10347	3.7991	2.36292	4.91268	3.02177	4.95043	5.03015	4.2178	7.68973	4.43748	5.37211	2.19006	4.94048	5.59472	1.27616	4.92384	66.8229	4.17643	1.63881
47	bmo-miR-2733c	UCACUGGGAGAGUGAUGAUUGC	miRBase	5.49498	0.0528376	6.98412	5.21494	6.37193	13.3298	22.6213	2.83266	17.2997	6.13794	8.6949	4.63637	4.38435	0.0252621	0.0112925	1.94538	106.038	6.62736	6.3167
48	bmo-miR-2733d	UCACUGGGUGUAUGAAGAUUGU	miRBase	5.84119	0.0752722	0.00867575	2.03244	0.0130089	0.00899937	2.36843	0.528035	0.0172246	2.98686	6.70188	0.980157	0.420315	1.29126	0.0102029	0.289598	23.5736	1.47335	2.09981
49	bmo-miR-2733e	UCACUGGGAAUGUAAUAGCUAU	miRBase	6.60198	6.78876	2.17786	3.72511	0.726459	0.208422	0.0753951	0.00212334	3.11018	2.49464	9.41164	0.97949	3.04632	0.0276082	0.0108356	0.842934	40.2298	2.51436	2.86524
50	bmo-miR-2733f	UCACUGGGUAUGUAAUGACAGU	miRBase	4.31717	4.32621	4.43172	2.02646	0.351532	0.0099415	0.0849441	0.00217861	7.70208	2.72395	10.0759	0.00263233	2.11684	0.0465473	0.0111618	10.4098	48.639	3.03994	3.60078
51	bmo-miR-2733g	UCACUGGGUGCAUGAAGAUUG	miRBase	5.41269	0.054386	5.16349	3.49893	3.79093	2.76079	0.0608455	0.436879	5.23019	1.20896	7.42902	2.32565	1.11045	0.0549452	1.41663	5.36027	45.3151	2.83219	2.35856
52	bmo-miR-2733h	UCACUGGGUGUAUGAUGAUUG	miRBase	4.162	2.45162	5.1222	3.9852	0.0136416	0.126464	1.32004	0.0791026	4.8587	3.10661	8.73401	1.85034	1.62519	3.00732	0.0112985	6.56734	47.0211	2.93882	2.54047
53	bmo-miR-2733i	UCACUGGGAAUGUAAUGACUAU	miRBase	4.46398	0.960108	0.92071	5.08774	0.0140112	2.795	1.76602	0.491907	7.61064	0.00181451	9.31708	0.584468	0.148191	2.4045	0.0114237	3.66447	40.2421	2.51513	2.85008
54	bmo-miR-2733i*	AGUUGUUACUUCCUCAGAUGA	miRBase	5.43333	1.6466	0.610126	8.11204	0.918529	1.63267	0.0757271	0.0463287	1.55493	0.00172566	9.57237	1.05475	0.627985	0.965156	0.205725	3.70622	36.1642	2.26026	2.94903
55	bmo-miR-2733j	AGUCAUCAUACUCUCAGUUGAUA	miRBase	3.23839	0.265198	0.00970862	12.6306	1.72932	0.0105409	0.107134	0.00209317	7.53544	0.00175911	9.57269	0.00231371	0.00157325	1.05155	0.35121	3.55958	40.0691	2.50432	3.95866
56	bmo-miR-2734	UUUGUCGUGUCUGGUAGUCGC	miRBase	5.75753	0.0620303	5.06102	3.956	0.0132116	0.0908793	2.90901	1.91641	8.97685	1.96658	9.32648	1.60813	0.00164492	1.02043	5.22041	5.13349	53.0201	3.31376	3.04994
57	bmo-miR-2736	UACCAAAACGUCGAUGGUACCAGCAG	miRBase	2.94689	1.61506	3.12009	19.3447	4.96792	1.45175	1.64259	3.32526	7.99148	0.00198546	12.3445	0.0035518	0.00191484	39.144	2.5963	2.49989	102.998	6.43737	10.1135
58	bmo-miR-2737	UUUUAUACUGUCCAGAUUUGU	miRBase	3.96965	4.88223	0.00903291	0.0673147	1.07721	0.00968268	0.108721	0.00195281	2.85337	0.00165102	7.80938	0.326838	0.00142764	0.0319618	0.726496	0.00876201	21.8857	1.36786	2.31803
59	bmo-miR-2738	AUCUUUUAGAACGGCCAUCUGAUG	miRBase	129.831	258.57	360.874	277.135	194.605	93.29	83.9776	189.171	316.86	139.097	313.272	860.356	163.581	189.199	293.4	302.539	4165.76	260.36	181.445
60	bmo-miR-2739	GAGAUGUGGAUAUUAUGGUGUGGAGG	miRBase	35.6935	5.68852	13.1279	19.1184	6.64483	38.7483	74.9585	4.19825	45.3295	10.2052	35.6745	2.29183	8.20856	7.56399	4.37156	13.6257	325.449	20.3406	20.2856
61	bmo-miR-274	GUUUGUGACCGUCACUAACGGGCAGU	miRBase	5.24445	2.11464	1.26538	5.269	0.536089	7.55229	0.0742134	0.00227139	10.3244	1.42765	6.88951	0.0292763	0.0729042	8.96359	0.945568	4.12554	54.8368	3.4273	3.51275
62	bmo-miR-274*	UCCGGCGAGAAAACUCAGUGGG	miRBase	2.09998	1.94222	8.03816	8.76159	0.0153387	0.200488	10.0149	0.908685	6.21925	3.39972	8.50848	0.0032102	0.00189324	3.06131	1.15073	0.992597	55.3185	3.45741	3.59423
63	bmo-miR-2742	UCGUUUUGGCGAUCGCAAAAUG	miRBase	4.13055	0.0871535	0.889791	1.8714	0.149187	0.00965189	0.101874	0.00195082	4.0309	0.00162063	8.15831	0.00484939	0.331554	0.0309547	0.0104819	1.9907	21.8009	1.36256	2.28868
64	bmo-miR-2744	UUUUCAUUGGAUUAGUGUU	miRBase	5.10424	0.0601221	5.06734	4.90269	0.0131334	2.70698	2.77841	0.106325	2.24444	0.143382	6.96629	1.73429	0.778487	5.53088	0.794519	4.93011	43.8616	2.74135	2.35682
65	bmo-miR-2745	UUUGAGAGUCCUAGCUAG	miRBase	20.4729	47.4267	38.102	58.2221	23.3091	16.396	32.736	28.9086	43.0921	24.5961	76.9823	51.931	27.1495	36.1286	29.2213	70.7854	625.46	39.0912	17.8351
66	bmo-miR-2748	UAAAUUCGGUCUUUCGGGC	miRBase	5.13908	2.21322	7.0824	9.02737	0.0136872	3.55362	0.076038	0.00217642	11.7166	4.55237	9.34312	0.703494	0.00167281	0.63049	1.39776	2.80027	58.2533	3.64083	3.82526
67	bmo-miR-275	UCAGGUACCUGAAGUAGCGCGCG	miRBase	15.6925	18.9321	14.9108	27.4159	10.1298	19.7599	19.115	8.53098	33.6154	11.0268	45.2561	26.5379	11.1732	40.837	42.0811	65.9373	410.952	25.6845	16.0619
68	bmo-miR-275*	UGAAAGAUCAUAGAAUGCGAAA	miRBase	10.9962	1.087	12.0124	11.8269	4.86572	10.2779	5.73974	1.3391	7.37006	2.44741	10.5342	6.54795	0.915515	12.0448	13.5188	12.2167	123.741	7.73378	4.51231
69	bmo-miR-2751	CGCGCUACUCCGGCGCCAGGACU	miRBase	62.5245	8.58483	20.4613	10.813	19.7604	14.535	22.6061	4.94979	27.3531	15.4149	19.2131	7.09204	4.09467	13.7736	13.5663	25.7966	290.539	18.1587	13.763
70	bmo-miR-2752	GUCUGGGCCGUGGAGCGUUU	miRBase	5.1757	3.46943	3.26871	0.493639	2.26452	3.76305	7.4291	0.00245839	12.6152	1.20178	8.42318	0.00336475	0.00189454	1.76259	9.95957	9.17196	69.0062	4.31289	4.03799
71	bmo-miR-2753	CUCAACACGAUGGCCACGGA	miRBase	42.5692	28.9181	36.6726	20.3397	15.3131	21.6453	45.702	5.99865	32.1104	12.5636	24.6744	9.53825	10.9194	11.3061	6.10761	10.8742	335.253	20.9533	12.9134
72	bmo-miR-2754	UCAAAUGGAAGAAGCUGGUA	miRBase	3.76251	1.44091	3.67075	3.25716	0.0138247	1.29813	2.48095	0.0425235	4.19229	0.00183466	7.43513	1.817	0.461973	3.37774	1.60571	2.49843	37.3568	2.3348	1.95854
73	bmo-miR-2755	UCUGGUAUUGACUGUAAUAG	miRBase	84.7491	173.63	154.385	228.065	148.843	220.966	128.531	170.201	163.772	151.728	325.769	430.706	169.192	263.708	348.528	421.113	3583.89	223.993	104.987
74	bmo-miR-2755*	CACCCUGUCAGACCAUACUUGUU	miRBase	8.98783	8.65215	11.9896	7.38094	4.61178	13.1212	9.93874	3.00751	16.8333	6.62165	18.5219	8.54827	5.46712	17.4042	12.7346	15.4145	169.235	10.5772	4.76798
75	bmo-miR-2756	CAAGGUGGCCUAGCAGAGUGUU	miRBase	3.70725	18.1159	11.8407	7.52176	0.913924	17.2871	7.66652	0.912688	17.6666	6.95331	8.51338	17.6842	5.82309	18.0452	0.0123415	6.08713	148.751	9.29694	6.61978
76	bmo-miR-2756*	ACCCUGUAGCUGCCAAGGGGCG	miRBase	4.87684	11.4066	3.72819	5.62278	0.830256	6.47803	2.82103	0.00248461	9.69134	1.48188	10.4419	0.170081	0.0019443	10.4513	3.68644	3.74193	75.4331	4.71457	3.9698
77	bmo-miR-2757	CCCCUCGGCUGCUACAUUGUAU	miRBase	6.12943	4.79119	0.340719	16.3984	0.645915	1.72038	6.81795	0.193515	7.78743	1.36391	11.3571	6.57233	4.6176	4.8909	7.66462	8.30407	89.5954	5.59971	4.36171
78	bmo-miR-2757*	ACGGGAAUGGUCACUUACAACU	miRBase	6.23657	15.1637	0.0354331	9.72711	0.0139065	0.0101342	9.22392	5.36523	12.6943	9.75744	12.3652	3.23719	6.06579	8.00526	2.83626	6.04533	106.783	6.67392	4.68939
79	bmo-miR-2758	CUGAAAGUGUCCAUUUCCGUU	miRBase	5.98442	16.743	34.7067	33.6706	5.19968	11.4116	17.5141	5.37996	17.7536	7.53474	23.4891	18.7256	10.7278	15.3294	15.3034	47.387	286.861	17.9288	11.8559
80	bmo-miR-2758*	ACUUGGUAGAACACGUAGUAAG	miRBase	57.2663	101.136	74.8249	153.324	93.2904	99.1618	28.2921	102.378	90.1124	86.4901	148.876	200.54	105.254	177.876	246.967	260.684	2026.47	126.655	66.0399
81	bmo-miR-2759	CCCUGCGUGUUCUACCAAGUUA	miRBase	3.1774	0.065206	0.00881284	5.83885	0.0130427	1.50003	1.34412	0.00209747	4.54326	0.193436	5.97831	2.77689	2.58097	4.05457	4.61299	5.76722	42.4572	2.65357	2.27094
82	bmo-miR-276	AGCGAGGUAUAGAGUUCCUACG	miRBase	5.35348	2.6971	9.4467	11.7161	4.16973	6.49708	8.32191	1.882	7.53151	2.43698	10.4377	7.88094	3.40505	16.3114	5.43812	11.5236	115.049	7.19059	4.01084
83	bmo-miR-276*	AUAUAUUAUCAGAUUUUCGGUC	miRBase	145.023	126.402	132.395	220.051	176.869	114.264	97.7364	104.927	134.027	85.5802	139.81	160.489	137.168	145.203	248.631	332.227	2500.8	156.3	63.0698
84	bmo-miR-2760	UAGGAACUUCAUACCGUGCUCU	miRBase	0.874029	0.0694383	1.06552	0.0530731	0.188256	0.00845793	0.0794899	0.499179	5.00299	0.183675	2.95004	2.46067	0.817003	0.0690642	0.00965199	2.31463	16.6452	1.04032	1.43138
85	bmo-miR-2760*	UUUUUGGUUGUUAAGUUCCAUU	miRBase	1.66174	0.0871486	6.28577	0.405389	0.0143999	0.0101172	2.68144	0.00211054	5.57342	0.320343	3.14351	0.00223905	0.00155901	0.0318663	3.00487	2.40748	25.6334	1.60209	2.0727
86	bmo-miR-2761	CGAGGCUUAAUUGAACCAAAAAGC	miRBase	2.96066	3.2127	8.14171	4.30175	4.60032	6.3954	3.3786	0.00248007	8.82025	3.26676	3.63099	0.220563	3.60102	8.04004	9.84692	8.81664	79.2368	4.9523	3.04368
87	bmo-miR-2761*	UGUGUGGAACCGUCGUCGAUGGA	miRBase	3.12	0.0591331	5.18105	1.05248	0.0131421	4.31476	0.990576	3.72781	4.02022	4.00741	1.07269	0.0736635	2.24692	7.76492	4.30154	1.50159	43.4479	2.71549	2.20121
88	bmo-miR-2762	CAUCGAGACGGUUCCAUACA	miRBase	2.82151	5.85609	3.65408	1.32766	0.870797	1.07012	0.0625976	1.10494	5.17691	1.21825	2.10783	4.04822	2.67825	2.9964	1.1586	0.231861	36.3841	2.27401	1.72092
89	bmo-miR-2763	GUACGUCGGGAAAUGUACGGUA	miRBase	2.10279	0.968437	4.14823	0.0591291	1.32195	0.00960331	1.53251	0.00211258	1.86454	1.91712	2.12466	1.22828	0.00156053	0.206606	3.45986	0.0091439	20.9565	1.30978	1.27559
90	bmo-miR-2763*	UAUUAUGCUCAUUUCUUUGGAU	miRBase	3.44267	0.0817058	1.17445	0.0602554	0.0131747	0.00902468	1.85655	0.960176	0.0177313	1.46302	0.713798	0.242372	0.00141301	0.480578	0.0100198	1.10004	11.627	0.726686	0.942039
91	bmo-miR-2764	UGCAAAGUAGUGAACAUAAUUUAU	miRBase	3.29391	0.0779286	0.0087411	2.04566	0.0132328	0.00907433	0.0864102	1.43662	1.27904	2.25889	0.310039	0.00210775	1.04455	0.029013	2.92512	5.41522	20.2356	1.26472	1.5775
92	bmo-miR-2765	UUCGUAGAUAUUGUAGUUACUGG	miRBase	12.5958	3.4482	7.49925	8.29948	2.24865	4.76401	2.62348	3.02467	6.6335	7.79803	3.53669	0.00419333	3.76675	18.0098	18.1986	17.8078	120.259	7.51619	5.9985
93	bmo-miR-2766	UGGUAACUCCACCACCGUUGGC	miRBase	874.759	2173.13	1431.41	1902.56	1627.4	1611.42	1735.65	3853.88	2754.71	5328.8	2806.06	1575.39	3833.63	2827.67	2826.67	4654.47	41817.6	2613.6	1255.88
94	bmo-miR-2766*	UCAGUCUUGUCGAAUGGUG	miRBase	9.57532	7.75325	5.08107	11.7	4.91315	6.60303	0.0546834	2.12516	7.84634	4.09259	3.0474	0.946638	1.92378	15.2259	4.89892	10.5753	96.3626	6.02266	4.21324
95	bmo-miR-2767	CCGCCCUUCGUCUUGACUGGCG	miRBase	4.86205	0.0709863	2.63843	6.41774	0.0144555	1.14218	4.97768	0.00231307	4.26334	1.70009	1.31176	0.00294457	0.116104	6.43825	2.75322	53.689	90.4005	5.65003	13.0165
96	bmo-miR-2768	CAAGUAAAUCUCGUGCGGUUUG	miRBase	4.23918	0.071774	5.31567	11.7099	1.09415	0.373135	0.0811894	1.0612	3.32753	0.0701305	1.23812	0.00269325	0.00161456	0.633725	5.98839	3.44361	38.652	2.41575	3.19562
97	bmo-miR-2768*	AUUGGUUAAGAUAUUGCAUCGU	miRBase	5.12129	3.45699	0.00948574	3.49086	0.0139905	0.00992298	1.16993	0.0322018	2.39315	2.80868	1.52364	0.0761126	6.79062	4.98451	7.20607	6.61004	45.6975	2.85609	2.62982
98	bmo-miR-2769	CGGUGAAAUAUUUUGACCAAUU	miRBase	2.69513	0.0619313	0.136157	0.635373	3.43248	0.00855342	0.0690934	0.577506	3.59338	2.9976	0.114777	3.96112	1.09017	0.845241	3.56326	2.58966	26.3714	1.64821	1.53301
99	bmo-miR-277	UAAAUGCACUAUCUGGUACGACA	miRBase	419.908	909.914	856.543	993	967.498	840.623	914.886	1367.56	1167.85	1607.87	1451.05	903.705	1207.51	1256.49	1550.19	1773.82	18188.4	1136.78	351.709
100	bmo-miR-277*	AUAUCCGGCUCGAAGGACCA	miRBase	0.00283	3.34309	10.3648	12.4909	8.86093	14.2132	5.9714	10.9188	9.87709	12.2059	7.85906	4.246	10.8683	17.9872	16.9198	17.9498	164.079	10.2549	5.18898
101	bmo-miR-2770	UCGUGCCAGGAGUGCGUUUGC	miRBase	4.22085	0.0632902	3.50595	0.0502835	0.0130026	5.71674	5.92457	1.92836	2.95251	4.96647	0.245556	3.22386	0.00160589	3.11603	2.79035	1.06136	39.7808	2.4863	2.08433
102	bmo-miR-2770*	UAGAUAGAAUUCGUCGGUGGAUAA	miRBase	6.20162	4.48995	10.6473	4.48505	3.97922	10.4315	0.0638806	2.99413	7.1231	2.8815	0.00665718	0.00347402	4.36732	8.18862	5.86427	4.92086	76.6484	4.79053	3.28944
103	bmo-miR-2771	UUAUCCCCGUGUACUGUUAG	miRBase	1.17522	3.55809	5.59442	1.72535	4.45113	0.00966924	0.0804449	0.216143	0.01764	6.52507	0.00609468	0.00259685	2.56699	2.0794	5.52415	2.09078	35.6232	2.22645	2.2693
104	bmo-miR-2771*	AUAUUAUGCAGAACACUAAUGU	miRBase	1.71361	1.65647	3.80053	0.0587002	0.34255	0.95843	0.0863829	0.48935	1.88235	6.30416	0.00589667	0.00226016	0.0991294	0.0301722	2.1888	0.00939829	19.6282	1.22676	1.74009
105	bmo-miR-2772a	UAACAUUACGAGGAUGGGUUUAGUUA	miRBase	3.30782	13.8439	6.10434	29.1483	5.71365	2.39405	5.37611	4.29837	2.06343	13.2792	0.603074	3.12794	8.44484	6.92935	5.63249	7.04598	117.313	7.33205	6.86312
106	bmo-miR-2772b	UGUUUGAGUUCUGGACCUGGA	miRBase	9.79383	22.1684	12.137	29.2668	9.55474	5.65413	11.2212	6.04945	8.54788	15.8329	6.60537	0.99636	7.56429	7.64894	19.9355	15.0263	188.003	11.7502	7.18897
107	bmo-miR-2774a	UGUUUGAGUUCUGGAUCUGGA	miRBase	20.314	12.3003	8.15272	31.7716	15.002	18.589	19.8666	12.3952	17.3413	18.9546	4.83486	6.62085	19.9776	13.8624	22.1123	41.3805	283.476	17.7172	9.15117
108	bmo-miR-2774b	CUCGGUGGAAGAUCGUCCCU	miRBase	18.7823	4.88168	2.00997	23.6533	7.49296	7.55854	4.75755	7.72559	16.9681	11.113	2.77529	6.18408	7.66721	9.40373	6.86627	7.23315	145.073	9.06704	5.91258
109	bmo-miR-2774c	CUCGGUAGAAGAUCUUCCCUUU	miRBase	25.4934	7.3409	5.31787	24.7577	6.30572	9.36001	3.10692	7.1288	17.2591	12.8114	1.70501	1.14257	6.30966	8.99093	20.3144	12.2216	169.566	10.5979	7.68003
110	bmo-miR-2775a	CUCGGUGGAAGACCUUCCCUU	miRBase	9.17604	2.82631	2.6026	7.75187	0.432248	3.61686	0.0597018	5.70434	5.75791	11.8813	1.08438	2.13762	3.12246	4.17933	0.011029	6.82981	67.1738	4.19836	3.4329
111	bmo-miR-2775b	CGCGGGAGAAAAGUAGGACAUU	miRBase	9.9343	7.84419	3.81248	11.1003	1.752	1.11723	0.173936	9.42036	8.19711	14.4201	0.0926746	0.00369291	6.07372	4.0115	11.8233	8.88869	98.6655	6.16659	4.68724
112	bmo-miR-2776	AGUAGGACGUUUCCUCCCGCGUG	miRBase	141.615	405.085	171.972	227.352	70.2415	36.6157	167.988	339.669	397.884	499.365	35.662	24.7666	182.992	100.771	31.2555	159.084	2992.32	187.02	149.476
113	bmo-miR-2777	AGAGUACGCAAAAAAACAAUU	miRBase	4.64735	14.1609	2.85529	5.04798	4.74375	4.01151	0.791116	0.00225409	18.9464	0.00186664	10.93	15.6549	21.2817	0.0274005	5.26571	0.00991329	108.378	6.77363	7.14152
114	bmo-miR-2777*	AGGGACCUUGCCUGGGUUAU	miRBase	22.8866	151.9	12.3828	10.0876	12.0065	22.97	29.9945	3.39269	25.5158	0.624485	21.6656	19.2011	32.0961	8.07071	9.76212	0.0117703	382.569	23.9106	35.5605
115	bmo-miR-2778a	AGAGCGCAGGGGAGGUGCUUAG	miRBase	278.794	917.444	790.739	508.894	121.177	156.101	471.508	717.2	924.311	882.276	167.76	176.799	530.124	212.168	174.844	257.659	7287.8	455.487	302.775
116	bmo-miR-2778a*	GUUUUUUUGUAUAUCCUGC	miRBase	2.81892	7.415	0.00884661	0.0566317	0.0133997	3.80348	0.9953	0.0020552	6.07999	0.00171982	8.77411	3.7948	10.0674	0.0288232	5.4111	0.00894442	49.2805	3.08003	3.51746
117	bmo-miR-2778a-2*	CAGAGUACGCAAAAAAACAAUU	miRBase	2.04528	9.71371	1.42038	0.0495244	1.86234	0.00905247	0.0678891	0.14101	6.19401	0.272183	7.41659	5.78033	13.2258	4.76786	11.635	0.00939568	64.6104	4.03815	4.49468
118	bmo-miR-2778a-4*	GUUUUUUUGCAUAUCCUGCA	miRBase	2.54122	10.3507	5.47681	0.0532038	0.013045	0.00917914	0.0758	0.242195	5.61639	0.00164298	10.8393	5.67134	8.56626	3.60057	6.32644	0.00911805	59.3932	3.71208	3.92218
119	bmo-miR-2778b	GUUAUUUUGCAUAUCCUGCA	miRBase	7.13722	10.2024	2.02134	1.14758	57.067	1.74622	5.22929	8.45424	9.41383	58.6784	15.4903	0.00440473	20.2342	29.652	7.69289	1.60056	235.772	14.7357	18.5595
120	bmo-miR-2778c*	CAGAGUAGGCAAAAAAACAAUU	miRBase	6.36565	10.5447	6.3679	7.78716	5.23391	3.44696	3.01709	13.6111	12.6991	39.9249	22.7873	0.137724	11.4735	8.79213	7.06476	0.011354	159.265	9.95408	9.77959
121	bmo-miR-2778d*	CAGAGUACGCAAAAAAUCAAUU	miRBase	30.0015	82.6064	37.903	14.8552	12.5406	11.3609	17.3447	93.8918	71.8362	188.887	25.599	5.91638	51.926	18.5748	24.854	0.853481	688.951	43.0594	47.824
122	bmo-miR-2779	CAGAGUACGCAAAAAACAAUU	miRBase	221.659	81.0387	95.7527	63.059	114.444	44.7553	68.3992	61.3591	99.8701	152.617	108.325	126.447	73.7617	102.083	92.6012	54.2887	1560.46	97.5288	43.6441
123	bmo-miR-278	UCGGUGGGAUCUUCGUCCGUUU	miRBase	109.407	362.698	350.364	644.078	377.446	297.388	222.772	224.252	259.346	196.522	451.221	449.919	310.361	312.273	545.763	334.594	5448.4	340.525	134.702
124	bmo-miR-278*	GUAGAAAGUUUGGAGGUGGAU	miRBase	21.1658	30.9324	34.2745	41.3745	18.4455	18.3419	17.1488	10.2961	21.5797	22.7253	27.197	4.49854	23.0909	35.3411	32.4998	12.1507	371.063	23.1914	9.96922
125	bmo-miR-2780a	CCGGACGAACUUCCCAGCUCGG	miRBase	5.03689	15.4983	9.81531	4.99336	9.86379	0.0101495	2.78615	0.00240148	6.41317	6.5478	12.5038	4.4945	7.23415	0.890158	0.191993	0.0103546	86.2923	5.39327	4.76244
126	bmo-miR-2780a*	AAGGGUGUUAAAUGAAGACUUAU	miRBase	3.56398	94.6297	4.03398	0.969481	3.73589	0.00958434	0.0658649	0.00224513	9.45117	4.52227	11.957	5.04246	8.51329	0.965823	2.995	1.41495	151.873	9.49204	22.9777
127	bmo-miR-2780b	AAUCGUUUGAAUGCUCGUCUAA	miRBase	3.78858	7.63778	1.14662	3.22376	4.24512	1.34475	1.88853	0.876158	5.50352	1.61578	9.1076	11.2627	6.59304	5.03321	2.04802	0.604821	65.92	4.12	3.19403
128	bmo-miR-2780c	AAGGGUGUUAAAUGAAGACUUAA	miRBase	4.82619	7.31576	2.04216	0.0460288	5.17852	0.375643	2.14707	0.151839	9.46723	0.470477	11.6379	2.97139	5.36036	7.40962	2.34255	5.15076	66.8935	4.18084	3.48977
129	bmo-miR-2780d	AAGGGCGUUAAAUGAAGACUUAG	miRBase	0.198072	0.0609803	2.23096	0.0475652	0.499442	0.582049	0.0683494	0.00194531	3.74121	5.25236	8.18798	5.64197	4.70732	0.874022	3.4976	1.61659	37.2084	2.32553	2.54708
130	bmo-miR-2781	AAAGGUGUUAAAUGAAGACUUAG	miRBase	42.1367	13.1979	16.7414	12.6333	24.336	32.1589	89.0476	10.5207	34.1511	15.6142	38.6632	14.5634	22.9722	4.17381	6.21825	0.171314	377.3	23.5812	21.3851
131	bmo-miR-2782	UACCAGAUGUUAGAUUGAAGGAG	miRBase	1.87385	7.40144	4.81597	0.769963	6.42882	2.59532	5.79905	0.455767	8.73164	9.02588	12.1909	6.72314	8.63607	1.86829	3.85765	0.0104179	81.1841	5.07401	3.61969
132	bmo-miR-2783	ACUUGCUGUAUGAAAUUGGCGAC	miRBase	8.23912	7.94685	8.14754	2.41749	15.4054	4.96364	16.5523	4.35486	14.3828	30.1626	15.6666	8.9243	18.0046	11.3398	8.23892	2.85325	177.6	11.1	7.10549
133	bmo-miR-2784	CGGGCGAGGGUGUGGGUGUGGCG	miRBase	8.6692	9.96001	8.82349	8.06974	13.9064	7.66112	17.4488	6.84508	13.7707	21.2774	12.293	10.6287	13.7507	12.6695	17.7241	0.0607517	183.559	11.4724	5.06661
134	bmo-miR-2785	ACUCGGCGGCGAGUGUGUGUGU	miRBase	8.51205	9.22703	11.2994	3.03482	9.10844	8.35317	14.0473	4.71436	7.7917	12.4238	14.1573	0.00444579	11.3842	7.42684	8.03347	1.31924	130.838	8.17735	4.1904
135	bmo-miR-2786	UGCAGUGCGGAACGAGGCUAA	miRBase	11.7325	8.9082	5.36543	5.71528	7.29086	14.0754	41.5797	3.67403	13.3434	17.6004	17.2862	4.38454	10.029	2.2937	6.47708	3.96041	173.716	10.8573	9.50564
136	bmo-miR-2787	AGGUUAUGCAGGCGAAGGAAUA	miRBase	3.149	12.3871	0.00968436	4.91833	5.72522	4.97599	48.8011	10.9933	18.9748	25.4429	60.6867	18.7427	22.8777	4.80994	9.80669	0.0110042	252.312	15.7695	17.2296
137	bmo-miR-2787*	UGAGAAAGUUCCACGAUGUGCAUG	miRBase	2.1228	0.613399	2.48189	0.0484544	3.65504	0.756498	8.35981	0.00218681	3.85133	9.64434	10.0677	1.41787	2.50077	0.0265533	5.02411	1.34572	51.9185	3.2449	3.37554
138	bmo-miR-2788	UAUCUUGAAUUUGAUUAGCACUAAA	miRBase	4.58267	0.185175	0.00889807	1.18549	7.13282	0.264768	6.03104	0.997116	10.1133	13.0213	12.6416	3.80015	4.95745	4.08627	0.98923	6.14675	76.144	4.759	4.27788
139	bmo-miR-2789	UGGGGUUUCAAAGCGGUAUGUG	miRBase	86.7666	17.8269	25.9349	26.051	32.82	49.0587	103.669	30.7737	43.3451	67.9171	64.2913	19.0228	45.9095	3.26466	7.33978	8.55383	632.545	39.5341	28.9837
140	bmo-miR-2790	UAAGAACUGUAUUUUGUCCAAA	miRBase	7.23519	4.68006	0.617163	6.19632	2.53571	0.010923	15.7422	0.00251154	8.45019	7.12844	14.2193	0.00335422	5.04674	0.631347	2.09097	1.44806	76.0384	4.7524	4.917
141	bmo-miR-2790*	UGGAUAAAGAACAAUUCUUAAA	miRBase	2.14552	1.7661	1.37206	0.0501598	0.843834	0.00945358	11.5669	0.641462	8.22223	7.00143	7.8757	4.00806	5.15161	1.1646	0.0111313	0.881107	52.7114	3.29446	3.59868
142	bmo-miR-2791	UUUUCAUAACAGCUCUGUCAGC	miRBase	5.82207	6.66324	15.969	6.51232	4.26224	3.68131	12.6107	0.09129	14.8929	11.1091	10.7758	8.74945	10.2934	9.12977	13.2161	6.682	140.461	8.77879	4.31971
143	bmo-miR-2792-3p	UAGAUUAGAUAGCGAUUCCAUU	miRBase	0.678861	0.0646953	1.56337	3.61679	1.9929	3.06193	11.2345	0.00224495	5.44124	8.32974	6.092	2.44359	2.49784	0.0273245	3.68942	0.00948434	50.7459	3.17162	3.23039
144	bmo-miR-2792-5p	UGGUAUCGUUCUUUAAUCAACA	miRBase	3.404	4.34695	5.93838	0.0454571	3.65816	0.325167	6.31688	1.22458	6.44092	10.1166	5.20219	0.795778	6.45777	4.66068	4.14448	1.43366	64.5117	4.03198	2.76544
145	bmo-miR-2794	ACGGCGACUUUUCGUAGCGA	miRBase	2.1396	1.51282	7.79298	0.0411725	4.30277	1.10187	7.83185	78.7055	7.40181	13.1883	8.92041	9.15803	6.60346	1.62116	8.32505	2.02004	160.667	10.0417	18.6934
146	bmo-miR-2795	CAAGUUUGGUGAUACGCGGGCGC	miRBase	12.4725	11.7694	14.7242	7.82107	16.4106	9.79582	16.8978	6.38355	13.2597	19.6821	19.6332	17.1388	13.7315	16.8811	24.4629	22.6636	243.728	15.233	5.02596
147	bmo-miR-2796-3p	GUAGGCCGGCGGAAACUACUUGC	miRBase	4.03674	5.73325	8.33937	0.891127	10.9732	4.00065	9.3079	5.33759	7.2279	15.3917	11.9096	4.95942	10.325	7.0297	5.70405	0.886546	112.054	7.00335	3.92615
148	bmo-miR-2796-5p	AGGGGUUUCUUUCGGCCUUCA	miRBase	1.52916	4.81912	5.33589	0.0459134	3.80368	0.00961649	7.08104	3.77764	7.26276	9.17636	12.9584	1.01478	4.76354	4.55763	5.04114	7.14119	78.3179	4.89487	3.41894
149	bmo-miR-2797a	AUAAGUAGGUUUUAUUCGACUU	miRBase	2.19153	0.059891	1.26694	0.0485394	3.12273	2.64496	7.92172	2.34149	4.48853	8.05147	13.1979	2.22506	2.71205	4.78151	0.0109276	0.00926069	55.0745	3.44216	3.61616
150	bmo-miR-2797b	AUAAGUAGGUUCUUAUUCGGCU	miRBase	4.63108	2.17403	0.131446	1.33128	5.41197	1.6781	12.6108	1.70429	8.45202	10.4984	13.7117	0.909812	2.14746	1.49349	5.83435	0.405767	73.126	4.57037	4.46714
151	bmo-miR-2797c	AUAAGUAGGUUUUAUUCAGUUU	miRBase	1.47024	4.16659	1.27636	0.86342	0.0137636	0.00975131	11.3436	0.00224852	6.53272	8.23187	10.5086	3.73925	2.95615	0.0283478	1.3274	0.406592	52.8769	3.30481	3.84141
152	bmo-miR-2797d	AUAAGUAGACAUUGUCCGGCUU	miRBase	3.42723	3.59502	3.36809	0.0482719	4.3573	1.13185	10.9884	0.680867	7.98941	8.79219	13.7676	1.7354	1.65728	5.01218	0.0116209	0.365854	66.9285	4.18303	4.15709
153	bmo-miR-2798	UGUGCGACAGAGAUAGCGCUCG	miRBase	1.83563	5.63823	7.42359	1.20065	8.41704	3.42618	8.76512	4.83989	16.0881	12.3916	15.043	3.61708	5.52987	6.75298	12.0137	5.92928	118.912	7.432	4.45883
154	bmo-miR-2799	AGAGGUUUAUGAACAUGAUGAG	miRBase	1.12258	0.077192	0.00908282	0.0582605	0.0134869	0.00945057	20.0799	0.00210142	8.99978	6.82043	9.57377	1.32808	0.195227	1.37829	0.0105597	3.22174	52.8999	3.30624	5.55472
155	bmo-miR-279a	UGACUAGAUCCACACUCAU	miRBase	9.07387	45.0454	24.1834	14.9257	16.9179	14.3354	32.165	56.2181	53.1123	203.401	27.89	15.8256	34.6957	34.6691	15.494	14.1457	612.098	38.2562	46.3727
156	bmo-miR-279b	UGACUAGAUCUACACUCAUUGA	miRBase	126.178	627.843	466.756	486.129	352.267	215.93	341.939	711.667	740.049	922.444	442.729	322.638	554.084	464.194	323.903	905.061	8003.81	500.238	230.912
157	bmo-miR-279b*	AUGGGUAUAGGUCUAGUAU	miRBase	0.20663	10.3846	4.91291	4.21954	0.988416	1.56846	13.9783	2.47863	7.35975	10.3047	11.2742	0.381136	5.51343	0.0272937	4.22762	1.9251	79.7506	4.98441	4.44873
158	bmo-miR-279c	UGACUAGAUCCAUACUCGUCUG	miRBase	0.00296845	15.6915	11.3018	13.5242	16.8002	7.8664	15.9749	6.70808	14.193	15.3178	15.0032	4.11105	5.45328	11.0663	6.58184	12.783	172.38	10.7737	5.03992
159	bmo-miR-279c*	GGGCGAGUUUGCUUCUGGUUCA	miRBase	0.00263488	7.61896	6.52314	0.0446744	5.73304	7.50138	13.253	4.06716	6.39114	13.4998	13.2089	5.53037	5.22296	10.36	9.56487	10.8337	119.356	7.45973	4.1887
160	bmo-miR-279d	UGACUAGAUUUUCACUUAUCCU	miRBase	5.44635	20.1736	4.67916	2.79988	5.02567	0.00985481	8.98675	10.2941	11.827	28.2833	11.4416	5.36815	3.5006	0.0264816	9.30275	0.0105912	127.176	7.94849	7.59759
161	bmo-miR-279d*	GAUGAGUGACCGUUUAGUUCAA	miRBase	0.777684	2.53725	4.35514	0.0513064	0.80089	0.00970794	9.74458	3.0972	6.97159	9.10731	9.7521	1.7988	0.972389	5.17248	0.0113935	0.378127	55.5379	3.47112	3.61619
162	bmo-miR-279e	UGACUAGCGAUACACUCCGGCU	miRBase	0.68874	3.8468	2.02266	1.37382	4.6054	6.28414	4.05758	3.00385	10.5717	8.48437	10.3085	5.21359	5.27018	1.23104	10.3429	5.38599	82.6913	5.1682	3.2918
163	bmo-miR-2800	AGAAUAUUGUGUCUUGUAAACUU	miRBase	0.42329	0.0783923	0.424379	0.0568743	0.0131903	1.60489	0.0868053	0.00197914	3.55548	3.39979	9.8061	0.00211803	1.37746	0.0288429	2.33122	0.383118	23.5739	1.47337	2.53059
164	bmo-miR-2801	GUGGAAUCUUGUGACUUUGUAAAG	miRBase	1.52254	0.553172	11.0007	5.22849	0.470509	0.0102644	9.29354	0.0501506	4.46611	5.21408	8.35021	0.262772	0.138983	0.459214	0.0117718	0.00992757	47.0424	2.94015	3.79839
165	bmo-miR-2803	UGGACGUUACCAAUGCCAGGGA	miRBase	2.09889	4.02465	7.1282	3.66387	8.93611	8.44498	10.2145	5.85093	9.78657	11.9974	13.828	5.21478	8.88327	5.28549	5.84311	11.1087	122.309	7.64434	3.28756
166	bmo-miR-2804	UUUGCAUUGUAAUACACUGUUA	miRBase	1.0573	3.03946	2.7629	0.0501347	0.0135366	0.925063	6.03851	0.566445	6.23443	4.51252	9.01906	1.26064	0.21263	2.63336	0.509963	2.80292	41.6389	2.60243	2.63983
167	bmo-miR-2804*	GUAGUGUAUUACAAUACAAAGU	miRBase	1.63335	0.0616977	4.57227	2.48586	0.0132842	0.0094922	6.6929	2.27444	7.61029	3.89108	10.3368	0.614341	2.7697	3.14827	0.379268	1.6679	48.1609	3.01006	3.0061
168	bmo-miR-2805	UUCCUGACGAACCACGGAAA	miRBase	149.755	537.104	828.45	610.478	1269	941.069	588.871	1561.66	1108.71	3402.96	666.796	1836.11	945.378	1088.6	1154.14	1512.15	18201.2	1137.58	742.468
169	bmo-miR-2806	CUUCUCUAACCGAUACUGCAUG	miRBase	0.00240726	2.10832	0.00985858	0.0594983	0.0144732	2.50633	10.1505	1.41516	7.99237	5.12899	7.68198	0.0849696	0.00174513	5.53358	7.00224	1.83521	51.5276	3.22048	3.48374
170	bmo-miR-2807a	UUCCAGCUGCAUACAAAUUUCA	miRBase	1.25519	3.71752	2.64106	8.64261	1.28868	1.00943	10.6527	2.53294	5.40952	6.14978	7.15066	0.00316041	0.376173	0.0307182	0.0124002	0.0810666	50.9536	3.1846	3.42284
171	bmo-miR-2807b	CAACUGUUUCAACUCCAUACAA	miRBase	0.0247545	0.0736559	0.0692037	4.57228	0.159372	1.4413	1.33896	0.00211688	4.26625	2.96798	5.71406	2.31903	0.287497	0.0285679	0.360043	0.687718	24.3128	1.51955	1.89018
172	bmo-miR-2807c	UACGACGAUGCGACAAAUAUGACA	miRBase	0.232646	3.14714	0.00959703	0.0532225	0.326166	2.1089	15.8326	0.900117	8.19131	6.6454	8.40155	1.22858	0.00177772	11.0057	4.23562	4.71869	67.039	4.18994	4.68894
173	bmo-miR-2807c*	UCAUAUUUCGCAUUGUUGACG	miRBase	0.652018	302.877	5.49801	0.0572156	0.0145585	0.312153	4.68221	0.00235712	2.8684	2.8157	4.4737	1.12549	0.907054	0.0300738	0.926861	0.00993717	327.253	20.4533	75.3361
174	bmo-miR-2807d	CAGCUGCAUACAAAAUUGGGC	miRBase	2.24133	0.059219	9.31916	0.746894	0.359278	0.00947357	9.50318	1.76632	3.88673	6.91114	7.4619	0.893868	0.603367	8.39362	2.38195	0.870722	55.4082	3.46301	3.56567
175	bmo-miR-2808a	CGUAGAAUCUACCAUCGGAUCG	miRBase	3.31584	2.32631	11.7308	10.7365	0.0143605	0.0104626	14.2355	0.0210212	9.21402	6.16306	9.94968	2.75179	0.0391055	9.97121	13.1671	0.25307	93.8999	5.86874	5.3115
176	bmo-miR-2808a*	CGGUGGUAGAUUCUGCGAAGUACG	miRBase	3.29374	0.0654945	7.7256	4.23464	0.174318	3.01621	17.6348	1.0212	6.20423	7.74619	8.8072	0.00331591	0.00186459	5.61189	6.63349	3.67452	75.8487	4.74054	4.58348
177	bmo-miR-2808b	CGUAGAAUCUACCAUCGGAUC	miRBase	2.9028	1.33029	14.3846	8.58543	1.04055	1.51986	6.66559	0.0025294	7.76222	5.82407	9.69519	0.00355238	0.45143	9.5053	0.263415	6.87205	76.8089	4.80056	4.44175
178	bmo-miR-2808c	UGGUGGUAGAUUCAGCGAAACA	miRBase	3.55143	0.728524	8.27198	7.38928	0.0141717	0.097655	4.19596	1.18572	7.51358	7.28372	10.4184	0.157891	0.00180252	5.03595	6.50378	4.1614	66.5113	4.15695	3.481
179	bmo-miR-2808d	CCGGCGAGAAGCUCGGUGUGCU	miRBase	9.37464	1.72951	6.13792	7.47487	0.0132348	1.35258	8.09885	3.80577	10.2488	6.86136	9.13936	3.70747	4.85777	12.7158	8.28478	623.927	717.729	44.8581	154.458
180	bmo-miR-2808e	UGAGAAGAUCCGGUGAGUAACU	miRBase	1.4398	0.0726754	7.61168	0.0565947	0.0136694	0.00974752	24.541	0.00215466	5.23636	4.35831	8.24936	1.62295	0.00162176	8.29124	0.250903	6.23639	67.9944	4.24965	6.31467
181	bmo-miR-2809	GAAACAGCGAACGGAUCACCUGAU	miRBase	11.1113	12.4168	12.7357	16.7734	8.32522	4.72885	15.8346	4.67826	15.7148	9.78309	16.521	3.9963	4.92642	18.1574	10.7422	19.3039	185.749	11.6093	5.18089
182	bmo-miR-281	ACUGUCAUGGAGUUGCUCUCUU	miRBase	37.1517	166.843	108.012	214.212	110.996	55.1705	49.4401	74.0497	54.8673	60.6431	168.323	95.8323	70.978	98.49	139.237	179.53	1683.78	105.236	53.8074
183	bmo-miR-281*	UCAAUGCCUGCUCUAUCGGUUC	miRBase	310.963	362.562	299.135	533.318	342.39	324.98	220.959	372.703	282.426	362.196	478.123	525.323	425.51	598.58	677.653	1323.97	7440.79	465.049	260.676
184	bmo-miR-2810	AAGAGAGCUAUCCGUCGACAGU	miRBase	0.0281693	6.40705	4.47701	1.46095	2.47161	0.175223	3.37017	2.90277	5.49525	3.22971	4.80049	0.00333502	0.573981	1.27721	3.15518	1.78388	41.612	2.60075	1.99503
185	bmo-miR-2812	AGAUUUUCGAGAACAGCUAAUU	miRBase	2.93059	0.056946	3.44986	0.0461701	0.012717	2.366	7.36762	0.760603	4.42404	3.36298	4.04633	0.966254	4.92336	4.50389	3.3545	3.25618	45.828	2.86425	2.06976
186	bmo-miR-2813	CAGGCUGUAAUAGAAAGGCU	miRBase	0.459264	2.04011	2.01148	0.0566041	0.0139868	0.633053	6.44037	1.14789	3.54777	0.566223	4.33566	2.1834	0.00168622	6.29354	2.61437	0.00955005	32.355	2.02219	2.14643
187	bmo-miR-2814	UUCUAGAUUAAGCCGUUGGAA	miRBase	1.28096	12.1805	4.04276	3.84334	0.0158549	0.0111789	5.47276	0.00240208	3.75248	2.99473	4.61958	0.00256687	0.00177542	0.0341888	2.06166	0.0104111	40.3271	2.52044	3.24624
188	bmo-miR-2816	UACAAAUUCUGUGGUAGUAGGU	miRBase	4.15391	8.23772	3.86744	0.0474632	1.76461	0.192175	6.14444	0.96658	7.9462	3.30721	3.92928	0.416623	2.38471	3.83504	5.17487	2.0919	54.4602	3.40376	2.55325
189	bmo-miR-2817	CUCGAGUGAGGUAGAGUCGU	miRBase	4.91595	1.2293	1.73342	9.48565	3.68475	3.26485	5.6189	0.392596	6.19013	4.93549	6.57772	0.27619	4.26108	9.98172	9.82151	1.32735	73.6966	4.60604	3.23737
190	bmo-miR-2818	AACAAGACUGCGUAGACCGAG	miRBase	2.73572	0.0598387	5.24147	0.0481161	0.330398	0.755541	4.83283	3.42587	3.568	3.34326	4.41874	1.18663	2.95377	1.24032	1.71955	0.00921945	35.8693	2.24183	1.79601
191	bmo-miR-2819	CAAGGGAAGAUAUCUGUAUG	miRBase	2.30105	1.03692	6.69575	3.31995	0.333643	5.68684	7.47695	3.65261	9.53657	4.11036	10.6383	0.121937	3.59791	19.1619	9.77433	5.30716	92.7523	5.79702	4.83801
192	bmo-miR-282	ACCUAGCCUCUCCUUGGCUUUGUCUGU	miRBase	2.52159	5.42017	4.34588	7.96081	0.014699	0.0108328	12.6704	2.2809	7.41754	0.126658	4.89568	0.810395	0.00185668	12.7409	2.80305	5.44237	69.4638	4.34149	4.17638
193	bmo-miR-282*	AUAUUCGAUAUGUGAACGGUU	miRBase	0.00247604	1.87046	3.04852	9.54981	0.908129	0.0102241	3.41869	3.84017	5.87897	0.239095	3.182	2.65343	4.31647	2.98108	6.34108	3.41357	51.6542	3.22839	2.52529
194	bmo-miR-2820	ACAUAGCCUGAUAGAGGUUACG	miRBase	2.35684	0.0653857	5.14208	2.47328	0.198319	0.00972051	5.13763	2.50814	7.05441	2.36417	3.55441	3.05605	0.00166055	5.99703	0.0356641	5.36828	45.3231	2.83269	2.37441
195	bmo-miR-2821	CAGCAAGAUGGAACGUGAAUA	miRBase	4.05566	5.09282	12.7955	4.66497	9.97283	10.4918	5.08997	10.1465	11.3338	8.59746	5.64848	4.42794	7.80468	12.3293	16.2843	12.9913	141.727	8.85796	3.756
196	bmo-miR-2822	GUCACGUAGGGCACCGGUGA	miRBase	0.660684	7.76777	6.36667	0.0497689	1.11994	2.00215	5.66569	2.73008	4.37412	4.17596	2.08762	0.00351276	2.90124	3.37234	6.41948	8.61566	58.3127	3.64454	2.7051
197	bmo-miR-2824	AGGGAUAUUUUACUCCGCUU	miRBase	5.19805	37.7118	19.9866	48.7896	3.92932	9.65298	11.9432	6.03211	9.67691	8.62955	6.13208	0.570946	9.59477	19.509	9.27115	14.1583	220.786	13.7992	12.7415
198	bmo-miR-2825	AACUUCAAACCGCCACAGGUAACC	miRBase	0.17671	0.0580855	3.73664	2.83267	0.0128464	2.74819	3.7878	3.96467	6.36776	4.36467	1.95336	2.46423	1.16771	0.173938	4.15045	9.02744	46.9872	2.9367	2.4665
199	bmo-miR-2826	CAGGAUCACGAAGAAGCUAU	miRBase	0.69861	0.055486	4.79756	0.0454501	0.975025	3.77371	6.30657	1.0328	4.78254	2.60116	1.44791	2.22066	4.51607	3.5718	0.886798	6.36774	44.0799	2.75499	2.14872
200	bmo-miR-2827	AAAAGAUCGAGGAUCCGAUAUUG	miRBase	0.307405	4.19685	3.65528	0.0506182	3.45276	4.39994	4.85072	3.75308	3.06078	0.023028	0.816549	0.107428	2.2901	4.85044	17.1147	0.721827	53.6515	3.35322	4.10133
201	bmo-miR-2828	CAGACUAUCAGUACGUACGCUG	miRBase	0.924327	5.18128	1.63639	0.0539221	0.0139848	0.336905	2.90017	2.18402	5.87559	2.13377	0.298666	0.329462	0.997949	2.99627	3.01583	0.00980715	28.8883	1.80552	1.82317
202	bmo-miR-283	UAAAUAUCAGCUGGUAAUUCU	miRBase	1.51102	1.02425	3.20428	0.0553616	0.0141708	4.03547	8.90145	0.00233449	7.14095	3.80754	0.0059867	1.11577	1.14366	6.76075	2.78902	0.00957669	41.5216	2.5951	2.86241
203	bmo-miR-283*	UCAAACAGAGCGCCAGCGCUAU	miRBase	7.86849	0.0531036	5.87593	3.27739	0.62766	5.47797	4.97321	2.94153	6.55461	7.31766	1.25925	0.906023	1.41065	4.58188	6.08665	1.39524	60.6072	3.78795	2.61137
204	bmo-miR-2830	CAGGCUAUCAGCUGGUAUACAG	miRBase	4.56166	6.69757	10.0154	7.15858	0.64123	13.0889	4.08046	5.83315	7.39139	8.04419	1.95939	20.1048	4.00288	2.49742	12.9656	1.9324	110.975	6.93594	5.10813
205	bmo-miR-2831	AGCGACUAUCUCAGGGCGCGCU	miRBase	3.73858	1.7653	1.31975	0.649804	0.0142838	1.34333	7.26867	0.745083	8.84658	1.28921	0.973022	0.041907	1.64141	1.7998	1.47053	0.476998	33.3842	2.08652	2.5032
206	bmo-miR-2832	UACAAACAAAGCAUUUGUUUGA	miRBase	5.71056	5.87115	0.617875	0.0542615	0.0149043	1.88961	8.09693	4.28077	44.2006	5.05163	0.00667196	0.00312933	0.220704	5.3511	8.8197	2.66315	92.8528	5.8033	10.6735
207	bmo-miR-2833	UUGGAUAGUGCGUUUUGGAUGUC	miRBase	8.0881	2.66407	1.62426	5.52452	0.0141081	0.0101459	4.06674	1.76089	6.98205	0.288588	1.45939	0.151373	6.03417	4.6275	5.43391	2.51882	51.2486	3.20304	2.65635
208	bmo-miR-2833b	AGAGAUUGGAAAUGUACUUUUUG	miRBase	6.38471	270.441	0.010621	3.18151	0.687611	0.0112697	11.5099	4.97495	4.55752	0.00199082	0.136511	0.102376	2.85722	8.55951	5.46813	0.423335	319.308	19.9567	66.8863
209	bmo-miR-2834	AGAGAUUGGAAAUGUACUUUU	miRBase	4.30214	6.99402	3.71462	4.11013	2.67521	1.89428	4.26125	4.70197	10.8332	1.39212	0.190128	0.113703	7.08049	3.48144	5.33702	6.16603	67.2478	4.20298	2.76393
210	bmo-miR-2835	UAAUAUCGGGACUAGACGAC	miRBase	2.97158	0.0721303	5.9367	0.054674	0.0138842	0.00957139	3.38876	0.93237	7.78743	2.47676	0.00607134	0.00254231	3.43397	3.80935	6.66378	6.44059	44.0001	2.75001	2.76169
211	bmo-miR-2836	UCACACAUUAUGAGCUUUAGGA	miRBase	8.65058	2.17084	18.7884	4.10123	0.226459	7.37436	6.48503	7.12259	13.5199	10.2564	0.381836	0.00407982	12.7509	18.3099	14.9133	8.65321	133.709	8.35682	6.12349
212	bmo-miR-2837	CAUCCCGCUGUAGACGACGC	miRBase	2.92109	4.51952	7.76559	3.86453	0.0131375	4.2099	0.0617466	5.76429	4.80871	7.04596	0.00605423	3.18298	7.3034	2.78706	7.09924	0.22677	61.58	3.84875	2.73989
213	bmo-miR-2838	AGAUGGUACUACGUGGGAAUG	miRBase	0.00253057	6.31205	3.86377	0.04886	3.4666	3.93927	2.67793	4.98079	9.39874	5.45304	0.471798	0.776694	2.72241	4.47783	8.13788	2.12345	58.8536	3.67835	2.76764
214	bmo-miR-2839	AAUUCAGCAAACUCACGGGAUAA	miRBase	5.58888	5.4788	11.8626	3.15998	4.19199	7.91755	5.60971	5.79161	6.46024	6.30977	0.00707444	0.0039134	7.4932	10.379	12.9081	2.98703	96.1495	6.00934	3.65511
215	bmo-miR-2839*	CGCUGGCGCACUGUUUGACGGU	miRBase	1.23717	5.88312	8.9134	0.0433867	13.553	9.64677	10.7287	12.2006	10.8153	15.4789	0.184642	0.336787	14.5965	9.85824	17.9381	3.21939	134.634	8.41462	5.90196
216	bmo-miR-2840	UAGGAACUGGAAGAAGAGGAGG	miRBase	5.77632	5.19175	6.3165	1.00203	7.97866	3.8979	13.7823	7.41265	11.4067	12.3218	0.00676179	1.18287	6.29721	7.30044	8.19696	0.0108339	98.0817	6.13011	4.22061
217	bmo-miR-2841	AUCAUAGUUAAGAGCUCAAAA	miRBase	3.24368	0.0578785	2.19446	0.0461581	6.14795	2.54639	7.38659	5.12518	5.44063	6.14382	0.00575948	1.72753	1.0834	0.025667	9.52913	3.49242	54.1966	3.38729	2.95951
218	bmo-miR-2842	UGAAGAUCCUCGUACUGGUGGCGC	miRBase	7.96806	10.248	7.28868	6.72288	7.45713	4.93114	20.9257	10.9858	13.3547	10.21	2.22382	2.10678	14.3897	6.42788	9.04592	4.66335	138.95	8.68435	4.77897
219	bmo-miR-2843	UCUAAGGAAAUUAGGUCGGAUACA	miRBase	15.3962	6.9191	0.928913	5.24992	9.45301	6.34204	59.305	7.35781	12.1868	12.6699	3.78582	0.134334	7.77738	7.61776	6.0175	13.169	174.31	10.8944	13.5811
220	bmo-miR-2843-1*	UUUGCGACGCUGUCUUCGUGAUCAA	miRBase	3.78091	0.0540664	2.44628	7.66047	3.15495	4.44087	3.55621	2.77296	6.5449	6.25729	0.578117	1.82867	5.10921	0.0251555	8.38084	1.04136	57.6323	3.60202	2.63918
221	bmo-miR-2843-2*	UUCGUGAUCAAGCCUGACCCCUUAAU	miRBase	7.76186	6.19935	2.14929	7.54155	5.70869	10.1222	2.96526	10.241	6.11057	8.47077	1.57329	0.0980291	6.07375	2.86684	9.56141	5.63121	93.075	5.81719	3.13341
222	bmo-miR-2845	CCGUUGCCAGCUGCUGUGCGUA	miRBase	25.5896	71.0558	52.7798	121.506	21.2177	13.6343	10.5101	6.8443	10.6002	10.2683	6.14964	3.13308	24.0607	50.7946	65.9873	57.3772	551.508	34.4693	32.7692
223	bmo-miR-2846	GGGAUUACUAAUGGCGUAGUGCG	miRBase	1.12207	8.21844	5.56044	7.33625	5.31599	3.65159	9.03893	6.74555	9.97462	11.3156	1.76201	0.00398127	1.70195	0.661633	4.92292	4.56457	81.8966	5.11854	3.48516
224	bmo-miR-2847	UAUUGUGUUUGUCAGUGCGGUAUA	miRBase	2.31601	6.64258	8.27613	14.815	5.04564	8.13458	6.08701	9.62604	16.173	8.20974	1.04286	4.3957	2.22328	7.60929	6.69715	9.43806	116.732	7.29575	4.10941
225	bmo-miR-2848	UUCGCGGCAGAAAUAGGCAAA	miRBase	10.6343	21.1642	11.6879	8.88923	8.04448	9.49421	1.38584	0.0023872	14.0198	6.79948	12.0517	12.8782	27.3012	0.0254114	18.1098	0.330005	162.818	10.1761	7.76257
226	bmo-miR-2849	AACUUUACGAUUAUGGACUCAG	miRBase	3.49649	6.55685	1.05805	6.59015	0.287093	4.71541	0.0731722	0.00217906	9.41195	0.00181503	9.13846	9.76828	9.70029	5.5052	1.5479	0.00964524	67.8629	4.24143	3.90358
227	bmo-miR-285	UAGCACCAUUCGAAUUCAGUGC	miRBase	3.90965	7.61945	4.58613	5.73826	0.734963	8.95232	5.18065	0.00237733	11.1854	0.0019645	7.19191	9.02901	12.7475	2.06308	12.406	0.348599	91.6973	5.73108	4.38517
228	bmo-miR-2851	UGUGAUGACUGUAUUAGAGAGA	miRBase	2.8063	7.35248	4.43458	0.0540455	0.0138749	3.02742	9.05361	0.00222988	6.82401	0.00184508	6.12265	4.74149	10.7211	0.517485	8.53921	0.00952731	64.2218	4.01386	3.73828
229	bmo-miR-2852	CAGAUUUCGGAUUUUUUGUA	miRBase	3.1157	7.04472	0.00958555	1.2839	1.83224	3.95037	5.52104	0.0023308	10.3372	0.00193149	3.40314	8.14942	17.1445	5.54743	5.74886	0.00994865	73.1023	4.56889	4.61187
230	bmo-miR-2854	UCUUUCAAAACUGCAGGACGG	miRBase	335.911	22.1043	38.0182	5.14822	53.6295	32.1932	94.1267	63.843	42.9676	332.328	30.8382	19.3369	34.1776	9.9128	18.7025	0.0120467	1133.25	70.8281	105.391
231	bmo-miR-2855	CGGGUAACUUUGCAUCGCUGGCA	miRBase	10.8337	6.856	12.0085	11.6958	6.86364	5.35197	5.59864	4.99036	10.2069	3.01621	8.50894	21.1522	21.321	15.6639	9.6199	0.796152	154.484	9.65524	5.84242
232	bmo-miR-2856	ACAUUCGAGAACCGUAAGACAA	miRBase	2.90118	7.12432	1.34345	3.07343	3.68983	5.99905	1.25304	0.918005	4.05087	2.68422	8.05445	5.74827	7.50656	1.20487	6.49725	0.128664	62.1775	3.88609	2.61247
233	bmo-miR-2856*	UUGUCUGUGGUUCGAGGGUG	miRBase	3.48084	12.3977	3.84989	4.60401	3.32703	4.78323	0.0599773	0.00227055	5.42417	4.53303	8.45499	7.22314	14.705	4.64908	5.5655	0.358514	83.4184	5.21365	4.02874
234	bmo-miR-2857	UGAUGGGACACAUACGGAACAU	miRBase	6.74982	10.2305	1.53201	2.6102	4.647	8.34764	5.30486	0.00971727	5.74392	4.30281	8.7284	12.1051	12.6848	7.95867	5.61707	0.0105041	96.5831	6.03644	3.87993
235	bmo-miR-2859	CAACUAUUGAUCGGGCAGGACAA	miRBase	44.1785	20.057	30.0748	19.0323	23.8092	14.1772	19.3422	6.69756	17.8101	13.5925	17.3711	20.9239	20.2455	13.5658	10.5568	0.0285121	291.463	18.2164	9.81514
236	bmo-miR-2860	CGCUGUAUGAUUGUCCGAGGUA	miRBase	6.38118	8.97442	13.4281	8.57854	4.81225	4.99919	4.54876	0.3858	1.29207	5.84302	9.69319	1.46693	14.7901	5.58922	7.63228	3.7156	102.131	6.38317	4.05135
237	bmo-miR-2998	AAGAACAGGAUGAGGUAGAUAAA	miRBase	4.66752	16.3644	5.01015	21.2203	13.935	7.91383	21.6895	2.99634	12.9089	6.83904	19.1172	0.00489254	16.8394	21.1786	10.2439	8.3886	189.318	11.8323	7.05889
238	bmo-miR-2999	CUGCGACGGACUAGACGCGCA	miRBase	9.52909	9.9223	13.4493	9.37033	14.3853	9.67867	6.393	1.82972	14.6653	8.70138	15.397	1.85765	19.554	7.15816	13.5023	1.47546	156.869	9.80431	5.25467
239	bmo-miR-2a	UAUCACAGCCAGCUUUGAUGAGC	miRBase	25.6077	76.0619	58.772	85.6929	71.1616	36.0797	44.0292	25.4125	46.5621	58.1356	76.4718	42.8433	82.4734	59.9906	89.0693	71.5684	949.932	59.3708	20.7812
240	bmo-miR-2a-1*	GCAUCAAAGUCGGUUUGUCAUA	miRBase	5.92533	11.9977	6.14684	11.5189	9.33234	5.22113	0.411593	0.00236896	4.25944	3.91976	10.3521	5.01929	12.3502	3.02174	1.09407	3.96902	94.5418	5.90886	4.08155
241	bmo-miR-2a-2*	CUCACAAAGUGGUUGUCGUAUG	miRBase	2.65097	3.48045	10.5836	3.88386	6.27796	7.33607	0.0581952	0.00223389	3.15967	12.1668	11.9282	4.67728	13.862	5.23957	1.56534	3.10438	89.9765	5.62353	4.37686
242	bmo-miR-2b	UAUCACAGCCAGCUUUGUUGAGU	miRBase	16.4365	55.4343	28.2645	46.9096	37.869	21.5058	30.6271	20.3341	24.2111	45.5852	37.89	8.16851	42.5747	29.2271	32.6942	35.7537	513.485	32.0928	12.3612
243	bmo-miR-2b*	UCGACAAGGUGGUUGUGACAUG	miRBase	4.73914	16.4815	7.62078	9.58901	9.70754	10.8529	10.6192	1.13983	13.6358	15.7434	6.95598	13.2523	17.1344	9.12838	9.89028	4.99584	161.486	10.0929	4.45601
244	bmo-miR-3000	CUGCGCUUAGAUGAAGACACUA	miRBase	1.64629	13.0518	20.7514	8.14336	19.4246	10.7604	15.1956	6.85773	9.87676	15.6053	15.8838	12.6538	20.1696	20.9355	9.0891	7.25387	207.299	12.9562	5.70997
245	bmo-miR-3001	UAAGUUGAAAGAAUUGUAGAUUUUGA	miRBase	0.88368	37.6646	0.00882883	0.0518141	5.4987	0.00922198	5.05475	0.920019	0.0167342	5.3351	5.74509	2.25835	9.30018	0.0274328	0.928819	1.38261	75.0859	4.69287	9.23583
246	bmo-miR-305	AUUGUACUUCAUCAGGUGCUCUG	miRBase	14.3861	8.21376	5.43689	5.08947	14.0797	11.6742	8.82867	5.12021	4.6613	10.4729	7.94397	1.61638	19.751	3.72489	9.48529	4.69502	135.18	8.44874	4.75814
247	bmo-miR-305*	GGCGCUUGUUGGAGUACACUU	miRBase	5.54235	6.30131	2.27842	2.35038	12.4129	7.48429	1.03682	3.15577	8.6219	7.77057	12.6256	3.29597	16.3715	3.59822	3.9243	4.84355	101.614	6.35086	4.334
248	bmo-miR-306	UCAGGUACUAGGUGACUCUGA	miRBase	7.90712	17.3581	2.78443	6.26031	16.8447	7.79527	14.3248	9.38701	11.4102	17.9595	23.5784	12.3022	18.0498	5.97083	12.5711	13.022	197.526	12.3454	5.5326
249	bmo-miR-306**	UGAGGCACGAGGCGGCUCUGA	miRBase	8.77133	10.5593	3.73425	11.8649	15.0421	13.2164	6.57238	4.33782	13.551	21.6262	9.09857	5.32852	15.7387	11.2313	18.0192	10.0323	178.724	11.1703	4.97591
250	bmo-miR-306-as	CAGAGCCGCCUCGUGCCUCAG	miRBase	11.7354	6.96489	9.54603	10.1104	13.3441	12.2243	7.30108	3.17211	8.83418	19.7344	19.7078	8.20209	17.2785	11.0968	11.5754	12.3679	183.195	11.4497	4.50711
251	bmo-miR-307	UCACAACCUCCUUGAGUGAG	miRBase	6.77748	10.5977	0.00965331	9.39425	7.86775	7.88391	8.45331	1.80561	12.6455	5.61791	12.6356	1.7135	11.7434	5.28071	6.51862	5.69257	114.638	7.16485	3.81811
252	bmo-miR-307*	ACUCACUCAACCUGGGUGUGAUG	miRBase	5.1156	6.11986	7.28509	5.82762	7.92824	6.21199	4.00835	2.10106	7.89643	5.35814	12.936	3.00595	9.03085	7.05364	1.02242	5.45009	96.3514	6.02196	2.85023
253	bmo-miR-308	AAUCACAGGAUAAUACUGCGAG	miRBase	4.34938	0.886093	5.96655	3.66353	6.28228	3.92888	6.45832	0.261246	7.44472	7.71291	7.50802	0.552145	8.21233	0.0256897	7.43832	8.36544	79.0558	4.94099	3.04555
254	bmo-miR-308*	CGUGGUAUUAUUCUUGUGAAUGU	miRBase	26.2907	239.841	41.3325	79.7697	11.0922	2.91352	31.4472	25.7706	33.0435	57.1695	31.9211	6.66823	74.1008	44.8487	12.7362	18.4068	737.352	46.0845	56.2835
255	bmo-miR-31	GGCAAGAAGUCGGCAUAGCUG	miRBase	105.562	119.364	141.157	109.111	129.905	73.8236	99.557	97.5424	168.463	139.007	185.716	143.56	218.046	187.275	265.255	472.953	2656.3	166.019	95.7224
256	bmo-miR-31*	CGGGUGCCACGCUGUGCUCUCU	miRBase	6.02209	7.4338	16.8314	4.05822	12.5444	10.9291	9.71166	1.34183	8.81914	11.2537	9.67466	9.64173	14.3562	4.72631	19.7084	13.1711	160.224	10.014	4.76837
257	bmo-miR-316	GGCUGUGUCACUUCGAGCCAGC	miRBase	4.48569	0.0487064	1.93883	2.18383	7.98289	6.40618	4.31781	2.34762	8.95605	6.85794	5.08883	2.02731	9.64602	42.9704	5.32276	3.532	114.113	7.13205	9.93736
258	bmo-miR-316*	ACGGCAAAGUGAAAAGGUCUCC	miRBase	2.45075	0.0495492	8.03505	4.12668	5.58447	4.05141	3.06995	0.667597	5.96547	5.66148	7.00738	13.9859	11.0936	1.41943	5.02552	0.867648	79.0619	4.94137	3.81083
259	bmo-miR-317	UGUCUUUUUCCGCUUUGCUGCUG	miRBase	23.2938	37.7147	23.6846	26.4532	35.2385	18.4454	28.3905	37.4567	51.0091	37.5508	59.8172	42.8078	34.6812	33.073	21.8297	37.1321	548.578	34.2862	10.9015
260	bmo-miR-317*	AGUGAACACAGCUGGUGGUAUC	miRBase	4.92446	4.26947	6.70097	0.960631	9.73671	12.6384	4.50136	3.98913	6.87173	12.831	9.26252	7.86267	10.3119	7.01495	11.4946	8.2778	121.648	7.60302	3.36434
261	bmo-miR-3203	AUGUCAGCUCAGUCAGUACACG	miRBase	5.12033	6.10349	8.11101	5.92547	8.06151	6.04758	7.02192	3.03435	10.4167	13.2309	11.6783	11.1766	9.75752	3.55199	11.5455	11.2244	132.008	8.25047	3.13364
262	bmo-miR-3203*	UGUAUUGAAAUAGCUUGACGUG	miRBase	7.16463	0.0865561	0.00869016	2.58516	6.34192	5.57919	4.32497	0.00215901	6.47134	7.58295	5.63815	2.2472	4.05408	0.026174	11.6881	3.89718	67.6985	4.23115	3.32753
263	bmo-miR-3204a	CGCGUCAUAAACUUCCCAUAU	miRBase	6.80585	1.40674	3.63865	3.9506	5.59802	4.9253	6.01762	0.0324087	5.00373	5.24461	8.96632	2.69811	5.94687	4.1345	0.0117353	6.28375	70.6648	4.41655	2.43616
264	bmo-miR-3204a*	UAUGGGAGUUUAUGACUUAGG	miRBase	5.13642	7.9024	0.636682	3.01111	4.07244	3.77664	6.29166	2.02799	6.06786	7.67166	6.58455	4.0458	3.47774	1.99959	3.12107	10.0363	75.8599	4.74124	2.51843
265	bmo-miR-3204b	UGCGUCAUAAACUUCCCAUAU	miRBase	3.79289	6.21696	0.86405	6.96017	4.28817	0.608235	0.0568129	0.412048	6.90956	4.66592	6.20683	6.95537	4.90975	5.72333	6.26167	8.44729	73.2791	4.57994	2.70046
266	bmo-miR-3205	UUCAGCUCGAGCAGUCUAACAG	miRBase	4.14652	0.6457	0.00818907	4.87536	5.47998	7.83462	0.0577744	1.67009	9.21978	5.11996	6.81847	8.32189	5.96295	0.024214	9.25681	8.83544	78.2778	4.89236	3.45346
267	bmo-miR-3206	UAUCCAUCAGUUUGUAGGUAAAAU	miRBase	4.09419	0.07235	0.00936724	6.15944	2.11394	2.78412	2.2666	0.00221299	4.01136	4.11232	6.70755	0.00265897	2.59908	0.0294083	0.424036	5.28823	40.6769	2.5423	2.3316
268	bmo-miR-3207	GUGUGAAGUGACGUAGGGAAG	miRBase	9.52286	10.5976	6.55373	9.90725	12.0082	7.99631	9.26647	6.74317	14.2198	7.10524	15.2274	0.00416668	10.5194	0.497967	0.0128413	7.8992	128.082	8.0051	4.5908
269	bmo-miR-3208	CGUCGAGGAAAGAGAGAGAGAU	miRBase	6.70712	9.90938	0.344556	5.93026	11.7115	12.1452	10.1461	6.47583	9.96511	10.0169	11.1775	6.04683	9.14555	6.26684	8.52473	12.8636	137.377	8.58607	3.1695
270	bmo-miR-3209	CGAGGCGACGUGAGUCUAUUCCGC	miRBase	0.0987143	1.90692	5.66118	3.10541	4.74238	6.69075	2.65521	0.792901	4.84129	3.31576	3.01475	2.05506	3.49763	6.17845	10.4622	5.55022	64.5688	4.03555	2.55755
271	bmo-miR-3210	UGACUAAGCCCCUGCUCACCCA	miRBase	7.14888	0.0457265	7.62485	3.81478	8.58218	6.98837	3.25144	6.00638	10.1176	8.0929	6.21649	3.26187	9.34851	7.35528	12.1251	9.98801	109.968	6.87302	3.08266
272	bmo-miR-3211	UCCUUGGUCACCGGUCAGUCCGG	miRBase	18.4672	10.2556	27.6324	10.0773	14.901	21.3297	6.13656	16.7858	20.2455	33.4827	5.71599	23.6738	18.2156	20.1642	29.3013	11.0994	287.484	17.9678	8.10987
273	bmo-miR-3212	UUCACUGUCUUUCUUAAGGUACUU	miRBase	0.0776598	1.81047	1.99093	1.92822	1.43267	0.0100473	4.89084	1.2935	1.72051	0.925067	7.02411	2.69774	0.00164598	0.0297994	0.0111786	2.29264	28.137	1.75856	1.91172
274	bmo-miR-3213	UACUACUUUACAGGGAAUGCUCAGC	miRBase	0.00239873	3.66757	0.00934217	0.0526554	1.87338	2.56145	4.29465	3.15816	6.26047	4.71816	4.07946	1.8792	0.569611	3.49221	0.207107	3.86907	40.6949	2.54343	1.95956
275	bmo-miR-3213*	UGAUAUGACCGAGUGUUUGUUAGAAA	miRBase	1.02128	0.0838624	1.59457	1.00299	0.0136227	3.29411	0.0976486	0.00196261	4.05284	0.00164381	3.30261	0.0128502	0.260663	0.0302576	0.0103577	3.791	18.5723	1.16077	1.54219
276	bmo-miR-3214	AAGAUAGAUAGAAAGGUCGAAU	miRBase	2.24649	1.1355	0.124748	0.0472792	2.94267	4.43832	0.06661	4.05665	2.03208	0.86098	4.35395	0.644711	0.822542	0.0255488	1.52201	3.47736	28.7975	1.79984	1.60563
277	bmo-miR-3215	UCUGUUCCCUCGCGCUGUCGCCGCG	miRBase	4.8591	4.51213	0.956615	5.01018	4.70142	8.5903	1.25441	3.67915	5.72642	1.08507	6.47144	2.62608	0.887402	3.9918	11.7099	8.67894	74.7403	4.67127	3.09595
278	bmo-miR-3216	UAUCAGGCAAAACAUUAGUCAAAUG	miRBase	1.67175	7.24769	0.0105053	1.59677	0.900254	1.09292	10.7321	0.299884	2.72231	0.00196728	6.87675	0.00300334	0.00183253	2.03727	1.3632	9.03216	45.5904	2.8494	3.53582
279	bmo-miR-3217	CAGAGUAUAUGUUUUUUGUUA	miRBase	3.16193	2.9877	0.00902249	3.92409	0.0134772	0.0094705	9.0521	3.07417	0.0174881	0.478553	4.71827	1.64552	1.47263	0.0286705	0.0106664	6.6898	37.2936	2.33085	2.7192
280	bmo-miR-3218	AGUCAUACACAGAGUGAGCAGCG	miRBase	23.5508	3.92804	6.21786	4.30103	6.69496	10.7352	9.47991	6.51885	9.1352	3.45243	7.83666	2.3094	2.02121	0.418813	3.85257	14.8735	115.327	7.20791	5.72039
281	bmo-miR-3219	GUGAGACUAAUAUAUCCAUGGUGU	miRBase	12.6666	33.652	15.9032	26.6552	25.9232	14.389	23.2887	24.6413	24.8944	16.969	29.9194	51.1859	11.6686	23.1665	16.0982	49.9041	400.925	25.0578	11.7866
282	bmo-miR-3220	UUCUUUCCGCGCGUGACGGUUUGGA	miRBase	0.00266545	5.65058	1.24565	8.33766	6.64002	8.95991	2.04122	4.69196	3.90479	2.72171	4.39176	1.12086	4.649	3.57583	7.08625	4.64555	69.6654	4.35409	2.577
283	bmo-miR-3221	UCUCAUCUAAGCCCGACGUUUUAGA	miRBase	1.24615	0.0681516	8.43624	8.56684	4.2643	6.41365	0.87277	0.00215634	5.16442	0.00183751	2.85947	3.12938	0.00168372	5.76673	0.47926	5.10614	52.3792	3.2737	3.04329
284	bmo-miR-3222	UACUUAUCAUAGUAUCUAUGAAA	miRBase	0.103924	0.0794543	0.00901453	0.0589683	0.0135125	2.19309	0.0894412	3.21214	4.63702	1.3203	1.60349	0.00222498	0.00149725	4.63028	4.47441	4.55625	26.985	1.68656	1.96095
285	bmo-miR-3223	UACCUUUUACCUUUACCACAGA	miRBase	1.59291	0.104333	0.00911727	0.0614553	0.0138139	3.24936	0.568264	0.171111	4.64248	0.851941	0.169445	0.00208563	0.00148841	0.031017	3.68329	2.50523	17.6573	1.10358	1.55193
286	bmo-miR-3223*	CUCUCUGGGGAGGAUAAUUUG	miRBase	4.01191	5.6212	4.52704	3.84544	4.23699	4.4027	12.8996	1.6443	4.64899	4.63964	2.29161	0.980317	2.78401	6.96622	0.933758	5.17554	69.6093	4.35058	2.82681
287	bmo-miR-3224	UCAUCCUGGCCUUCUUGCGGUAGA	miRBase	1.3403	6.45015	5.01011	4.9892	1.42838	3.81776	7.48771	0.0024734	1.28841	0.00205343	4.04577	0.00315078	0.0019114	4.90297	1.23627	1.2366	43.2432	2.7027	2.50768
288	bmo-miR-3225	UACAUAUGACUGUUUAUAACACU	miRBase	0.287506	0.0717761	3.4726	2.0189	0.0130615	1.1316	6.86891	0.710708	0.0168506	0.165524	3.09521	2.72739	0.00152469	0.0279968	2.41776	4.00236	27.0297	1.68936	1.97382
289	bmo-miR-3226	UCUAUUUUUCUACGGGAACUUCUC	miRBase	1.6984	1.08644	3.52712	2.75321	0.0129469	3.01731	0.0715208	1.86123	0.944733	0.0517771	2.4868	1.70936	0.00158814	2.48112	8.05599	294.521	324.28	20.2675	73.1609
290	bmo-miR-3227	UAGCAAUUUUUCAGGACGCUCGG	miRBase	6.89065	7.77748	10.7279	10.2111	2.77281	5.57084	1.87993	5.22219	4.00642	4.67643	7.86705	4.42055	0.261877	6.46753	11.1546	4.72824	94.6356	5.91473	3.11063
291	bmo-miR-3228	GAGAUCAAAUGUUGCUGUCCUUGGA	miRBase	3.73362	5.52697	0.960714	3.23488	1.74374	5.33374	0.0763765	0.742716	3.4442	0.0017506	5.37018	0.00298113	1.95675	0.0287801	2.89666	9.25905	44.3131	2.76957	2.63116
292	bmo-miR-3229	UUGUAGUAUCUUCCUUGAUACCGGA	miRBase	1.20515	0.0757443	3.49685	5.90701	0.0132239	2.68006	0.182748	0.00195929	4.23796	0.00168646	2.82051	1.7409	0.00149187	0.028926	3.0072	4.13412	29.5355	1.84597	1.93829
293	bmo-miR-3230	CAGUAGUGAAAUGGGAGUCCAUGU	miRBase	4.23148	0.640456	0.727646	5.97249	2.23798	2.67154	0.0680742	0.493364	8.4239	1.24484	2.78774	0.00322138	1.51301	8.01226	1.70919	8.88186	49.6191	3.10119	3.07255
294	bmo-miR-3231	UCACCUUACUGAAAUAUAUCUGUA	miRBase	3.54287	2.03677	0.00922058	5.16808	0.0138851	1.493	0.875394	0.895014	0.619669	0.00173938	1.97311	0.314898	0.0015721	0.0302935	4.02447	4.42246	25.4224	1.5889	1.76907
295	bmo-miR-3232	UCAUAUUGUUUCUUAAUUAAACUGC	miRBase	4.6171	2.62602	1.26253	9.63789	0.0149441	3.14453	9.05288	0.00237783	3.60552	0.150624	3.86277	0.0993925	0.00183989	1.16203	4.84796	3.68123	47.7696	2.9856	3.03618
296	bmo-miR-3233	UCUUCGUGUUCCAUUACUCUUAC	miRBase	1.68872	0.0710695	0.00935023	7.53674	0.943508	3.80753	3.64225	0.577707	4.24451	0.001821	4.44938	0.335925	0.00167039	1.49149	4.71165	5.3053	38.8186	2.42616	2.37995
297	bmo-miR-3234	UCAUCGUGCAUGGGAACGGUCAUCU	miRBase	8.70418	4.13303	8.29102	9.49698	0.34684	7.02536	7.94593	7.13041	9.66951	9.40086	4.37428	2.44433	4.88577	9.16909	11.5072	12.8875	117.412	7.33826	3.33729
298	bmo-miR-3235	UCCAACGUCUCGGGCCUCUACCUC	miRBase	112.695	6.27807	3.18226	1.8141	1.78442	9.11443	0.0578725	1.7814	11.4377	2.31375	5.28586	0.0214302	0.963147	6.41538	15.7255	5.75177	184.622	11.5389	27.3237
299	bmo-miR-3236	UAAAACAAGUCAUUUUGUUUGUA	miRBase	0.00175787	0.0910051	0.00843912	0.0643299	0.0129396	1.23524	0.107631	0.00186735	4.01036	0.00158569	1.12303	1.89104	0.422773	0.0303	0.00956153	3.7741	12.786	0.799122	1.33357
300	bmo-miR-3237	UCCAUAUGUUGUUUAAGUGGUCAC	miRBase	3.05098	5.47081	0.00978451	0.0687522	0.014826	0.0104078	3.47711	0.68079	0.0200748	0.00173317	0.896987	0.00220026	0.00155839	2.33763	3.76767	1.84931	21.6606	1.35379	1.75799
301	bmo-miR-3238	AAAUGAAUCAUGCAUUGACUACAUG	miRBase	1.1314	0.0769274	8.63611	4.82716	0.487827	0.110514	0.0867751	0.418859	5.69107	0.570995	1.61904	0.00242485	0.00155061	0.0298595	0.739425	2.77822	27.2082	1.70051	2.54214
302	bmo-miR-3239	UCAGAGAAAAAGAGAUUUUUAU	miRBase	1.37071	0.07465	1.9434	2.31981	0.0140105	0.794792	6.57156	0.117237	0.969202	1.76158	1.03795	0.320705	0.00166696	5.32846	0.011101	3.44887	26.0857	1.63036	1.96392
303	bmo-miR-3241	AUAAAGGAUCUUUACCAAAGCA	miRBase	2.71283	4.1459	0.0969778	0.742942	0.0129582	0.292673	0.0703155	1.9733	4.48162	1.36617	2.53144	0.651598	0.901015	0.282628	4.44997	3.25135	27.9637	1.74773	1.6385
304	bmo-miR-3242	CCUUUGCCUUCAUCUUCUGCAACUU	miRBase	2.67867	1.37945	3.27824	6.62631	1.86561	0.680672	1.40848	0.0676406	2.34781	0.771324	2.5317	0.871815	1.19345	4.3456	4.38401	3.55415	37.985	2.37406	1.73058
305	bmo-miR-3243	UGGAACAUUCCAGUCGUUCGUA	miRBase	6.52754	4.80667	3.47237	4.6635	0.0145089	1.54016	3.48496	3.44457	4.46868	3.00589	2.19652	0.00346302	3.00144	0.893192	6.37459	6.21356	54.1116	3.38198	2.09405
306	bmo-miR-3244	UAGCUGACGAUGGAAUCUUUCUA	miRBase	4.20781	0.0563052	3.86479	10.3779	0.289839	4.98132	7.32149	3.55058	10.2434	4.70853	3.10203	2.37388	0.00179177	3.39955	8.584	6.60154	73.6648	4.60405	3.30128
307	bmo-miR-3245	UAGUCACUUGGGAGACGUCCUGG	miRBase	7.15537	1.92912	3.17268	6.6103	0.979001	6.04099	5.6163	4.81556	10.799	5.78602	1.78747	1.29196	3.7666	7.61167	7.66321	6.22164	81.2469	5.07793	2.74251
308	bmo-miR-3246	UUGCUAUCAGAACAUUGUGUCAU	miRBase	2.84559	4.60482	0.00863594	3.8576	0.877669	1.47818	0.0667329	2.48805	3.87886	2.33724	1.27254	1.5494	0.753276	0.0262912	8.01303	7.21974	41.2777	2.57985	2.42587
309	bmo-miR-3247	UUAAAUUGUAAAAAAGCGUGGGUU	miRBase	2.18251	1.40473	0.953451	7.0866	0.0135206	4.22174	2.04985	2.0271	7.68772	6.41529	3.08843	0.280259	1.88096	0.0516427	2.10862	7.49888	48.9513	3.05946	2.68737
310	bmo-miR-3248	UGUAAAUCAAAUGUGUACACCUG	miRBase	3.68167	0.0558307	0.718822	4.29036	0.237233	3.78851	0.0619455	1.06868	6.67992	2.88617	2.90179	0.864159	1.17861	0.912169	3.13515	8.48242	40.9434	2.55897	2.44109
311	bmo-miR-3249	UAUGCAUCUGUUAUCUUAACUAGC	miRBase	1.82033	1.1655	1.25707	1.93011	1.78848	3.24941	3.46253	1.2957	4.43149	0.698758	0.0179396	0.0032069	0.378102	3.26562	7.05945	3.16571	34.9894	2.18684	1.85613
312	bmo-miR-3250	GUGCAGCACAGUACAGUACAG	miRBase	4.64727	8.17803	6.30078	0.0463281	9.05373	6.98472	6.65107	6.06821	11.6875	5.21229	0.00652963	0.52844	1.36211	1.46666	4.81731	4.32286	77.3339	4.83337	3.42693
313	bmo-miR-3251	UAGAAGCAGUUAGUCAGAUAGUU	miRBase	1.36535	5.81091	1.4636	1.40946	0.0134237	1.04429	0.0688795	3.02635	3.31097	1.85805	0.853231	0.106305	1.03521	1.44217	4.92822	4.22488	31.9613	1.99758	1.76278
314	bmo-miR-3252	UGAAGAAUUCCGAAUAUCUGAAACA	miRBase	0.00209772	0.975156	0.00969164	2.038	0.0146855	2.13136	14.0249	0.322853	0.0205799	0.00183554	0.00564417	0.284709	0.00159591	0.0336481	7.17006	1.7892	28.826	1.80163	3.73461
315	bmo-miR-3253	UACCUUUAACUCACUGUGUACGG	miRBase	0.00249353	1.03514	4.21952	8.23713	4.56278	6.18442	0.954393	0.216998	1.54766	2.05058	0.00635523	0.189348	0.405226	9.29136	7.2501	6.26697	52.4205	3.27628	3.26573
316	bmo-miR-3254	GCGGACGAACUUAAAGAAGAG	miRBase	0.450829	9.57376	2.97989	0.0462242	7.02692	6.42058	0.0622536	1.41028	4.10993	3.18241	0.475692	0.390607	1.417	4.16768	8.54091	4.73182	54.9868	3.43667	3.12493
317	bmo-miR-3255	UUGCCAUAAUAUGAUGUGAAUUAA	miRBase	0.427082	0.109764	0.00913362	0.145935	0.365648	3.3264	0.129678	0.00191476	0.0205766	0.00160685	0.00524452	0.00163024	0.00137364	0.0341364	0.00995124	3.25922	7.84929	0.490581	1.10166
318	bmo-miR-3256	UGGCUCUGAUUUCCGCUUGUA	miRBase	7.03315	19.6823	1.59037	1.39914	2.10695	5.90512	2.0891	3.64495	5.16436	1.20713	0.00654393	2.23206	1.14548	6.32182	5.30565	6.16616	71.0003	4.43752	4.64614
319	bmo-miR-3257	UACGUUAUGAGUCGUCGCGUUAA	miRBase	2.78523	1.20987	4.74599	5.94309	0.0139594	5.16682	2.96014	0.315514	0.0174336	0.499663	0.00588856	1.65169	0.0017131	7.11416	5.18259	5.25442	42.8681	2.67926	2.52754
320	bmo-miR-3257*	UGGCGAUUACGCGAUUUGCCGUGACCAGA	miRBase	0.474899	4.00725	3.37094	8.91773	0.822304	2.69755	14.4094	2.27048	4.86289	2.6283	0.992888	0.00364735	0.0020197	9.22947	3.36425	14.6415	72.6955	4.54347	4.76122
321	bmo-miR-3258	GAAAACCACCGCGUUGGGUACGU	miRBase	6.46774	8.23736	3.79529	3.43736	3.30204	8.01827	7.9385	4.65389	8.13213	4.34099	0.00676701	1.51712	5.43773	13.6059	11.6451	14.2137	104.75	6.54687	4.07923
322	bmo-miR-3259	UGCAAUUGACAAGAAAAUCUUUU	miRBase	3.29308	0.0705122	0.727353	4.59726	0.0543405	4.01627	0.0790563	3.29629	3.78033	0.00169089	0.102709	0.00263598	0.859022	2.90257	5.93163	6.20673	35.9215	2.24509	2.25157
323	bmo-miR-3260	UGUCUCUUGAUUACUUUCGUGAGU	miRBase	3.47701	0.0626672	0.00901761	5.10374	1.01321	1.06585	5.18056	1.18111	1.13335	0.832081	0.260464	0.612572	2.22258	1.64906	1.25856	7.36015	32.422	2.02637	2.13968
324	bmo-miR-3261	UAGAAUUUAAGGAUAAGGUAGGGU	miRBase	0.73647	2.6873	2.7953	2.08604	0.0131046	0.230204	0.0682322	1.56022	1.799	2.5711	0.630624	0.87755	1.29644	3.66521	3.212	3.80655	28.0353	1.75221	1.27105
325	bmo-miR-3262	GGGCUCGGAAUAGUGUCAAGA	miRBase	13.4326	5.48489	1.53534	3.38037	6.66687	4.54552	0.97847	5.36856	4.93199	4.99756	0.00686886	0.00369182	6.30854	12.9911	6.50765	8.85263	85.9926	5.37454	3.9632
326	bmo-miR-3263	UAGCUGUUGAGUCCCGUUGAGAA	miRBase	9.17766	26.0529	10.8463	23.1941	23.4347	21.6477	7.28363	13.8352	8.46252	2.7525	5.85121	8.14166	6.97597	11.9837	21.0124	23.8631	224.515	14.0322	7.80332
327	bmo-miR-3264	UCACAGGAGAGCCAUUUAGAGUUU	miRBase	1.54154	0.0602114	0.00834489	1.86543	1.84984	0.591345	0.066079	5.23335	1.55183	5.48651	0.0675372	1.03195	4.23712	2.43902	4.14527	2.81297	32.9883	2.06177	1.85449
328	bmo-miR-3265	ACUGAGAGCUCGUGUCUUAAGG	miRBase	2.70079	3.63266	6.36026	2.71203	25.7765	4.51543	4.7507	2.88627	2.09676	3.30692	0.00640079	53.1686	11.6792	11.0546	5.32591	6.62356	146.597	9.16229	13.2008
329	bmo-miR-3266	UUGCUGAAGUUACAUUGGGAAGUGA	miRBase	0.00199071	0.831377	0.00841334	0.0540996	0.0126375	2.15451	0.0817019	4.34991	0.0166231	3.15027	0.00534131	1.31152	3.63107	4.94237	3.54511	5.58663	29.6836	1.85522	2.03682
330	bmo-miR-3267a	UGGCUUUGAGCUCGUCCACCCAUU	miRBase	3.64171	9.23047	6.51105	4.74658	6.45524	6.58092	1.79771	8.92267	2.67117	6.77582	1.04693	2.83657	11.0803	16.0743	11.1264	12.7249	112.223	7.01393	4.26736
331	bmo-miR-3267b	GAGCUCGUCUAUUCAUUUUGA	miRBase	4.64942	2.29634	0.936493	0.974052	3.99956	6.31441	2.94373	7.69007	4.08797	0.00184343	0.00643553	0.281646	7.51103	4.57709	3.04047	7.86188	57.1724	3.57328	2.74838
332	bmo-miR-3267c	GACUGAGCUCGUCCAUUCAUCU	miRBase	3.07897	0.92034	3.33501	6.90886	5.84466	8.01083	0.0540981	7.24917	3.67467	3.92259	0.382515	2.22791	8.79688	3.90811	9.74496	7.75533	75.8149	4.73843	3.08321
333	bmo-miR-3268	UGAAGUAUGAUUCAUUAGUAGACUA	miRBase	1.5647	2.78892	0.00922749	0.389662	0.345406	4.82347	0.0758411	4.17577	0.38781	3.98525	0.00605779	0.00263933	4.46467	2.34377	4.80507	7.60588	37.7741	2.36088	2.37239
334	bmo-miR-3268*	GUGUUUGUCGAUGAAUUAUUGGUACUCA	miRBase	0.852539	1.33661	0.00920478	0.181485	0.659209	0.0097308	2.81696	4.05205	0.827332	0.231394	0.156269	1.22671	0.00159421	2.10516	4.72275	7.24112	26.4301	1.65188	2.08347
335	bmo-miR-3269	UGUCUGCAUACAAAAAACAGAA	miRBase	1.93431	5.15662	4.36511	0.0514532	3.2722	3.99204	7.92091	6.4803	3.42706	5.50104	0.0713267	0.00336028	6.38487	7.30408	0.0119636	10.3659	66.2425	4.14016	3.16326
336	bmo-miR-3270	UGUCUUUUUCCUAAAACGAUUCA	miRBase	0.00235205	1.06072	3.35921	0.306443	1.661	3.73119	0.919043	4.4621	0.753048	2.35865	0.00618534	0.00263953	5.45108	0.0295747	7.323	6.51206	37.9383	2.37114	2.47468
337	bmo-miR-3271	UGACAUCAUGUGCGCGUGCUGCU	miRBase	9.75161	13.8576	11.6202	15.5714	2.28102	11.9009	1.50141	0.00239851	24.2246	0.00197893	16.7386	14.871	21.7064	4.04612	13.6408	0.0782467	161.794	10.1121	7.91371
338	bmo-miR-3272	UAAACAGUUAUCUAAAUGUGAGUCA	miRBase	8.35464	11.2045	4.49583	5.17076	0.0143597	0.295295	4.45077	0.0022705	11.6644	0.0018788	10.73	1.52195	9.94714	0.0294435	2.67023	0.00993512	70.5634	4.41021	4.55025
339	bmo-miR-3273	UGCCUCCACCCAUCUUAGAUAUG	miRBase	8.35697	7.72699	7.67944	12.1497	2.30022	7.14168	8.41612	0.00242504	15.3795	0.00199999	13.8478	17.9785	16.8001	4.48037	6.42442	1.52584	130.212	8.13825	5.77925
340	bmo-miR-3274	UCGAUAUACUUGCGUCUCCAUGCA	miRBase	7.42868	12.5037	10.7924	7.70039	2.63551	6.00799	7.84022	0.00250392	8.628	1.5073	13.3775	10.0221	13.4394	7.3043	8.73634	1.6748	119.601	7.47508	4.21899
341	bmo-miR-3275	UGAUUCUUGAGUAGGACUUCCUUC	miRBase	6.45781	11.4097	7.33902	10.6548	1.90776	5.69437	6.87563	0.00241325	10.5714	0.0019907	14.1947	9.86996	11.3655	1.91421	9.99554	1.41364	109.668	6.85427	4.59216
342	bmo-miR-3276	UAUGAUUGGUGUUUGUGAAAAGU	miRBase	6.47425	11.2919	4.89086	4.94911	2.7991	0.0105678	10.9441	0.00237382	9.65804	0.00194673	14.0785	6.8209	13.8717	1.91115	0.843566	0.0102735	88.5583	5.53489	5.09953
343	bmo-miR-3277	UGGGCAUGUUUCUGAAAUUCGAU	miRBase	10.5732	11.0191	0.00970224	8.44288	3.3976	0.0103796	8.84931	1.71485	6.67153	0.00189496	12.4831	4.61057	10.4358	2.75021	3.10773	0.0103131	84.0881	5.25551	4.49508
344	bmo-miR-3278	UUGGUGGUGUUUGGAUCUUACAAC	miRBase	8.87198	11.4983	1.26563	9.28424	4.25053	2.26651	3.36527	0.00235405	10.4375	0.00195185	14.414	7.99952	8.94705	0.507686	11.0348	0.0102876	94.1577	5.88486	4.91203
345	bmo-miR-3279	UCUUUUCAAAAUAGUCAGGUGGAU	miRBase	21.1228	10.7934	9.04916	12.6654	11.3391	17.2643	64.7968	4.86576	23.254	3.15895	29.79	7.12661	23.8255	0.0249558	6.36671	1.94043	247.384	15.4615	15.7689
346	bmo-miR-3280	UGACAUCUAGGUGGUCAUGGUU	miRBase	13.8063	9.1139	5.83839	9.79995	12.8999	6.30617	9.0838	2.44218	13.5865	0.910581	17.9362	8.54477	16.8505	10.215	5.74696	0.0110428	143.092	8.94326	5.29279
347	bmo-miR-3281	AUCUUAUGUCGGUGUGGCGUGU	miRBase	32141.1	29327.6	28024.9	27850.5	33433.4	28868.2	30966.5	37664.6	31390.2	50599.3	49292.4	42035	40945.3	49234	41996.3	51409.8	605179	37823.7	8726.52
348	bmo-miR-3282	CAGUCAUGCGUUUUUUUUGGG	miRBase	16.732	13.1439	12.656	24.2692	131.8	124.028	7.38732	72.1729	140.611	82.2081	25.4341	2.71027	82.6496	174.945	126.915	351.402	1389.06	86.8165	90.4938
349	bmo-miR-3283	UUCCUUAACUUUCUUUAAACGAAA	miRBase	3.50242	10.4996	0.00910682	7.12588	0.994459	0.00986267	0.0863725	0.00208329	5.54722	0.00172132	15.9906	0.226056	4.77748	0.0294805	4.82978	3.47627	57.1084	3.56928	4.58408
350	bmo-miR-3284	GACGUCGCCUUUGGGGCUUGAAGAA	miRBase	11.0856	8.61789	7.86858	11.1187	7.62168	7.43532	4.36256	0.0658175	11.1478	0.00196293	15.3182	5.87121	8.93469	3.72551	3.75114	3.52813	110.455	6.90342	4.21276
351	bmo-miR-3285	CUUAUCGCUAUAUUCCAAUUAAUGU	miRBase	6.28567	7.27876	0.410816	9.45536	2.3134	2.23031	4.45057	0.00235654	6.72262	4.74914	11.3382	4.06134	12.2834	0.0270413	3.65591	0.243893	75.5088	4.7193	3.94084
352	bmo-miR-3286	UUGUGCGUGUUCCAAUAGUUAU	miRBase	5.87052	0.0570541	4.40825	3.56584	4.89638	2.75696	1.06066	0.00221409	7.95809	8.89228	12.4691	3.08932	11.7596	3.70446	3.96466	0.00962997	74.4651	4.65407	3.89792
353	bmo-miR-3286*	AACUAUUGGUCACUGCACAGGAA	miRBase	5.35685	9.97364	4.76482	11.117	6.96177	8.41977	3.46644	4.6383	7.51421	10.1703	16.044	4.49036	15.537	3.78398	2.23836	4.36491	118.842	7.42761	4.17844
354	bmo-miR-3287	UUCGGUUUUGAAGGGUGGCGUAAC	miRBase	31.454	13.9238	19.7387	24.1044	27.9856	66.3008	83.1499	14.9486	43.7735	13.0318	33.2494	6.36609	25.4691	4.45562	8.906	8.29901	425.156	26.5723	21.9417
355	bmo-miR-3288	UAGCUUGCUUGGAGUAGCUUGCUU	miRBase	6.58808	6.79188	6.79175	6.8144	13.2901	8.51762	4.51209	2.8846	9.84844	2.63442	14.3256	9.95537	11.0242	5.41078	8.61922	6.35372	124.362	7.77264	3.33729
356	bmo-miR-3289	UGGCCUUGCGGGGAUUACUCAGCAA	miRBase	9.56043	6.8311	7.17701	5.86695	11.1518	7.32199	8.74605	4.17618	6.69027	8.0876	10.8664	5.26542	14.2126	16.1036	3.86576	3.8767	129.8	8.11249	3.56064
357	bmo-miR-3290	UUUGUAAUUAAAUUUAUGAUUUU	miRBase	4.59399	19.8197	0.460478	0.720885	1.46109	0.0101343	6.73842	4.0594	4.51295	0.114697	10.1142	3.82358	8.69582	36.9345	1.31541	0.482918	103.858	6.49114	9.60401
358	bmo-miR-3291	UAAUACGUGAUAGUGAGAGUG	miRBase	6.56279	5.16453	5.80091	5.88094	5.30334	2.63269	1.98167	5.15131	12.9888	2.10177	14.9462	5.66871	12.119	3.07109	6.78469	3.71972	99.8782	6.24239	3.87161
359	bmo-miR-3292	UGAGAUUGUCUAGUGUCUUAAGAA	miRBase	7.85979	3.55579	0.475796	5.65371	4.28537	0.260969	2.67198	2.97591	2.73409	2.6518	13.3539	3.12287	7.17347	3.75647	0.0115834	6.34422	66.8878	4.18048	3.36474
360	bmo-miR-3293	UGGUACGUGAAAAAUAGAUUUCUA	miRBase	7.73528	4.81428	0.00846367	6.27914	5.48683	4.00929	0.0619608	4.22622	5.12923	0.306129	11.802	8.50219	7.23774	0.0252083	0.518162	2.64806	68.7902	4.29939	3.54375
361	bmo-miR-3294	ACCACAGACAGUAUCUAACCUGA	miRBase	6.25165	2.0642	0.3778	59.2597	8.17455	8.86574	8.8027	4.83749	12.4776	0.635414	16.07	36.019	10.4114	5.00238	3.99548	5.08793	188.333	11.7708	15.2133
362	bmo-miR-3295	GAUCGAGAAGUUAAAUAACUCGC	miRBase	6.75374	6.77539	0.00938163	7.36993	6.64962	5.63124	6.61213	4.98738	11.1104	3.17223	15.2533	5.34738	9.34682	3.61569	8.12205	4.89046	105.647	6.60294	3.44341
363	bmo-miR-3296	UAGCUACUCGGGAUAUGCUGUCUUU	miRBase	5.90322	3.59031	3.27572	8.78307	8.71213	3.27965	3.76713	7.3292	7.09607	0.00189524	14.5327	5.6104	11.1522	4.96418	8.28535	7.94386	104.227	6.51419	3.51206
364	bmo-miR-3296*	UUUUGAGUAUGCCCGCUGUACAAUUCC	miRBase	5.20031	4.2226	0.332303	9.56655	6.04796	0.207039	4.97491	6.46525	8.59017	2.89552	14.0118	2.52719	7.40688	0.617936	4.02788	6.94225	84.0366	5.25229	3.67736
365	bmo-miR-3297	GCACAUCUAGUCAAAAAUAUUGGAG	miRBase	5.13837	0.0691157	2.89575	7.99548	7.08003	0.335203	6.61737	2.87683	7.36741	0.180579	10.7178	1.34175	4.58712	0.0259115	0.305408	4.10947	61.6436	3.85272	3.39152
366	bmo-miR-3297*	UAACUUAUGCAAUAUUUCUGACUCA	miRBase	4.28071	1.52748	200.543	1.35969	4.87924	6.59271	3.83145	3.27565	9.02423	0.127613	10.2613	3.44073	5.41888	1.48763	4.6452	1.73949	262.435	16.4022	49.182
367	bmo-miR-3298	UGCUGAGGAUUGCGAACACAUGUG	miRBase	3.62382	3.06741	1.31311	3.03698	7.20232	6.36831	4.60354	10.1086	11.4738	5.35213	14.2647	2.72674	7.61532	24.9774	8.95205	0.362852	115.049	7.19056	6.08478
368	bmo-miR-3299	UCAUUGUUAAAGUCUGUAGUCUA	miRBase	6.84019	13.4649	1.91281	3.67587	4.46659	0.523984	2.87147	4.04907	6.54929	1.63041	8.85219	3.72213	10.1672	2.69617	3.34908	0.593228	75.3646	4.71028	3.60662
369	bmo-miR-33	GUGCAUUGUAGUUGCAUUGCA	miRBase	5.85141	0.0486791	4.97504	6.75903	7.24376	4.78632	6.12899	7.26033	7.3278	2.74728	12.7859	2.49078	7.63828	2.11314	2.50332	3.50932	84.1693	5.26058	3.05365
370	bmo-miR-33*	UAUCUACAUUGAAUACCUGGCUAUG	miRBase	179.527	125.065	535.973	190.442	148.841	58.9396	67.3726	116.827	149.888	99.0748	175.728	570.509	233.892	246.24	641.188	232.145	3771.65	235.728	181.683
371	bmo-miR-3301	CAAUAUGACUACAAGGCAAAUC	miRBase	9.32571	5.63804	6.49581	7.20057	4.24197	0.00990499	1.44647	4.98502	8.0199	0.748441	10.3286	1.41068	6.79459	3.67808	7.4715	1.21408	79.0094	4.93809	3.24678
372	bmo-miR-3302	UUCGGUGAUAGUAACCCGUUGAGU	miRBase	6.56896	4.02973	0.00918121	8.12745	3.84142	0.611797	2.34252	4.39967	5.79837	1.5868	8.66332	5.20675	5.91422	3.01944	3.74032	6.55727	70.4172	4.40108	2.51521
373	bmo-miR-3303	UACGAAUUUCAGUCUGAUUGCAA	miRBase	9.65079	6.99181	5.16302	10.4963	9.37059	8.17121	5.36299	8.82942	9.29658	4.19811	13.6046	6.06505	9.45281	9.41406	13.0511	10.7153	139.834	8.73961	2.67216
374	bmo-miR-3304a	UUGGAUUACGCCCUCUGACACCUC	miRBase	9.17323	1.54134	1.07005	4.82474	8.19365	1.91733	2.94018	4.42525	8.05442	1.92444	8.62647	5.99676	3.92086	5.50868	3.57122	5.31068	76.9993	4.81246	2.64652
375	bmo-miR-3305	UAAACAGCUUGGAAUAUUUACAG	miRBase	7.51041	0.0656912	2.81356	7.49228	7.05975	0.0103698	6.79271	4.21822	4.39784	0.00181622	8.72515	0.00317918	4.06967	3.40128	2.73868	4.03267	63.3333	3.95833	2.95414
376	bmo-miR-3306	UUACAUAUGGUUAUUACGUCACUAG	miRBase	10.2634	7.75199	4.04406	8.01674	5.804	0.416534	4.22064	7.97038	7.68274	0.297155	19.1017	0.010752	6.75548	6.89149	0.0125727	6.02022	95.2599	5.95374	4.81292
377	bmo-miR-3307	UAAUCGAUAGAUUUUGACGAGAGC	miRBase	8.07986	7.41479	0.00925817	10.7028	7.37635	0.949008	6.72563	8.1386	9.30686	0.635934	14.1151	3.23414	4.6132	0.0264776	1.66539	8.18249	91.1759	5.69849	4.24073
378	bmo-miR-3308	GGUAAACUGCACAUUGUAUCGCU	miRBase	4.81325	3.66776	0.00936842	2.38714	7.27098	0.0100704	3.54819	3.25902	6.64947	0.00181665	11.0177	2.13944	4.54518	6.47857	3.59043	2.09918	61.4876	3.84297	2.96886
379	bmo-miR-3308*	UACUUUAUCUUGGUAAUUGGUUGUC	miRBase	8.72468	8.09005	0.657097	6.22754	4.998	4.14735	8.76801	5.68531	9.15539	2.07534	13.8106	1.55776	6.49523	6.56016	6.86331	1.78398	95.5998	5.97499	3.44243
380	bmo-miR-3309	CUAGGCAAUGGGACAAAAUCA	miRBase	6.78666	0.91	0.0792048	2.69081	0.306152	0.240811	7.97185	6.45631	6.74128	0.00181388	10.6538	1.6002	5.74148	2.82509	2.62979	2.74311	58.3784	3.64865	3.30064
381	bmo-miR-3310	UGUAAUAGUAUAAUUGUGCUCUUG	miRBase	9.70493	4.433	3.04638	10.105	12.0901	16.8743	12.3267	10.1217	15.0464	9.70042	14.5249	2.94077	11.0131	12.5613	7.34826	7.97833	159.815	9.98847	4.09114
382	bmo-miR-3311	GCAGCUUGUAAACCAGCCCCUCG	miRBase	12.65	7.91212	9.25966	5.8908	12.6427	8.85859	6.43689	11.0098	11.8221	4.64912	11.5254	4.90962	9.31806	7.2418	5.45642	5.2043	134.787	8.42421	2.86349
383	bmo-miR-3312	GAACUGGCAGGUCCAACCUGGCGCA	miRBase	7.63563	0.0507015	1.23784	4.87515	4.54465	2.37477	3.47533	5.63022	6.71779	0.80784	9.82258	3.17135	3.15772	3.46712	5.50166	2.80441	65.2748	4.07967	2.5797
384	bmo-miR-3314	UCCUUUCUUGCUUCGCUUGCGUG	miRBase	16.2393	9.15185	12.1887	11.8819	13.1466	3.33916	12.909	12.7813	8.67582	6.60361	13.0471	0.00469716	10.3259	15.3057	8.41536	4.38218	158.398	9.89989	4.49514
385	bmo-miR-3315	ACGCAGCAACAGCGGCCGCCUCC	miRBase	8.29186	4.71937	0.959047	11.1017	9.44971	1.36839	8.66918	3.43683	6.16753	1.97186	8.59841	4.75894	5.44922	4.2395	3.4112	3.38311	85.9758	5.37349	3.06155
386	bmo-miR-3316	UACUUGCCUUGGGGCUGUUCCUGUC	miRBase	7.05782	0.0542838	2.66657	6.21435	3.46985	0.00864124	0.0608684	4.68159	4.50974	0.729607	11.0962	2.6029	2.37263	0.233951	4.59019	7.82358	58.1728	3.6358	3.23248
387	bmo-miR-3317	UGCAUUACUGUUUCUUCGACUCCG	miRBase	5.02016	0.0620696	0.0384908	5.15285	6.5571	0.217885	1.21371	3.423	9.06821	0.00172685	8.83811	2.23832	1.712	11.0041	0.0109662	5.97912	60.5379	3.78362	3.68842
388	bmo-miR-3318	UACAGGAAUGUUGUGAUAAGCUCUG	miRBase	10.5795	2.82288	1.5928	7.1195	0.913412	0.106242	9.23489	7.28211	5.6541	0.00184281	10.4089	0.708684	3.16732	0.405628	0.0118424	4.11182	64.1215	4.0076	3.85767
389	bmo-miR-3319	GGAUUUUACAUUUUUGCAUGUUGC	miRBase	12.5129	6.32849	4.41805	15.857	11.9875	12.0194	10.2734	14.2096	10.7187	3.46692	16.8468	6.50391	10.3851	12.6024	9.34055	10.8517	168.322	10.5202	3.80466
390	bmo-miR-3321	ACAAGCUAGCAACCCGGCUCCGUG	miRBase	14.538	4.90702	5.3295	9.27156	9.71149	3.55987	6.04296	8.40045	6.39954	4.17057	8.24142	1.25172	6.55032	3.36848	7.00243	8.34034	107.086	6.69285	3.13947
391	bmo-miR-3322	CAGAAGUCAAGCAUCGCCUUCCA	miRBase	9.85008	0.468735	2.85069	12.8687	6.81309	0.354161	7.85054	5.28159	10.7103	0.338967	13.6915	3.05046	6.6305	4.7862	2.38887	6.70347	94.6379	5.91487	4.29244
392	bmo-miR-3323	UCUCGUCGGUUUGAAGUUGGCUAG	miRBase	9.1325	0.270504	0.874868	4.44768	0.0143349	0.0103324	2.42243	2.19773	9.15351	0.00177409	6.76165	0.00284652	1.18469	1.86592	3.10893	6.22744	47.6771	2.97982	3.21963
393	bmo-miR-3324	CAAUACGAAUAAUGUUAAUGCCU	miRBase	6.23709	2.42137	0.00944292	9.61907	7.23912	6.05884	4.43342	5.74811	11.245	0.113541	7.89302	1.91449	2.66751	3.31132	1.19638	5.12013	75.2278	4.70174	3.30206
394	bmo-miR-3325	UCCAUGAUCCCUGAGUGCCUAGGU	miRBase	7.9082	8.03276	0.482414	5.558	4.03047	3.81682	4.23852	6.4252	9.55909	3.13145	7.2867	1.17268	3.73726	4.8398	1.15148	4.2241	75.5949	4.72468	2.62426
395	bmo-miR-3326	CAGUGAUGAGUCAAAUACACCA	miRBase	6.98288	1.03232	0.264185	12.0531	10.6852	9.92192	19.7157	9.14561	16.2768	4.17057	19.9946	3.79772	0.0018334	0.0279145	0.0118834	0.839146	114.921	7.18259	7.08025
396	bmo-miR-3327	UAGGUUUUGUGGUUCUUGUGAAAUA	miRBase	6.78438	2.25006	0.0822441	2.16956	1.52206	3.7376	3.96257	6.38287	4.39583	0.988757	8.82464	0.00325399	1.29944	0.0284637	3.04983	6.09497	51.5765	3.22353	2.6906
397	bmo-miR-3327*	AACAACAGGAAUGUUAUGUAC	miRBase	3.80326	0.0759426	0.00932019	0.0590073	0.492327	0.676852	3.12111	1.80977	8.5076	0.00173681	6.48659	0.0104469	0.00158764	3.84644	11.5374	1.77843	42.2178	2.63861	3.48634
398	bmo-miR-3328	AUAUGUAACGUUUUUGUUGUCCU	miRBase	5.58059	10.1997	0.631347	4.79028	6.44054	1.00436	10.6322	5.52269	9.05816	3.32222	12.8928	1.47277	5.42907	4.4529	7.27041	4.22932	92.9294	5.80809	3.52462
399	bmo-miR-3329	UGUUUGUGCACUUCAGGGAAUCUAU	miRBase	3.61263	0.666266	1.36122	8.58489	0.0146049	0.0106175	10.6816	0.591717	2.87434	0.360812	8.22148	0.0859687	0.00177583	6.14783	5.82341	1.36522	50.4043	3.15027	3.59881
400	bmo-miR-3330	GCAUACAAUAAUUUAUGACAGAU	miRBase	7.87159	0.0501914	4.32766	8.54347	4.39465	8.39573	5.46443	6.07097	12.0031	2.38008	8.33444	0.442488	2.02186	6.15993	4.91314	6.79648	88.1702	5.51064	3.22583
401	bmo-miR-3332	UACCGUAGUGAAAGCGCUCCACGA	miRBase	11.4875	6.80472	17.5833	15.6801	4.63398	12.5567	13.3717	8.70177	19.6185	9.05591	8.23874	5.70868	6.83666	9.81511	18.4858	22.6692	191.248	11.953	5.45913
402	bmo-miR-3333	UCCUCGCCAUGCCACCGCCGCUUCA	miRBase	56.6676	229.984	519.396	310.609	125.723	195.36	23.2284	238.43	60.9541	174.823	191.34	228.035	303.539	518.205	611.404	356.303	4144	259	172.191
403	bmo-miR-3334	CCGUUCGAGAAGCAAGACAAAGUG	miRBase	18.9871	6.77561	15.541	17.4772	6.79466	32.0548	52.2307	6.64508	26.9936	5.1185	15.8745	3.04726	6.14415	3.55849	6.73162	11.5	235.474	14.7171	13.1095
404	bmo-miR-3335	UGAACCAGAAUGAUGGAAGGACAG	miRBase	9.16553	3.79768	5.55291	10.6797	0.362652	8.43603	3.60161	5.47736	6.13679	0.00192609	9.40091	0.300361	1.63912	9.58196	7.27896	9.4157	90.8292	5.67683	3.68996
405	bmo-miR-3336	UGAGCCGUGUCCGUACCGCUUUCA	miRBase	8.67665	4.5287	8.19823	13.7979	2.3299	5.74598	6.28739	3.31895	18.2224	2.78778	8.97708	0.00426846	1.37343	8.12012	4.19021	10.3972	106.956	6.68476	4.77003
406	bmo-miR-3337	UCUGUGGUUGCGUGAUCGCCGAG	miRBase	8.24218	3.52235	7.71231	11.1981	0.879891	7.87122	5.29659	2.27455	11.0485	3.87126	8.4803	0.00420958	3.93417	8.37869	11.9135	14.4619	109.09	6.81811	4.18824
407	bmo-miR-3338	UCCAUAUCCGUGCUCGGACGCUU	miRBase	5.78373	6.72756	0.0103861	11.4303	1.17642	0.0112343	9.66078	0.00236243	13.1662	0.00193144	8.42982	0.00282576	0.869766	0.0331778	1.36571	3.29699	61.9693	3.87308	4.63301
408	bmo-miR-3338*	AUGUACUUACUUUGUUUGUUCU	miRBase	6.3045	4.78423	6.30112	6.45161	1.26366	7.05235	7.78039	0.194842	6.88852	1.39476	4.88813	1.86654	2.41902	7.90746	6.12897	0.0107236	71.6368	4.4773	2.80294
409	bmo-miR-3339	AGCAAACACAGUAGUGUGCAA	miRBase	3.88946	0.0636115	1.0999	1.6783	0.470709	6.12432	6.46839	1.30399	7.08953	0.00178406	5.01481	2.62535	1.81086	0.562777	1.45066	0.00938536	39.6638	2.47899	2.45091
410	bmo-miR-3340	UAGACUUUUUAGAUGUUGGUCAA	miRBase	6.64224	4.87288	0.00972811	4.99832	2.61148	11.2441	22.3213	2.20793	13.8999	0.00196607	3.81469	3.26235	3.0757	7.42821	5.63504	11.0227	103.049	6.44054	5.78401
411	bmo-miR-3342	UAUACGGAUGCGAUGACGAUCGGCU	miRBase	4.54628	9.27959	0.71167	5.45118	3.50863	5.50587	3.12306	5.62376	7.85972	2.54379	4.0778	4.90588	3.37714	12.7253	16.0271	4.50883	93.7756	5.86098	3.92317
412	bmo-miR-3343	UGACCAUGGUGACGAGUCGAGCCC	miRBase	13.3109	15.4355	3.99242	19.5649	3.59885	5.35032	11.1701	5.7672	14.955	3.42229	8.6565	8.21024	8.58139	15.9806	19.3064	22.9745	180.277	11.2673	6.27067
413	bmo-miR-3344	UCUCCAUCGUUCCUGCACCGUAGC	miRBase	7.90023	1.89814	1.90979	3.12524	4.47536	5.56303	8.72377	4.82482	9.28623	0.00481109	4.49533	3.30461	5.28414	12.1852	13.457	6.0345	92.4722	5.77951	3.71139
414	bmo-miR-3345	UUGCAAGAAGGACUCAGCCAGCGAG	miRBase	11.3217	4.04874	4.60238	1.04954	3.34319	3.68418	5.06664	0.00241747	8.39278	2.25599	3.43142	1.0308	5.65245	7.02648	10.6768	5.31896	76.9044	4.80653	3.26196
415	bmo-miR-3347a	UAUCGUUACGCGCGUCGCUUAGG	miRBase	5.3812	0.134524	4.08594	4.51331	0.013422	4.95202	8.36338	0.407447	3.76884	0.00176703	2.74248	0.566038	2.5212	0.0274394	2.4081	4.60823	44.4953	2.78096	2.48157
416	bmo-miR-3347b	UACAUCAUUGAUCUUGCUGUCUCAA	miRBase	7.98685	1.70662	6.15118	7.92283	2.61481	6.12523	7.62268	2.07354	5.72992	0.606399	2.60713	0.899635	1.73279	0.523276	5.30762	9.73081	69.3413	4.33383	3.0605
417	bmo-miR-3348	UACAUCAUUGAUCUUGCUAUCUCC	miRBase	16.9602	6.83027	12.4065	20.3483	6.86339	13.5506	9.18169	9.30972	14.9726	5.76642	5.21294	2.70084	11.7261	18.3424	33.3214	15.9591	203.452	12.7158	7.51784
418	bmo-miR-3350	CCAGCGAGCCUCCCGGCGAGC	miRBase	5.85566	0.0640919	0.802426	4.81127	0.0130611	0.00942994	1.84415	3.06143	6.10039	0.00168092	2.97428	2.09462	1.42449	2.40023	2.01263	7.2468	40.7167	2.54479	2.33879
419	bmo-miR-3351	UCAUGUAUUCUAAUUUUUCUUUAUA	miRBase	11.8275	10.8657	17.762	13.5778	14.368	4.83202	11.9356	6.05406	13.0345	24.9434	8.52598	14.6465	9.40256	16.1822	15.4308	7.06547	200.454	12.5284	4.9861
420	bmo-miR-3352	UUACGUUGUGGAUGUCUAUGGGC	miRBase	7.97361	22.6967	5.57841	5.31005	0.0136811	0.403516	0.838487	1.55151	7.27561	0.00178363	2.85682	1.87588	1.58367	0.0275141	5.17184	8.94238	72.1015	4.50634	5.71683
421	bmo-miR-3353	UGGUCUUCUGUUCUAUUUGUGCU	miRBase	5.58123	2.5182	0.00954651	3.50628	1.27443	0.0101247	7.47787	0.00228984	6.2629	0.562815	2.59743	1.44986	1.17921	0.76916	2.67292	1.62399	37.4983	2.34364	2.30361
422	bmo-miR-3354	UCAGAUAAUUUUUAAACCAAAGU	miRBase	8.91081	6.58125	14.0936	7.40828	4.74967	8.42685	6.53704	7.93856	14.0657	5.58835	1.87311	3.48926	7.6008	12.7345	17.5624	6.71943	134.28	8.39247	4.21821
423	bmo-miR-3355	UCACAUCAGGCACAGUUACAGGGG	miRBase	3.76279	0.434415	0.00938881	4.81647	1.54572	0.720208	5.89714	0.199599	3.84457	1.44053	1.64588	0.274077	3.97157	2.59836	4.4467	3.6413	39.2487	2.45305	1.90066
424	bmo-miR-3356	UAAUACUAUAAAGGUUCAAGUCA	miRBase	9.88123	3.73724	11.2554	4.26844	5.43781	4.09849	7.75827	5.41478	7.63848	2.24408	0.00667	3.29604	4.96795	9.35228	4.38171	4.14437	87.8833	5.4927	2.9714
425	bmo-miR-3357	UAAGCUUUCACCGGUGGGUUCCG	miRBase	9.16491	3.24238	14.7198	4.00066	1.91213	5.30021	2.48606	7.5453	6.17672	4.70752	1.51145	3.08175	10.0278	10.3483	4.7684	7.13025	96.1237	6.00773	3.63208
426	bmo-miR-3358	UCUGGUCUUUUACCUCUCCCUGG	miRBase	10.279	5.73079	2.95826	8.08351	0.199764	4.15305	9.31307	5.88964	9.01811	2.2514	0.00672797	0.952419	6.8898	10.502	1.55252	5.6117	83.3917	5.21198	3.61138
427	bmo-miR-3359	AUUUGUUAAUCCUCCUCCGUGCGUC	miRBase	8.98046	7.27654	10.23	7.30091	6.29861	9.28073	1.97911	4.98568	4.26826	5.51011	1.86503	3.05745	6.74435	7.85725	5.68951	7.31022	98.6342	6.16464	2.48362
428	bmo-miR-3360	UGCGGUAUCCGUGAACCGCCCUGAC	miRBase	4.51635	1.86295	0.709614	2.22877	0.01402	0.688045	0.0803517	3.16598	0.338382	1.91516	0.33425	0.0026116	2.12861	4.88383	0.0110314	1.19563	24.0756	1.50472	1.57738
429	bmo-miR-3361	UUUCGGUAAUUAUGGAAAUGUUCAA	miRBase	6.51114	7.23278	0.00976678	4.72155	6.70109	7.75282	7.51429	1.61085	6.43866	0.309201	1.34248	0.523117	3.09184	7.10032	6.79805	5.71007	73.368	4.5855	2.91047
430	bmo-miR-3362	UGACUAGUUUGCGUGUCAAACUCG	miRBase	11.5671	0.0691692	0.00889307	7.06935	0.0132252	0.009349	7.77216	3.13392	3.72676	0.154696	1.00799	0.724228	1.60776	0.0280141	0.3791	5.89965	43.1714	2.69821	3.5638
431	bmo-miR-3363	UGAUUUGAAGUUUAUGAAUGUUGUA	miRBase	11.1155	9.41885	4.4348	17.622	9.94962	3.84694	9.40179	7.36734	7.28371	6.00527	8.70391	4.09222	8.27399	17.6151	9.77915	15.2411	150.151	9.38446	4.30614
432	bmo-miR-3364	UCAUACGUAUUUGUGUACUGCGUUU	miRBase	11.4781	37.3035	10.1753	44.0795	2.37606	0.465015	7.3854	4.48202	5.39779	1.224	2.27936	3.38277	4.59629	5.41945	1.03995	8.84515	149.93	9.3706	12.7082
433	bmo-miR-3365	UUCCGUGACUAUCACUUCCAUAAU	miRBase	6.76701	5.32677	0.563048	7.10612	3.4675	4.03354	4.50425	8.60046	10.0269	4.25514	3.45826	4.44606	7.76241	15.4342	9.6495	6.83718	102.238	6.3899	3.49227
434	bmo-miR-3366	UGACUAGAUCUACCACAGCAA	miRBase	8.97411	0.927848	4.1007	7.95389	4.85366	6.98197	22.5435	4.02551	19.7789	6.55292	2.03512	0.228923	9.69395	9.87255	2.95157	12.7074	124.182	7.76141	6.29462
435	bmo-miR-3367	UAGUAUGAAGGGUGGUUGGUACUA	miRBase	6.89968	0.0480585	5.03191	5.03267	3.77181	4.19481	4.87225	4.69305	6.27505	5.77658	95.7254	1.4569	3.13578	11.9289	4.55529	3.09201	166.49	10.4056	22.897
436	bmo-miR-3368	UUUGGGUGACGCUGCGCUGAUAUU	miRBase	5.33618	2.94832	2.39458	2.21636	1.11874	4.76134	3.34239	8.00649	3.09778	3.711	1.46813	1.50514	5.51737	9.24263	0.0116768	3.56064	58.2388	3.63992	2.46794
437	bmo-miR-3369	UCAGUCUUUUAGAGAAGAAGUG	miRBase	4.34456	0.0598251	0.00843639	2.18826	2.1822	0.634879	0.0656585	4.56598	4.53787	2.87036	0.00563968	2.24552	3.09258	6.60258	3.63544	3.33366	40.3735	2.52334	1.98612
438	bmo-miR-3370	UACUUACAGAUAGAUCGUUUUCA	miRBase	3.28355	6.71949	3.91027	6.44159	4.35088	0.0589285	0.599785	4.66806	2.43757	4.71116	0.0225115	0.00324434	5.54452	11.1624	0.0120522	4.36202	58.288	3.643	3.09799
439	bmo-miR-3371	UACUUGUACAAUGUCUUGAAACGU	miRBase	3.20062	0.763179	0.00926171	0.729589	5.55701	0.00965505	5.98801	6.55611	2.98609	2.75259	0.960556	0.748188	4.65096	13.3541	4.25617	0.868744	53.3908	3.33692	3.46145
440	bmo-miR-3372	UGCAUAAUAACAACAUAUACGCA	miRBase	7.37791	1.02401	3.57376	0.572968	4.95468	0.384193	5.47129	6.24301	5.09086	4.55793	0.00633921	1.65619	4.19865	4.08837	0.770391	3.74036	53.7109	3.35693	2.31296
441	bmo-miR-3372*	CGCCAAGCUAUUUUAAGCAAUGA	miRBase	4.25911	4.45773	1.11437	0.0518445	2.09631	0.60238	8.30543	6.30463	2.31595	1.75658	0.352583	0.00329402	0.621372	4.19948	2.87001	6.83764	46.1487	2.88429	2.5977
442	bmo-miR-3373	UUUAUUAUGUUCUUGGCGUCAGAGCCAAA	miRBase	10.0331	7.92337	11.6999	4.00508	10.5269	6.37218	7.64727	10.7936	5.35264	6.03206	1.22612	0.00442168	12.2699	15.0175	11.7861	10.4241	131.114	8.19464	4.15155
443	bmo-miR-3373*	UAGCCGCAGAACUGUUCGGGCAU	miRBase	11.2818	5.15595	6.13828	8.21184	11.6897	8.32791	10.0541	10.9531	12.0964	9.32752	1.49965	0.00446568	8.1153	14.0732	2.16462	18.2935	137.387	8.58671	4.7969
444	bmo-miR-3374	GCCACGUGACAUUCCCGCAGCUUC	miRBase	4.21101	0.0530314	0.00905354	6.4286	12.2828	5.8973	5.8492	11.5821	5.64926	8.26726	3.29952	0.429972	5.76531	6.81693	4.35839	5.63429	86.534	5.40838	3.52931
445	bmo-miR-3374*	UGCUUUAUUUGCUCGCACUCAAC	miRBase	5.82844	1.38447	1.60777	7.34358	26.9245	18.4828	2.10438	29.1589	6.55145	14.7947	13.5445	15.4143	4.0256	17.4703	0.9744	6.73941	172.349	10.7718	8.97305
446	bmo-miR-3375	UGAAGAUGCACCAGAUGUUGAGAGGCC	miRBase	5.35393	1.64632	0.0100379	2.95992	3.10585	0.0104111	4.21158	5.93563	3.37706	2.62887	0.954782	0.00301625	4.27626	6.6306	0.0118529	6.41555	47.5317	2.97073	2.36905
447	bmo-miR-3375*	UGCUAUCUUUGAAAAGUUUGGAAUA	miRBase	1.34252	0.572711	1.42669	7.10181	0.372581	1.8173	5.10815	10.1784	6.52234	2.90669	1.61841	0.729837	7.32923	5.05927	2.70662	9.33073	64.1232	4.0077	3.25158
448	bmo-miR-3377	UCCAUGUGUAAUUCUUCUUGGU	miRBase	5.80053	4.26605	2.24364	6.26786	4.7676	0.00999141	8.28067	9.24547	4.12773	9.51554	1.13735	2.66183	4.79635	8.06483	2.90671	3.14301	77.2352	4.8272	2.85716
449	bmo-miR-3377*	UGAAGUUAUGAAGUCAGGAUA	miRBase	8.2671	12.3339	0.5073	2.42677	0.0133366	0.995538	0.0793922	0.00205371	7.30818	0.0017155	9.32873	6.64028	8.70045	0.0279391	4.60464	0.00921858	61.2465	3.82791	4.2786
450	bmo-miR-3378	UAUCCUUUCAUAGGUUCUUGAUUUG	miRBase	13.7418	17.5825	19.8706	16.7224	15.9804	28.4694	15.1201	0.00267214	26.256	5.95113	13.7518	10.5076	22.5536	15.044	26.5322	0.011413	248.098	15.5061	8.49781
451	bmo-miR-3378*	UUCCAUGUUGAUCGGGGCUGCUUC	miRBase	4.96622	7.24983	8.86067	8.16506	5.00339	12.301	8.78945	0.00245365	12.0418	0.00202902	10.6707	7.7742	11.039	3.86113	8.84843	0.0105466	109.586	6.84912	4.1618
452	bmo-miR-3379	UUGCUGCUCCAAUUGUCUGGACACG	miRBase	16.7852	19.2179	12.6134	3.18753	12.0198	18.0394	12.4517	1.98361	12.1921	0.00200547	31.8766	7.36286	22.2219	13.5826	25.1436	0.807749	209.488	13.093	9.07931
453	bmo-miR-3379*	AAAUCUGACCGAAGACUACGA	miRBase	8.77557	13.8751	10.5466	6.51593	7.65688	3.54873	12.0139	0.423246	11.0377	1.16307	14.1654	10.3703	20.6401	9.87881	12.9276	0.860072	144.399	9.02494	5.52939
454	bmo-miR-3381	CGUACUCGUCGUUACGUGUUG	miRBase	6.25527	10.0973	7.41665	0.0511369	5.48964	4.57769	10.7844	0.00232505	9.50159	0.00191008	10.8959	3.6425	7.71982	1.39177	14.8693	0.0100085	92.7073	5.7942	4.69909
455	bmo-miR-3381*	UCAAGAUUCCUCGCAAAGGUUCAC	miRBase	11.6141	3.31076	13.9702	0.0443409	4.80856	7.49354	11.5753	1.32387	61.6006	0.00186951	12.2487	20.0076	17.454	10.4918	15.2155	0.090633	191.251	11.9532	14.7449
456	bmo-miR-3382	GUAUUCAUACCUGGCCGAUG	miRBase	12.8548	37.4566	34.1439	27.7959	15.8624	17.2947	9.96007	6.01738	10.5992	4.76061	32.6724	27.5033	14.7281	19.476	31.3554	11.2908	313.772	19.6107	10.6624
457	bmo-miR-3382*	UCAAGUUUUGUGUUCUGGGUCGU	miRBase	10.9237	8.80433	4.43107	9.36153	7.20564	9.1721	2.25729	1.42969	8.70257	4.62178	13.6619	7.4725	12.573	7.14635	12.666	2.25037	122.68	7.66749	3.83737
458	bmo-miR-3383	UGCCUCCGGACUGGAUUCUUGAACC	miRBase	8.6514	10.3797	9.04701	7.08827	14.7264	12.4739	3.71035	0.00249437	13.236	5.08443	12.7774	3.10773	10.189	3.79932	17.6036	257.252	389.129	24.3206	62.2991
459	bmo-miR-3383*	CCACGAAGUUGACGCGCUGUCUCU	miRBase	11.6376	7.2642	13.1849	9.77389	20.7383	18.5033	2.9875	0.52435	17.5778	10.8409	16.3454	12.7743	17.2356	21.4552	24.729	2.96785	208.54	13.0337	7.09809
460	bmo-miR-3384	GUGCCUGAGGGCUUCGUCCAUGUU	miRBase	7.38403	0.0536025	1.61569	5.7991	8.60679	3.67606	0.059138	0.00207963	8.53879	5.28818	12.2861	10.4882	8.36244	4.78237	7.45566	0.121097	84.5194	5.28246	4.01763
461	bmo-miR-3384*	UGUCUGUUUGUGCGCUGGUAGAAGA	miRBase	8.4909	5.14902	6.12468	5.6469	11.5896	3.46459	6.09008	1.41624	16.2854	6.82393	15.1911	9.02088	9.81667	5.49143	13.6354	3.87339	128.11	8.00689	4.31306
462	bmo-miR-3385	UGAAAUGUGUCCUCUAUCCGGCUC	miRBase	16.1322	21.0397	12.3459	10.4	31.2101	10.1788	31.2419	6.3069	20.694	9.97768	28.3118	21.2137	12.1546	2.73592	0.0128664	0.0111933	233.967	14.623	10.2317
463	bmo-miR-3385*	UGACUGUUUUGGUGUAUGGUAGAG	miRBase	4.93086	7.34959	6.54976	2.89078	10.8611	4.40591	0.246763	0.00235115	11.7244	9.25088	11.8462	6.7342	9.85623	8.30574	9.56996	0.0163845	104.541	6.53382	4.0858
464	bmo-miR-3386	UGCAAACCUUACCUUCAAAGGA	miRBase	9.76396	1.30109	8.47366	2.66129	15.5836	11.2741	1.81363	4.61788	9.28661	10.0619	9.39991	9.70254	12.5384	1.71568	12.629	2.26357	123.087	7.69293	4.60677
465	bmo-miR-3386*	UACCUAACCAGUUCUCUGGUAUGCC	miRBase	1.81497	3.5449	7.24988	3.05553	5.19731	1.88442	0.0536673	3.18741	4.52652	7.90287	10.831	8.6538	4.70167	2.12618	8.26772	2.15309	75.1509	4.69693	3.05794
466	bmo-miR-3387	UAAUAUACCAUUUAUUAAGCUGAG	miRBase	4.38651	5.35152	7.92003	2.53674	11.1695	2.38516	0.0546087	2.32791	11.2835	4.38385	8.12307	1.39286	5.8468	5.34236	5.05768	1.50964	79.0718	4.94199	3.33852
467	bmo-miR-3387*	UUCAGGUUCGUGCAUAAUGUGCU	miRBase	7.56721	4.89411	6.34619	5.12167	7.46146	2.37453	0.058704	7.43882	6.07856	10.3771	11.0349	12.1957	6.0436	0.22104	0.011055	0.00972883	87.2344	5.45215	4.0039
468	bmo-miR-3388	ACAUUAAUGAAAACGAUCGUG	miRBase	7.86199	2.84982	5.167	44.4433	17.3109	9.89084	7.82711	5.93923	10.6442	5.9417	12.8675	7.26756	12.5432	14.1256	8.38055	0.0111123	173.072	10.817	9.95943
469	bmo-miR-3388*	UCGCAUUGGGACCUGGAUGACUGA	miRBase	3.83011	4.28028	3.02014	2.0907	7.36881	1.26736	1.29074	4.03632	5.69651	6.31574	9.12438	0.00366012	5.29387	3.73667	3.52245	0.276982	61.1547	3.82217	2.53861
470	bmo-miR-3389	ACAAGUCAAACAUGCCUUGGCCCAUUCA	miRBase	5.9766	8.35956	10.5252	8.25158	9.6826	8.39668	3.51734	9.36216	8.27998	14.128	11.8884	7.33758	12.4445	7.65328	31.7529	2.75392	160.31	10.0194	6.50712
471	bmo-miR-3389*	UCGUAGCCGAUGUUCCACAGCAG	miRBase	10.1256	9.75855	15.6231	8.53623	18.8253	22.1283	8.85038	10.9626	11.1273	22.4301	16.8384	21.308	17.2914	15.1156	26.0009	5.58956	240.511	15.032	6.00647
472	bmo-miR-3391	CCCUGCGGAACACCGCGCUCG	miRBase	7.96012	12.0571	7.69292	14.3213	14.9204	13.1792	11.1395	11.9277	18.6731	19.4396	23.0664	6.28161	10.4139	3.70747	16.678	7.26398	198.722	12.4202	5.28358
473	bmo-miR-3391*	UGACAAAAAGUGAUGUGAGUCCGUC	miRBase	4.37474	2.75513	0.00881001	5.25408	3.5808	4.77389	1.07251	2.41441	4.3011	5.78344	10.7235	5.04246	4.3171	0.0257602	4.6468	0.440935	59.5155	3.71972	2.68749
474	bmo-miR-3392	AGGUCGUGGUAUUUCGUACCUUCAUGG	miRBase	4.74424	4.46871	4.56585	2.90447	7.47066	2.77902	0.050533	6.43778	6.44177	11.4967	13.8287	6.07217	11.1035	3.87183	12.4859	3.4166	102.138	6.38366	3.93573
475	bmo-miR-3393	CGAGUCAGUCGAUUUCUUCGA	miRBase	10.6512	6.51457	8.61281	10.3495	20.1047	14.3344	18.2415	22.6249	20.615	19.467	11.2866	8.205	8.56057	3.51701	3.52347	3.44244	190.051	11.8782	6.54527
476	bmo-miR-3394	UAGGAGGAGAUUUAUCUGGAUAA	miRBase	0.00288086	9.21549	9.45403	8.9647	10.0809	8.36736	11.9056	6.18844	65.7988	12.9241	13.1777	42.129	5.95993	7.1684	14.4837	5.02933	230.85	14.4281	16.4167
477	bmo-miR-3395	UACAAUCGCCUUCCGGGUGCCUUGA	miRBase	2.40689	0.0465302	8.84783	5.7706	18.7776	13.2088	7.58185	10.5146	7.58967	10.1274	8.80975	6.71956	7.37855	5.00882	9.86636	0.657313	123.312	7.70701	4.63583
478	bmo-miR-3396	AGCUAGUUCGGCGAUGUCGCUCU	miRBase	1.29733	3.0212	0.00900232	2.01141	3.91916	4.9897	0.628922	4.1743	0.0169226	4.02761	7.62111	0.0444181	4.94412	0.0795694	6.81522	0.00953935	43.6095	2.7256	2.57261
479	bmo-miR-3397	UCCAGUUUCUAUUUCACGGACGUCA	miRBase	1.35671	3.16674	4.97211	2.77563	6.39364	6.26374	6.54825	4.81477	1.23974	5.9868	7.50431	5.35293	6.74584	0.0254163	3.37167	0.316035	66.8343	4.17715	2.45785
480	bmo-miR-3398	UAGGCUGAAUAUCUCGGUAGAAU	miRBase	0.284518	4.55402	9.20512	3.29691	5.25609	1.82955	4.8659	6.80181	1.03046	7.9343	10.6321	3.24235	6.13573	2.50938	1.70819	0.0103378	69.2968	4.33105	3.17955
481	bmo-miR-3399	UGCAGAUCAGACUAUAUGUAAAC	miRBase	8.51276	40.1898	18.5916	27.1803	25.0263	14.2465	10.9832	20.1104	17.9669	17.0995	25.0614	12.3844	18.6227	29.8175	20.0811	10.7112	316.586	19.7866	8.21709
482	bmo-miR-34	UGGCAGUGUGGUUAGCUGGUUG	miRBase	62.1031	75.7539	83.99	88.4954	119.604	90.3467	70.7184	115.69	73.7302	84.1611	153.262	86.2362	99.9776	128.083	204.667	181.272	1718.09	107.381	41.1813
483	bmo-miR-34*	UAUUGCUUAUUAAGAAUUUGUGCUC	miRBase	9.45102	14.5516	15.7985	9.16743	13.78	11.4964	11.0981	10.5828	7.82855	12.0566	16.6814	11.7796	12.6324	9.58217	12.3264	0.119981	178.933	11.1833	3.81128
484	bmo-miR-3400	AGCCACUAACGACACUGCUCCU	miRBase	7.42373	2.9557	9.98441	6.19792	8.64161	3.38886	0.0514999	3.9089	0.876266	4.96621	7.54386	7.38221	8.57642	4.69951	10.2104	4.6758	91.4833	5.71771	3.04318
485	bmo-miR-3401	GCAGCUUGCAAGUCAUUUUCUUAG	miRBase	3.59269	4.30287	3.16071	7.23183	7.57122	2.77261	3.11748	6.15999	2.16079	6.1269	10.3968	2.11208	3.73426	0.710394	14.1609	6.26238	83.5739	5.22337	3.45263
486	bmo-miR-3402	UUUACAGUGUAAAUCGUUCGUGA	miRBase	3.39337	4.17147	6.34688	0.0435254	6.12751	1.88024	3.70529	4.93601	3.63061	4.27741	10.7863	3.55025	4.73715	0.152307	8.51669	1.03187	67.2869	4.20543	2.85066
487	bmo-miR-3403	UGCAAUAACUUUAAACCGCUGAGCU	miRBase	1.61067	4.81523	0.548253	5.99917	4.33704	2.4249	2.00804	1.35613	0.0154657	4.68671	9.75698	3.47463	3.61429	0.0256829	1.61542	5.09826	51.3869	3.21168	2.56252
488	bmo-miR-3404	UGAAUCUAGUCUGAAGUCUGAUUUG	miRBase	4.16013	3.46854	7.15848	4.14813	4.65422	0.2557	3.38743	6.24614	7.55088	4.86432	13.3309	6.8823	3.69386	2.6285	3.86988	5.42529	81.7247	5.1078	2.86695
489	bmo-miR-3405	UGAAUCUUUUCUGCAAUAGUGUGAC	miRBase	1.53481	5.35429	5.57381	5.40343	4.54225	2.30352	0.0532605	4.62699	5.80036	4.00329	14.2558	4.2604	2.65493	5.84105	9.69113	29.7672	105.667	6.60416	6.99058
490	bmo-miR-3406	UCCAUUGUGUUCUUGAAACUCUCUA	miRBase	3.1294	23.6008	14.6265	10.475	17.4332	5.07238	7.79166	12.1176	13.4068	9.34072	19.1008	5.26926	10.1727	18.1822	21.0553	27.8934	218.668	13.6667	7.09091
491	bmo-miR-3406*	UAGUAAGUAGCACGUUUGAUGAGCA	miRBase	3.81546	2.98767	5.2897	4.87126	10.012	4.95591	6.40169	6.89087	9.08829	7.57768	8.47195	1.92968	4.47323	8.53511	12.4948	4.66068	102.456	6.4035	2.81187
492	bmo-miR-3407	UCGCGUGUUAGACAAGCUGCGCCAUGCU	miRBase	24.4315	17.6587	19.4375	11.5793	54.5126	60.4543	48.273	85.6896	49.1487	37.6998	25.7869	24.3155	15.5313	9.6406	7.16459	10.9472	502.271	31.3919	22.4367
493	bmo-miR-3408	UCACUGGGAGAGACGGGAAGUUG	miRBase	1.83636	6.08016	7.36977	7.75036	10.1819	10.7657	8.89056	6.99188	8.23648	9.80885	10.0894	2.52963	5.71746	4.13308	13.5438	8.46338	122.389	7.64929	3.08887
494	bmo-miR-3409	CGACUAUCCGGUGUGAGUAGCG	miRBase	0.355416	2.46084	6.26016	0.047602	7.30352	4.93239	5.93299	5.99511	4.59179	4.75679	9.20628	1.14701	2.33731	0.026397	0.0111074	3.21224	58.577	3.66106	2.89018
495	bmo-miR-3410	UGAACAAGCUUCCGCAAGUGCCA	miRBase	0.613741	0.0717247	2.25817	1.61498	5.43897	0.00932668	6.50582	3.57697	0.323673	2.52156	6.44295	1.59836	0.104579	0.0281731	0.0107692	0.00899844	31.1288	1.94555	2.34906
496	bmo-miR-3411	UAUAAAGAUCCUACAUUGAGUGUAA	miRBase	3.93974	0.304162	6.2381	0.48622	6.37885	3.70156	1.6868	6.57181	3.55998	6.35145	4.91232	0.190496	2.96351	0.969477	1.94214	0.0099193	50.2065	3.13791	2.42655
497	bmo-miR-3412	UCGGUAUCCUCAUCUGUACUCGU	miRBase	4.30856	7.20004	6.72864	2.12588	3.42205	0.00928727	0.0681722	5.18396	0.958744	3.11034	8.96585	1.30382	1.27813	0.758029	0.0109318	0.45701	45.8895	2.86809	2.85504
498	bmo-miR-3413	UGGAAUGUAUUCUUCAUUAGUUU	miRBase	7.69179	6.72268	13.7593	8.15004	9.40102	9.46362	5.37623	10.8778	13.0433	10.827	13.4163	4.5621	5.30265	9.07669	9.17971	10.2092	147.06	9.19122	2.83755
499	bmo-miR-3414	UGAGUACCCGCUGCGCCCGAGAGAG	miRBase	4.42276	1.33652	4.58701	5.20024	8.30215	1.48942	2.92119	3.39197	3.82369	0.566148	7.68123	0.0154249	0.00178491	0.0293123	4.7944	0.586035	49.1493	3.07183	2.66968
500	bmo-miR-3414*	UCCUUAAGUUUUUUGAACGCAGUG	miRBase	2.69242	0.0680702	6.34989	0.0544948	3.3866	0.00929502	2.02816	3.229	1.58516	0.00163505	8.83182	1.97134	0.00149228	0.590265	2.51288	1.50291	34.8154	2.17596	2.46511
501	bmo-miR-3415	UGAUUUUUUGUUCGAUGUCAACCUA	miRBase	0.770088	2.39958	3.08043	1.07441	4.60284	1.07514	0.867949	2.99183	4.24607	0.520766	10.6551	2.20415	2.08818	2.63249	1.06444	1.88725	42.1607	2.63504	2.45791
502	bmo-miR-3416	GAUGCCACUGUUUCUCAGUCGUA	miRBase	10.1554	6.16072	6.06789	6.69938	12.2763	4.69402	7.18241	10.2911	9.95071	5.6163	12.5152	0.00447334	8.72234	5.3159	10.4847	18.228	134.365	8.3978	4.15026
503	bmo-miR-3417	UCGAAUGUCGCAGGACGUGCUGGCU	miRBase	1.02192	0.0579795	2.74825	1.55039	1.19821	0.0091883	1.60548	2.03322	4.31723	0.622881	9.33437	2.9804	2.45551	4.06224	1.62601	3.14356	38.7669	2.42293	2.24082
504	bmo-miR-3418	UAGAGAUAUUCGAUAAUGUUUUG	miRBase	3.81101	0.0561989	2.61961	1.98428	3.44832	1.0286	4.9048	7.10852	6.49722	1.84716	5.75317	0.184551	0.518542	4.96881	2.57292	2.18102	49.4847	3.09279	2.23474
505	bmo-miR-3419	CUCUUAGAAUCUUUCUGGUCAG	miRBase	1.45235	0.076446	0.584908	0.0582916	4.40429	0.171624	0.0899284	2.08043	2.97881	0.00189201	6.05776	0.839388	0.00136987	0.0284866	0.00994666	0.322375	19.1583	1.19739	1.81958
506	bmo-miR-3420	UUAGCCUUUAAUACUGUAAAAC	miRBase	12.4908	41.1613	242.918	49.6099	12.8916	10.6475	19.8415	8.02027	46.9189	3.066	10.3395	49.4088	4.51612	64.6581	12.392	41.095	629.975	39.3735	57.7675
507	bmo-miR-3421	UACUGUUAUUGCCUGGCCUCGCUCA	miRBase	0.0585421	2.90955	0.0098981	0.0642979	3.73173	0.590523	0.966854	1.76884	3.13113	0.00182287	7.51404	0.00258732	0.0016597	3.94883	0.803536	3.13328	28.6371	1.78982	2.12724
508	bmo-miR-3422	UCAAACGAAUUAAAUCAGAGGUCU	miRBase	1.35624	0.320869	3.08736	3.67439	3.03625	0.00977922	6.0039	2.24496	3.08306	2.16563	8.69826	1.35409	4.06191	7.86161	0.0114508	1.38591	48.3557	3.02223	2.59554
509	bmo-miR-3423	UGGAUCUACUGUGAAGGACUGAG	miRBase	1.66253	0.0981786	2.32084	0.0693819	0.0139264	0.00961068	0.115756	0.00188597	0.0193446	0.00159457	3.29492	0.00183758	0.00138418	3.87413	0.770144	0.37043	12.6259	0.789118	1.28611
510	bmo-miR-3424	UACUUUAGGUCUAUUGCAUGAUAAA	miRBase	2.42227	6.55671	1.46416	0.0533133	0.0137531	0.830901	5.54464	1.12896	6.36677	0.269523	5.30884	0.319535	0.103591	0.0284646	1.85701	1.08226	33.3507	2.08442	2.41828
511	bmo-miR-3425	UCAUAUGUAGUAUUUUACCUAUGU	miRBase	0.034279	0.0748332	0.00900681	3.32078	1.66748	2.1633	1.03779	0.00214972	0.569715	0.50252	5.34466	1.76688	0.730794	3.51683	3.41712	0.00902504	24.1672	1.51045	1.63119
512	bmo-miR-3426	UCGAAUUUUUACCCUUUUUUGGUCU	miRBase	90.0648	0.687993	5.4877	5.62432	0.0137458	0.00985265	2.82204	1.65547	4.66155	2.05854	10.3039	2.35339	0.0016967	4.55551	0.943565	0.0958478	131.34	8.20874	22.0088
513	bmo-miR-3427	CAAGAUGUGCAUAUGUUGAGUGA	miRBase	2.05979	1.17173	7.20614	4.7852	1.05483	2.37231	1.42829	0.723055	2.3176	0.12985	5.43184	1.1062	0.00177686	5.51905	4.4122	0.984823	40.7047	2.54404	2.20915
514	bmo-miR-3428	UAAAAGUCUUCAUUAUAAACGCU	miRBase	5.30329	0.183098	3.14473	0.298921	0.0129055	1.03935	1.15604	3.1254	1.8889	0.00167592	6.4354	1.39338	1.06408	3.4508	2.13042	1.87805	32.5065	2.03165	1.86744
515	bmo-miR-3429	UCAGACGUGUCAUUUUUCCUAUUA	miRBase	3.42378	0.0725121	3.60654	5.79786	0.0127063	0.00892332	0.0837571	0.00189895	2.25292	0.0988608	4.79627	3.04017	0.104206	0.027512	1.65268	1.11634	26.0969	1.63106	1.95129
516	bmo-miR-3430	UCUUAAUAAUUUCUUAACGAUUUG	miRBase	3.88649	4.19588	9.32722	3.17643	1.83667	0.0110962	2.39178	3.36858	3.11125	0.00189031	8.9178	0.00313199	0.00179394	2.2275	5.55926	1.70251	49.7193	3.10746	2.87182
517	bmo-miR-375	ACCCGAGCGGUCUGAGCAAACU	miRBase	18.6087	33.0766	27.4405	39.7263	25.3601	15.069	22.3989	17.2941	22.0663	17.3071	43.9881	6.41279	24.0818	44.232	50.2779	45.1585	452.499	28.2812	12.9394
518	bmo-miR-375*	UUUGUUCGCCCCGGCUCGUGUCG	miRBase	205.745	323.684	345.923	437.852	231.006	253.906	183.834	241.211	176.039	147.289	394.462	682.782	292.913	396.703	653.14	815.195	5781.68	361.355	197.961
519	bmo-miR-7	UGGAAGACUAGUGAUUUUGUUGU	miRBase	2.19755	13.1559	8.65475	5.03219	6.10422	3.24996	6.98076	10.7543	11.9961	32.1619	7.18768	3.78676	5.15828	10.8005	211.424	12.1827	350.828	21.9267	51.0125
520	bmo-miR-7*	CUUUGGCGAUUUAGCUCCGUGA	miRBase	2.31316	1.10573	8.65338	1.17667	3.77778	2.67558	4.00368	4.37855	4.28344	1.83131	5.38037	5.44082	0.00180442	4.5145	8.65136	2.33552	60.5236	3.78273	2.46927
521	bmo-miR-71	AAGAAAUCACUAAUCUGCCUA	miRBase	2.6272	0.0587803	2.93362	3.35454	0.0877304	3.76625	8.44435	3.9198	5.16865	3.0145	3.2425	4.03937	0.00174352	7.09489	1.77786	4.28508	53.8169	3.36355	2.3253
522	bmo-miR-71*	UGAAAGACAUGGGUAGUGA	miRBase	10.0802	57.231	18.8845	33.2	21.3976	13.5115	45.0729	54.2314	49.7487	102.454	66.3072	23.1888	49.6448	81.8552	32.9834	33.9891	693.78	43.3613	25.4032
523	bmo-miR-745	UUCUCACUACCUUGUCUUUCAU	miRBase	2.64875	7.30503	6.5635	0.0417124	3.22112	11.0845	0.683408	5.0135	7.13452	5.01956	4.10154	5.06394	5.18508	13.698	6.34452	5.20931	88.3179	5.51987	3.41832
524	bmo-miR-745*	CAGCUGCCUAGCGAAGGGCAACG	miRBase	3.17922	0.101612	0.0089905	10.4457	0.0882952	5.92774	0.0830003	3.21275	5.11587	0.0033551	3.10626	0.405696	0.476073	6.44032	0.0107596	0.0090915	38.6148	2.41342	3.15385
525	bmo-miR-750	CGGCUCAUCGUGUGGCAGUUUGCU	miRBase	4.36021	1.91372	4.6223	7.9316	0.0131876	4.38697	0.066994	4.92028	3.37841	0.056798	5.68072	2.65082	0.455697	3.36838	6.87891	0.00964096	50.6946	3.16841	2.57391
526	bmo-miR-750*	CCAGAUCUAUCUUUCCAGCU	miRBase	3.23885	3.81537	3.44626	1.62322	2.76873	8.00427	9.51817	4.38247	1.19998	1.61976	6.14608	2.0776	0.356705	11.056	4.34164	1.25783	64.853	4.05331	3.13235
527	bmo-miR-79	AGUUGGACAGGGGAUCUUGACA	miRBase	2.48796	25.8871	11.6089	12.0718	3.7908	7.56178	4.6627	10.6929	17.4273	19.6691	13.631	0.00465322	3.86752	13.963	4.25402	12.9423	164.523	10.2827	7.04572
528	bmo-miR-79*	UUCAUAAAGCUAGAUUACCAAAGCAU	miRBase	4.528	5.82868	5.44783	14.0703	0.68379	6.21916	6.62786	5.41077	7.39417	0.181634	5.4438	2.68129	1.4394	8.31532	16.281	11.1735	101.726	6.3579	4.47494
529	bmo-miR-8	UAAUACUGUCAGGUAAAGAUGUC	miRBase	124.07	825.747	533.358	649.097	245.169	113.429	258.885	700.085	467.858	936.333	344.906	242.39	516.012	395.939	407.732	887.776	7648.79	478.049	261.715
530	bmo-miR-8*	UGAGCAAACUUUCAGGUGUGU	miRBase	255.849	363.055	223.644	495.297	357.515	549.147	315.898	408.322	263.553	373.258	448.219	658.536	452.385	698.284	665.164	1376.99	7905.12	494.07	277.726
531	bmo-miR-87	CAUCUUACCGGGCAGCAUUAGA	miRBase	9.47008	24.8467	22.6314	32.5749	28.204	13.1721	21.2943	21.1714	30.0466	17.144	28.7295	19.997	24.5983	39.5724	53.7214	91.2199	478.394	29.8996	19.4032
532	bmo-miR-927	UUUAGAAUUCCUACGCUUUACC	miRBase	5.63186	7.69763	12.4514	3.99032	3.00382	4.23334	2.80602	6.37913	7.55606	4.94368	1.13292	7.64381	8.90281	6.52456	10.6558	7.97708	101.53	6.34564	2.98243
533	bmo-miR-927*	CAAAGCGUUUGGAUUCUAA	miRBase	1.07195	0.0573965	7.74004	0.531539	1.28035	1.02308	0.701979	0.102784	4.09527	2.28257	0.424909	4.61817	1.0898	4.69932	4.05715	3.06809	36.8444	2.30277	2.19579
534	bmo-miR-929	AUUGACUCUAGUAGGGAGUCC	miRBase	4.86868	2.86983	6.65242	0.633591	1.61025	5.86618	1.17368	3.06277	3.70361	2.02954	1.42626	6.66482	1.75942	4.51118	4.76599	3.26834	54.8666	3.42916	1.95526
535	bmo-miR-929*	CUCCCUAAUCGAGUCAGGUUGA	miRBase	3.09162	4.40304	8.25646	0.540624	1.72902	2.96218	7.54672	2.08915	2.5188	1.2741	0.948045	2.52941	3.26796	0.0259856	5.80089	4.80064	51.7846	3.23654	2.38783
536	bmo-miR-92a	UAUUGCACCAGUCCCGGCCUAU	miRBase	7.83046	9.46188	12.4835	8.30262	2.42333	4.43495	6.49206	5.4989	6.23275	1.52155	0.00671106	8.82575	1.88413	15.2997	2.22854	1.68133	94.6081	5.91301	4.30969
537	bmo-miR-92b	AAUUGCACCAAUCCCGGCCUGC	miRBase	3.17652	1.12028	9.95026	6.91782	3.23989	5.63346	3.59865	3.76732	4.75089	7.7078	0.650107	4.22428	6.27106	11.0532	7.99109	3.30296	83.3556	5.20973	2.94211
538	bmo-miR-932	UCAAUUCCGUAGUGCAUUGCAG	miRBase	7.24774	2.67734	4.19935	61.6012	0.014472	3.68457	10.9417	1.23202	3.52615	0.525495	0.00656477	1.11211	2.52375	5.33197	1.26435	3.98906	109.878	6.86737	14.874
539	bmo-miR-965	CGGGAGAAGCUAUAGCGCUAUAUG	miRBase	22.6632	64.075	20.3171	51.4186	10.8261	8.24463	13.0593	8.69565	6.42959	11.5298	5.62174	0.00525046	12.3733	26.5061	9.33338	18.9515	290.05	18.1281	17.043
540	bmo-miR-965*	UAAGCGUAUAGCUUUUCCCCUU	miRBase	12.3584	5.11254	7.43723	5.60609	5.45284	2.62717	2.15557	4.43193	1.28064	4.64798	1.61547	4.55623	4.3809	13.0801	8.79938	2.04362	85.586	5.34913	3.5329
541	bmo-miR-970	UCAUAAGACACACGCGGCUCU	miRBase	15.8466	19.4725	15.6151	21.1195	7.78177	11.2799	6.68928	9.93102	13.003	11.5456	7.05651	4.1237	15.7762	22.8865	22.4797	11.6334	216.24	13.515	5.83873
542	bmo-miR-970*	AGCCUUGCGUGUGCUCUUAUUGGUA	miRBase	4.07939	0.0643467	4.59872	4.10908	0.169919	5.01576	0.0701004	1.01151	1.57818	2.16328	1.13827	0.0028371	1.13894	7.09769	1.08991	1.28935	34.6173	2.16358	2.14455
543	bmo-miR-989	GUGUGAUGUGACGUAGUGGAA	miRBase	8.5615	2.39355	9.70906	5.46643	5.00979	8.25426	7.47106	5.9862	5.71555	4.4243	2.42038	3.22298	8.22125	8.84781	0.0120104	2.49412	88.2102	5.51314	2.85568
544	bmo-miR-989b	GUGUGAUGUGACGUGAACAAG	miRBase	6.32858	7.00902	11.0838	5.69345	2.52278	3.85937	4.31379	0.91366	5.73312	9.57724	1.05471	3.73802	7.0996	6.56839	4.80857	7.06965	87.3737	5.46086	2.76089
545	bmo-miR-993a	GAAGCUCGUCUCUACAGGUAUCU	miRBase	2.42815	5.72178	2.73912	4.46941	0.0136264	2.55071	2.16664	1.7976	3.00973	4.93488	0.466701	0.718026	6.51705	0.355931	9.28224	4.42378	51.5954	3.22471	2.53822
546	bmo-miR-993a*	UCUACCCUGUAGAUCCGGGCUUUU	miRBase	3.3442	5.29014	7.84285	3.44676	2.4551	4.88662	3.85637	4.89815	4.20167	5.99619	0.905947	5.2377	6.00769	10.9677	8.89839	6.56487	84.8003	5.30002	2.48207
547	bmo-miR-993b	AAAGCUCGUCUCUACAGGUAUAU	miRBase	3.88153	0.067317	8.27164	0.0528105	1.50619	3.05237	1.80955	2.1649	7.66462	3.76426	0.00591479	0.614356	0.00163258	8.8199	0.0107733	3.87219	45.56	2.8475	3.04835
548	bmo-miR-993b*	UACCCUGUAGAUCCGGGCUUUCG	miRBase	4.0781	4.47625	8.22105	4.86949	3.93444	8.50255	0.175851	4.84882	0.284651	8.41031	0.14853	1.7662	8.73313	7.04538	11.3517	5.95021	82.7967	5.17479	3.41518
549	bmo-miR-998	UAGCACCAUGGGAUUCAGCU	miRBase	5.96267	24.2072	21.5712	13.8552	20.7468	22.0319	7.92694	16.6674	13.9172	13.6518	11.5152	7.90439	25.8793	27.1854	22.5299	26.2831	281.836	17.6147	7.08595
550	bmo-miR-9a	UCUUUGGUUAUCUAGCUGUAUGA	miRBase	1.5985	2.76318	9.57119	0.914508	8.93766	2.70679	0.0565286	5.89482	2.48018	8.25762	0.281357	1.44841	7.78516	2.88636	4.57709	2.39554	62.5549	3.90968	3.18507
551	bmo-miR-9a*	AUAAAGCUAGGUUACCGGAGUUA	miRBase	3.73712	7.51735	11.9917	5.48417	7.67364	5.51555	2.19985	6.56255	2.60491	9.3175	0.845821	0.00406704	8.83573	7.67672	7.518	5.26998	92.7547	5.79717	3.26052
552	bmo-miR-9b	GCUUUGGUAAUCUAGCUUUAUGA	miRBase	3.1836	1.82555	4.22589	0.053484	2.11597	0.0272816	5.57108	4.02162	3.52799	6.46695	0.00657661	0.00302778	2.25075	8.61342	4.74373	1.14965	47.7866	2.98666	2.5514
553	bmo-miR-9b*	ACGGAGCUAAAUCGCCAAAGCG	miRBase	6.11618	14.1305	16.603	7.79617	14.6832	10.8981	5.29766	12.089	9.89339	15.9418	2.31813	0.3765	13.2054	5.43924	6.70471	2.34825	143.841	8.99008	5.16991
554	bmo-miR-9c	UAAAGUUAUGGUACCGAAGUUA	miRBase	114.163	175.021	144.043	94.1005	135.977	51.8599	92.3217	265.064	136.319	532.287	202.703	92.8295	27.0084	194.404	216.833	193.262	2668.2	166.762	116.271
555	bmo-miR-9c*	UCUUUGGUAUCCUAGCUG	miRBase	103.868	324.365	138.307	262.501	100.599	60.7785	169.316	309.035	276.683	515.892	296.072	169.081	266.258	221.263	156.056	189.634	3559.71	222.482	112.298
556	bmo-miR-9d	AUAAAGCUAAUUCACUGAGUGU	miRBase	3.18181	0.0536571	3.93448	1.04949	3.57319	4.23721	0.0583517	6.20783	2.0157	7.93683	0.0209461	3.52261	3.17012	0.533521	4.61941	3.76217	47.8773	2.99233	2.28033
557	bmo-miR-iab-4-3p	CGGUAUACCUUCAGUAUACGUAAC	miRBase	2.50113	2.60173	4.29538	4.01295	8.86504	3.147	1.32989	4.39841	4.57012	9.77109	0.00674161	0.0144012	6.72836	6.0737	4.3447	5.82	68.4806	4.28004	2.77316
558	bmo-miR-iab-4-5p	ACGUAUACUGAAUGUAUCCUGA	miRBase	3.34519	3.85507	4.21657	3.38346	9.43692	1.43452	1.29838	6.32442	4.71461	9.24298	1.02996	2.4903	3.93552	6.26579	3.52894	3.63492	68.1375	4.2586	2.49323
559	bmo-miR-iab-4as	UUACGUAUACUGAAGGUAUACCG	miRBase	1.11145	3.87882	7.64676	0.363094	7.94568	1.78867	0.0572495	7.71501	0.113764	7.47078	0.565904	1.62605	8.96741	10.8139	7.49379	2.74174	70.3001	4.39376	3.7566
560	dan-miR-184*	CCUUAUCAUUCUCGCGCCCCG	miRBase	5.72379	6.91458	14.9723	28.9127	7.37654	11.1089	14.3939	9.51772	12.5403	9.82482	8.81225	7.54426	6.96728	3.12573	16.8239	21.304	185.863	11.6164	6.536
561	dan-miR-274	UUUUGUGACCGACACUAACGGGUAUU	miRBase	1.66692	1.38807	0.00947348	6.52395	5.39279	4.35285	5.45336	3.6047	1.81311	8.01665	4.79375	0.36058	1.58555	3.89761	1.09094	9.14973	59.1	3.69375	2.74477
562	dan-miR-282	GAUCUAGCCUCUACUAGGCUUUGUCUGU	miRBase	0.852448	0.342173	0.00944609	0.240526	2.62374	3.13392	8.05137	2.4273	0.0186159	3.78886	2.80187	0.00234649	0.00159067	0.0311029	0.0108865	6.563	30.8992	1.9312	2.50242
563	dan-miR-284	AGAAGUCAGCAACUUGAUUCCAGCAAUUG	miRBase	0.00224742	0.0775894	2.20922	2.44504	0.0141321	4.40156	7.72491	0.00228103	1.23962	3.40654	1.9555	0.749915	0.00171541	4.98594	1.39844	6.32849	36.9431	2.30895	2.43592
564	dan-miR-288	UUUCAUGUCGAUUUCAUUUCAUG	miRBase	0.396961	1.82203	4.52223	0.0579242	0.0142992	0.0966906	8.07276	0.0268363	0.0182277	5.47498	2.23936	0.00255546	1.83167	1.76759	1.51689	1.35028	29.2113	1.82571	2.32915
565	dan-miR-289	UAAAUAUUUAAGUGGAGCCUGCGACUCUGCUACUG	miRBase	8.66411	21.5617	11.5286	13.0442	14.4669	2.79067	23.3395	7.21555	4.27708	11.3407	15.5218	2.21146	5.12698	14.0196	5.4682	9.29958	169.877	10.6173	6.24617
566	dan-miR-310	UAUUGCACACCUCCCGGCCUAU	miRBase	10.3628	6.12261	14.5386	11.4795	2.4087	10.6758	11.4529	3.53193	7.9858	11.6924	7.03301	3.70157	13.0237	16.009	19.3781	11.0959	160.492	10.0308	4.68875
567	dan-miR-311a	UAUUGCACUUAUACCGGCCUGA	miRBase	2.17667	0.0585709	9.19505	1.64296	2.69586	3.6572	5.45469	3.69502	0.506204	9.02751	4.59741	0.00331734	2.00122	2.4623	6.58677	5.47156	59.2323	3.70202	2.86403
568	dan-miR-311b	UAUUGCACAUUCCCCAGCCUGG	miRBase	7.96595	6.41394	8.83505	8.5312	3.01914	9.96883	10.1779	3.30596	6.32269	9.18501	6.2847	2.85643	7.00819	13.5979	13.3075	14.2105	130.991	8.18694	3.5691
569	dan-miR-312	UAUUGCACUUGAGACGGCC	miRBase	12.7331	5.6284	20.6012	12.9318	9.91219	16.5564	25.0278	10.0194	13.5332	13.5547	10.1069	21.1909	7.34484	2.52337	6.76093	9.83374	198.259	12.3912	6.04837
570	der-bantam	UGAGAUCAUUUUGAAAGCUGAUU	miRBase	0.00244365	1.57719	0.00970244	0.0561173	2.03454	4.68627	3.61293	5.2403	0.567285	9.78679	0.83808	0.00275641	4.21489	3.5609	0.314284	4.94926	41.4537	2.59086	2.75135
571	der-miR-100	AACCCGUAAAUCCGAACUUGUG	miRBase	233.566	339.383	173.872	199.671	156.958	135.887	155.631	246.243	221.647	354.481	175.252	130.15	225.115	252.18	224.641	102.17	3326.85	207.928	70.0749
572	der-miR-11	CAUCACAGUCUGAGUUCUUGC	miRBase	15.0458	16.5003	6.82747	3.16032	3.48692	10.4792	8.00337	0.00243519	9.17482	0.00200332	11.7643	9.62981	16.7416	6.20728	14.7659	0.0668293	131.858	8.24115	5.81239
573	der-miR-12	UGAGUAUUACAUCAGGUACUGGU	miRBase	82.6545	17.2613	23.9031	10.5233	11.4347	25.231	32.7437	1.67824	16.156	8.9777	40.7287	11.7317	32.0838	13.2508	16.8842	0.0858506	345.329	21.583	19.713
574	der-miR-125	UCCCUGAGACCCUAACUUGUGA	miRBase	9.95474	7.53768	6.34878	4.90653	327.299	239.57	13.6223	5.48419	15.6117	0.00204113	9.35959	25.751	18.9073	10.8311	24.5142	0.0109969	719.711	44.9819	94.7455
575	der-miR-13a	UAUCACAGCCAUUUUGAUGAGU	miRBase	4.78104	3.09343	7.96929	3.26459	5.86128	8.19775	9.08555	0.00239171	7.68686	0.00197988	7.03786	7.92457	11.7577	4.38825	14.4898	0.0102696	95.5527	5.97204	4.15475
576	der-miR-13b	UAUCACAGCCAUUUUGACGAGU	miRBase	6.99951	9.83498	3.75933	0.0446432	5.47698	4.09238	5.58019	0.00235217	6.8201	5.30809	7.70381	7.62353	16.4744	4.88153	9.71798	1.01232	95.3321	5.95826	4.10349
577	der-miR-184	UGGACGGAGAACUGAUAAGGGC	miRBase	41.1666	19.0288	24.1997	20.53	46.6211	86.651	52.3165	23.2339	35.323	40.3222	36.7246	22.7701	39.2242	32.2915	30.4914	6.32423	557.219	34.8262	18.0898
578	der-miR-184*	CCUUAUCAUUCUCUCGCCCCG	miRBase	21.8797	77.226	13.7571	34.4442	6.94873	17.658	14.8431	2.78602	14.9133	12.3199	18.2221	16.9374	21.6938	8.65243	17.7656	8.38363	308.431	19.2769	17.0983
579	der-miR-210	UUGUGCGUGUGACAGCGGCUA	miRBase	13.5483	9.13815	7.7457	5.40734	9.48483	15.5863	7.2384	0.327474	7.01866	11.456	7.94609	14.9294	17.8793	13.4966	18.7758	0.626804	160.605	10.0378	5.48238
580	der-miR-219	UGAUUGUCCAAACGCAAUUCUUG	miRBase	14.0887	10.1414	4.48837	1.58315	6.10038	9.17212	9.43947	0.00259962	3.80808	5.78697	6.65633	0.00369304	12.4084	4.44954	7.28234	0.0112087	95.4228	5.96393	4.35462
581	der-miR-263a	GUUAAUGGCACUGGAAGAAUUCAC	miRBase	1484.99	1989.89	1745.9	1895.22	1950.27	2507.33	1948.83	2286.05	2390.27	3597.13	2317.01	1731.7	2709.58	2918.7	2979.9	3155.83	37608.6	2350.54	590.956
582	der-miR-274	UUUUGUGACCGACACUAACGGGUAAU	miRBase	7.25437	0.559806	3.26953	4.46495	6.28195	9.29352	9.50685	0.00227473	1.46634	6.50381	9.10266	6.22667	9.53022	0.0257328	6.55711	0.523787	80.5696	5.0356	3.59849
583	der-miR-276b	UAGGAACUUAAUACCGUGCUCU	miRBase	23.7912	15.4951	20.6405	12.0914	16.3098	10.8689	15.897	10.0818	21.6744	27.4519	9.86339	13.9226	20.6192	8.41756	16.5038	4.25574	247.884	15.4928	6.20453
584	der-miR-278	UCGGUGGGACUUUCGUCCGUUU	miRBase	15.4077	9.78164	7.65189	9.80339	16.388	13.164	6.55215	8.06865	18.4758	27.85	14.2465	8.0492	20.5222	10.9116	12.1547	2.68587	201.713	12.6071	6.18879
585	der-miR-279	UGACUAGAUCCACACUCAUUAA	miRBase	18.7286	24.3698	23.5855	12.8567	16.1569	16.4604	12.401	31.25	33.769	149.963	17.664	20.0389	34.4922	16.7841	15.7259	7.28855	451.535	28.2209	33.3672
586	der-miR-280	UGUAUUUACGUUGCAUAUGAAAUGAUA	miRBase	5.63066	0.489697	0.525141	6.19164	5.64093	0.00968646	4.26735	0.00228769	4.75877	13.4898	5.73176	3.44376	8.0629	3.422	1.40098	3.71146	66.7788	4.17367	3.49918
587	der-miR-281	UGUCAUGGAAUUGCUCUCUUUGU	miRBase	8.78848	0.815885	10.4642	7.36552	6.45383	7.08566	3.59639	5.66877	6.52792	17.0594	8.10569	8.11039	14.4746	4.63668	8.73982	7.95175	125.845	7.86531	3.86881
588	der-miR-281-1*	AAGAGAGCUGUCCGUCGACAGU	miRBase	69.2233	71.5134	67.179	80.5745	123.17	65.5935	72.8488	88.7342	89.9384	169.164	55.7847	67.3602	113.634	107.99	86.7353	134.057	1463.5	91.4688	30.6859
589	der-miR-282	AAUCUAGCCUCUACUAGGCUUUGUCUGU	miRBase	4.04048	3.6688	6.68982	3.76844	8.4623	3.74857	3.53998	6.02333	0.516265	13.809	2.62582	8.81425	7.69219	0.0250752	0.0846637	2.99872	76.5077	4.78173	3.66139
590	der-miR-284	UGAAGUCAGCAACUUGAUUCCAGCAAUUG	miRBase	3.04781	0.0565021	0.00888218	2.50613	8.05995	2.47781	9.52388	2.75865	6.31444	11.2691	3.74611	6.39485	3.80912	1.52192	0.0109452	4.88361	66.3897	4.14935	3.38608
591	der-miR-285	UAGCACCAUUCGAAAUCAGUGC	miRBase	11.2148	5.30418	9.97219	7.09035	11.0477	6.54076	8.24858	6.40471	4.0319	20.3886	7.59032	8.25843	16.7247	8.18145	9.52812	4.10203	144.629	9.0393	4.33745
592	der-miR-286	UGACUAGACCGAACACUCGUGCU	miRBase	6.67406	10.0525	4.75729	4.66911	12.0469	9.55871	5.65659	7.76994	0.0146622	19.289	6.16618	4.57347	11.7618	11.7499	9.54944	3.48574	127.775	7.98595	4.54042
593	der-miR-287	UGUGUUGAAAAUCGUUUGCAU	miRBase	8.44161	1.98049	5.86392	6.5603	4.29704	5.24684	3.70821	5.62115	2.44019	13.6879	8.71332	4.94891	14.3674	4.35934	0.0116618	6.64057	96.8888	6.05555	3.8339
594	der-miR-288	UUUCAUGUCGAUUUCAUUUCAGG	miRBase	5.41147	0.907687	2.55253	4.33577	4.16949	3.5784	4.73576	6.79387	1.64985	13.1317	8.48263	8.33807	12.2009	3.30468	6.29319	4.53733	90.4233	5.65145	3.46206
595	der-miR-289	UAAAUAUUUAAGUGGAGCCUGCGACU	miRBase	99.8296	46.5828	64.4989	46.4021	84.8211	46.9119	61.4842	53.3859	36.5583	64.6229	99.9092	19.0366	73.8964	68.7001	73.9491	22.8783	963.467	60.2167	23.7868
596	der-miR-2b	UAUCACAGCCAGCUUUGAGGAGC	miRBase	480.702	33.6868	89.3172	19.7879	50.0964	61.2618	93.9375	25.2308	47.1114	69.7093	70.0207	36.7877	66.152	25.1982	33.7914	7.67474	1210.47	75.6541	110.837
597	der-miR-2c	UAUCACAGCCAGCUUUGAUGGGC	miRBase	14.1436	14.0792	12.3501	99.1649	15.1184	12.8074	10.7316	13.5382	8.71229	33.6134	12.3635	9.83198	20.885	11.8177	11.2302	12.9149	313.302	19.5814	22.007
598	der-miR-3	UCACUGGGCAAAGUGUGUCUCA	miRBase	12.8368	8.69559	7.62766	6.43349	7.38524	4.77819	13.394	8.82901	4.0226	19.6605	8.32	11.4245	10.4417	7.06912	0.748055	6.09359	137.76	8.61	4.37972
599	der-miR-304	UAAUCUCAAUUUGUAAAUGUGAG	miRBase	7.25936	0.0488654	4.51477	6.50788	5.53379	2.35328	6.6929	3.87571	6.30186	10.6645	7.78437	3.74723	9.70965	2.87078	0.7828	5.23697	83.8847	5.24279	2.9469
600	der-miR-306	UCAGGUACUUAGUGACUCUCAA	miRBase	4.72405	2.19792	6.21562	3.4871	6.3595	1.99356	10.2084	4.73243	5.75061	16.0178	7.19235	8.69425	12.0481	2.88378	9.96349	4.56593	107.035	6.68968	3.85995
601	der-miR-306*	GGGGGUCACUCUGUGCCUGUGC	miRBase	5.80554	11.1136	13.0746	13.0533	10.4326	13.9543	7.7794	9.68099	6.24785	15.0009	9.59744	2.82386	14.6405	10.9501	15.5574	12.3555	172.068	10.7542	3.64217
602	der-miR-308	AAUCACAGGAUUAUACUGUGAG	miRBase	3.35784	3.78391	6.55821	4.71917	3.49406	5.27357	7.90383	4.89005	1.68804	9.27549	7.2456	2.35026	11.0747	0.104509	3.72581	6.69077	82.1359	5.13349	2.87341
603	der-miR-309	GCACUGGGUAAAGUUUGUCCUA	miRBase	3.3621	0.0482256	6.56292	3.75233	9.1649	3.08645	3.12347	4.88154	5.91322	10.5548	6.28332	3.33811	42.7638	6.38233	5.18977	0.474068	114.881	7.18009	9.8804
604	der-miR-310a	UAUUGCACACUUCCCGGCCUUU	miRBase	16.7517	9.41929	13.0189	6.61347	13.1703	8.15995	8.60178	21.283	2.92728	29.0464	11.4512	7.70202	18.9844	8.08473	8.23229	7.62132	191.068	11.9418	6.64441
605	der-miR-310b	UAUUGCACACUUCCCGCUCUUU	miRBase	5.97982	7.0327	11.6705	4.61813	6.85116	3.47513	5.94161	5.84253	2.27584	8.1421	8.03098	6.78803	7.54849	5.10609	4.09433	6.42394	99.8213	6.23883	2.18415
606	der-miR-311a	UAUUGCACAUUCACCGGCCUGA	miRBase	4.00119	8.53336	9.57817	0.985698	11.7932	10.6463	7.30788	9.97412	6.26789	13.3167	9.08536	1.08111	10.7277	13.0076	5.26472	7.68147	129.252	8.07828	3.77758
607	der-miR-311b	UAUUGCACAUUCCCCAGCCUGA	miRBase	6.40385	5.19402	8.06523	4.5277	8.56242	8.88772	11.2713	7.1353	7.48767	13.6626	6.13077	6.10925	8.77321	8.76649	3.18798	7.23965	121.405	7.58782	2.53815
608	der-miR-311c	UAUUGCACAUUCACCAGCCUGA	miRBase	5.50515	3.88625	13.1885	2.22464	10.4777	10.5826	8.68049	5.44862	5.82651	15.0223	9.95504	0.709317	13.0293	7.26133	6.66322	8.82562	127.287	7.95542	4.02073
609	der-miR-312	UAUUGCACUUGAGACGGCCGGA	miRBase	6.33816	7.58328	11.821	10.3432	9.06775	12.8009	12.4752	7.35016	7.90174	12.4848	10.2991	6.41013	11.2212	4.25168	1.91322	8.78901	141.051	8.81566	3.13107
610	der-miR-314	UAUUCGAGCCAAUAAGUUCGG	miRBase	6.13456	5.03538	10.3794	6.35474	8.06865	5.71042	7.10799	9.24311	2.68573	10.8757	7.91779	9.35954	10.3361	4.7443	6.57386	4.20092	114.728	7.17051	2.42358
611	der-miR-315	UUUUGAUUGUUGCUCAGAAAGC	miRBase	4.83416	4.66975	4.50121	7.92824	8.44599	5.0174	4.88939	6.68638	2.01154	10.0057	11.1524	8.05217	7.98468	3.88359	4.22346	4.33133	98.6174	6.16359	2.50851
612	der-miR-316	UGUCUUUUUCCGCUUACUGGCG	miRBase	37.2756	14.0002	27.6784	13.835	15.9157	11.6024	11.5261	47.3689	26.9733	71.431	20.3201	24.9781	44.1386	15.8452	22.8412	11.7503	417.48	26.0925	16.6138
613	der-miR-317	UGAACACAGCUGGUGGUAUCCAGU	miRBase	9.84836	36.1167	22.2625	30.7669	31.8418	23.0106	36.1578	41.4378	41.1669	40.2744	40.0013	21.7157	30.5061	35.2971	31.2334	44.6137	516.251	32.2657	9.25609
614	der-miR-318	UCACUGGGCUUUGUUUAUCUCA	miRBase	4.76465	2.705	4.63288	3.53451	10.298	5.82666	6.2515	6.56268	5.41173	9.12295	3.90952	3.37746	9.16066	1.05943	1.58076	5.53174	83.7301	5.23313	2.64951
615	der-miR-31a	UGGCAAGAUGUCGGCAUAGCUGA	miRBase	15.6193	24.2077	14.132	10.7437	14.402	18.4241	21.1079	25.2226	30.9309	48.0093	25.1837	6.26669	27.446	26.9811	10.2074	23.5616	342.446	21.4029	10.0667
616	der-miR-31b	UGGCAAGAUGUCGGAAUAGCUG	miRBase	2.14228	4.55749	6.79934	0.0435267	8.1797	5.36315	14.0102	9.07491	4.1494	11.0699	2.60153	1.00587	8.61718	6.7213	1.92691	3.41614	89.6788	5.60493	3.87827
617	der-miR-33	AGGUGCAUUGUAGUCGCAUUG	miRBase	0.211003	3.34151	9.17592	2.72867	9.61199	4.50087	8.86528	7.98254	3.81733	10.9598	4.97437	8.73755	7.46934	3.68441	1.93805	4.0966	92.0952	5.75595	3.19794
618	der-miR-4	AUAAAGCUAGACAACCAUUGA	miRBase	4.04653	4.31013	9.4073	0.0451837	1.09745	2.98261	7.72442	6.63517	1.68846	5.28568	2.99606	4.89953	5.5929	0.0253638	0.867911	0.402287	58.007	3.62544	2.86252
619	der-miR-5	AAAGGAACGAUCGUUGUGAUAUG	miRBase	2.57024	6.47027	6.81514	0.0436151	3.02822	2.78675	8.83647	6.51646	2.00754	8.56099	5.00294	1.62048	6.68481	5.29359	3.35754	3.90933	73.5044	4.59402	2.56855
620	der-miR-6	UAUCACAGUGGCUGUUCUUUUU	miRBase	31.5043	26.2445	27.4996	17.2509	387.92	316.379	28.6785	414.617	399.359	301.437	8.99154	9.23645	714.872	548.555	726.263	1852.16	5810.97	363.186	471.594
621	der-miR-79	UAAAGCUAGAUUACCAAAGCAU	miRBase	3.34582	19.1763	17.5945	6.81007	13.5459	11.6654	6.91964	23.0315	11.1463	29.3507	11.3385	7.30379	11.674	6.93337	6.43683	18.5048	204.777	12.7986	7.06038
622	der-miR-87	UUGAGCAAAAUUUCAGGUGUG	miRBase	3.48175	5.36886	9.85492	0.36825	3.01661	4.52061	6.34459	7.50548	4.22857	7.20364	7.92048	4.40272	14.1028	0.0247565	2.42537	3.78719	84.5566	5.28479	3.54463
623	der-miR-92a	CAUUGCACUUGUCCCGGCCUAU	miRBase	3.16278	9.57174	9.70076	4.45158	6.90155	9.19859	7.3736	4.54831	1.10005	6.60344	7.65514	3.77213	4.94615	6.46797	13.071	7.90105	106.426	6.65161	2.96832
624	der-miR-92b	AAUUGCACUAGUCCCGGCCUGC	miRBase	2.53544	4.75303	8.31354	7.18753	8.18793	5.69462	12.4634	8.60931	6.05671	7.9613	7.59727	4.46953	5.73305	4.09206	12.4967	8.60323	114.755	7.17217	2.74761
625	der-miR-9b	UCUUUGGUGAUUUUAGCUGUAUG	miRBase	1.90711	0.0587693	2.56619	5.5625	3.14676	0.430431	8.14014	2.38752	0.0155577	6.2326	6.77914	2.28617	3.02738	1.41946	0.0107539	5.17646	49.1469	3.07168	2.58531
626	der-miR-9c	UCUUUGGUAUUCUAGCUGUAGA	miRBase	3.91292	1.7604	7.59414	4.75114	6.59101	3.30253	7.37189	4.36455	0.0149713	16.7728	5.93793	1.00899	1.21299	0.0369069	0.217795	429.55	494.401	30.9001	106.39
627	dgr-miR-274	UUUUGUGACCGACACUAACGGGUAGU	miRBase	2.7492	0.0535917	6.75467	7.20351	1.59225	4.33591	6.54567	0.895978	5.04	5.55828	4.02325	0.410605	2.678	1.15463	4.78025	8.94023	62.716	3.91975	2.68532
628	dgr-miR-276a*	CAGCGAGGUAUAGAGUUCCUACG	miRBase	8.29322	1.45064	10.639	13.3576	5.70501	5.77817	6.52022	4.75182	8.4112	11.7062	6.98236	0.00430782	6.95657	13.4916	9.98012	7.51532	121.543	7.59646	3.77059
629	dgr-miR-276b*	UAGCGAGGUAUAGAGUUCCUACG	miRBase	5.56825	7.68742	9.26763	17.7135	9.21834	7.14644	12.7071	3.82864	10.6919	9.68333	9.55015	3.80477	3.30883	13.7949	13.733	15.7597	153.464	9.59148	4.33562
630	dgr-miR-284	CAAAGUCAGCAACUUGAUUCCAGCAAUUG	miRBase	0.0771337	5.06976	0.895157	9.21493	0.361896	0.0111309	13.855	0.00247025	3.48219	5.41873	2.23663	0.00275678	0.44025	0.0331424	0.012124	11.6151	52.7284	3.29552	4.55591
631	dgr-miR-309	UCACUGGGUGAAGUUUGUCGUA	miRBase	4.61909	4.08009	7.55095	5.83496	5.2515	1.86161	9.34522	0.771944	4.475	7.49719	3.74367	3.11645	2.32459	4.17999	2.38802	10.2929	77.3332	4.83332	2.69229
632	dgr-miR-9b	UCUUUGGUGAUUUUAGCUCUAUG	miRBase	1.24996	1.62931	3.32509	4.36689	3.88668	4.17943	6.99305	1.89422	2.18715	8.4934	3.81011	0.996019	2.45529	0.730895	7.33571	6.79849	60.3317	3.77073	2.46223
633	dme-miR-1001	UGGGUAAACUCCCAAGGAUCA	miRBase	1.28085	0.0535205	3.32036	1.96641	2.49155	4.46358	6.95952	0.632436	0.395149	6.85043	1.69163	5.07125	2.66765	6.09057	2.97075	5.43426	52.3399	3.27125	2.28789
634	dme-miR-1002	UUAAGUAGUGGAUACAAAGGGCGA	miRBase	3.06792	4.77619	3.51554	0.0461475	4.07916	11.1721	10.4102	0.353929	6.76544	8.99277	0.00630022	4.77357	1.02747	3.6777	4.97088	5.80051	73.4358	4.58974	3.46267
635	dme-miR-1003	UCUCACAUUUACAUAUUCACAG	miRBase	0.584649	1.82824	0.00927542	1.87946	0.0134992	4.83844	6.28789	2.07958	3.67913	5.07766	1.27909	3.97523	0.690833	3.84968	4.77917	5.60949	46.4613	2.90383	2.09659
636	dme-miR-1004	UCUCACAUCACUUCCCUCACAG	miRBase	11.3244	11.4297	13.6162	9.79071	10.9355	9.36597	8.15239	35.4368	11.2761	38.5039	0.988334	13.3281	11.9164	13.2987	13.8384	8.09683	221.298	13.8311	9.56764
637	dme-miR-1005	UCUGGAAUCUUUAAUUCGCAG	miRBase	3.78334	0.0565077	5.32071	4.21173	1.22989	3.45765	8.7437	2.33379	0.387484	5.81538	2.08984	5.06792	3.15597	1.14194	3.71689	0.00952937	50.5223	3.15764	2.38468
638	dme-miR-1006	UAAAUUCGAUUUCUUAUUCAUAG	miRBase	2.55659	0.067976	0.557193	5.00885	0.0128893	2.83287	6.45618	0.00391761	0.016457	5.05465	4.57445	2.42339	1.8287	0.0269342	0.506636	0.827532	32.7552	2.0472	2.17907
639	dme-miR-1007	UAAGCUCAAUUAACUGUUUGCA	miRBase	5.64636	2.01141	6.89861	3.10001	0.547286	6.01922	11.8457	3.36313	2.29648	6.795	2.98439	2.37031	3.69957	0.0255986	3.75271	3.43321	64.789	4.04931	2.88058
640	dme-miR-1008	UCACAGCUUUUUGUGUUUACA	miRBase	3.30078	1.4487	4.93331	6.61456	5.53968	7.1325	11.8359	0.584795	3.15938	6.12224	1.6521	3.8904	2.58799	0.0265796	0.0115403	3.94949	62.79	3.92437	3.1015
641	dme-miR-1009	UCUCAAAAAUUGUUACAUUUCAG	miRBase	4.36163	0.0576014	2.51378	10.1262	0.0132141	3.75014	7.16329	3.03067	1.7317	5.26363	1.25988	0.497079	0.947008	0.932991	3.80712	7.98858	53.4445	3.34028	3.01713
642	dme-miR-1010	UUUCACCUAUCGUUCCAUUUGCAG	miRBase	1.17794	0.0642098	6.01596	9.83366	2.5929	10.5592	6.42784	0.0024488	5.21077	6.82674	1.21809	0.00336247	2.03209	7.86066	3.69346	8.62377	72.1431	4.50895	3.63046
643	dme-miR-1011	UUAUUGGUUCAAAUCGCUCGCAG	miRBase	2.11981	5.36536	12.8085	10.048	0.0133722	7.14856	6.83057	8.48552	7.59377	11.9802	2.66362	19.1103	6.39932	16.3711	10.9721	14.6866	142.597	8.9123	5.26458
644	dme-miR-1012	GUGGGUAGAACUUUGAUUAAUA	miRBase	1.63419	3.19603	5.35762	11.1894	4.17556	4.7023	7.71942	2.799	7.98768	10.0347	0.455958	1.36432	5.04993	11.0532	0.666778	11.6315	89.0176	5.5636	3.90285
645	dme-miR-1013	AUAAAAGUAUGCCGAACUCG	miRBase	2.85772	0.0494527	10.8706	8.44296	5.46768	3.6315	8.86953	4.48463	14.5805	7.88002	1.44261	3.79167	1.77429	3.4913	10.6156	4.14397	92.3941	5.77463	4.01903
646	dme-miR-1014	AAAAUUCAUUUUCAUUUGCAG	miRBase	0.0025909	1.39433	1.57073	6.9431	0.578159	4.21627	6.5209	15.2604	3.68839	7.24761	1.80321	4.88776	2.10924	2.26723	2.14198	5.8202	66.4521	4.15325	3.75468
647	dme-miR-1015	UCCUGGGACAUCUCUCUUGCAG	miRBase	0.172387	1.73526	4.41431	7.49255	4.41529	8.96492	8.62751	6.1438	6.45621	8.74445	1.14828	4.78962	3.84501	12.8748	10.3384	6.91705	97.0798	6.06749	3.45792
648	dme-miR-1016	UUCACCUCUCUCCAUACUUAG	miRBase	0.244954	5.90368	8.08662	6.84231	6.05478	4.3572	11.1855	1.62514	7.6682	11.0867	0.00712631	0.00381413	4.40783	4.86686	7.48927	7.33134	87.1614	5.44759	3.56256
649	dme-miR-1017	GAAAGCUCUACCCAAACUCAUCC	miRBase	1.11506	3.20667	4.66059	5.07831	3.53971	7.51194	6.24271	3.2649	5.94116	10.9839	0.00658816	4.53666	4.58801	11.6327	11.1298	6.89542	90.3342	5.64588	3.3855
650	dme-miR-10-5p	ACCCUGUAGAUCCGAAUUUGUU	miRBase	9.57753	15.5488	8.37507	17.1502	7.57238	7.44495	28.1401	15.0429	29.8383	47.6912	3.29259	2.93725	14.0703	43.3643	6.53353	18.5098	275.089	17.1931	13.5328
651	dme-miR-137	UAUUGCUUGAGAAUACACGUAG	miRBase	3.74073	8.55947	0.98032	3.74708	2.78504	3.5665	7.78293	2.48849	0.0175641	7.49081	0.486174	0.00341548	0.53706	5.12358	7.2116	1.09879	55.6196	3.47622	2.96939
652	dme-miR-190	CCCAGGAAUCAAACAUAUUAUUA	miRBase	0.416555	0.658393	4.15104	3.65345	3.50953	3.296	8.20307	4.29593	2.73951	13.4787	0.368312	2.67427	1.60344	2.94349	1.91958	1.96981	55.8811	3.49257	3.26813
653	dme-miR-193	UACUGGCCUACUAAGUCCCAAC	miRBase	5.47221	4.84033	8.64788	8.82747	3.94965	10.0525	9.0468	5.27041	4.86428	11.2567	0.179639	0.64497	3.69602	11.4223	8.40482	9.75504	106.331	6.64569	3.5258
654	dme-miR-2279	UUUCACGCGAAGAUAUUUAUUU	miRBase	0.907082	0.063901	0.919131	3.45238	0.0135341	5.329	10.1546	0.167934	2.21048	7.64398	0.00594751	1.51229	3.09032	5.26435	1.88005	2.6066	45.2216	2.82635	2.94977
655	dme-miR-2279*	UUAAAUAUCUGUGUGUGAAAUU	miRBase	5.46695	2.5072	1.1922	10.1321	0.535743	2.03647	7.46948	1.86614	3.48847	7.36585	1.43867	2.90931	0.00179024	0.0277616	3.94022	3.61409	53.9924	3.37453	2.91332
656	dme-miR-2280	UCUUAGCUUGGCAAUAAAAUAU	miRBase	8.76216	4.65818	6.29128	7.37636	3.72036	3.90491	9.02091	4.59287	2.4688	8.39491	0.235216	13.6345	4.179	0.0717168	3.78116	6.15871	87.2511	5.45319	3.46843
657	dme-miR-2280*	AAUUUACUUCCAAGCUAACUGA	miRBase	5.93723	6.73904	7.19595	6.5308	0.0652509	4.08642	4.2561	4.066	7.21905	8.33926	0.0667245	3.81796	4.12959	3.19858	6.64174	3.37627	75.666	4.72912	2.4173
658	dme-miR-2281	UAUCUGUAUCUGCAGUAUUGC	miRBase	5.44152	6.01067	7.09811	9.48385	0.539534	5.97692	8.31184	1.8355	8.17755	10.4709	0.324851	0.00410135	11.6429	13.5729	9.6999	7.2474	105.839	6.61491	4.14276
659	dme-miR-2281*	AUUAUCUGCAGCUGCAGAUGCAA	miRBase	4.2847	7.75138	10.2667	9.33485	3.36027	4.41141	5.5105	3.61797	8.72537	14.6074	0.00665456	2.83424	14.382	0.784699	7.61911	7.99893	105.496	6.59351	4.29446
660	dme-miR-2282	AUCGGUGAGCUAAAAAUAGAAU	miRBase	0.0027193	8.47488	3.7586	4.11679	0.133103	7.85679	5.63647	8.36266	4.12984	12.3291	0.854684	0.51763	5.33808	3.68287	0.698571	3.51169	69.4045	4.33778	3.56115
661	dme-miR-2283	GAAAAUAUCAUGAAUACGACAAU	miRBase	0.0819493	5.32706	4.05419	2.93843	0.0142489	4.52442	7.03829	4.64982	7.12649	10.1673	0.00648292	0.4547	4.5042	0.737775	3.16798	8.66755	63.4609	3.96631	3.20147
662	dme-miR-2489	UAUUGUAUGUUGUAUUUGCAGU	miRBase	3.91121	3.66761	2.98059	0.044914	4.55819	3.67373	5.84852	5.18356	0.0152269	12.5956	0.187679	10.0673	7.49606	4.99057	0.239898	1.57369	67.0343	4.18964	3.61292
663	dme-miR-2490	UGAAGCGAUAAAGCAGGUUGCAA	miRBase	1.93697	0.062188	4.3742	0.882335	5.67624	4.22648	7.69028	8.36516	0.497626	11.189	0.177026	0.00316174	3.77442	5.80681	6.31842	0.175889	61.1562	3.82226	3.48811
664	dme-miR-2491	CGCUGUUGCCUUUGCAGUUGCU	miRBase	0.60724	9.77701	7.19022	6.29447	10.9196	8.45004	13.4649	4.86061	2.53489	17.9915	0.0068318	1.84671	6.46066	8.67904	4.89316	5.76603	109.743	6.85893	4.74633
665	dme-miR-2492	AUGUUUUGUCGAGAGCUUUCAAA	miRBase	1.34649	1.73909	4.78833	1.22477	4.88799	3.07752	8.18375	4.47628	0.971503	17.5462	0.545365	2.80863	8.211	6.74918	4.46216	4.20157	75.2198	4.70124	4.19164
666	dme-miR-2493	CCGUGUGUAUUUGUGCGAGGCGU	miRBase	1.41121	7.79501	5.68404	0.0427939	6.96125	6.3192	6.58967	7.49929	0.0425407	20.101	0.942126	5.36945	7.52885	6.77232	9.47457	3.32742	95.8607	5.99129	4.80239
667	dme-miR-2493*	GCUCACACACACACACAGCCA	miRBase	40.3733	110.52	64.2425	90.6091	46.2479	35.3449	218.343	39.5054	59.4707	322.652	17.5144	37.7321	97.3754	40.9664	61.8889	245.424	1528.21	95.5132	88.4817
668	dme-miR-2494	UUCCCAGUAAUGUCCACUUACAAG	miRBase	5.06273	7.8003	5.39286	1.45582	8.17304	14.6833	3.97529	11.2002	6.91414	25.0141	1.58249	4.16145	10.467	12.3373	1.03681	7.64215	126.899	7.93119	6.05223
669	dme-miR-2494*	GUAAGUGCACCAGAUUGGGAA	miRBase	1.46158	7.99498	11.3414	5.53098	7.05801	14.4462	5.74186	9.15381	5.89433	26.7526	0.00681226	2.02339	7.54856	12.2076	8.0775	9.49203	134.732	8.42073	6.2284
670	dme-miR-2495	UGGCACUUCAAUUGGGCUGACU	miRBase	2.92869	8.90774	6.5279	4.24994	9.4078	12.3061	14.3824	9.80393	6.56693	23.554	0.639802	9.74347	8.57634	17.2049	4.26687	9.03472	148.102	9.25635	5.67624
671	dme-miR-2495*	CGGCACCUAAUUGAAAUGCCCGCC	miRBase	1.00276	6.81939	3.98305	4.5752	10.5506	7.5939	8.86961	10.1966	6.96205	24.6105	0.00681673	1.95797	10.9607	11.6118	3.30641	6.99899	120.006	7.50039	5.82354
672	dme-miR-2496	GCGGGGCACUCACACACGCAUA	miRBase	9.79005	13.2506	21.232	10.0965	23.1195	14.1815	27.4041	22.5073	17.2227	78.6094	1.31428	18.6217	14.4828	31.8374	13.3436	22.9298	339.943	21.2465	17.0226
673	dme-miR-2496*	GUGCGUGUGUGAGAGGCCAUCGUA	miRBase	14.209	12.9429	1.62817	7.07064	0.434657	4.29982	2.16008	0.00226617	21.7999	0.00188435	13.4227	22.1995	19.6968	0.027357	16.5497	0.00998159	136.455	8.52846	8.53123
674	dme-miR-2497	ACAACAUUUACAAUGUUUGCAG	miRBase	9.53193	10.9189	1.20165	4.88377	0.013477	4.17087	0.0718017	0.00215941	13.0415	0.00180014	12.1518	9.49078	11.5606	4.46305	14.9449	0.0096789	96.4587	6.02867	5.51361
675	dme-miR-2497*	GUAAGCAUUGCAAAAUGUAGUUGUU	miRBase	8.37573	5.01872	0.00898339	7.18771	1.45089	1.10506	0.0751514	0.00213232	11.5851	0.0017839	10.907	12.9	8.49576	3.86518	5.19551	0.00953821	76.1844	4.76152	4.62805
676	dme-miR-2498	AAACUGGCAUUCCCGUCUUACUU	miRBase	12.7474	8.95849	0.00912843	2.78901	2.81328	5.292	3.34959	1.56693	14.5565	1.54891	13.1392	19.8613	17.9731	3.36839	15.5563	1.12495	124.654	7.79091	6.77247
677	dme-miR-2498*	UAAAGGCUGUUAUGCUUAUUUUUG	miRBase	9.03165	11.6796	1.13999	7.51013	0.712214	0.885825	8.90696	0.00240332	13.6906	0.00198697	9.12535	11.6562	12.2626	3.22168	12.3121	0.0103966	102.15	6.38436	5.31076
678	dme-miR-2499	AUGCGGAUGACAUUCACGUCCGUA	miRBase	9.99053	8.89754	1.31236	5.37161	4.35716	0.0105321	8.30534	0.00237886	16.8055	0.00195291	11.9956	8.15877	12.5658	6.41392	10.8594	0.0103955	105.059	6.56618	5.27593
679	dme-miR-2499*	CGUGCGUAGACGUCAGCGCAAUGC	miRBase	12.6659	9.9764	3.26936	10.0383	12.5817	6.73393	12.5831	1.63614	20.6025	4.21042	15.2321	26.6572	21.5738	10.7311	19.667	2.87979	191.039	11.9399	7.37366
680	dme-miR-2500	GGAUUUUGUGUGUGGACCUCAG	miRBase	9.70789	4.88673	2.50905	8.00009	2.82171	5.12354	3.23339	0.00232888	12.4824	0.00193064	11.7314	21.4408	11.2766	2.36681	16.2348	0.540668	112.36	7.02251	6.29182
681	dme-miR-2500*	GUAAGGAACACACAUAUACAAUACC	miRBase	6.83761	7.87221	5.07611	5.09106	4.04704	3.90987	3.24924	0.0998851	14.3487	0.001941	12.078	4.29144	10.8297	6.04904	16.2007	1.25867	101.241	6.32758	4.83137
682	dme-miR-2501	GUAAGUUUGGAGUGCCUGGGCUAA	miRBase	11.4718	5.20416	2.19676	11.3231	5.80677	4.91947	4.47655	0.0735826	14.5401	0.574627	10.6064	13.2993	7.68286	3.83298	10.4961	0.0106195	106.515	6.6572	4.79995
683	dme-miR-2501*	ACUCUUGCAAUCAAACUUUCUUU	miRBase	11.1175	0.0572425	2.16282	11.2392	5.21279	1.52878	0.0658307	0.00203102	9.10908	0.00170194	11.4706	4.50725	8.26014	5.30563	10.4609	2.14882	82.6504	5.16565	4.49047
684	dme-miR-303	UUUAGGUUUCACAGGAAACUGGU	miRBase	26.2263	6.47638	8.8629	7.47817	7.08441	7.14873	10.8359	0.0806704	18.5966	5.76506	15.0864	10.9239	12.7756	5.51881	13.4228	0.156957	156.44	9.77747	6.59919
685	dme-miR-307-as	UCACACCCAGGUUGAGUGAGUC	miRBase	15.9044	6.75211	9.6553	32.1018	12.1366	8.0196	4.4784	1.72176	20.7945	7.72395	18.8438	7.18223	20.3852	8.08821	16.4355	6.02911	196.253	12.2658	7.89907
686	dme-miR-307-as*	UCACUCAAGGAGGUUGUGAUGG	miRBase	24.0805	7.90726	15.6597	20.7449	30.6001	32.0861	68.8033	7.56902	34.1558	13.5707	34.6672	19.0514	26.0794	4.05272	18.2174	8.98573	366.231	22.8895	15.7415
687	dme-miR-310	UAUUGCACACUUCCCGCCCUUU	miRBase	11.988	6.42879	9.42997	12.2454	11.0339	5.77845	2.7646	2.53439	14.1161	10.2017	12.0719	7.81168	20.123	7.1231	15.5528	18.3837	167.588	10.4742	5.05561
688	dme-miR-312	UAUUGCACUUGAGACGGCCUGA	miRBase	11.1454	4.15231	9.22963	10.6923	8.65827	3.19596	0.572072	1.45328	10.2637	5.68821	10.2007	9.52686	14.859	4.13197	7.03261	4.57115	115.373	7.21084	3.97814
689	dme-miR-313	UAUUGCACUUUUCACAGCCCGA	miRBase	10.8294	6.7224	0.00893139	14.6498	8.62545	3.75205	0.498054	2.59165	9.80443	8.16299	15.3558	11.3459	13.5206	2.02986	13.1698	6.10379	127.171	7.94819	5.07718
690	dme-miR-34	UGGCAGUGUGGUUAGCUGGUUGUG	miRBase	24.036	16.9757	7.55577	11.7675	18.3478	6.4195	13.1669	24.592	31.2292	41.8274	27.5725	22.5908	31.8072	22.5292	12.7283	8.85248	321.998	20.1249	9.97427
691	dme-miR-375	UUUGUUCGUUUGGCUUAAGUUA	miRBase	7.81097	4.7624	0.668931	7.63451	7.67789	3.28387	0.208476	2.35073	8.93071	6.51901	12.7392	7.71833	10.3675	5.34318	10.41	0.402312	96.828	6.05175	3.83344
692	dme-miR-929	AAAUUGACUCUAGUAGGGAGUC	miRBase	15.1769	6.97182	6.32706	8.62563	11.3321	0.703954	6.223	5.41063	8.371	14.5793	12.4649	5.91847	14.8327	7.86864	13.4602	2.87812	141.144	8.82153	4.39392
693	dme-miR-954	UCUGGGUGUUGCGUUGUGUGU	miRBase	12.8296	7.34167	7.16385	10.132	17.8084	5.76569	10.5944	9.95187	11.7079	39.3744	13.7221	14.0206	16.7803	7.22766	14.0828	5.17352	203.677	12.7298	8.05224
694	dme-miR-955	CAUCGUGCAGAGGUUUGAGUGUC	miRBase	13.7829	7.78402	7.66583	13.6498	8.4427	6.76706	5.48019	6.61379	10.043	21.7546	12.6634	5.78039	13.2755	11.8065	12.5574	5.50075	163.568	10.223	4.36512
695	dme-miR-956	UUUCGAGACCACUCUAAUCCAUU	miRBase	12.2985	3.96109	0.636029	3.45747	8.68559	4.17449	5.42148	3.77643	4.30817	15.9951	11.603	7.74463	8.76682	2.50834	8.59265	3.12018	105.05	6.56562	4.17798
696	dme-miR-957	UGAAACCGUCCAAAACUGAGGC	miRBase	15.6649	6.82971	0.483366	8.70923	8.37013	10.9158	3.72026	8.6877	8.81183	16.6214	10.1211	15.4372	10.3403	5.68516	14.2563	2.59006	147.244	9.20278	4.72897
697	dme-miR-958	AGUAGAAUAGCAGGCUUAUCACA	miRBase	13.9214	3.21144	1.46616	12.2084	4.55037	0.314323	3.14582	7.30739	3.49656	11.355	10.9607	13.7922	8.57524	1.58195	6.94453	3.33725	106.169	6.63555	4.63213
698	dme-miR-959	UUGUCAUCGGGGGUAUUAUGAA	miRBase	15.613	4.92854	0.0094507	26.4122	3.37693	2.42692	6.69752	4.99091	8.09728	14.4859	12.1974	12.0171	8.32345	7.41658	0.0551718	6.72224	133.771	8.36066	6.69518
699	dme-miR-960	UGAGUAUUCCAGAUUGCAUAGC	miRBase	11.1029	6.8087	2.08253	9.46959	7.566	0.00980133	2.9165	5.5008	10.8964	12.3313	9.1618	8.06048	6.98197	5.23789	4.79899	6.81928	109.745	6.85906	3.38943
700	dme-miR-961	UUUGAUCACCAGUAACUGAGAU	miRBase	11.6411	7.50796	6.65394	10.7143	7.84606	1.27411	5.84553	7.91776	12.7919	9.35164	12.5744	5.913	7.40948	1.61997	6.06705	4.24159	119.37	7.46062	3.43434
701	dme-miR-962	AUAAGGUAGAGAAAUUGAUGCUGUC	miRBase	6.32324	0.679374	3.76827	2.81249	2.65656	1.05953	2.52513	2.89426	8.91958	7.39958	13.7339	3.5958	5.59011	4.6076	6.16383	1.19214	73.9214	4.62009	3.3835
702	dme-miR-963	ACAAGGUAAAUAUCAGGUUGUUUC	miRBase	8.8032	3.91893	0.00865208	5.57637	3.16778	1.7475	0.0595823	0.25984	6.30767	6.27816	11.0586	4.29879	5.31399	1.44733	8.06992	5.08953	71.4058	4.46287	3.26363
703	dme-miR-964	UUAGAAUAGGGGAGCUUAACUU	miRBase	19.6286	7.92192	9.6026	10.2065	8.12097	2.20644	11.9264	6.9215	10.9733	10.5214	16.004	10.7953	11.7285	3.23026	11.3546	5.71857	156.861	9.8038	4.32785
704	dme-miR-966	UGUGGGUUGUGGGCUGUGUGG	miRBase	12.3083	5.05614	9.01274	10.0282	15.677	9.29606	8.44039	8.08875	15.0105	14.7447	15.4274	15.653	16.912	9.29541	8.7084	6.07729	179.736	11.2335	3.82595
705	dme-miR-967	AGAGAUACCUCUGGAGAAGCG	miRBase	24.0429	8.02586	16.916	13.9678	19.4611	36.3732	47.5118	12.0877	34.3886	12.1386	14.0864	16.1583	18.5831	2.37257	3.4137	147.507	427.034	26.6896	34.3917
706	dme-miR-968	UAAGUAGUAUCCAUUAAAGGGUUG	miRBase	8.56226	6.58102	7.53059	1.51178	3.77615	0.00967432	1.86858	1.8531	8.66165	6.99342	10.4822	4.35876	3.24175	4.28138	3.93037	3.48771	77.1303	4.82065	2.99156
707	dme-miR-969	AACUUGACACGUUGAGCUCGU	miRBase	8.64877	5.66775	8.29052	13.3615	42.3487	1.08674	4.23046	3.59529	8.78914	5.57063	9.70455	7.47244	9.48371	0.993491	5.67133	2.38493	137.3	8.58125	9.62107
708	dme-miR-970	UCAUAAGACACACGCGGCUAU	miRBase	16.5633	22.8214	8.87312	19.1218	14.6878	7.35419	8.3801	10.1354	16.3452	15.5645	14.3751	17.2683	15.3564	18.5325	10.9738	13.5859	229.939	14.3712	4.29217
709	dme-miR-971	UUGGUGUUACUUCUUACAGUGA	miRBase	11.2757	3.13693	4.47687	4.75799	4.2987	2.60803	5.05384	0.875122	6.81127	6.80379	11.5311	6.52673	3.32335	1.91829	5.3648	8.02907	86.7916	5.42447	3.01853
710	dme-miR-972	UGUACAAUACGAAUAUUUAGGC	miRBase	9.96505	0.0487046	3.85539	2.81695	3.9581	4.87808	5.05742	1.7557	6.99478	5.4915	9.65916	2.03638	5.8857	3.99706	7.18582	6.5338	80.1196	5.00748	2.7142
711	dme-miR-973	UGGUUGGUGGUUGAACUUCGAUUUU	miRBase	9.46358	5.75179	1.70134	6.91595	19.392	4.46946	4.1537	8.37471	25.2617	17.1662	10.8029	6.56326	11.121	32.4027	7.79875	37.4073	208.746	13.0466	10.5188
712	dme-miR-974	AAGCGAGCAAAGAAGUAGUAUU	miRBase	9.59998	3.45393	0.0214713	9.55724	5.739	0.640744	4.49854	1.22251	4.22171	3.78804	12.8521	5.78805	4.73753	0.0258288	5.40218	6.19432	77.7432	4.85895	3.59264
713	dme-miR-975	UAAACACUUCCUACAUCCUGUAU	miRBase	7.89283	12.4919	0.00981449	15.0073	3.48778	0.0103688	0.583889	1.99826	9.76342	3.59497	11.0439	0.00327225	3.92804	0.199283	3.12959	11.6669	84.8115	5.30072	5.17748
714	dme-miR-976	UUGGAUUAGUUAUCAUCAAUGC	miRBase	6.98239	3.73898	0.00871487	9.68251	8.65642	0.0091851	0.0610161	3.81436	5.47068	5.11886	10.0816	5.55881	4.86745	4.64401	4.92004	2.30324	75.9182	4.74489	3.1537
715	dme-miR-977	UGAGAUAUUCACGUUGUCUAA	miRBase	9.20227	4.35445	6.08198	7.90299	9.16983	0.0360107	3.40793	4.12427	9.75512	6.60799	15.3997	1.28004	4.57502	1.81273	4.1013	3.12399	90.9357	5.68348	3.89346
716	dme-miR-978	UGUCCAGUGCCGUAAAUUGCAG	miRBase	5.64712	9.61056	2.45358	7.22686	6.07574	6.51746	0.931444	3.8474	9.05552	6.92935	9.63397	4.32845	5.40266	10.3705	3.53033	4.91428	96.4752	6.0297	2.71738
717	dme-miR-979	UUCUUCCCGAACUCAGGCUAA	miRBase	7.6833	5.22313	11.2429	13.2478	6.36205	6.20375	6.72358	6.63486	8.41902	7.55045	15.7129	0.587676	7.21892	7.16453	10.5021	9.73403	130.211	8.13819	3.46746
718	dme-miR-980	UAGCUGCCUUGUGAAGGGCUUA	miRBase	4.45994	1.8507	5.7695	0.0423313	5.56498	3.22848	9.28646	1.3011	8.39771	4.02075	7.1924	6.24455	5.03789	6.71838	5.82618	8.58248	83.5238	5.22024	2.65138
719	dme-miR-981	UUCGUUGUCGACGAAACCUGC	miRBase	14.2399	3.40437	7.65881	3.17135	9.73952	10.4779	11.1205	3.76961	11.9236	6.30755	8.6095	7.43202	7.39236	9.53823	10.9176	6.38853	132.091	8.25571	3.1837
720	dme-miR-982	UCCUGGACAAAUAUGAAGUAAAU	miRBase	7.95336	0.0649272	6.14735	10.467	2.50712	0.0092272	7.4729	0.170621	0.0163192	4.2161	7.68577	0.766559	1.96329	0.0730286	0.0106835	3.5402	53.0644	3.31653	3.56468
721	dme-miR-983	AUAAUACGUUUCGAACUAAUGA	miRBase	7.34288	9.73861	2.46272	4.41931	1.9886	0.210263	2.56324	2.72248	2.32492	3.65488	6.13406	1.34528	0.638956	0.0281221	0.0116551	0.0100152	45.596	2.84975	2.84026
722	dme-miR-984	UGAGGUAAAUACGGUUGGAAUUU	miRBase	6.36345	5.5918	0.00873277	9.7195	3.23149	0.752426	0.0668452	0.856386	0.65938	3.84599	10.0773	1.21907	1.5958	0.169844	0.287113	9.60661	54.0518	3.37824	3.72905
723	dme-miR-985	CAAAUGUUCCAAUGGUCGGGCA	miRBase	13.0002	4.36728	12.7748	12.8004	9.50988	6.04525	3.05068	6.94776	6.37195	8.95194	10.5201	8.45513	13.1606	14.9297	8.17116	11.9866	151.043	9.44022	3.49521
724	dme-miR-986	UCUCGAAUAGCGUUGUGACUGA	miRBase	4.87882	0.0632483	0.0093837	7.38223	7.04105	6.41525	8.48323	0.00229477	2.63242	1.83098	5.39638	0.19468	1.30452	6.36842	1.05984	8.60744	61.6702	3.85439	3.26814
725	dme-miR-987	UAAAGUAAAUAGUCUGGAUUGAUGA	miRBase	6.09146	6.88733	7.80184	7.00957	0.0155182	0.0111224	6.24601	0.0024246	3.28287	0.545752	8.2575	0.00299339	0.228206	2.91825	0.0122941	9.27642	58.5896	3.66185	3.58602
726	dme-miR-988	CCCCUUGUUGCAAACCUCACGC	miRBase	10.9625	6.73403	6.81873	12.8875	10.2398	8.08812	7.99515	1.76436	5.58131	6.41286	14.3618	0.291152	7.76838	6.13799	12.5443	12.5975	131.186	8.1991	3.93712
727	dme-miR-989	UGUGAUGUGACGUAGUGGAAC	miRBase	6.93666	0.0558474	9.2055	8.61546	3.04524	0.740451	11.8403	3.94794	6.10452	4.68816	12.8182	0.00367688	6.21925	2.90881	3.94923	10.4454	91.5246	5.72029	4.0376
728	dme-miR-990	AUUCACCGUUCUGAGUUGGCC	miRBase	10.8373	5.27813	3.48125	11.0287	11.7601	8.43606	7.10951	10.1368	8.28233	5.64907	13.412	0.224199	3.10874	8.34541	11.4017	17.1764	135.668	8.47922	4.29142
729	dme-miR-991	UUAAAGUUGUAGUUUGGAAAGU	miRBase	4.85458	3.25882	0.00954578	2.92181	1.77751	0.889004	7.92692	2.15525	9.69082	0.00185706	10.0291	3.11485	1.68387	2.43924	0.0116552	6.14146	56.9063	3.55664	3.291
730	dme-miR-992	AGUACACGUUUCUGGUACUAAG	miRBase	7.64187	2.01736	0.703218	9.92585	2.91178	2.45138	4.69432	7.63691	8.40966	3.3771	12.1425	0.00370649	1.1187	9.71197	0.012478	4.45806	77.2168	4.82605	3.90465
731	dme-miR-994	CUAAGGAAAUAGUAGCCGUGAU	miRBase	3.63664	0.067446	1.91812	10.5568	0.853435	0.00962571	1.44225	0.400926	7.42615	3.50518	11.1971	0.362518	0.00160132	0.0281247	1.3743	3.76833	46.5485	2.90928	3.69623
732	dme-miR-995	UAGCACCACAUGAUUCGGCUU	miRBase	6.20051	5.0334	0.00956095	4.33218	6.07839	11.8612	8.92419	4.15318	13.5725	5.2609	12.1359	1.03548	3.20265	4.52678	10.5557	6.79183	103.674	6.47965	3.94836
733	dme-miR-995*	CCCGAAUUAUGUGGGAGCUGCG	miRBase	323.281	19.6441	36.7212	18.1429	20.2741	34.373	36.8632	11.7753	22.3031	18.625	15.134	6.70779	13.0293	12.9712	11.6829	7.59909	609.127	38.0704	76.6485
734	dme-miR-996	UGACUAGAUUUCAUGCUCGUCU	miRBase	5.38473	6.29506	0.009928	8.83276	0.0144467	0.204353	16.5568	3.06052	4.50794	2.18442	8.88102	1.32736	0.00184368	4.24102	10.7713	0.979597	73.2531	4.57832	4.72931
735	dme-miR-997	CCCAAACUCGAAGGAGUUUCA	miRBase	4.77511	0.0601584	2.65257	5.30583	2.59497	1.34483	10.6976	3.7002	2.88415	1.6824	6.18409	0.00343929	0.839961	5.03423	6.76631	3.1818	57.7076	3.60673	2.8033
736	dme-miR-998	UAGCACCAUGAGAUUCAGCUC	miRBase	10.3215	15.2558	8.04015	17.946	9.19813	8.36884	15.5014	8.27967	9.12702	10.0114	21.437	6.93463	5.02037	23.6422	15.8174	35.1616	220.063	13.7539	7.85103
737	dme-miR-999	UGUUAACUGUAAGACUGUGUCU	miRBase	8.32219	3.14911	0.850633	11.315	1.33495	3.18183	6.16456	0.407352	0.0158826	1.98977	5.34363	4.80279	0.0810048	3.12885	4.33069	7.32311	61.7414	3.85884	3.2405
738	dme-miR-iab-4as-3p	GGAUACAUUCAGUAUACGUUUA	miRBase	4.72279	6.52803	0.0101621	9.71248	0.436532	2.18568	6.09961	0.00243987	3.12183	1.54444	7.83474	0.050132	0.0487558	3.71182	2.92115	6.41229	55.3429	3.45893	3.12992
739	dmo-miR-284	CAAAGUCAGCAACUUGAUUCCAGCAACUG	miRBase	4.36282	0.0714135	0.00941295	9.49537	0.289909	0.602934	5.78399	0.00221311	4.89653	2.10175	7.0646	0.627771	0.0707235	3.36876	0.0111476	7.16807	45.9274	2.87046	3.19063
740	dmo-miR-306*	GAGGGUCGCUCUGUGCCUGUGC	miRBase	10.7866	0.55723	7.21962	14.1698	2.21505	5.98226	9.65796	2.0109	9.1761	8.76764	9.5702	2.34215	2.47452	5.41506	9.42345	16.2015	115.97	7.24812	4.55996
741	dmo-miR-313	UAUUGCACUUUUCACGGCCGGA	miRBase	10.0309	4.22644	0.625432	13.1613	1.51827	0.344762	5.99164	0.567972	12.0038	2.78458	8.74394	3.45842	0.86191	0.696151	1.19532	10.4433	76.654	4.79087	4.58604
742	dmo-miR-316	UGUCUUUUUCCGCUUACUGACG	miRBase	10.9008	3.70882	3.92595	7.57086	1.89856	1.90355	7.08941	2.61992	7.64036	5.98921	6.63139	6.06396	2.08167	0.682294	6.44356	6.27973	81.43	5.08938	2.78068
743	dmo-miR-317	UGAACACAGCUGGUGGUAUCCAGA	miRBase	11.5472	9.30034	4.25043	10.8349	3.35331	6.64868	9.92209	5.31368	15.0761	13.9743	8.09684	2.94502	5.73177	3.68406	8.37594	8.42526	127.48	7.96749	3.70676
744	dpe-miR-100	AACCCGUAAUUCCGAACUUGUG	miRBase	10.7843	14.7261	11.1939	11.017	5.02997	11.4835	11.638	21.8633	21.1361	57.4039	11.5366	0.00493599	10.2879	13.6011	14.427	9.74152	235.875	14.7422	12.4954
745	dpe-miR-309	GCACUGGGUGAAGUUUGUCUUA	miRBase	5.71467	3.61062	5.354	6.13626	0.712192	3.09402	8.83511	0.00236201	9.39522	1.32982	4.22716	2.08061	1.24797	0.0274677	5.09968	2.87716	59.7443	3.73402	2.88843
746	dpe-miR-317	UGAACACAGCUGGUGGUAUCCAAU	miRBase	26.6453	58.2216	56.4919	71.0821	43.2781	34.6423	34.9502	40.8268	69.4942	40.0085	63.0076	46.9201	34.8164	44.511	85.1791	106.535	856.61	53.5381	21.3603
747	dpe-miR-31b	UGGCAAGAUGUCGGAAUAGCUGA	miRBase	7.63247	5.13043	0.00938297	4.83016	0.0138105	0.0098296	6.28547	2.36141	8.78536	6.46479	4.618	0.398206	2.1611	0.0283039	1.45442	4.68502	54.8682	3.42926	2.9892
748	dps-miR-1000	AUAUUGUCCUGUCACAGCAGUA	miRBase	6.00657	5.20561	4.95245	8.90366	1.9652	0.00991119	4.01378	0.271169	6.10633	1.90854	4.34846	2.48792	2.19766	0.110156	10.5961	3.503	62.5865	3.91166	3.02904
749	dps-miR-1000*	CUGCUGGGUCGGGGCAUUAACA	miRBase	9.86409	0.273729	2.79298	7.50967	2.42725	3.59872	6.16045	1.87974	9.26055	7.90082	5.1663	0.606915	7.58453	8.80946	6.11774	6.49523	86.4482	5.40301	3.10702
750	dps-miR-1002	CUAAGUAGUUGAUACAAGGGCGA	miRBase	8.56033	5.10352	3.73655	5.98061	3.42692	1.93303	7.39654	1.43673	7.92984	5.85522	2.82684	0.00400015	1.70407	4.93673	4.2624	10.8297	75.923	4.74519	2.93168
751	dps-miR-1002*	GCAUUGUGUGACCUACUUAAAU	miRBase	8.52049	2.04582	3.84931	1.79393	0.720102	7.26222	5.07213	1.60959	6.14404	4.27794	2.72064	5.39893	0.181736	3.06788	2.92133	7.59	63.1761	3.94851	2.51835
752	dps-miR-1006*	GUGAGUUUGAAAUUGAAAUGUGUAAA	miRBase	6.63306	6.76986	0.0107459	6.34786	0.180482	2.32411	12.5317	0.00246317	1.44909	0.987391	2.43813	0.00288978	0.00187182	2.41601	0.0123358	9.55238	51.6604	3.22877	3.93197
753	dps-miR-1010*	GUAAGUGGUGUAGAUGAAACA	miRBase	10.3327	0.058755	0.00879566	9.26558	0.0128757	1.04707	2.44858	0.309716	6.71567	4.75041	5.48459	2.67537	2.32489	2.93384	3.18899	4.59907	56.1569	3.50981	3.19318
754	dps-miR-137*	ACGUGUAUACUCAUAGCUAUAAC	miRBase	7.60802	0.0528829	7.54639	11.9339	0.779443	0.382047	3.79675	0.456941	6.83437	3.08996	2.03044	3.23297	2.56572	4.62401	7.22468	6.10535	68.2638	4.26649	3.36301
755	dps-miR-190	CCCAGGAAUCAAACAUAUUAUUA	miRBase	6.65806	3.56432	3.27524	13.554	0.0136598	0.0096537	0.0767606	0.00217056	6.64197	4.29521	4.38362	0.61471	3.16782	2.68159	0.0110179	7.58493	56.5347	3.53342	3.72945
756	dps-miR-193	UACUGGCCUACUAAGUCCCAAC	miRBase	4.21259	0.501472	5.23304	14.3907	1.75198	3.38763	2.54067	83.6866	11.4445	2.84218	2.51133	0.00342875	0.0018503	0.232246	1.61065	7.10033	141.451	8.8407	20.3713
757	dps-miR-210-as	UUGUGCAGUGGCCAGCAGCUGC	miRBase	12.4622	2.51598	10.517	7.81567	7.85758	11.3342	5.96436	4.91077	12.0953	10.0011	7.29256	7.32063	8.58363	7.2594	10.0415	14.4084	140.38	8.77377	3.04917
758	dps-miR-2502	GCGGCAGCGCCAGCAACAGCU	miRBase	11.5941	7.82549	6.89272	9.8051	10.3794	10.2831	10.2202	6.89296	13.1555	11.8453	3.94244	4.94555	7.26478	15.4938	16.6022	14.7582	161.901	10.1188	3.70729
759	dps-miR-2503	AGGAUGCCGAGCAUAUUAUAU	miRBase	3.91158	5.41708	2.51292	7.94533	0.0297071	1.19155	5.81957	1.75916	7.80632	5.46364	1.53658	3.06246	3.73289	1.18877	6.60733	2.20213	60.187	3.76169	2.4826
760	dps-miR-2504	GUAAGGAUUAAGAUUAAAUGUU	miRBase	4.55107	1.74755	5.6489	9.07885	0.0139016	0.0100058	2.23567	0.515556	8.7611	3.40969	0.748659	1.33885	0.111987	4.4971	2.22299	4.68824	49.5801	3.09876	2.91688
761	dps-miR-2505	UCGUGCACAUACAAACAUACAC	miRBase	4.15605	3.8862	2.95186	3.68535	1.66296	9.04254	9.55315	4.95992	5.87316	5.44552	0.414977	0.669086	3.70454	3.93202	11.1305	5.74163	76.8095	4.80059	3.02371
762	dps-miR-2506	AUAUUGGCAGUCUUCGGCCUGA	miRBase	5.30263	2.8867	3.92373	4.97998	3.69851	3.52776	5.68036	6.0975	6.99172	3.86427	0.0983748	3.76369	5.07533	7.53803	5.45429	5.63668	74.5196	4.65747	1.7746
763	dps-miR-2507a	UGUUGUACAUUUUCGUGCCUAUAA	miRBase	6.18231	5.04699	0.00910001	6.57363	0.289532	2.83981	0.0696029	0.740689	4.48703	1.65926	0.92685	0.350584	0.351221	1.6055	3.15656	4.98092	39.2696	2.45435	2.3176
764	dps-miR-2507b	UAGGCAAAAAUCAGUUUCAAUAU	miRBase	6.24831	2.01451	0.00988103	9.26088	0.0146393	5.00182	0.0862576	1.92836	5.03812	4.6493	0.00620857	0.00263724	0.00170737	4.66413	1.83457	5.57028	46.3316	2.89573	2.90506
765	dps-miR-2507b*	UAUUGCACUUUUUCUUGCCUCU	miRBase	9.23712	6.10617	2.02993	10.1335	0.823892	3.66344	0.918797	0.868934	5.8859	3.37405	0.00634468	4.60281	0.10276	4.04318	7.05361	11.7399	70.5904	4.4119	3.69532
766	dps-miR-2508	UAGAUCUCUAAUAAGCAAAGGU	miRBase	9.37236	0.05036	5.95466	2.4616	1.43381	7.46073	6.21342	2.24163	3.03329	2.29158	1.36205	4.27718	1.5634	9.40919	4.80645	10.4282	72.3599	4.5225	3.27508
767	dps-miR-2509	UUUAAGGUACAGACUUUGAGUC	miRBase	11.9989	0.720174	4.60706	9.04118	0.874864	0.703158	5.52098	0.00227647	5.99495	2.7688	1.32555	1.57448	1.10883	0.0271295	3.3902	9.04967	58.7082	3.66926	3.70807
768	dps-miR-2510	UGAAAAAGCAAUGGAUAAUAGA	miRBase	6.6596	1.87155	3.81278	6.63824	1.75608	0.00985065	5.1573	4.10109	4.73582	3.91451	0.62578	3.89163	2.25861	4.34158	0.0573761	7.35065	57.1825	3.5739	2.30747
769	dps-miR-2511	UAAGUCUGUUGAGUGCCAUAGA	miRBase	8.126	5.5827	4.74068	11.2189	1.27928	0.722287	4.89795	2.66755	3.51648	3.2573	0.819284	2.79476	0.0522133	8.17327	6.99509	7.56895	72.4127	4.5258	3.22034
770	dps-miR-2512	UAGGCAUUCUCGGUGAUACUUG	miRBase	11.6037	5.49468	5.58858	10.944	4.90328	4.4802	12.9601	4.22908	8.67766	7.70825	0.748954	2.424	5.10019	6.68992	8.24491	13.6465	113.444	7.09025	3.72009
771	dps-miR-2513a	UAAAGCAACUUCAGACCAUAGU	miRBase	8.89881	0.0488887	5.55375	7.03639	2.69991	4.33153	0.0532907	5.00638	5.67776	7.15919	0.386635	1.79076	4.28458	9.27724	12.427	12.1205	86.7526	5.42204	3.94036
772	dps-miR-2513b	UAUGGUCUGAAGUUGCUUUACA	miRBase	7.45465	6.62661	4.98085	6.93441	1.84969	4.27955	0.144549	5.5466	4.96862	6.57217	2.19745	1.01166	4.79825	7.99607	4.18629	7.20379	76.7512	4.79695	2.40612
773	dps-miR-2514	UUACAGCUUCAAUACAGUGGUCC	miRBase	5.17306	6.3484	3.17744	2.62979	7.26695	6.59367	0.56528	5.37853	9.21027	5.66236	0.428219	6.77839	4.46496	4.94186	9.27196	5.5206	83.4117	5.21323	2.5637
774	dps-miR-2515	UGAUGAGUGUUUUCCCAAUUU	miRBase	8.06895	0.679991	5.72566	5.3444	4.84847	1.5712	0.839432	8.82828	5.40566	6.90814	1.00395	0.00363598	1.77008	14.5829	3.05062	3.1806	71.812	4.48825	3.85049
775	dps-miR-2516	UGCCUUACAUGGGCCCGUGG	miRBase	11.2108	7.04973	6.37831	6.29929	11.148	8.54763	12.998	11.9842	11.6144	13.289	0.00689458	4.2297	13.4187	18.9187	6.02011	8.66886	151.782	9.48639	4.50583
776	dps-miR-2517a	UAUUGAUUUGGUGGAUUUGAAAA	miRBase	8.61287	5.94024	3.29404	3.27238	2.98854	3.94358	8.31434	9.08648	9.34788	6.51643	0.838985	5.43522	4.10703	5.09137	0.582831	1.68984	79.0621	4.94138	2.85896
777	dps-miR-2517a*	UUCAGAUCCUCAAAUACCAUAUG	miRBase	5.64545	5.28748	1.2925	6.05385	3.64033	4.58017	3.9367	8.29253	3.73429	7.74337	0.00657682	3.27317	1.98075	10.7674	4.10947	5.57659	75.9206	4.74504	2.69394
778	dps-miR-2517b	UUCAGAUCCUCAAAUACAAUAUG	miRBase	5.3625	6.14835	0.459582	3.85834	1.38805	1.92999	0.71116	7.08684	2.90738	7.04971	0.737707	7.12118	2.23356	3.95212	0.0113112	6.78909	57.7469	3.60918	2.65487
779	dps-miR-2518	UCGAGCAGCGGGUCGAUCCGAGC	miRBase	19.186	5.75847	13.3742	7.52512	15.9019	13.451	7.78459	11.7795	11.9194	20.7776	0.00682488	12.6208	12.3204	26.6098	22.4096	14.0869	215.512	13.4695	6.63647
780	dps-miR-2519	GUAUGUGGAAUUGAAGUUGAUAU	miRBase	4.65058	0.06065	0.00858569	2.82523	3.06594	0.345804	0.0673713	4.32182	3.16332	8.85004	1.37932	0.313745	4.20322	12.1228	0.010372	7.243	52.6318	3.28949	3.57869
781	dps-miR-252*	UCCUGCUGCCCAAGUGCUUAUUA	miRBase	4.2867	11.1807	2.82527	12.5029	4.27983	10.4689	0.0574086	7.36518	8.22299	11.5198	0.0778348	5.42272	5.27248	6.95792	0.0113287	13.2542	103.706	6.48164	4.46683
782	dps-miR-2520	AAUAGCAACGCCCUUUCGAUUAGU	miRBase	4.49693	6.20091	0.00980697	6.63928	3.7349	3.07072	1.98125	8.57082	4.75382	11.1236	1.87306	0.294114	0.00187656	11.2697	4.45334	14.6482	83.1224	5.19515	4.34374
783	dps-miR-2521	AAUAAUUUGGCCUAGCAUUCGA	miRBase	3.36338	6.02836	3.79656	4.7276	2.93208	0.0100517	6.05488	6.72421	8.08085	10.0516	0.215244	2.66484	4.45014	14.1029	4.15833	13.0034	90.3644	5.64778	4.02568
784	dps-miR-2522a	AAAGCAGCGAUGUUCUUCGGCAG	miRBase	4.52305	3.75423	7.02634	10.2894	4.61262	8.67592	10.155	8.97549	9.69789	15.4378	1.59874	1.27082	4.73513	10.3708	3.22048	8.28868	112.632	7.03953	3.85349
785	dps-miR-2522b	UUCCGGGAAUGCGCUGUUGUUGG	miRBase	9.84569	8.29962	5.52314	0.226769	6.44892	4.39277	3.24222	0.00226276	16.1338	0.0018654	10.378	15.1052	18.2296	0.337565	17.2709	0.0098702	115.448	7.21552	6.6415
786	dps-miR-2522b*	AGAGCAGAGCAUUCUUCGUCA	miRBase	7.35048	11.8208	11.2092	3.83719	4.77869	11.1043	7.68279	0.00235412	12.0465	0.00194941	15.6419	9.25671	15.9038	0.0275479	13.4617	0.0102246	124.136	7.75851	5.69098
787	dps-miR-2523	AAGUAACUACAUAUGAUCGAGA	miRBase	4.51093	0.0594816	1.9055	2.67564	3.23969	3.37069	6.40606	0.0223056	7.2057	0.00183253	10.9525	13.6837	12.6482	7.09884	5.46743	0.00950457	79.258	4.95363	4.47816
788	dps-miR-2524	UAUUGUACUGCGACUCGGGCCA	miRBase	3.64715	9.27897	14.1975	1.2293	7.21141	16.6375	15.8644	0.771602	13.1433	0.00199501	15.1661	23.3558	23.489	11.8041	29.2842	0.0106246	185.093	11.5683	9.08933
789	dps-miR-2525	CUGGCGGCAACUGCGACAGCGA	miRBase	7.30174	16.8601	18.6538	8.56084	11.5167	19.9414	14.5236	0.948701	22.9114	2.7208	14.9846	17.0901	30.3359	17.5621	25.242	1.01693	230.171	14.3857	8.58539
790	dps-miR-2526	GCCGUCGGCGUGUUGCGGUG	miRBase	8.46772	12.2878	18.4568	17.0721	32.0667	27.2859	13.4285	5.9985	30.2647	20.1533	22.9747	23.2466	39.2652	15.5466	27.6226	0.0115301	314.149	19.6343	10.3685
791	dps-miR-2526*	UGCGGUGGUUGCCGUCGGCGUGUU	miRBase	9.40279	2.02321	9.10262	8.48405	12.1922	10.6813	8.74757	0.156105	16.939	1.01948	12.0923	27.0133	22.0352	12.2748	18.5537	0.441575	171.159	10.6974	7.74694
792	dps-miR-2527	UGAUGGAUGUAGGUGUAGAGA	miRBase	10.9846	7.51947	0.718642	3.47065	7.56895	4.67457	7.79025	0.669468	10.381	0.00193634	14.5286	19.6841	17.0975	6.52331	10.0698	0.115203	121.798	7.61238	6.03032
793	dps-miR-2528	UUUUGUCUGUAUCGCGAAGUUUGG	miRBase	5.22092	3.02666	2.51818	8.75516	7.74907	4.76773	1.30401	0.00228014	4.85205	0.00189408	13.0366	16.6948	11.7206	4.28327	12.9554	0.791624	97.6802	6.10501	5.18942
794	dps-miR-2529	AAUUAUCGUGUCACUCAUUAUU	miRBase	5.62289	5.08252	3.86016	5.09054	6.95379	3.65564	3.84003	0.00236748	10.6563	0.00196012	15.2382	6.94679	12.2074	3.15064	8.59417	0.0102835	90.9137	5.68211	4.35868
795	dps-miR-2530	UAUUUCUGGAAGUUACAGUGGGC	miRBase	7.59128	4.84791	10.2805	7.32883	9.58592	6.21984	5.52525	1.6548	12.7965	2.36498	16.9513	19.2527	9.50859	10.6977	11.7515	0.623673	136.981	8.56133	5.17898
796	dps-miR-2531	UCACUGCCGGCCCGAUCCCGCCGU	miRBase	13.1497	11.6378	25.9544	15.1275	24.2329	23.1638	12.4934	5.09452	23.1379	12.2728	20.9399	13.266	28.8182	24.4417	40.6864	4.27226	298.689	18.6681	9.46108
797	dps-miR-2532	UGGGCGGCGUUUGCCUCUGGGAAC	miRBase	4.99691	9.23981	2.54622	13.0002	16.1344	12.4844	7.67559	1.53276	16.2446	8.24436	15.9889	7.95125	16.4922	17.9212	16.6508	3.15092	170.255	10.6409	5.6726
798	dps-miR-2533	UUCUGGCAGUUGGCCGGCCCAUC	miRBase	7.3073	8.61281	18.3959	10.9253	16.6725	11.5242	6.10402	3.49437	12.479	7.4104	16.2167	12.5125	20.033	14.1234	19.9532	0.0111406	185.776	11.611	5.87461
799	dps-miR-2534	GCCGCUUGGGUCUUGCCUGGGG	miRBase	2.44112	8.26576	17.0777	8.20651	16.905	11.0657	4.64886	6.72688	14.4395	11.2472	10.6462	26.4514	16.2644	13.0774	22.3453	3.34128	193.15	12.0719	6.68691
800	dps-miR-2535	UCUCACGGCAUAUCAAUCACUUGCAG	miRBase	5.58442	7.21738	13.214	3.69331	12.6689	3.51963	0.0507655	4.62414	10.2959	9.14881	8.15514	12.6024	13.4612	3.47906	8.02882	0.164913	115.909	7.24429	4.46432
801	dps-miR-2535*	GUAAGUGGCUAUGCCGCGACGGG	miRBase	3.47231	6.44379	14.8288	6.40412	16.4739	14.8487	4.63772	9.21881	9.75958	12.8994	10.8315	14.3185	15.6487	5.93573	10.2207	0.188849	156.131	9.75819	4.88462
802	dps-miR-2536	AAUACGUUUUUCUUCGCACUGA	miRBase	2.97524	7.28018	8.60428	1.51242	7.74599	5.48786	0.0531826	5.1567	3.75026	7.49195	7.43263	9.04236	10.4217	2.81418	0.988097	1.18806	81.9451	5.12157	3.27942
803	dps-miR-2536*	AAUGCGUUGAAUAACGUUUUAC	miRBase	3.12019	8.64407	9.02628	4.62874	8.87874	0.733239	2.73331	5.56317	6.48014	10.8565	11.5374	9.22447	9.59869	0.0248214	8.94026	1.15599	101.146	6.32163	3.80522
804	dps-miR-2537	AAAUAGUCGCUUGUCCUUUAGC	miRBase	5.83786	5.06383	10.2203	3.64788	11.1449	6.44351	2.69247	9.01887	5.74323	9.52646	10.2264	6.15579	7.65358	0.726545	8.35192	1.57633	104.03	6.50187	3.19342
805	dps-miR-2537*	UAACGGACAACCGUCUAUAUUG	miRBase	5.47788	6.79718	6.13389	6.13657	9.41656	2.0818	1.81522	8.39196	4.39774	12.6524	7.75657	12.0463	7.21731	7.5962	13.5438	0.593446	112.055	7.00343	3.75703
806	dps-miR-2538	UAGGUGGAAGAACUAAAAUAUU	miRBase	5.55618	9.27253	3.39589	5.88573	8.9827	3.6203	4.21637	10.5999	3.89681	11.0612	10.9621	6.65775	7.10983	1.01005	0.0120317	0.0104444	92.2498	5.76562	3.72986
807	dps-miR-2538*	UAAAUUAGAUUUUCUGCCUGCA	miRBase	4.4477	5.48372	7.06289	7.89378	8.22212	5.30808	4.11844	6.86512	5.0139	10.8554	15.665	13.8322	9.70633	6.0074	6.87669	1.42892	118.788	7.42423	3.64551
808	dps-miR-2539	AAUGGUCAUGUUUCUGUAUUG	miRBase	7.09119	0.0490881	4.0475	4.07933	8.16191	2.66716	5.06179	8.85767	5.17318	11.3428	10.4659	4.14943	6.66019	5.32501	7.35895	0.126157	90.6172	5.66358	3.23481
809	dps-miR-2539*	AAUACAGCCGCAUGAUUAUUCA	miRBase	3.51401	4.80012	3.84778	9.12419	3.7862	2.53702	5.01985	7.63976	3.73808	9.1971	12.6304	4.87365	5.93618	4.30202	6.08976	2.67821	89.7143	5.60715	2.76386
810	dps-miR-2540	UGUUAUACCGGUCAUCUGAAGA	miRBase	4.52773	7.26673	1.99655	5.88757	7.48855	3.02367	10.9191	9.09144	5.52147	10.1015	10.0198	11.3475	7.76347	1.60554	11.4026	2.22029	110.184	6.88647	3.46188
811	dps-miR-2540*	UUCAGAUCGCCAGGUAUUAUAUG	miRBase	3.54858	7.08583	0.00912191	4.47391	9.58224	1.9007	7.47675	10.0879	6.23733	10.1558	10.6791	5.35217	6.3229	0.0258474	3.87691	3.2449	90.06	5.62875	3.45702
812	dps-miR-2541	UGAAGCUCGGACAUUUGGUAAG	miRBase	4.88385	7.84543	2.63816	2.53774	13.2667	0.107396	6.45898	8.39997	3.94768	11.2538	12.4115	8.17682	10.4075	6.23234	10.3134	5.02443	113.906	7.11911	3.81312
813	dps-miR-2541*	UAUCGAAUGUUCCAGACUUUUAG	miRBase	3.55565	0.0488202	4.19536	5.66096	6.53296	2.00995	6.55106	7.81787	7.13764	3.96304	9.56821	5.27584	7.35113	1.11973	6.45792	2.48805	79.7342	4.98339	2.64482
814	dps-miR-2542	UAUUUUUGCUCGGACAUUUAUGU	miRBase	7.43916	3.21918	7.65765	6.63906	6.05762	2.10525	6.00404	8.44945	0.137046	7.84749	11.7194	9.3579	10.3561	1.29586	3.40421	3.61004	95.2995	5.95622	3.36087
815	dps-miR-2542*	UAGAUGGUUGCAGCAUAAAUAGA	miRBase	4.64191	4.65902	4.28349	1.06772	5.75954	4.03746	6.85439	9.13239	5.67853	5.89516	9.30791	12.5139	9.31622	4.49636	7.54777	3.69795	98.8897	6.18061	2.82
816	dps-miR-2543a	UAUGCAACGGCAGAUAGGAGCA	miRBase	3.53773	3.34243	10.6323	0.0403507	5.04443	5.12167	7.32432	11.1236	6.00782	7.08906	8.43984	13.3926	7.89904	7.83665	14.2515	4.85649	115.94	7.24624	3.76922
817	dps-miR-2543a*	AUCCUAUCUGCUGUGGUUUAUG	miRBase	6.29533	7.02431	8.40569	0.0444393	4.29494	3.40784	1.60989	6.95969	3.16743	5.79228	7.84258	2.46538	9.12842	6.67753	4.38216	0.010064	77.508	4.84425	2.86983
818	dps-miR-2543b	UAUGCCACGGCGGAUAGGAGCA	miRBase	14.5267	8.37668	11.7128	3.90095	21.8548	10.4334	22.6901	15.1852	11.7574	11.8361	15.3282	8.91293	14.4045	10.0175	18.6604	1.4693	201.067	12.5667	5.71378
819	dps-miR-2543b*	AUCCUAUGUGCUGUGGCUUAUG	miRBase	5.89533	9.72884	5.11009	7.96264	12.3682	1.65038	8.39503	9.4884	2.14263	6.98711	10.3749	5.92021	7.75916	6.05026	5.9196	0.0108423	105.764	6.61023	3.30608
820	dps-miR-2544	UAUAGAACUGAGCAACAGGUAA	miRBase	7.56788	6.85279	4.7193	5.79078	7.80315	2.91855	6.5551	5.90799	1.70394	6.8788	12.8989	3.87892	5.72242	4.39013	6.10896	7.44724	97.1448	6.07155	2.50264
821	dps-miR-2544*	UCCUGGCUCUCGGCUCUAUAUG	miRBase	5.13236	4.62688	9.82379	11.9794	9.07597	6.49072	8.63272	10.7073	7.81475	8.24773	14.5786	6.40223	7.90615	10.2513	8.97862	7.23284	137.881	8.61758	2.53477
822	dps-miR-2545a	AAUUCUUCUACUGCGCGAGGG	miRBase	9.98486	5.15677	15.5584	11.0518	7.15004	7.08088	12.7134	4.67309	10.694	7.2076	11.764	6.91134	9.1847	6.91937	8.47574	0.467347	134.993	8.43708	3.58736
823	dps-miR-2545a*	CUCACGCAGUACAAGAAUUUC	miRBase	5.4517	7.87591	10.1642	9.68066	6.9151	4.88219	6.10033	8.08456	8.03965	5.29949	11.2854	7.8922	8.36642	10.5021	11.0135	4.69767	126.251	7.8907	2.20335
824	dps-miR-2546	UUAGUCUCGGACCCUCACCAG	miRBase	8.73727	10.0649	7.29952	5.06366	6.75048	5.227	5.3092	5.19985	8.89188	6.64193	10.9537	8.33873	7.8108	8.66718	3.67061	10.3033	118.93	7.43313	2.14662
825	dps-miR-2546*	GUGAGUGGGAGUCCCAGAGUUAC	miRBase	4.03464	5.89973	0.328767	7.78336	6.80577	3.17507	2.42467	6.05443	8.53967	6.7593	12.0451	11.4029	3.10315	6.22554	3.85077	10.1202	98.5531	6.15957	3.2967
826	dps-miR-2547	AACUGAUUGCAAGCCUGUUUCCAG	miRBase	4.11944	0.0508774	1.0079	2.55512	3.0324	2.94232	4.06591	2.93715	3.43013	3.23336	6.7404	2.86199	3.10952	2.28168	11.4783	6.93132	60.7778	3.79861	2.67296
827	dps-miR-2547*	GUGAGCAUCCUUACAUUUUGUU	miRBase	1.63737	2.33468	3.47365	2.44397	1.8641	0.995987	6.39462	4.83999	6.49818	3.61282	9.1898	8.98353	5.82191	2.0626	4.7532	4.94537	69.8518	4.36574	2.52499
828	dps-miR-2548	UUUGGUGUCAGCUUCCAGCAGC	miRBase	4.7225	7.67065	8.19872	3.04022	8.73717	8.71645	11.6728	8.23629	6.30764	4.6067	17.9404	6.2984	4.32155	8.95782	10.7166	6.64011	126.784	7.92401	3.5568
829	dps-miR-2548*	UGGUGGAUUAACUGUUGCCA	miRBase	5.7038	2.96598	4.14704	4.8675	5.81351	10.0012	8.89516	5.29812	4.70549	4.34291	11.5759	6.32006	5.36476	8.66851	7.0338	8.94244	104.646	6.54039	2.41
830	dps-miR-2549	UAAGGAUUCAUGUGCUUUCAG	miRBase	2.86013	0.050947	7.98928	29.8304	3.92496	1.62981	2.59462	3.48663	1.91298	2.35289	6.82928	6.54369	5.30023	2.63945	4.83153	0.670262	83.4471	5.21544	6.93352
831	dps-miR-2549*	GUAAGUCACUGAUUUCUUUAGU	miRBase	1.37001	0.947011	2.81612	3.95527	4.56815	1.26098	9.33095	3.08293	2.29388	0.951734	9.07561	2.49602	3.14055	3.63335	3.33297	0.0102315	52.2658	3.26661	2.62784
832	dps-miR-2550	UGACCUCCGCCUUCUUUUGCAG	miRBase	8.11813	5.98523	6.71134	5.92131	6.06127	3.94795	7.03832	5.46314	5.55396	2.85498	10.5373	5.81556	5.51664	2.60587	5.83968	3.11487	91.0855	5.69285	1.99808
833	dps-miR-2550*	GUAAGGGAAGAGGGUGGUAUUU	miRBase	15.1198	5.55226	4.53037	13.288	18.3821	21.2775	37.0288	5.62522	14.6024	8.8105	18.4428	9.06776	5.37436	3.10709	0.0125533	2.4179	182.639	11.415	9.39048
834	dps-miR-2551	UAAAGCUUGAUUUGAUUUUCA	miRBase	5.04355	3.16343	3.09741	4.14242	3.65798	3.63977	1.40727	3.26197	0.0172387	0.0205364	8.13241	0.0031431	5.47358	2.33064	0.0116642	5.44362	48.8466	3.05292	2.35917
835	dps-miR-2551*	AAAAUCAAAUUGGGUUCUUUAUUU	miRBase	2.63385	0.0685953	0.454764	0.0538704	1.60059	0.0397974	7.54075	0.00204249	3.54064	0.00170332	6.66719	2.08588	2.08839	0.891884	4.60358	1.65132	33.9248	2.1203	2.38135
836	dps-miR-2552	UGAGGUCAAAUUGAACGCAUUU	miRBase	4.79643	5.52667	6.57534	3.54196	3.04905	5.22841	6.94136	0.796221	7.1027	1.26927	7.70432	2.7265	1.0767	2.52272	8.84398	3.0115	70.7131	4.41957	2.52872
837	dps-miR-2552*	AUGUGUAUAAUUUGGCCAUCAUA	miRBase	5.44824	0.0567902	4.41311	5.14441	2.14583	3.6743	7.66042	3.95274	2.91976	0.00174318	8.08555	6.63589	0.692629	0.0257987	3.43296	2.86096	57.1511	3.57195	2.61131
838	dps-miR-2553	UGCGUCUAAGAUCUGUGCAGUAU	miRBase	6.38214	2.40122	3.42313	4.01543	2.17447	5.13549	13.0835	6.73188	7.43804	0.00192272	10.799	0.886007	3.42382	3.10252	5.0791	6.33573	80.4134	5.02584	3.44294
839	dps-miR-2553*	UAUUGCAGACUUCUCAGACUACA	miRBase	1.17203	0.0553722	3.05051	5.91869	6.15183	4.18437	9.4311	4.00108	6.71515	0.00183688	8.7513	4.36796	5.59528	3.5489	2.48984	1.11693	66.5522	4.15951	2.84374
840	dps-miR-2554	UAGGCCAGUGAUUUCACAGUACG	miRBase	2.67641	2.68385	6.39787	5.35973	4.27151	8.03185	4.63675	3.16306	5.39354	0.282745	6.20066	2.25481	2.33079	3.14232	11.528	3.20723	71.5611	4.47257	2.70079
841	dps-miR-2554*	UAUUGUCAGAUCUCUGUCCUCA	miRBase	0.718445	5.19799	7.86904	1.64675	3.08104	7.19159	4.44274	4.95539	5.92124	2.8115	6.51099	3.70237	4.65998	1.03903	3.76555	3.78702	67.3007	4.20629	2.08119
842	dps-miR-2555	UCAUUGUCUGUAAACAACACAG	miRBase	0.430502	0.0672273	0.00952596	5.03121	5.74555	8.29501	1.29115	4.27056	5.25004	1.37171	7.15672	0.00297708	0.169254	2.80379	1.26538	2.3883	45.5489	2.84681	2.74973
843	dps-miR-2555*	GUGAGUGUUAUACAGUCAUUUUGGGGU	miRBase	0.459902	0.0701468	0.0976251	1.64792	0.569553	5.44856	2.66637	2.20759	2.98887	1.41179	4.36348	0.0191332	0.00172092	10.7327	0.465178	4.25477	37.4053	2.33783	2.83978
844	dps-miR-2556	AGUUCUCCGCUUCACUUACAG	miRBase	4.66212	1.56913	5.11487	4.26195	4.94859	3.37464	7.67241	2.74359	6.97396	1.68787	7.43881	0.111027	0.564472	2.58762	6.41066	4.09743	64.2192	4.0137	2.37726
845	dps-miR-2556*	GUAUGCCGGAGGUUCACUAGCGACU	miRBase	5.48319	6.51353	9.11961	3.84038	5.37488	12.397	14.6077	2.95977	8.43505	3.2639	6.92073	4.39523	1.92622	5.32398	0.622383	3.08637	94.2699	5.89187	3.74777
846	dps-miR-2557	UCAGAUCCUUUUUCCGGCAUUAG	miRBase	4.94385	0.0612842	6.69568	0.0497104	0.885653	2.77568	10.6061	1.4121	7.08379	1.31258	6.12211	0.750369	0.0928335	3.27243	2.42198	0.00950252	48.4956	3.03098	3.18112
847	dps-miR-2557*	GUAUGCUGUAGCAAGGAUCACUUUGAG	miRBase	2.48683	1.26345	2.80082	6.59973	0.491068	4.34848	12.6714	0.00252544	3.76125	0.341975	5.43553	0.00323427	1.80453	7.64903	1.77858	0.0107788	51.4492	3.21557	3.48514
848	dps-miR-2558	GUAGGUACCCAAAUAUCUUGAU	miRBase	3.39421	1.19345	0.0190669	12.5244	0.143194	5.06745	4.05896	1.75585	3.61925	2.63482	5.35357	0.0029987	0.00183532	3.59341	0.0121005	3.80545	47.18	2.94875	3.18369
849	dps-miR-2558*	CAGAUAUUUCUGUACCUACAG	miRBase	3.11597	4.70532	7.13544	10.1906	2.59123	4.94281	4.92577	0.620837	6.00907	0.311126	9.71566	3.19575	4.06043	5.68478	5.13117	3.36131	75.6973	4.73108	2.72667
850	dps-miR-2559	UCACAUCAUUUUCCCCUCACAGU	miRBase	5.65663	4.34004	6.7619	9.57846	1.98519	10.7864	2.32051	3.0781	10.5485	4.30726	8.34514	2.75003	0.816505	8.47963	0.415502	7.05996	87.2298	5.45186	3.43997
851	dps-miR-2559*	GUGUGUGGGAUACUGAUUUUAGAGA	miRBase	2.06432	0.0657646	2.29057	9.47762	0.0134113	1.48004	7.25854	0.641921	8.0925	0.00176678	9.46515	0.930374	0.492758	0.02776	2.07857	2.40668	46.7877	2.92423	3.50341
852	dps-miR-2560	UCGCUCAUCGUUAUUUGAUAGU	miRBase	4.78849	0.059662	10.8001	10.4837	1.88382	3.16702	11.0167	0.00224627	6.51285	0.00188536	8.51759	4.34983	1.06002	5.13781	2.93652	5.6765	76.3948	4.77467	3.84642
853	dps-miR-2560*	UGUCAAGUAAUGAUGGGCGUAUA	miRBase	2.98783	4.27936	8.83795	5.31329	1.96162	4.44523	12.3699	0.00259744	12.2808	1.70868	9.76045	0.00363435	4.39361	5.64184	0.0127842	2.80392	76.8035	4.80022	4.07864
854	dps-miR-2561	UGUUUUUUCCUUCUGUGAGUUUU	miRBase	1.73237	6.66436	3.96306	0.0595951	2.13536	0.213853	8.85392	0.00219552	3.86838	0.00183669	5.34277	3.3802	0.00166459	0.18267	0.0715651	3.59267	40.0664	2.50415	2.75282
855	dps-miR-2561*	AACAGCAGACGGCAGAAACGGC	miRBase	7.8056	8.03343	12.7486	12.5068	9.47393	20.0101	28.7589	5.17874	18.7432	5.03428	12.2874	18.4877	11.802	8.76591	8.83968	15.3185	203.795	12.7372	6.27718
856	dps-miR-2562	UUAACAUCUUCACUUGAUUUGCAG	miRBase	0.00250434	1.83442	3.87089	1.30074	0.0153651	5.09555	9.69121	0.00248844	3.90297	0.091656	4.23193	0.00295416	0.713038	5.14444	4.37077	5.75925	46.0302	2.87689	2.82723
857	dps-miR-2562*	GCAAGUCAAUAAGAUUAUUC	miRBase	2.308	0.694635	5.94977	0.751475	4.03039	6.7515	8.85615	1.09613	1.4145	0.00183539	3.69932	4.62517	2.92653	3.65611	2.73466	6.13976	55.6359	3.47725	2.50278
858	dps-miR-2563	UGAGUAUUGCCUCCUGUUGUAGU	miRBase	1.75846	5.93432	0.00970394	5.23454	5.23223	4.29794	9.61501	0.00442888	1.5513	1.08334	4.09815	2.63006	0.110196	0.889589	3.97328	0.517778	46.9403	2.93377	2.71348
859	dps-miR-2563*	UAUACGGUUCGGAAUCCUCUAA	miRBase	2.93294	10.3099	0.811095	5.22393	0.792958	4.97394	7.54013	0.00241737	2.36058	0.0155562	1.64993	5.87512	1.64044	6.44827	1.45732	0.0101987	52.0447	3.25279	3.10893
860	dps-miR-2564	UAAUCAAUCUUAUUACGUUUAUAG	miRBase	3.89712	0.914687	0.238029	0.0674768	0.0226714	0.00971029	13.3716	0.151996	0.0196098	0.00167929	4.77665	1.76032	0.0014649	0.165389	0.010609	0.00846092	25.4175	1.58859	3.46866
861	dps-miR-2564*	GUAAAUGUGAUAAUUGUUUGUAA	miRBase	3.99269	0.0784016	0.00874956	2.32358	0.0132218	1.10988	9.50714	0.00200399	0.0176912	0.302891	2.55822	1.1077	2.02605	0.0288614	0.0102248	1.69934	24.7866	1.54916	2.44163
862	dps-miR-2565	UUCCUGUAUCUGAUUUUCAG	miRBase	6.73446	1.86796	5.01809	6.25731	3.07753	2.55206	6.03221	1.98464	0.943916	2.11596	4.22092	4.91531	3.26687	3.39899	6.30868	0.918045	59.6129	3.72581	1.95949
863	dps-miR-2565*	GUGAAAUUUAUUUAUAGGCAGA	miRBase	5.07177	0.882225	4.01876	4.70843	3.03562	3.6489	5.23379	1.71419	0.405227	4.18378	3.62807	0.0271134	1.57994	5.23123	2.16302	5.66761	51.1997	3.19998	1.85
864	dps-miR-2566a	UACAUAACUUGUGUCUCUUAGAU	miRBase	2.93872	2.37626	5.53868	13.1285	3.27192	4.79798	7.47465	1.89899	4.77621	1.31518	1.07465	4.40234	2.98968	1.55865	1.24159	2.78055	61.5646	3.84779	3.04796
865	dps-miR-2566a-1*	UUUAGAAACACAAAGCAUGUGU	miRBase	5.75402	0.0543429	0.237533	4.79614	5.50618	2.83019	5.67607	3.26482	2.25991	1.37379	2.77919	2.49755	0.510584	4.08649	4.20051	4.32679	50.1541	3.13463	1.90513
866	dps-miR-2566a-2*	UUUAGAAACACAAAUCAUGUGU	miRBase	4.73433	7.245	4.51231	6.69039	3.8601	2.8743	4.04844	0.0917677	0.016108	1.08594	1.34064	1.70998	0.935805	3.06238	5.80394	5.7823	53.7937	3.36211	2.33811
867	dps-miR-2566b	UACAUAUCUUGUGUUUCUAGAU	miRBase	2.0205	5.55444	4.70115	5.38289	2.33803	1.05382	0.0630662	0.213016	0.0151104	3.39644	3.67365	2.67635	4.08088	2.94956	1.70815	5.53158	45.3586	2.83491	1.91682
868	dps-miR-2567a	UAUCACAAUUCUAGCCUGGCAA	miRBase	3.17235	5.90584	4.68041	0.805318	3.34282	3.60694	1.98569	1.21306	0.847124	1.54857	0.628851	4.31634	1.49773	6.06651	0.557551	5.56713	45.7422	2.85889	1.98017
869	dps-miR-2567a*	ACCAGGUUAGAUUUGCGAAACG	miRBase	7.88214	4.7889	5.38788	6.96349	4.51842	7.67011	57.1085	1.53181	0.0311247	4.59348	0.789211	0.0193687	2.05371	0.0281989	1.23283	7.01614	111.615	6.97596	13.6714
870	dps-miR-2567b	UCUCACAGCUCUAACCUGGCAA	miRBase	6.49865	2.27406	16.352	8.08602	11.0194	14.6994	7.96015	3.80573	1.8265	6.74696	1.41988	6.17345	9.03725	12.0185	14.8856	10.2524	133.056	8.316	4.69627
871	dps-miR-2567c	UAUUGCAUUUCCAAUCUGGCAA	miRBase	4.58416	7.87312	8.41638	5.36657	4.97301	4.2005	7.008	1.29263	0.015846	2.20169	1.61918	1.55698	1.07704	4.48078	2.19557	5.49052	62.352	3.897	2.56783
872	dps-miR-2567c*	ACCAGUGUGGAUUUGUAAAACGU	miRBase	2.117	1.16134	9.38959	3.17218	5.513	3.50707	14.3122	0.724076	0.81185	2.53506	0.00613466	3.07426	0.0321275	0.0286819	2.92887	0.00984482	49.3233	3.08271	3.87455
873	dps-miR-2568a	GCAAACUUCCUCGGGUCGUUG	miRBase	4.99443	1.25053	10.8119	6.80416	4.54915	7.12793	6.33643	2.30459	0.0162178	5.69012	0.231969	0.431095	1.8261	9.13879	213.457	0.0102313	274.98	17.1863	52.4493
874	dps-miR-2568a*	ACGGCACGAGGAUGUUGCUU	miRBase	6.74209	10.8456	19.2471	6.93407	17.5038	44.446	15.0547	9.77187	5.21496	19.3422	4.89234	9.26943	11.5238	22.3894	19.5114	11.0886	233.777	14.6111	9.72538
875	dps-miR-2568b	GCAAACUUCCUCGGGUCAUGG	miRBase	5.43015	5.99634	9.29997	15.4797	6.55688	7.69543	6.3	9.20676	3.74387	6.95349	0.853834	7.70079	9.59679	14.0837	12.3611	6.66608	127.925	7.9953	3.70137
876	dps-miR-2568b*	AUGGCCCGAGGAUGUUGCCU	miRBase	7.43958	10.0311	10.3941	5.49238	8.4677	8.02914	4.26435	7.98458	0.855167	8.47305	1.57506	5.45013	9.5915	16.8926	8.0127	6.93554	119.889	7.49304	3.72667
877	dps-miR-2569	AUCGUUGCUCGGGUCGUUGU	miRBase	9.89784	4.55975	11.8411	3.57394	8.39992	6.87674	8.36741	3.09137	4.1117	6.82317	1.16591	7.98007	6.17503	13.5742	4.32176	6.19835	106.958	6.68489	3.28782
878	dps-miR-2569*	CAACGAACCGAGGAAUUUUAC	miRBase	3.69516	4.85267	6.49487	9.35811	4.73486	9.60318	9.74528	1.43511	3.06239	8.39951	1.24524	0.00413028	7.55882	14.8119	3.14601	4.05804	92.2053	5.76283	3.92972
879	dps-miR-2570	UAGUAUGGGUCUUGACAUGUGACU	miRBase	7.53789	4.22082	4.7356	8.86958	3.8155	4.23758	6.87553	2.39332	1.17276	6.19655	1.74352	2.26266	2.95246	16.1471	47.4786	5.45884	126.098	7.88114	11.162
880	dps-miR-2570*	UUUUGUGAAACUCGUGGCUGCA	miRBase	4.94263	7.42995	13.28	8.44098	12.253	8.65203	11.0696	5.3332	4.95519	5.07884	1.616	0.00437444	4.46137	7.95471	8.0917	6.89397	110.457	6.90359	3.55718
881	dps-miR-2571	UAGGUUAUCUGACUUAUCUCACAU	miRBase	3.84541	5.64827	0.882354	0.049574	3.1569	0.994958	7.74444	2.36759	0.0162794	1.89687	0.982362	1.92048	2.08574	5.43791	0.0109882	3.2753	40.3154	2.51971	2.24092
882	dps-miR-2571*	GUGAGUGGUGAUGAUGAUCAAUAUU	miRBase	9.38439	5.1243	8.89854	10.1584	9.34044	12.9716	14.9097	1.06711	5.42379	6.33789	0.956318	8.84744	5.10941	6.32152	0.564829	6.60891	112.025	7.00154	4.08367
883	dps-miR-2572	CUAAUGUAUCCUUCUCUUGUUGAUU	miRBase	1.46052	0.0611225	3.59296	0.796882	3.48232	1.33946	2.85992	1.9542	0.444265	3.51872	1.24394	0.0193934	2.83507	0.207897	8.79341	2.34294	34.953	2.18456	2.16431
884	dps-miR-2572*	GUAAGCAAGAGAUCGAUCCAUU	miRBase	3.0519	2.82236	3.19303	9.27803	4.75767	8.70201	2.56091	5.02133	0.0153427	6.05932	0.428594	1.7081	7.4076	6.24375	2.2802	4.13029	67.6604	4.22878	2.75077
885	dps-miR-2573	UCUCAUCCCAUAACGGAGUCCCGA	miRBase	4.00932	9.28469	8.21706	6.87743	8.76935	9.68212	9.48811	8.57933	1.33562	7.30644	0.00715436	0.00405069	6.25874	10.9813	7.98591	12.7764	111.563	6.97269	3.78963
886	dps-miR-2573*	CGGAGCCGUUAUGAGAGAAGA	miRBase	9.67603	7.09385	9.75674	0.0427294	7.89783	5.67653	16.015	9.18175	1.44379	12.3006	0.558973	4.5357	8.35991	6.71974	3.39414	0.809791	103.463	6.46644	4.52388
887	dps-miR-2574a	UGGACUCUCCAUUUUGUAUUGCG	miRBase	6.85872	1.14832	7.29308	1.08383	7.1038	2.7357	7.05765	2.35359	0.0158229	2.89268	0.032344	2.16066	6.62884	16.4308	0.231634	2.37572	66.4032	4.1502	4.26679
888	dps-miR-2574a*	CAAUACAAAAUGGAGAGACCAG	miRBase	19.1499	6.2666	15.2132	10.5449	16.3053	26.5762	53.0971	13.3797	18.4212	12.2264	3.18885	6.27206	9.05533	9.19915	7.97465	8.52932	235.4	14.7125	11.8239
889	dps-miR-2575	UUUGUUACUGAUGGUGCUGUC	miRBase	142.58	23.1086	56.0493	42.4011	40.1356	67.7416	81.1196	22.1135	32.562	26.5379	16.0005	10.1346	26.8454	13.7732	15.7495	18.0627	634.915	39.6822	34.1417
890	dps-miR-2575*	CAGCGUCAUCAGUGGCAACAG	miRBase	8.13968	9.68562	8.79321	9.80658	16.4332	12.457	8.646	8.96251	3.98768	12.735	1.66656	4.10768	5.34287	7.7388	4.28853	6.23205	129.023	8.06394	3.80199
891	dps-miR-2576	CUCGAGUGUGGAGAGCAUGGGA	miRBase	0.00308024	9.73375	13.0853	18.1909	22.4034	44.2471	55.3039	17.122	20.8356	18.2868	5.86654	12.1456	18.0587	14.0564	7.29707	25.4009	302.037	18.8773	13.8546
892	dps-miR-263a-as	AGAUGCCACUAAGAGAUCAC	miRBase	3.62195	5.20054	10.0815	5.819	13.9507	11.7403	7.15792	8.28156	4.33816	13.0872	0.0545639	5.76646	7.07494	9.38082	9.97514	5.26739	120.798	7.54988	3.69305
893	dps-miR-276c	AAGGAACUUGAGAACAAGGUUGA	miRBase	3.70123	9.1839	3.02778	2.15048	6.57338	8.08139	227.251	6.80937	0.0163022	8.64606	2.29296	3.80832	2.55203	10.6805	0.012197	6.48481	301.272	18.8295	55.6741
894	dps-miR-311	UAUUGCACACCCACUGGCCUGA	miRBase	15.0254	21.362	28.973	37.7788	20.9976	18.8008	15.1032	16.2999	8.76604	20.7719	16.8882	13.4446	10.5355	22.0529	20.9133	14.0329	301.746	18.8591	7.08126
895	dps-miR-311*	AAGCUGGGGGAUGGGCAAUACU	miRBase	7.5874	11.8984	11.4644	4.89917	16.3744	16.4489	21.0447	18.6582	10.138	23.8398	2.78788	14.0236	12.4563	27.34	8.28098	15.5194	222.762	13.9226	6.68562
896	dps-miR-375*	ACUUGGGCCAGGGGAAUUCAAACU	miRBase	0.786792	8.59428	6.16772	0.0426871	9.08892	12.5198	8.23401	9.858	2.31219	15.9978	1.03966	6.50581	10.0783	14.7603	1.23059	3.21942	110.436	6.90227	5.10291
897	dps-miR-927*	CAAAGCGUUUGGAUUCUGAAAC	miRBase	5.63246	0.0673514	5.64419	4.31368	0.686767	1.7045	0.0765497	0.00194572	9.62516	0.00163778	8.10563	6.68844	14.4864	0.0266766	0.109125	0.00867936	57.1791	3.5737	4.42857
898	dps-miR-929	AAAUUGACUCUAGUAGGGAGUC	miRBase	4.80028	5.17111	9.89879	7.42215	2.20518	1.34795	6.10545	0.0023719	10.112	0.0019555	11.0113	16.2765	20.8745	4.47801	6.84089	0.478895	107.027	6.68921	5.89991
899	dps-miR-929*	CUCCCUAACGGAGUCAGAUUGA	miRBase	10.412	10.0154	11.1583	11.6543	6.57241	11.0226	7.80497	0.810263	13.0222	0.00198188	12.3235	22.2755	25.7298	9.37203	12.1893	2.68114	167.046	10.4404	6.70606
900	dps-miR-92c	UAUUGCACUAGCCCCGGUCCAA	miRBase	6.14582	9.05317	19.5403	9.66227	9.90611	13.8349	6.88053	1.02762	14.0211	1.73646	6.79779	20.9079	29.7499	6.70526	13.3737	1.54388	170.887	10.6804	7.75422
901	dps-miR-92c*	AGGCCGUGGUUCUUGCAAAUACG	miRBase	2.84184	17.0397	11.161	11.4368	8.85001	11.2465	10.4464	0.00251522	10.2354	0.00207348	9.66149	24.8892	25.6925	9.89751	12.2903	0.0107272	165.704	10.3565	7.65207
902	dps-miR-932	UCAAUUCCGUAGUGCAUUGCAGU	miRBase	2.82126	3.5823	8.10421	2.00498	5.91143	3.56582	6.02361	0.00236769	9.67026	0.00194619	7.21377	6.0747	17.3142	6.60781	17.3609	1.32249	97.582	6.09888	5.21755
903	dps-miR-932*	UGCAAGCGCUGUGGACUUGGCA	miRBase	4.83604	1.27318	8.69252	4.31338	13.5054	7.73971	11.8518	1.74407	9.88804	2.58692	9.84247	19.9698	23.6305	17.0069	23.3099	1.74319	161.934	10.1209	7.57288
904	dps-miR-957*	CUUAGUUUUCGACGUGUUUUGGU	miRBase	4.2597	5.03355	7.34167	1.0964	4.93086	0.714715	1.96617	0.00217492	0.0162499	0.00180714	8.56709	7.05744	15.3039	6.96511	12.2445	0.531173	76.0324	4.75203	4.63392
905	dps-miR-958	AGUAGAAUAGCAGGCUUAUCACA	miRBase	6.68965	9.99558	11.7692	9.50915	5.96507	3.34447	4.74049	1.40883	5.92011	0.0019487	10.9657	12.0841	17.1805	7.2378	19.5096	0.489075	126.811	7.9257	5.59461
906	dps-miR-959	UUGUCAUCGCGGGUAUUAUGCA	miRBase	2.55508	3.48812	6.39727	0.0444873	5.8147	6.07741	2.35387	3.17694	6.31867	0.440755	11.1794	11.2702	14.4572	3.79626	7.08842	0.00984162	84.4686	5.27929	4.20992
907	dps-miR-959*	UUAGUACUUGGGUUGAUAAAGA	miRBase	4.75892	1.50757	3.77736	5.28055	6.38298	2.15657	0.063417	1.58124	4.16158	0.00173742	10.5154	3.95291	12.7093	2.14833	11.2194	0.0096715	70.2269	4.38918	4.01884
908	dps-miR-964	UAAGUUAAGAACCUCCGCUCUA	miRBase	5.29126	4.05479	10.8127	7.45903	7.63635	7.34941	6.58519	2.93327	6.58038	2.80296	9.95476	15.742	16.0701	5.32455	17.2042	4.62069	130.422	8.15135	4.62006
909	dps-miR-964*	AGAUCGAAGGUUCCUGGCUUAC	miRBase	5.57796	7.1299	14.409	7.27565	12.2126	2.40029	2.37079	4.72804	11.008	5.8145	11.3175	13.3294	18.0781	7.62023	11.8455	55.9646	191.082	11.9426	12.5468
910	dps-miR-965*	GGGGUCAAACUGUACGUUCUAUG	miRBase	1.86876	4.21149	4.57932	4.90141	10.9198	1.05877	0.052591	4.78161	8.71598	5.2182	8.67847	9.93929	15.0102	4.05516	11.4531	0.811655	96.2559	6.01599	4.33025
911	dps-miR-968	UAAGUAGUAUCCAUUAAGAGGUCG	miRBase	3.37836	1.19204	9.99673	5.40343	7.25938	0.736199	4.58417	4.74832	6.49121	5.74525	6.86696	3.48689	15.4882	4.42781	8.40464	1.7747	89.9843	5.62402	3.65541
912	dps-miR-968*	GACCUUUUGAUGUACUACUUUAAA	miRBase	1.64966	0.112791	8.44892	8.41086	7.69599	0.583685	1.57726	2.26646	5.16385	6.7734	10.6222	4.70024	11.3974	3.44307	10.6333	2.52475	86.0038	5.37524	3.816
913	dps-miR-969	AACUUGACACGUUGAGCUCGU	miRBase	1.52476	8.38528	18.9326	9.01868	10.9129	10.0462	0.775881	11.3355	12.6453	15.7756	13.1907	23.0344	19.6534	5.45891	11.9776	7.32056	179.988	11.2493	6.12783
914	dps-miR-969*	GAGUUCCACCAUGCAAGUUUU	miRBase	0.00236664	8.95556	10.4638	0.0439804	10.8541	4.27024	0.0574938	5.28633	5.51724	12.0078	5.8461	7.307	13.4258	7.87672	5.159	1.89285	98.9664	6.1854	4.29133
915	dps-miR-970*	AGCUAGCGGGUGUUUUAUCUGGUA	miRBase	1.27897	7.23813	7.99027	4.32397	11.0642	3.32485	0.0511235	3.78343	6.65061	13.0602	6.34552	7.23637	14.4314	2.19607	12.5934	6.15661	107.725	6.73282	4.29012
916	dps-miR-971*	GCUGUAAAUUGUAAUGGCCAAAGC	miRBase	1.64472	9.52852	10.3196	3.41841	12.6767	2.73939	1.97493	6.37185	5.35721	12.4877	7.55143	4.98413	16.5356	11.7507	15.042	7.75263	130.136	8.13347	4.69259
917	dps-miR-980	UAGCUGCCUUGUGAAGGGCUU	miRBase	1.76155	4.17515	14.8992	5.92105	17.355	5.5603	11.0413	6.82719	5.04271	16.7472	10.4498	5.12124	13.6529	8.23738	14.7944	7.49434	149.081	9.31754	4.89739
918	dps-miR-980*	AGUCUCUCACAUGGCUGGUCUAGC	miRBase	5.23721	6.81349	8.18172	0.0405301	13.8701	5.73912	3.08575	11.3467	6.8891	14.1766	5.67293	5.17103	14.2976	3.52572	8.56426	2.47525	115.087	7.19295	4.32241
919	dps-miR-981*	CGGGUUUCGUUAACAGCGGGCU	miRBase	3.50081	7.05229	9.01724	2.39944	15.3533	10.0832	4.63987	9.89617	9.42421	11.5762	9.47143	8.10666	19.9981	10.7942	13.1142	5.39395	149.821	9.36383	4.46304
920	dps-miR-986*	CUCAGCGGCAGUGCUAUUCCAG	miRBase	6.9876	2.92993	10.6449	2.08886	14.8751	7.59046	8.5403	12.5203	13.3951	14.9837	5.58456	4.17939	16.3194	12.1571	8.98441	4.30921	146.09	9.13064	4.58816
921	dps-miR-987*	CAUCAACAGGCAUUUACUUCAACU	miRBase	0.159128	0.0508002	4.81352	4.41103	8.17651	4.16542	2.45818	8.47226	4.72963	10.3345	6.63597	3.96115	9.37316	1.13378	7.71236	1.39321	77.9807	4.87379	3.3074
922	dps-miR-988*	GUGUGAUUUGUGGCAAAGUGAU	miRBase	3.9677	3.91203	5.91522	4.29693	8.35389	1.86436	1.279	8.97757	9.2329	9.11807	8.92639	3.70635	12.1064	0.109953	3.08494	11.7045	96.5562	6.03476	3.76116
923	dps-miR-989	UGUGAUGUGACGUAGUGGAACA	miRBase	3.19897	6.2548	6.07877	3.22241	6.04574	1.77059	3.06599	4.70806	6.31907	10.7825	9.27679	18.083	16.1104	5.89738	8.5709	6.27921	115.665	7.22904	4.53328
924	dps-miR-993*	CUACCCUGUAGUUCCGGGCUUUUG	miRBase	2.46872	4.93493	11.6849	0.478964	9.54878	0.0097051	3.70143	6.46265	7.25549	11.0919	8.39457	1.03977	9.78868	4.46702	11.4341	9.04016	101.802	6.36261	4.01325
925	dps-miR-994	UAAGGAAAUAGUAGCCGUGA	miRBase	3.74637	0.0497742	8.01917	7.14471	4.14392	0.00929591	7.00778	7.31064	8.58296	10.0031	5.97492	5.89513	15.0687	7.91272	5.95445	5.22509	102.049	6.37805	3.60429
926	dps-miR-994*	CACAGUUGCUGUUUCUUUUA	miRBase	1.49893	0.0499643	8.10219	5.01799	6.43195	1.32112	4.67305	1.50018	5.03905	10.1037	6.86156	5.7849	14.04	0.0240821	6.76669	10.9166	88.132	5.50825	4.04089
927	dps-miR-995	UAGCACCACAUGAUUCGGCUG	miRBase	1.43184	8.6502	25.0603	10.3649	17.787	9.1815	11.1535	14.018	13.1038	11.7997	6.83916	14.9906	23.7886	11.549	17.5258	14.0039	211.248	13.203	5.94295
928	dps-miR-995*	GCCCGGAUUCUGUGUGUGCUGCG	miRBase	3.9405	4.42666	20.3763	4.79344	16.19	10.7737	7.31543	10.6701	7.02895	13.2798	4.37958	8.34358	12.0611	13.9719	14.6616	14.3183	166.531	10.4082	4.90428
929	dps-miR-iab-4-as	UUACGUAUACUGAAGGUAUACC	miRBase	0.471347	0.559129	11.9173	0.763895	8.14939	4.96853	3.24182	9.67083	4.94538	5.4189	3.61563	1.55598	10.0087	5.10799	6.67753	2.75574	79.828	4.98925	3.53793
930	dps-miR-iab-4-as*	AGGAUACAUUCAGUAUACGUAUA	miRBase	4.24564	3.36101	7.82004	1.95585	4.38915	0.938762	0.268819	4.94552	1.74724	5.99563	3.96928	2.71317	9.46764	0.768639	0.0110767	1.14808	53.7455	3.3591	2.73377
931	dse-miR-312	UAUUGCACUUGAGACGGCCGAA	miRBase	1.54168	0.0488838	8.60605	3.4842	6.20372	4.95752	6.59424	6.43855	1.21621	7.64095	7.23424	3.75616	6.37026	3.7833	9.4605	3.35682	80.6933	5.04333	2.72753
932	dse-miR-313	UAUUGCACUUUUCACAGCCUUA	miRBase	2.17778	3.15232	6.34446	0.0436036	7.92066	1.06577	0.0590648	2.72809	0.0142846	6.47978	7.73844	1.38163	3.72714	4.41529	6.88804	4.71039	58.8467	3.67792	2.78829
933	dsi-miR-1001	UGGGUAAACUCCCAAGGAUCAGG	miRBase	4.27435	1.06505	9.90301	8.60782	11.5	2.83384	7.2822	10.547	2.05409	10.8061	6.43223	9.59745	8.96063	7.38845	10.5385	7.91117	119.702	7.48137	3.30242
934	dsi-miR-1001*	CGAUCCUUGGGUUUCUGCUCUCG	miRBase	11.992	1.59816	10.2446	7.70004	7.63566	7.87239	4.89069	6.0849	5.91512	9.51287	6.49687	5.87969	8.24149	2.95582	9.99217	7.35769	114.37	7.14814	2.67327
935	dsi-miR-1002	UUAAGUAGUGGAUACAAAAGGCGA	miRBase	7.75059	4.82719	7.05007	8.09577	2.04521	5.35045	9.45484	7.05621	6.84617	6.53042	7.03671	7.75693	5.70595	3.51713	3.48542	7.68735	100.196	6.26228	1.97532
936	dsi-miR-1002*	CGCAUUGUAUGGCCUACUUAACU	miRBase	4.66468	0.824069	8.74832	0.0425834	2.86515	3.71028	6.60925	1.7824	0.597582	3.28646	4.40826	3.28897	8.59973	2.10282	14.2714	5.8989	71.7008	4.4813	3.69458
937	dsi-miR-1003*	GUGGGUAUCUGGAUGUGGUUGG	miRBase	7.55446	3.29635	6.81199	9.92034	5.23473	2.82293	3.12448	4.99469	7.10123	0.00190368	10.3842	2.5015	7.4864	12.9167	2.79447	11.5384	98.4847	6.1553	3.69664
938	dsi-miR-1005*	GUGAGUUGAUCGAUUUCGAGUU	miRBase	5.02418	0.0611304	2.97777	4.38544	1.2263	0.00896724	1.51128	0.294615	3.84894	1.54072	6.0317	4.91744	4.5015	0.0259978	0.0104618	6.64169	43.0081	2.68801	2.36278
939	dsi-miR-1006*	GUGAGUUUGAAAUUGAAAUGCGUAAA	miRBase	2.62037	6.87454	3.76472	5.03578	3.3958	0.00952498	0.370775	1.81596	4.51452	0.747054	7.54982	3.67738	4.2165	0.363559	3.82532	8.55935	57.341	3.58381	2.58707
940	dsi-miR-1012	GUGGGUAGAACUUUGAUUAAUA	miRBase	4.37008	4.85981	2.96258	1.16334	2.54442	0.530064	4.08908	2.86424	5.337	1.23602	8.27685	1.55907	4.3538	4.2283	2.06983	7.24512	57.6896	3.6056	2.17681
941	dsi-miR-1013	AUAAAAGUAUGCCGAACUCGCAG	miRBase	0.779904	3.92235	12.9553	7.77774	5.89999	4.6579	5.00248	4.12162	6.9007	3.33429	10.5042	5.45969	4.06939	6.66657	7.56538	8.71143	98.329	6.14556	2.96164
942	dsi-miR-137*	ACGUGUAUGCUCGUAGCUAUAAC	miRBase	1.68282	0.336821	3.89325	0.0465683	3.79064	4.29683	3.54126	3.13196	3.62907	0.00173696	4.14161	2.61157	5.47905	4.08887	4.96628	4.84647	50.4848	3.1553	1.75168
943	dsi-miR-193*	UGGGAUUUUUUAGAUCAGCAGU	miRBase	0.505293	3.984	7.47397	3.26797	1.38927	2.59606	2.96842	1.1615	5.18662	0.00195466	3.91172	0.00356497	5.32186	6.5595	5.89827	5.4391	55.6691	3.47932	2.39071
944	dsi-miR-2494	GUAAGUGCACCAGAUUGGGAAU	miRBase	2.99572	4.38367	6.23334	1.35811	5.93623	1.8863	6.14344	1.43465	2.45378	0.00180066	4.30757	4.50893	9.86698	0.02711	0.0113794	6.72999	58.279	3.64244	2.86085
945	dsi-miR-2494*	UCCCAGUAAUGUCCACUUACAAG	miRBase	4.43993	6.35326	7.1252	0.10112	5.3408	3.18538	0.0545996	7.52374	1.45589	1.21487	5.81188	2.94005	6.80632	8.29944	6.28113	6.31571	73.2493	4.57808	2.72469
946	dsi-miR-2577	AGGACCGAUCCGAUCCCCAGGA	miRBase	6.08072	6.77817	14.9589	0.985613	11.9945	128.37	6.09635	5.70171	6.25333	3.69918	7.73944	5.72168	7.36662	12.4975	9.26102	9.47434	242.979	15.1862	30.3771
947	dsi-miR-2578	GUAAGACAUUAACAUUGUUGAA	miRBase	3.94122	0.0620849	2.55912	0.0493092	0.26682	2.20723	3.32443	0.917227	0.0153905	0.00160214	4.96139	5.16898	3.03046	1.16128	0.946151	1.62828	30.241	1.89006	1.77351
948	dsi-miR-2579	GUAAGUGACCCAGUUGAGCG	miRBase	4.80957	0.0502301	10.4022	5.0679	4.9584	8.19213	2.19452	4.84279	5.633	0.059293	7.23017	2.3574	7.22927	3.64871	6.62741	4.15542	77.4584	4.84115	2.80872
949	dsi-miR-2580	CGUGUCUGUGUGUAUGUUGCAG	miRBase	4.72859	5.89281	3.37095	0.0461695	3.38443	2.22415	3.87465	3.19882	0.497618	0.122371	4.54961	1.23659	5.08913	0.104404	5.60042	4.89299	48.8137	3.05086	2.07975
950	dsi-miR-2581	CGAAGACACUAGAAUAACUAGUU	miRBase	4.39415	2.66575	2.45434	1.79209	0.0128034	0.210312	0.0695458	0.00206958	5.51727	40.6955	4.83561	2.38036	1.57584	0.0262509	2.41186	4.20327	73.247	4.57794	9.80463
951	dsi-miR-2582a	UUCACAGUGUUCCUAAUAGAUAGU	miRBase	1.26595	1.73227	0.00895147	7.2367	2.15812	0.18214	2.65192	2.39923	0.384572	0.00174435	4.61816	1.96215	4.14301	0.027802	3.29667	4.94444	37.0138	2.31337	2.10765
952	dsi-miR-2582a*	UAUCUUUAGCAACACUUUUGA	miRBase	2.85827	1.42377	6.37978	0.0474508	2.0678	0.0491684	1.11432	1.04711	3.24036	0.117734	3.324	1.71558	3.26084	3.34464	3.04112	6.96323	39.9952	2.4997	2.02652
953	dsi-miR-2582b	AAACUUUGGGAAUACUUUCGAG	miRBase	5.27026	0.0628492	2.38684	1.46766	2.2777	0.00940186	7.87894	1.81527	4.889	0.00168547	3.98621	1.79448	1.47744	0.026939	1.99837	7.06293	42.406	2.65037	2.4883
954	dsi-miR-2582b*	UGGAGAGUGUUCUUAAUAGUCU	miRBase	2.80236	0.0633477	0.274119	1.24439	0.0124134	2.41584	0.0728123	1.31265	2.04725	0.00158961	3.21026	1.5408	1.79601	1.6633	1.55241	5.47772	25.4873	1.59295	1.45429
955	dsi-miR-2583	AAAGUUGAGUCGAUAAUGCGAU	miRBase	1.37442	5.32344	3.00535	0.0475956	1.61436	3.71477	2.4633	1.01574	0.28992	0.390379	2.89596	6.37503	1.50801	0.0259723	0.3168	6.53863	36.8997	2.30623	2.19182
956	dsi-miR-2583*	UCGUGCAAUGGACUCAAUUUCGA	miRBase	0.0021132	1.92083	0.723391	0.052693	1.56739	4.29876	0.0770074	0.103223	4.24023	0.0496584	0.944558	1.25305	2.34796	0.990667	1.30945	6.22365	26.1046	1.63154	1.8251
957	dsi-miR-2584	AAAGAGGUCUAUUUUUGCACACAG	miRBase	0.194565	0.0677607	3.27331	0.0529212	1.23143	1.1546	0.0780003	1.0287	2.84403	0.00159304	2.72673	0.575407	1.63005	4.53823	0.010132	2.69688	22.1043	1.38152	1.42634
958	dsi-miR-2584*	GUGAGUAAAUCUACCUCUUUGA	miRBase	0.00214127	1.2693	5.98532	0.0581299	0.0263119	2.49972	1.82616	0.580481	0.0177618	0.00175893	2.3212	0.0921961	1.899	3.53493	7.34868	0.74308	28.2062	1.76289	2.21644
959	dsi-miR-277	UAAAUGCAUUAUUUGGUACGACA	miRBase	0.0023557	6.70546	40.1944	0.0562773	3.00075	0.0895783	4.01999	1.91614	0.0178719	7.44248	3.20787	0.00270771	1.80899	0.0295953	1.17619	4.50129	74.1719	4.63575	9.78488
960	dsi-miR-303	UUGGCAUUAAAGGAAGCUAGUU	miRBase	0.492996	0.0734185	0.00904541	0.816007	0.776775	1.34104	1.55541	1.20571	1.33251	0.00171286	2.71059	0.304947	0.479813	3.97235	0.0106973	3.59682	18.6798	1.16749	1.25282
961	dsi-miR-305	AUUGUACUUCAUCAGUGCUCUG	miRBase	3.12924	6.29426	8.75704	4.94864	0.17342	4.13443	6.59566	0.00233843	0.0165634	0.381101	3.74844	1.00134	3.44587	9.09463	8.17561	6.07579	65.9744	4.1234	3.19075
962	dsi-miR-312*	UGGUUCGUCACAAGGGCAAUUCU	miRBase	18.412	15.0086	28.0981	6.72102	3.91655	7.96118	8.38962	27.1918	18.535	34.6359	6.63514	10.4303	10.0102	19.6242	20.9	16.8185	253.288	15.8305	8.86472
963	dsi-miR-375*	ACUUGGGCCAAGGGAAUGCAAACU	miRBase	5.22282	3.40463	8.07356	0.0449334	0.0125931	6.71691	0.0610434	2.1083	4.45663	1.25896	2.90688	0.477013	3.31649	2.40033	5.70046	12.6801	58.8417	3.6776	3.43888
964	dsi-miR-6*	AGGGAACUUCUGCUGCUGAUAUA	miRBase	4.91606	4.36073	3.55526	2.51625	4.46992	5.76766	8.9012	2.36781	3.96131	0.00191398	2.62945	2.34696	5.37714	5.75614	0.885913	5.78204	63.5958	3.97474	2.18846
965	dsi-miR-932*	UGCAAGCGCUGCGGAUUUGGCA	miRBase	3.99107	5.47942	8.15074	0.0485677	4.06305	6.99873	6.416	0.00227827	4.7818	0.0018693	4.6049	5.10544	2.77245	8.10149	6.58821	11.1633	78.2693	4.89183	3.13736
966	dsi-miR-955*	CAUUCAAUUUCUGCACGGUAGA	miRBase	3.02867	2.52584	7.0262	0.635572	0.291726	1.38688	9.54164	0.755348	1.62803	0.280106	2.19277	2.29397	1.79774	2.95364	1.6499	6.27889	44.2669	2.76668	2.62521
967	dsi-miR-960	AGAGUAUUCCAGGUUGCAUAGCUU	miRBase	3.93635	8.30007	6.05807	7.89318	5.32825	4.15261	7.29599	1.74641	4.51902	0.0399826	5.0151	4.44504	1.93935	4.57275	6.86589	11.3358	83.4439	5.21524	2.77812
968	dsi-miR-961	UUUGAUCAUCAGUAAGUGAGAU	miRBase	0.674653	0.0681004	4.41154	0.0516631	1.21833	2.44317	5.96709	0.00201003	0.0162398	0.649528	1.48317	0.596082	1.40907	0.0269253	1.22432	8.15885	28.4007	1.77505	2.38887
969	dsi-miR-961*	UUCGUUUUCUGGCAAUCAAAGG	miRBase	0.00239002	7.17495	0.0713011	0.0575476	0.146919	4.18233	12.862	1.48892	0.571326	0.00190135	4.11853	0.0875558	2.83949	6.95896	3.81524	6.60783	50.9872	3.1867	3.70742
970	dsi-miR-962	AUAAGGUAGAGAAAUUGAUGUUGUC	miRBase	0.00222512	7.79631	2.93016	0.0671163	1.52764	1.33353	1.49224	0.00228246	0.0201243	0.235746	1.62648	0.0023916	0.0016705	0.772817	0.594779	3.69826	22.1038	1.38149	2.04133
971	dsi-miR-963*	AACAUCUGUAUAUACCUUUGAU	miRBase	0.843109	8.61864	2.12787	1.10277	0.0134198	0.00958132	0.0847921	0.390891	0.660302	0.00166825	1.18486	2.17601	0.049137	0.722986	4.21913	4.87465	27.0798	1.69249	2.36258
972	dsi-miR-964*	UUAAAAGCCACUGUUCUAAGAC	miRBase	1.92897	5.33674	5.301	0.162615	1.97821	0.439736	3.38394	0.153503	1.01136	0.191991	0.634402	1.84398	0.427363	0.0272804	8.88084	4.60931	36.3112	2.26945	2.56469
973	dsi-miR-965	GGGGUGAAACUGUACGUUAUAUG	miRBase	0.672523	0.0680035	2.97365	1.41255	0.248392	0.296326	0.0794156	0.447883	0.0158793	0.00156719	2.55363	4.46647	1.57912	7.28089	0.00988844	4.5435	26.6497	1.66561	2.15843
974	dsi-miR-967	AGAGAUACCUCCGGAGAAGCG	miRBase	7.60886	9.32761	5.23907	7.50038	5.97075	5.91906	18.7049	3.72135	6.14093	5.89102	4.74664	10.9001	10.0771	8.60107	11.6519	10.9006	132.901	8.30633	3.67841
975	dsi-miR-967*	CUUUUCCGCCUAGGUGUCUCUCU	miRBase	4.24565	6.35986	3.80118	4.30039	2.92539	4.52815	6.93256	0.833507	0.68508	0.41533	1.58121	2.38751	4.11569	7.58036	7.17235	3.80281	61.667	3.85419	2.31953
976	dsi-miR-968*	ACCGUUUGAUGUACUACUUUAG	miRBase	3.42538	4.803	2.9914	4.524	0.0134018	0.0677054	8.37672	1.43049	0.0160241	2.24351	2.28268	3.31267	5.98633	3.03253	5.17381	5.22123	52.9009	3.30631	2.3354
977	dsi-miR-970*	AGCUAGCGGGUGUUUUAUUUGGUA	miRBase	4.77003	5.06456	3.10851	4.67021	2.92093	3.1346	0.0713201	0.00216566	0.0161735	0.826993	0.21659	0.789647	2.65722	8.02283	0.974731	6.63467	43.8812	2.74257	2.5251
978	dsi-miR-975	UAAACACUGCCUACAUCCUGUAU	miRBase	1.16623	10.9841	13.1051	11.3629	8.41357	1.37555	5.60121	0.764185	0.944591	0.00198769	3.06055	0.036186	5.79506	4.97269	8.7388	12.1384	88.461	5.52882	4.69539
979	dsi-miR-978	UGUCCAGUGCCGUAUAUUGCAG	miRBase	4.43271	10.1533	8.96016	5.88112	4.67203	0.00962528	0.242977	2.8971	3.31057	1.80054	1.01856	4.42642	3.82854	11.3339	8.61745	4.94619	76.5312	4.7832	3.44963
980	dsi-miR-978-as	UAAGCCAGUGGCGUAGAUUGCA	miRBase	3.76248	10.6364	7.63593	4.62376	3.29081	2.80273	7.63115	3.20522	2.65516	2.52355	0.00667853	2.27437	4.13779	6.35916	5.61399	9.40678	76.566	4.78537	2.87434
981	dsi-miR-980*	AGUUUUUCAUUUGGCGUGGCUAGC	miRBase	2.09376	3.32437	9.91957	3.95195	2.3315	0.00917193	0.0644774	2.2358	0.39058	1.71244	0.00599379	4.31165	4.81791	10.7953	8.72277	5.23798	59.9252	3.74532	3.46794
982	dsi-miR-981	UUCGUUGUCGACGAAACCUGC	miRBase	3.22218	5.92858	11.1796	6.61376	7.31004	9.13213	6.76879	5.77857	3.25571	3.40706	1.58707	10.7785	16.6782	8.27729	20.5707	11.1351	131.623	8.22646	5.04795
983	dsi-miR-981*	CGGGUUUCGUUAGCAGCGGGCU	miRBase	2.94208	8.6436	8.52506	4.52736	3.77667	7.76878	8.57298	5.03491	1.88762	4.50513	0.252394	8.17066	6.78776	7.81928	18.8723	13.177	111.264	6.95397	4.50167
984	dsi-miR-982a	UUAACAAGUAUCAUGUAAAUUGAA	miRBase	0.15125	9.35014	4.49905	0.056542	1.11457	1.30954	6.22297	1.15602	0.0177467	0.00175475	0.730236	0.280032	5.51213	0.151509	0.0110019	3.48839	34.0529	2.1283	2.84516
985	dsi-miR-982b	AACUACACGAUAUUCGUUCUUG	miRBase	1.66647	4.63287	4.29889	0.0486579	1.15031	1.84325	7.07589	3.67376	0.01617	0.648265	0.0059379	1.97803	3.93652	0.669258	7.96949	3.06218	42.676	2.66725	2.45423
986	dsi-miR-982c	UUAUUGUUAUUUGUCCUUGAAC	miRBase	2.63877	0.0596813	5.02376	0.0467727	2.3584	2.6798	2.99347	1.33305	0.0152998	1.40103	0.00554308	2.32248	6.92713	2.07429	9.04125	1.2905	40.2112	2.5132	2.55191
987	dsi-miR-983	AGUAAUACCUUUCGAACACAUGA	miRBase	4.87602	3.98117	6.78425	0.883096	1.54605	3.2169	1.33903	5.21919	0.396144	2.68648	1.26872	4.64801	4.68306	5.77763	2.92855	5.6553	55.8896	3.4931	1.99054
988	dsi-miR-983*	AUGAGUUCGUCAGGUAUUAUCUA	miRBase	3.01819	9.4396	3.74233	4.29893	0.0140989	2.10993	0.0764129	3.99696	0.017245	0.393306	0.00619624	0.0027816	6.53979	4.12692	5.39989	4.32133	47.5039	2.96899	2.80338
989	dsi-miR-986*	AGCGGCGAGGCUAUUCAAGUAA	miRBase	6.72205	5.62501	3.77299	2.32056	6.8668	5.9636	0.0575657	7.37724	0.524986	3.80933	0.00612494	3.04747	8.95461	7.69098	5.14276	1.94554	69.8276	4.36423	2.85764
990	dsi-miR-987	UAAAGUAAAUAGUCUGGAUUGAUGA	miRBase	3.17678	0.0603312	4.14161	0.0481315	0.366884	3.83592	3.44458	2.40829	0.0152362	0.001619	0.680926	1.77844	7.93404	2.82615	3.8137	6.01231	40.545	2.53406	2.34203
991	dsi-miR-987*	CAUCAACAGGCAUUUACUUCAA	miRBase	2.92714	1.41668	5.38543	5.51421	2.07219	3.44489	3.65301	7.13759	0.0151141	4.42303	0.552886	3.78488	6.09741	5.74793	3.24295	5.01571	60.431	3.77694	2.03759
992	dsi-miR-988*	GUGUGAUUUGUAGCAAAGUGAUA	miRBase	0.552382	7.18998	7.17153	2.73586	7.98822	0.326767	2.6326	6.06165	0.0162021	2.42756	0.245689	3.14021	8.37888	3.33137	0.0112552	7.09478	59.3049	3.70656	3.12139
993	dsi-miR-991	UUAAAGUUGAAGUUUGGAAAAU	miRBase	1.07063	10.518	0.0172651	0.0527481	0.770941	0.00872765	0.0779584	5.39412	0.646372	1.75396	0.00558369	1.71213	4.9194	0.0274468	0.187913	10.8996	38.0628	2.37892	3.65504
994	dsi-miR-991*	UUCCCAACUACAUCUAUUAAUAU	miRBase	3.80085	6.09069	4.23927	6.20725	4.55108	6.17005	8.27192	5.96694	1.14371	1.28812	1.90925	0.370265	7.69349	2.54364	4.30773	10.6211	75.1753	4.69846	2.84512
995	dsi-miR-992	CCCUUUUUUGGAACCAAGCCCU	miRBase	2.3137	4.79402	11.4007	4.24763	4.93938	4.24828	6.31636	6.18446	0.0155818	1.72142	0.0144376	2.73365	8.6023	6.23557	7.24097	14.9865	85.995	5.37469	3.9589
996	dsi-miR-992*	GCCUGGUUUCAGAGAGGUGUA	miRBase	0.00247383	7.82579	3.7471	3.35244	8.47269	3.49214	0.0595424	221.453	0.892479	4.7323	0.192628	3.89624	9.80747	7.13344	0.963717	9.27403	285.298	17.8311	54.4042
997	dsi-miR-995*	GCCCGAAUUAUGUGGGAGCUGCG	miRBase	306.494	30.9114	53.831	16.4176	33.8864	37.3717	35.3706	23.7136	14.4452	24.5033	0.609347	17.0571	30.4843	15.1226	10.0971	16.2424	666.558	41.6599	71.7753
998	dsi-miR-999*	ACAUAGUCGUACGGUGAAUGUUG	miRBase	1.10187	8.08476	4.43229	0.0424744	8.15395	2.99926	6.05584	60.018	2.27594	4.24226	0.00639934	5.54599	11.5938	5.38219	2.34974	393.219	515.504	32.219	97.3091
999	dsi-miR-iab-4-as*	AGGAUACAUUCAGUAUACGUUUA	miRBase	0.00224159	0.0800314	5.58745	0.0532095	3.98845	0.0093935	84.902	9.27176	0.0170763	2.64269	0.00589523	1.86086	9.79573	5.99438	0.92273	4.00225	129.136	8.07101	20.7499
1000	dvi-miR-310	UAUUGCACAUCUCCCGGCCUAU	miRBase	4.98884	8.28279	16.0957	5.60923	9.33617	3.32764	10.0186	14.4503	1.98212	6.80768	0.959733	8.8806	9.59381	11.7489	6.11969	12.2966	130.498	8.15615	4.28858
1001	dvi-miR-315b	UUUUGAUUGUUGUACAGAAACC	miRBase	0.3735	7.98647	4.06896	0.045032	3.56255	1.95123	4.4799	8.4358	0.0152537	5.81991	0.328792	4.73915	9.92166	4.99102	9.69881	3.3319	69.7499	4.35937	3.35762
1002	dwi-miR-274	UUUUGUGACCGACACUAACGGGUAGU	miRBase	0.00261019	9.44079	2.91015	8.10466	7.78174	5.43348	6.19338	10.2586	0.0165569	9.03359	0.00640565	5.29104	6.85484	7.7727	7.01589	7.99785	94.1143	5.88214	3.40154
1003	dwi-miR-276b*	AAGCGAGGUAUAGAGUUCCUACG	miRBase	9.99083	15.5588	7.05332	12.5561	14.6729	5.19831	9.1695	11.6237	5.43761	9.25369	6.54558	2.5896	11.8288	9.88638	4.83302	11.233	147.431	9.21445	3.69014
1004	dwi-miR-284	CUAAGUCAGCAACUUGAUUCCAGCAAUUG	miRBase	0.0402552	7.5155	2.96651	0.0494345	9.08631	0.00899718	0.0689208	6.4421	0.453983	3.98854	0.0640967	3.6269	2.3445	5.65062	1.2098	4.56803	48.0845	3.00528	2.98748
1005	dwi-miR-309	UAAGACAAACUUCACCCAGUGA	miRBase	2.55077	11.016	6.32768	5.95468	7.91305	6.61554	3.38707	10.655	1.01937	4.81894	2.08921	9.51144	11.2288	11.7889	3.04702	8.74746	106.671	6.66693	3.59195
1006	dya-miR-287	UGUGUUGAAAAUCGUUUGCAU	miRBase	3.93515	15.117	4.85405	6.79342	8.41352	0.00971875	3.30956	11.71	0.016529	5.999	0.00635111	8.86171	6.17687	13.513	0.0113989	7.84661	96.5739	6.03587	4.80639
1007	1-bmo-let-7a	GAGGUAGUAGGUUGUAUAGU	He P., et al, 2008	663.974	671.39	417.623	542.521	343.318	678.808	869.381	571.573	1039.6	1071.07	563.241	450.092	854.034	543.357	426.69	253.036	9959.71	622.482	236.682
1008	1-bmo-let-7a*	ACUGUAUAGCCUGCUAACUUU	He P., et al, 2008	8.64276	30.8345	23.8819	32.3017	53.5679	29.8697	38.8258	21.9996	46.2334	28.9023	79.9651	26.7364	42.1111	41.8556	47.3673	65.7042	618.799	38.675	17.5658
1009	1-bmo-miR-1*	UUCCGUGCUUCCUUACUUCCCA	He P., et al, 2008	3.39875	18.5058	17.2682	26.9834	14.6127	16.9862	30.5258	14.7438	9.9323	22.5514	3.973	8.27004	10.8212	16.6956	14.5148	10.4014	240.184	15.0115	7.44825
1010	1-bmo-miR-10*	ACAAAUUCGGUUCUAGAGAGGU	He P., et al, 2008	14.0876	14.8662	9.61457	9.1293	11.9959	7.27407	8.26372	10.8155	3.89254	8.379	2.25421	22.4548	10.1173	5.48353	3.18796	16.8663	158.682	9.91765	5.32472
1011	1-bmo-miR-263b	CUUGGCACUGGGAGAAUUCACAG	He P., et al, 2008	18.0689	10.3064	17.4363	12.8852	11.6761	19.0788	9.07053	12.7272	7.58955	9.17696	3.14512	16.4329	11.2241	10.8183	21.4507	17.7818	208.869	13.0543	4.91122
1012	1-bmo-miR-263b*	CGUGAAUUUCCCGAUGCCUUA	He P., et al, 2008	13.5831	9.2349	11.5003	12.9674	8.77704	11.8696	11.2008	12.7844	5.41013	9.77325	2.57965	20.6612	8.59523	8.64531	6.35544	16.6149	170.553	10.6595	4.33893
1013	1-bmo-miR-275	AGUCAGGUACCUGAAGUAGCGCGCG	He P., et al, 2008	2012.44	1897.76	1582.78	1771.7	1973.31	1734.48	1966.73	859.318	1211.11	839.117	928.511	733.507	854.756	867.626	905.245	632.234	20770.6	1298.16	523.724
1014	1-bmo-miR-279*	AUGAGUGGAGGUUUAGUGCA	He P., et al, 2008	12.7555	12.4873	17.4378	10.846	20.1695	11.9406	14.5088	13.165	6.70613	8.09488	2.37804	24.3985	10.4913	10.3665	12.0477	19.4118	207.205	12.9503	5.42289
1015	1-bmo-miR-282	UAGCCUCUCCUUGGCUUUGUCUG	He P., et al, 2008	12.2455	13.8901	13.5091	13.9409	17.7954	18.7359	11.9627	13.1109	12.0881	16.0489	4.09713	23.8989	13.2433	18.1433	13.667	29.2517	245.629	15.3518	5.59907
1016	1-bmo-miR-283	UAAAUAUCAGCUGGUAAUUCUGGG	He P., et al, 2008	18.0551	9.80392	13.696	12.4882	15.9198	15.5617	9.41879	10.0235	9.21288	13.7807	3.05736	19.2127	10.6098	7.76653	12.051	12.5508	193.208	12.0755	4.05152
1017	1-bmo-miR-2a-1*	GGCAUCAAAGUCGGUUUGUCAUA	He P., et al, 2008	12.3626	11.2187	14.9109	10.3516	14.8741	12.936	10.0155	10.6779	7.17616	10.87	2.31402	23.4486	16.0928	8.54274	7.74399	16.6289	190.165	11.8853	4.79044
1018	1-bmo-miR-305	UGUACUUCAUCAGGUGCUCUGG	He P., et al, 2008	544.842	1413.32	1630.35	1100.77	783.511	791.525	494.276	1983.19	2299.27	2346.37	1418.09	3024.26	1464.09	1573.66	1471.61	3305.65	25644.8	1602.8	822.214
1019	1-bmo-miR-305*	CAGGCGCUUGUUGGAGUACACU	He P., et al, 2008	5.81144	10.8727	15.724	10.0914	12.0793	9.0028	9.22833	10.1421	3.80123	13.6054	2.01219	18.9315	13.7286	11.399	5.46596	19.1563	171.052	10.6908	4.93041
1020	1-bmo-miR-307	CAUCACAACCUCCUUGAGUGAGCGAU	He P., et al, 2008	24082.1	87.9414	14987.9	15822.2	18376.5	17015.8	17159.7	20301.3	16780.1	30188.4	23333.3	25394	16751.7	19012.4	20351.2	16454.6	296099	18506.2	6420.39
1021	1-bmo-miR-34	GGCAGUGUGGUUAGCUGGUUGUGUA	He P., et al, 2008	6.62245	11.2973	17.5382	7.0621	21.7715	10.9195	9.11325	12.2623	6.64695	14.0793	1.05185	14.0264	8.61991	11.251	11.9613	14.3114	178.535	11.1584	4.84742
1022	1-bmo-miR-46	UGUCAUGGAGUUGCUCUCUUUA	He P., et al, 2008	9.62734	11.8554	19.0544	9.06384	17.037	8.83934	9.08776	17.3466	4.49007	17.4619	1.36233	22.4703	20.8931	16.8465	9.58336	12.8049	207.824	12.989	5.99387
1023	1-bmo-miR-46*	UGAAGAGAGCUAUCCGUCGACA	He P., et al, 2008	30.0151	83.8921	74.3862	82.3942	91.4897	37.3368	51.9197	53.6091	26.0132	48.4325	60.9226	45.9944	51.2278	72.4632	52.4388	11.4003	873.936	54.621	22.3071
1024	1-bmo-miR-7	GUAUGGAAGACUAGUGAUUUUGUUGU	He P., et al, 2008	19.0613	8.8648	24.4621	19.1681	19.5248	46.5662	86.6189	23.3062	25.8994	49.2446	12.1153	23.8683	24.3488	23.2119	10.3931	6.99324	423.647	26.4779	19.8106
1025	1-bmo-miR-8*	GCAUCUUACCGGGCAGCAUUA	He P., et al, 2008	510.377	168.789	351.32	306.512	269.472	264.572	134.968	160.007	74.602	203.418	304.084	289.648	10.3056	226.833	480.345	107.878	3863.13	241.446	135.961
1026	1-bmo-miR-9*	UCAUAAAGCUAGGUUACCGGAG	He P., et al, 2008	2.48332	5.96599	19.9175	30.5764	4.07956	13.7899	10.8129	10.2625	5.30146	25.1082	0.00686474	9.86909	11.3574	21.1551	11.4421	11.5646	193.693	12.1058	8.38543
1027	2-bmo-bantam	UGAGAUCAUCGUGAAAGCUAAUU	Zhang Y.,et al, 2009	12.2789	40.4668	44.7951	69.0859	35.9495	24.2929	3.88926	33.5472	3.27912	36.0751	32.5471	81.5108	74.4921	77.3833	51.8355	128.596	750.025	46.8765	32.8723
1028	2-bmo-let-7	UGAGGUAGUAGGUUGUAUAGUA	Zhang Y.,et al, 2009	99.8425	84.638	160.49	143.409	174.012	111.89	125.391	61.003	54.3752	58.48	129.64	106.79	78.6131	127.364	198.491	14.7946	1729.22	108.076	48.5917
1029	2-bmo-let-7b	UGAGGUAGUAGGUUGUGUGG	Zhang Y.,et al, 2009	10.4882	17.694	16.8442	21.4925	15.7861	11.7734	29.9553	27.292	16.3557	70.2403	4.38304	23.5708	11.9758	20.2957	7.7294	0.0116309	305.888	19.118	15.7942
1030	2-bmo-let-7d	UGAGGUAGUAGGUUGCAUAGUA	Zhang Y.,et al, 2009	5589.78	4420.87	5733.76	5723.23	5533.46	5944.41	4083.72	4340.39	3848.74	2385.93	5639	5581.89	7594.89	6375.58	7291.3	2146.58	82233.5	5139.59	1523.32
1031	2-bmo-let-7e	UGAGGUAGGAGGUUGUAUAGU	Zhang Y.,et al, 2009	2.76204	8.53924	0.00967296	14.7898	0.203747	0.0102288	2.71474	0.0023386	5.03118	4.52102	9.20659	0.539505	5.86901	0.784104	1.41892	2.97187	59.3741	3.71088	4.18791
1032	2-bmo-let-7f	UGAGGUAGUAGAUUGUAUAG	Zhang Y.,et al, 2009	55.1878	66.8982	130.026	67.0214	171.561	71.1868	50.6698	217.147	197.161	166.963	152.333	1518.35	32.4162	391.453	313.605	418.307	4020.29	251.268	358.323
1033	2-bmo-let-7h	UGAGGUAGUAGGUUGUAUAGUC	Zhang Y.,et al, 2009	0.00262651	2.45673	2.58449	3.19638	1.4585	3.96609	9.86942	13.6523	1.58839	2.95892	0.838312	5.28805	9.62462	8.91769	0.521758	1.74614	68.6704	4.2919	4.04373
1034	2-bmo-miR-1	UGGAAUGUAAAGAAGUAUGGAGCU	Zhang Y.,et al, 2009	33.9037	57.2303	98.5508	74.8502	159.598	134.144	95.3091	104.512	62.3848	67.0499	109.332	90.8616	96.9825	110.096	129.064	136.646	1560.51	97.5321	33.1311
1035	2-bmo-miR-100	GAAAGAAGGCGAAACUGAAC	Zhang Y.,et al, 2009	526.713	1380.87	1090.49	1194.81	1400.06	1082.7	1312.23	713.08	583.075	522.642	976.068	815.158	1056.72	838.348	632.363	271.333	14396.7	899.791	339.915
1036	2-bmo-miR-101	UCAUUUCAUCCGGGGAUAAC	Zhang Y.,et al, 2009	0.00262271	1.86941	2.34349	2.19044	2.88652	4.45837	7.0934	13.7529	0.0183204	6.32898	0.339472	0.00305139	3.68085	14.1463	0.0501194	1.48355	60.6477	3.79048	4.52849
1037	2-bmo-miR-102	GCUCAGUGAGCGGUCGAUGU	Zhang Y.,et al, 2009	1.46026	15.1241	4.596	5.68805	6.80917	3.58321	11.2664	15.0879	0.016064	9.8121	0.00657557	3.32764	10.5434	24.4533	3.58737	2.82356	118.185	7.38656	6.64563
1038	2-bmo-miR-103	CUAGUAGCUGAUUUGACUUCCU	Zhang Y.,et al, 2009	11907.1	6803.13	6058.94	6181.76	4561.01	5609.69	3812.29	3462.58	2874.2	3147.41	6698.03	5048.1	8414.74	6235.71	6091.96	3728.56	90635.3	5664.7	2274.21
1039	2-bmo-miR-104	CAGGUGGUGGUGUCAGAC	Zhang Y.,et al, 2009	996.347	1026.55	1015.29	1088.35	1231.25	1052.82	678.788	612.238	477.83	405.066	947.062	890.896	998.779	1138.92	1324.4	463.716	14348.3	896.769	283.02
1040	2-bmo-miR-105	CAAUGGGAACGGGGACG	Zhang Y.,et al, 2009	9935.82	4257.28	3321.86	3744.27	1668.1	1460.59	1292.57	1241.66	773.244	1018.6	3646.46	2612.08	4361.66	3543.46	3117.73	1388.39	47383.8	2961.49	2231.36
1041	2-bmo-miR-106	UACGAACAACUCCUCAAUCUCAG	Zhang Y.,et al, 2009	0.342956	3.34199	0.109318	12.2462	0.882583	0.934741	12.7696	12.1112	0.630277	12.1753	1.01369	3.78163	7.38577	9.25183	4.58618	4.52664	86.09	5.38062	4.8654
1042	2-bmo-miR-107	AGCACAGGAACACAAAGGCAAGGC	Zhang Y.,et al, 2009	38.4278	16.2629	11.2121	11.8664	20.0769	14.9331	23.1783	7.38724	18.091	13.8876	21.2476	0.00509109	12.794	7.91178	12.3612	8.28612	237.929	14.8706	8.58989
1043	2-bmo-miR-108	GCGAGUGAUGAGAUCGGAUAU	Zhang Y.,et al, 2009	915.466	1383.75	1392.55	1696.63	1611.33	1290.57	1130.25	808.718	779.416	486.455	1374.65	1357.67	1105.28	1382.04	1610.7	328.909	18654.4	1165.9	402.176
1044	2-bmo-miR-109	GAGCUUAGUCCUGACCGGCAACCUG	Zhang Y.,et al, 2009	10.4298	12.8806	15.4762	16.3445	17.6022	7.2126	10.4967	16.0699	8.91006	28.4884	4.39608	13.5396	20.648	22.0839	10.4739	4.39831	219.451	13.7157	6.52391
1045	2-bmo-miR-10a	UACCCUGUAGAUCCGAAUUUGUUU	Zhang Y.,et al, 2009	635.061	416.4	443.945	610.638	389.595	350.74	352.605	272.386	196.607	276.292	459.588	671.815	309.545	354.562	364.506	82.5166	6186.8	386.675	156.302
1046	2-bmo-miR-10c	UACCCUGUAGAUCCGGAUUUGU	Zhang Y.,et al, 2009	135.066	90.4087	67.9852	91.1904	44.8704	115.206	206.655	125.067	79.2848	384.601	101.759	44.9157	131.994	52.2113	47.8739	39.6652	1758.75	109.922	85.733
1047	2-bmo-miR-110	GAGAGUGGGGUGUUGUCGCUGU	Zhang Y.,et al, 2009	3160.49	925.021	1378.19	1269.16	1139.6	1531.73	1139.27	1114.36	660.254	1628.53	1162.21	3449.96	702.177	1029.26	1447.22	228.402	21965.8	1372.86	833.591
1048	2-bmo-miR-111	UGAAGUUGCGUGCCGUAGGAC	Zhang Y.,et al, 2009	134.37	445.449	400.76	516.996	298.272	374.481	222.097	393.956	233.028	378.144	357.659	880.077	320.25	349.102	507.349	89.9934	5901.98	368.874	180.869
1049	2-bmo-miR-112	GAGGACGUGAUGUUGGCACUG	Zhang Y.,et al, 2009	384.491	391.33	263.921	333.987	255.17	102.949	180.535	283.263	190.862	586.261	230.7	598.546	187.632	655.634	266.199	223.654	5135.14	320.946	163.334
1050	2-bmo-miR-113	UUGAAUGUUUGAAUUGGAGUGU	Zhang Y.,et al, 2009	720.709	954.659	1045.76	1110.12	914.801	1030.45	813.611	1149.55	1276.49	1097.99	1138.73	2704.49	907.63	1315.98	1657.27	2119.92	19958.2	1247.39	515.466
1051	2-bmo-miR-114	AGACCUUACAAAAAAAGA	Zhang Y.,et al, 2009	3806.84	1636.39	1844.19	1862.69	2057.17	1902.05	1120.47	941.97	863.469	632.507	1469.57	1069.94	1417.71	1814.42	2091.94	1136.38	25667.7	1604.23	742.771
1052	2-bmo-miR-115	UUACGUAUGUGGUACACGGUGAGCG	Zhang Y.,et al, 2009	0.972644	6.734	16.5358	3.25761	7.78114	10.5434	12.321	11.6211	2.42051	18.2953	0.735839	0.265543	14.0619	12.7901	7.19731	1.51777	127.051	7.94069	5.98136
1053	2-bmo-miR-116	UACAAUGUUGUGUAUUGGUCGGUC	Zhang Y.,et al, 2009	0.747825	3.03899	0.00929502	0.340255	1.85122	2.07842	12.4385	0.00231826	8.34966	7.17275	10.146	0.894962	6.35239	0.0713169	6.19204	4.75851	64.4445	4.02778	3.99213
1054	2-bmo-miR-117	GAAAAGGACGAGGUGGCG	Zhang Y.,et al, 2009	0.00257854	1.55883	9.75335	0.91231	6.53744	2.42153	6.82061	12.1765	4.52901	12.0986	0.181101	29.7381	7.49262	5.63531	21.1289	0.112406	121.099	7.5687	8.20908
1055	2-bmo-miR-118	UCGACCUGGGCGACUGUUA	Zhang Y.,et al, 2009	77.7662	194.148	131.187	202.594	165.754	60.1149	37.0994	180.283	32.7175	112.796	212.441	147.459	113.162	144.587	206.918	131.697	2150.72	134.42	59.1044
1056	2-bmo-miR-119	UCACUGGGAAUGUAAUAACUAUU	Zhang Y.,et al, 2009	5189.3	8298.4	3435.74	7266.4	4036.9	3999.72	5416.7	13882.6	7232.54	18662.7	10414.5	8015.56	11126.2	13560.4	8445.59	15349	144332	9020.77	4477.24
1057	2-bmo-miR-120	CCUGGGGUGGUGGGGCAAUC	Zhang Y.,et al, 2009	0.754826	15.1137	21.2595	25.6704	13.7674	31.1102	10.1823	18.9142	9.31538	22.7226	3.36644	16.4083	21.7539	21.4703	18.2178	3.73284	253.76	15.86	8.55489
1058	2-bmo-miR-121	CAAUUGUGAAAGUGUGGUCUUA	Zhang Y.,et al, 2009	16.612	57.5285	42.4715	91.2794	40.1916	41.272	40.797	51.9396	32.9123	66.6595	43.1783	29.5759	66.8292	74.5867	80.3561	45.8629	822.052	51.3783	20.0368
1059	2-bmo-miR-122	AAGAGUUGGAGUGUCGUCAAA	Zhang Y.,et al, 2009	1571.16	2537.11	2417.04	2490.12	2757.35	2972.53	2226.38	3133.26	1657.37	1633.8	3621.75	2429.24	3593	3411.38	3800.46	1847.89	42099.9	2631.24	740.553
1060	2-bmo-miR-123	UUGGAACGUGGGUGGGU	Zhang Y.,et al, 2009	206.634	334.718	237.501	491.505	246.588	369.66	292.24	379.647	271.55	424.731	376.311	358.053	481.425	532.981	357.479	385.165	5746.19	359.137	93.7978
1061	2-bmo-miR-124	UAAGGCACGCGGUGAAUGCCAA	Zhang Y.,et al, 2009	805.204	1077.7	947.223	810.02	1052.22	689.589	828.98	725.18	624.051	779.767	836.302	626.817	1246.99	1163.28	953.67	183.626	13350.6	834.414	253.008
1062	2-bmo-miR-125	UCACACUACGUGAAUGAUCGACAA	Zhang Y.,et al, 2009	0.00282359	6.26686	6.05434	8.28659	4.82529	8.38986	6.79178	8.99952	4.95411	24.9332	1.61417	2.61678	7.3353	12.9605	5.1603	0.233086	109.424	6.83903	5.89438
1063	2-bmo-miR-126	UCGCAGCCGUGCAGUCUCG	Zhang Y.,et al, 2009	0.00244373	8.38623	0.782965	4.74914	0.144029	1.53541	0.0779207	9.5745	0.0176348	15.6874	0.950529	0.00277984	5.14436	5.74631	3.51252	0.457568	56.7717	3.54823	4.5103
1064	2-bmo-miR-127	AAAUAGGCAGGACGGUGGU	Zhang Y.,et al, 2009	0.00265097	2.1398	1.90454	9.49642	1.80018	2.71747	22.3458	0.00259274	6.61426	4.66758	5.25763	0.154679	2.90042	1.96957	3.65735	9.24375	74.8747	4.67967	5.55143
1065	2-bmo-miR-128	AUGCAAUACAAGAUAAUGAGCUCC	Zhang Y.,et al, 2009	6.49771	44.9637	44.21	58.4487	39.9121	25.1235	27.4805	18.726	21.0892	22.7362	16.6166	16.2213	18.0019	26.0236	24.2602	0.0121154	410.323	25.6452	14.9057
1066	2-bmo-miR-129	GGCGGACGCGAGCUACC	Zhang Y.,et al, 2009	49.58	124.044	218.53	168.792	138.033	129.623	75.5831	85.6719	84.5154	59.4584	135.586	173.15	78.5739	119.791	193.417	7.52252	1841.87	115.117	56.5694
1067	2-bmo-miR-130	UCCUAAGCCGGGGACUGUGG	Zhang Y.,et al, 2009	0.410024	6.84522	0.232666	0.0472607	6.35392	1.11505	12.1617	7.41432	0.57726	20.0573	0.00628584	2.38983	6.75489	5.26205	2.53266	10.0786	82.2391	5.13994	5.52885
1068	2-bmo-miR-131	UUAAUCAAUAUCUAAGUGGACCAUG	Zhang Y.,et al, 2009	0.00289058	12.0435	6.09963	10.6455	6.19243	7.90286	12.7964	14.6199	8.74737	29.858	0.450654	12.8755	7.78835	12.6736	5.7227	7.52159	155.941	9.74631	6.82457
1069	2-bmo-miR-132	UACUAUGAAAUUUGGAAGGACGUU	Zhang Y.,et al, 2009	17.3893	10.815	17.5479	15.1139	20.6144	43.3101	61.307	26.3657	22.6363	42.2976	4.89981	22.9235	14.1525	17.5146	11.8739	16.0152	364.777	22.7986	14.4897
1070	2-bmo-miR-134	UUGUGAAUUUCGUAGGCUUGUCGAC	Zhang Y.,et al, 2009	412.333	145.543	283.916	121.432	415.069	423.194	194.802	524.653	175.152	748.477	182.215	389.141	185.943	351.155	427.971	294.541	5275.54	329.721	166.335
1071	2-bmo-miR-135	CGAUAGUCGGAGCAGGGCGU	Zhang Y.,et al, 2009	706.48	262.71	388.298	388.586	440.426	349.561	154.28	209.611	112.257	138.35	242.667	252.205	218.101	350.471	430.973	125.209	4770.19	298.137	154.423
1072	2-bmo-miR-136	UUCCGCUCGCUCGUAGGUCACCU	Zhang Y.,et al, 2009	0.00271344	12.6087	5.50056	13.5111	7.64227	6.25892	12.776	10.512	0.0176556	28.7744	0.0292394	3.66104	3.25369	9.94179	0.0119869	0.475532	114.978	7.18611	7.60647
1073	2-bmo-miR-137	GGGUAGAGAAAAGUGCGU	Zhang Y.,et al, 2009	1304.86	2849.37	2519.98	2205.19	3264.25	2383.31	3154.62	4055.83	2652.63	2610.68	3393.13	818.355	4526.68	3467.9	2947.72	1355.26	43509.7	2719.36	984.241
1074	2-bmo-miR-138	GUGCAGAUCUUGGUGGUAGUAGCAA	Zhang Y.,et al, 2009	0.00270491	7.62979	4.75763	3.49782	8.42589	4.54746	20.2816	10.2179	0.0171957	19.6959	0.743353	2.8189	7.38518	16.8291	2.8557	0.0102516	109.716	6.85727	6.78476
1075	2-bmo-miR-139	AAGCGGGCUAAAAAUGCUGCUUGA	Zhang Y.,et al, 2009	38.7093	47.8746	42.1605	81.7367	66.151	45.7621	63.7238	45.6594	88.4819	61.6567	100.797	65.4532	53.5506	79.6553	82.4703	163.986	1127.83	70.4892	30.9244
1076	2-bmo-miR-13b	UAUCACAGCCAUUUUUGACGAGUU	Zhang Y.,et al, 2009	0.00282153	11.9639	2.73285	5.23437	7.15904	16.6922	15.8185	9.01368	1.00676	20.7656	0.385453	3.42611	4.35534	10.8285	1.53213	1.50567	112.423	7.02644	6.5032
1077	2-bmo-miR-14	UCAGUCUUUUUCUCUCUCCUAU	Zhang Y.,et al, 2009	141.219	240.067	564.828	447.269	483.581	510.879	224.438	250.599	152.903	127.81	353.895	630.403	418.145	364.856	552.819	116.372	5580.08	348.755	172.834
1078	2-bmo-miR-140	UCGGCACGGUACGUGAACGUUUAAC	Zhang Y.,et al, 2009	33.106	59.1879	65.7939	25.2734	33.117	41.3173	44.643	117.255	23.3125	94.9399	37.1667	41.1561	104.355	91.5749	75.9721	6.17527	894.345	55.8966	32.4956
1079	2-bmo-miR-141	AACCUGACACCACAAUGACGACGC	Zhang Y.,et al, 2009	776.602	1142.35	1784.41	1268.65	2860.37	1373.81	1764.89	756.776	1519.67	615.92	1624.65	1300.96	1465.38	1284.51	1532.64	309.228	21380.8	1336.3	585.931
1080	2-bmo-miR-143	AAGCGAAUGAUUAGAGG	Zhang Y.,et al, 2009	2.15034	6.01575	10.9705	16.4646	8.6538	15.6476	10.3007	16.0729	10.7463	28.1046	1.27241	11.2317	14.0374	24.9375	7.64958	4.0141	188.27	11.7669	7.42859
1081	2-bmo-miR-144	GCUUGGAGCCUCCGUCGGUGCAGAU	Zhang Y.,et al, 2009	13.6628	15.1049	24.5251	21.5439	21.221	52.2217	62.351	29.0479	32.787	44.9178	5.50013	8.87379	24.4027	24.6459	12.0381	4.44826	397.292	24.8307	16.5196
1082	2-bmo-miR-145	AGACGUGGAUGGACGAAGAGGUUGA	Zhang Y.,et al, 2009	8.85283	19.572	3.19988	10.4028	6.11813	12.4611	22.9045	17.0403	14.4859	30.0333	1.11667	15.2606	10.3987	19.406	1.31868	0.104436	192.676	12.0422	8.56267
1083	2-bmo-miR-146	UCAAGUUUUGUGUUCUGGGUCGUAC	Zhang Y.,et al, 2009	0.00300791	46.3731	21.3019	48.7792	0.0150161	4.60138	16.1234	10.6657	4.22407	28.8944	0.007083	2.38494	22.373	43.1026	3.652	3.63762	256.138	16.0086	17.3618
1084	2-bmo-miR-147	UAACAGAUGCGAGACCAUGGUA	Zhang Y.,et al, 2009	4.06182	7.5965	5.81289	10.1615	9.26853	15.1449	7.00159	13.1051	8.13309	19.5764	1.16679	3.2788	14.6583	19.6937	11.9215	6.92131	157.503	9.84392	5.48376
1085	2-bmo-miR-148	UCCCGUACGUUGUCAUCGCC	Zhang Y.,et al, 2009	0.0203468	5.82322	1.4455	4.3287	10.6144	2.05528	1.69933	5.84114	6.42216	12.2759	1.46629	0.543398	1.83836	10.9665	4.08543	3.13804	72.564	4.53525	3.86529
1086	2-bmo-miR-149	CUGUAAGCGAGGGUUGGGAUU	Zhang Y.,et al, 2009	18.283	135.699	75.5952	201.018	88.2722	64.1834	41.9364	49.7781	53.9611	44.199	115.017	45.8208	63.9297	59.8517	128.756	145.356	1331.66	83.2285	48.8242
1087	2-bmo-miR-15	GUUCAUCACGUCGGGGUCACCA	Zhang Y.,et al, 2009	19264.9	16272.1	19080.6	23046.9	22560.4	19279.1	18463.9	25693.3	20263.2	25112.7	28854.6	34280.2	25411.2	34955.3	33299.5	49170.3	415008	25938	8530.41
1088	2-bmo-miR-150	UUAGGAACGUGGAGGACAAU	Zhang Y.,et al, 2009	0.00298211	5.53578	11.7918	5.78109	16.7857	8.80573	9.65943	11.4376	6.1846	20.0673	2.66127	0.00408899	2.62067	15.2896	5.37872	4.55013	126.556	7.90977	5.90933
1089	2-bmo-miR-151	GGUUCAAAUCCGGCUCGAAGGAC	Zhang Y.,et al, 2009	0.818089	6.41392	10.9469	12.6134	11.6877	8.29423	10.5975	14.8377	7.67775	26.346	4.05737	2.92311	9.5316	21.6062	5.77321	12.6247	166.749	10.4218	6.57888
1090	2-bmo-miR-152	GUGUAGAGCGUGGACUGUAA	Zhang Y.,et al, 2009	0.182643	16.4894	5.343	13.3094	6.39153	1.85597	5.01764	9.70877	5.43825	21.2106	0.00699728	0.409781	7.0127	19.3085	5.61274	4.46124	121.759	7.60995	6.67236
1091	2-bmo-miR-153	UAUCUGUGUUCUGGGUCUGU	Zhang Y.,et al, 2009	0.443289	8.86181	14.2615	17.6171	43.7667	14.5915	7.7126	17.4197	6.37469	25.8875	2.18404	5.99749	11.7816	24.4121	11.4282	5.71576	218.456	13.6535	10.8035
1092	2-bmo-miR-154	UCACUGGGUGUAUGAUGAUUGUG	Zhang Y.,et al, 2009	1705.48	364.372	701.853	488.976	513.527	493.185	262.517	259.848	167.967	204.158	515.154	687.66	522.578	513.109	693.42	322.432	8416.23	526.015	357.654
1093	2-bmo-miR-155	GACGACGACGACGGUGCGAAG	Zhang Y.,et al, 2009	1239.66	2226.7	3399.43	2752.01	3822.66	2657.29	1896.48	2263.64	2336.11	1029.46	2524.26	2809.91	3193.16	3664.72	3726.01	1663.58	41205.1	2575.32	854.98
1094	2-bmo-miR-156	UGAACCGUGAUCUAGUAAACGC	Zhang Y.,et al, 2009	5105.22	2890.67	3925.37	3317.3	4063.02	4094.03	2575.41	3133.39	2187.27	2067.31	3349.68	3196.27	3831.2	4507.16	5095.44	2041.49	55380.2	3461.26	982.68
1095	2-bmo-miR-157	UGUCCUGUCACGGUCGCCA	Zhang Y.,et al, 2009	0.167762	33.1222	0.0093114	29.4849	2.27702	2.71621	0.767608	12.2696	0.0159974	17.6879	5.3186	2.75699	2.35461	9.3753	4.19338	4.29797	126.815	7.92596	10.3385
1096	2-bmo-miR-158	GCCGGUGGUGCGAAGCUACCAU	Zhang Y.,et al, 2009	4136.29	1409.75	1023.62	932.144	2570.14	2999.88	4280.25	6013.65	3664.48	15247.2	1777.32	1192.27	2175.21	1460.71	860.924	536.994	50280.8	3142.55	3572.8
1097	2-bmo-miR-159	UUUCGAUCACCGGAGGA	Zhang Y.,et al, 2009	285.313	360.692	256.549	458.625	378.847	319.885	270.651	293.341	335.786	406.544	433.952	510.866	484.514	582.285	613.213	1112.11	7103.17	443.948	208.698
1098	2-bmo-miR-16	AUAUAACUCAGUUCGAUGUCGGGG	Zhang Y.,et al, 2009	0.00250911	0.100507	5.3969	10.3854	2.28224	3.01342	1.97827	16.2092	5.94008	15.2219	2.80378	3.62332	2.44661	10.6224	7.05564	1.82882	88.9109	5.55693	5.05825
1099	2-bmo-miR-160	ACUGAUGGCUUGUCGUUGCGAUA	Zhang Y.,et al, 2009	2.27708	14.0096	14.4782	17.1745	8.68365	15.0416	13.3845	25.1413	13.916	38.3134	2.61641	4.25185	10.4328	25.4264	8.1599	0.0115226	213.319	13.3324	9.94415
1100	2-bmo-miR-161	GACAGCCCGACCAAUAUA	Zhang Y.,et al, 2009	0.09707	5.51727	9.10155	9.30045	3.00165	4.87113	4.64874	21.9104	8.13693	20.5124	2.59881	5.39429	7.89471	19.8942	5.76998	0.653236	129.303	8.08143	6.85028
1101	2-bmo-miR-162	GGAACCGCAGUUUCGGACAUUUG	Zhang Y.,et al, 2009	53.5961	119.678	185.503	212.765	150.139	132.71	80.3465	106.105	81.9444	100.787	153.902	265.032	101.635	204.992	251.257	10.1057	2210.5	138.156	71.0558
1102	2-bmo-miR-163	AUGACACUCAUACACCGUUG	Zhang Y.,et al, 2009	0.508979	20.2628	13.3372	10.914	13.5525	5.79378	22.4521	13.3687	12.0461	11.6317	5.26998	7.79146	12.6385	17.837	6.89489	16.2416	190.541	11.9088	5.75542
1103	2-bmo-miR-164	ACCCUGAGCGUGAGGCUGGC	Zhang Y.,et al, 2009	4.0784	7.61321	3.2424	4.67551	6.01389	7.22665	11.8782	9.65477	0.0155359	12.2575	3.41373	5.06159	6.16484	19.9306	0.0117269	6.16865	107.407	6.71295	4.96287
1104	2-bmo-miR-165	CUGGUCGAGAUCGGGGGC	Zhang Y.,et al, 2009	0.00279042	8.26496	9.74279	4.96965	12.3711	9.10401	10.8879	7.31676	0.68422	16.232	1.24281	4.69609	7.67798	17.5755	24.6162	6.5888	141.973	8.87334	6.53666
1105	2-bmo-miR-166	GCUCUGAGGACCGGGGCGUGUCG	Zhang Y.,et al, 2009	3840.01	1539.49	2325.86	1746.14	2251.55	2422.12	1445.47	1669.9	1094.79	1599.21	1733.27	2195.22	1774.03	2072.6	1991.06	1169.75	30870.5	1929.4	641.954
1106	2-bmo-miR-167	AACUUCGGCUACCACAAUCC	Zhang Y.,et al, 2009	288.715	1336.61	1473.46	2615.75	148.989	100.216	2207.86	434.883	1178.17	846.412	174.133	217.693	619.777	664.259	433.155	177.635	12917.7	807.357	764.925
1107	2-bmo-miR-168	GUCGAUCCUAAGCUCAAGGAGA	Zhang Y.,et al, 2009	236.369	815.475	672.911	259.692	96.8688	109.382	386.76	660.837	654.959	940.052	85.6736	92.185	379.62	238.976	102.911	491.226	6223.9	388.994	283.939
1108	2-bmo-miR-169	CGUUUAACGUCCCGAGAAGA	Zhang Y.,et al, 2009	36.259	96.0988	78.4817	94.0429	103.073	70.6214	71.8648	78.3502	105.767	112.312	147.014	98.7424	106.195	141.1	155.225	205.258	1700.41	106.275	40.2764
1109	2-bmo-miR-17	GCCAAUAGAUGUCGGGAGG	Zhang Y.,et al, 2009	1340.71	4727.14	4615.3	5785.54	2921.2	2694.2	2462.86	3488.89	2662.38	3176.09	2464.76	1817.82	3251.72	2973.45	3096.05	2847.67	50325.8	3145.36	1105.12
1110	2-bmo-miR-170	CGGCUCCGAAGGUCCGGAUA	Zhang Y.,et al, 2009	3976.13	2622.57	3955.43	3276.96	4114.17	3693.09	3085.3	2924.26	2335.84	2489.54	3247.04	3268.38	4571.48	3692.62	3855.07	1637.94	52745.8	3296.61	765.17
1111	2-bmo-miR-171	AUGAACACGCGCCCGGCCCG	Zhang Y.,et al, 2009	2215.08	2329.53	17778.5	4029.3	3035	3915.19	1636.89	2752.66	3751.36	3015.9	4619.87	11132.2	3105.39	5598.24	32868.9	8186.79	109971	6873.17	8076.31
1112	2-bmo-miR-172	CUUUCAGCUGUAGUAUAGGGGGCCU	Zhang Y.,et al, 2009	13379.8	2256.92	3672.38	2569.27	2940.58	3403.25	2243.08	2998.96	1489.63	4487.2	3282.4	4770.22	3113.61	3439.09	3516.04	1237.77	58800.2	3675.01	2752.74
1113	2-bmo-miR-173	CCACCAGGAGUGGAGCCUG	Zhang Y.,et al, 2009	18.419	15.5226	15.9102	16.3719	19.7642	18.7437	14.7206	19.2729	8.53432	36.9957	5.35151	11.968	16.8612	27.2712	19.1834	1.62707	266.518	16.6574	8.18152
1114	2-bmo-miR-174	UGGGAAGUGCAGGUUAA	Zhang Y.,et al, 2009	10.5702	50.1311	33.1005	73.3269	29.4623	29.2083	67.5825	45.9946	44.6147	54.4336	75.0596	50.4381	44.9725	62.223	60.0812	17.6087	748.808	46.8005	18.9777
1115	2-bmo-miR-175	GAAUUGACGGAAGGGCACCAC	Zhang Y.,et al, 2009	392.599	76.4912	110.661	89.0116	97.6127	127.757	118.95	57.0318	48.5655	87.955	38.9552	0.0526802	449.144	56.2961	44.9687	8.33626	1804.39	112.774	126.101
1116	2-bmo-miR-176	GCAUCGCGUCUACUCCACUC	Zhang Y.,et al, 2009	1.31471	11.9886	7.66772	7.20202	5.51185	10.3916	13.2717	8.54794	2.36977	17.4687	4.65067	5.17757	18.3138	13.0566	6.19427	0.0110045	133.139	8.32116	5.41153
1117	2-bmo-miR-177	AUCACUGGGUGUAUGAAGAUUGU	Zhang Y.,et al, 2009	12.6279	15.9625	11.3139	9.78722	4.3781	13.5838	10.7625	6.88501	2.46425	18.6612	2.81656	3.46655	23.4706	19.7442	13.029	0.651167	169.604	10.6003	6.79348
1118	2-bmo-miR-178	AGUUGGUAGAGCGGUGGACUGU	Zhang Y.,et al, 2009	0.00286422	7.97662	0.0108167	4.50397	0.015525	5.3122	79.9895	5.8296	92.6319	53.2408	6.27608	1.0672	0.00203768	18.6058	0.901243	0.0109373	276.377	17.2736	30.0812
1119	2-bmo-miR-179	UAAGGCUAAAUAUGACCGC	Zhang Y.,et al, 2009	212.088	302.315	273.991	83.061	295.71	383.483	331.555	314.988	327.043	428.558	483.888	516.943	451.766	551.806	558.906	856.989	6373.09	398.318	177.175
1120	2-bmo-miR-180	UCAAAAGGUUUUCGAGGUGU	Zhang Y.,et al, 2009	4.95885	8.5615	3.15019	0.049106	9.68495	0.00988276	6.92499	14.5031	4.19696	8.50251	2.14502	3.5871	0.00176816	9.22289	2.74929	7.2932	85.5414	5.34634	4.12928
1121	2-bmo-miR-181	UCUCUCUGGACACGGUUAUCC	Zhang Y.,et al, 2009	7.43274	12.1526	22.354	12.4024	16.5892	28.5862	45.9651	23.2725	16.953	13.3843	4.90304	7.58629	12.8597	8.78675	4.44279	18.839	256.51	16.0319	10.508
1122	2-bmo-miR-182	GAAACUUAAAGGAAUUGACGGAAG	Zhang Y.,et al, 2009	0.00275731	11.0541	4.2712	5.45321	11.1782	5.04918	6.54723	12.106	1.55334	10.0441	0.874037	7.94555	6.24157	14.3505	4.84842	24.8314	126.351	7.89692	6.13433
1123	2-bmo-miR-183	ACAGUUUCGGGCACUCGCAGGA	Zhang Y.,et al, 2009	3.00975	40.3852	17.4965	28.618	27.6916	47.7674	18.6657	35.1701	11.9478	10.4429	44.649	44.9682	47.1278	57.587	40.4779	82.8031	558.808	34.9255	20.301
1124	2-bmo-miR-185	CAAAGCUGAAACUUAAAGGAAUUGA	Zhang Y.,et al, 2009	64.612	177.554	256.209	213.25	290.446	164.904	82.4348	163.053	90.3535	145.821	185.025	263.514	129.73	259.405	260.764	145.522	2892.6	180.787	70.807
1125	2-bmo-miR-186	UAAGGUGAUGCAAUCGGAACU	Zhang Y.,et al, 2009	8.79986	70.2463	68.1929	102.429	226.304	199.406	137.773	214.709	160.031	175.823	139.888	254.95	139.822	314.658	220.417	56.4561	2489.91	155.619	81.7139
1126	2-bmo-miR-187	AGUACGUGAAACCGUUCAGGGGU	Zhang Y.,et al, 2009	0.00259313	10.9488	7.85861	2.60074	9.0664	1.34748	1.26442	16.1507	0.684472	8.73222	0.00649362	3.77212	10.4634	9.1363	0.284098	4.63087	86.9498	5.43436	4.95158
1127	2-bmo-miR-188	AGCAGGAACGAGUCAGC	Zhang Y.,et al, 2009	0.359437	13.0975	4.44787	0.0494832	5.18953	0.368798	0.103126	12.3015	0.0162243	9.67348	0.00587259	5.42864	7.28517	17.9508	0.586101	0.00913726	76.8726	4.80454	5.769
1128	2-bmo-miR-189	GAUCCGCCGACGUUACUACAA	Zhang Y.,et al, 2009	0.00270094	19.7229	8.51853	14.328	8.4505	4.2246	2.98296	14.2772	0.0159107	14.4715	0.908705	3.00208	11.2212	18.7043	6.79965	7.91094	135.542	8.47136	6.45224
1129	2-bmo-miR-19	GGUUUGAAGGGUGGGGCG	Zhang Y.,et al, 2009	442.705	615.088	921.256	739.755	948.33	830.136	435.537	481.321	290.096	332.522	743.641	680.383	913.016	831.883	1156.62	417.763	10780.1	673.753	253.715
1130	2-bmo-miR-190	ACACGUGCAUCACGGCUCCGA	Zhang Y.,et al, 2009	6.70433	41.1488	4.23762	15.5807	0.014404	7.38501	4.7192	0.00247073	0.47334	4.14172	11.8057	2.98269	9.09772	6.22728	3.17835	0.0105005	117.71	7.35687	10.0234
1131	2-bmo-miR-191	CAGGAUGGCCGAGCGGUCU	Zhang Y.,et al, 2009	28.5854	11.1982	22.8756	5.16059	4.74191	3.46365	18.5655	2.47198	11.7038	13.2986	12.49	2.37527	8.35138	3.10426	0.554963	0.711098	149.652	9.35327	8.30122
1132	2-bmo-miR-192	AAUCCUACCGGCUGCGCCA	Zhang Y.,et al, 2009	0.87656	10.6583	13.0182	6.69211	16.0803	15.7214	14.3537	19.1658	7.22188	30.1604	2.02296	8.43661	20.146	36.778	8.25243	3.99865	213.583	13.349	9.78522
1133	2-bmo-miR-193	AAUACUAGGGCGGACUGAUGGCA	Zhang Y.,et al, 2009	0.558088	25.7162	14.248	9.87166	5.67584	5.55294	8.87044	20.1187	0.210353	33.5356	3.91437	2.3835	10.4946	20.3745	5.74765	0.337994	167.611	10.4757	9.85512
1134	2-bmo-miR-194	GGAGUAUGGUUGCAAAGCUGAA	Zhang Y.,et al, 2009	0.00287444	15.3965	10.7159	4.32777	11.813	7.40157	6.75392	27.411	2.07813	40.2707	1.99343	5.00659	17.3064	31.3158	9.71724	5.48841	196.999	12.3125	11.536
1135	2-bmo-miR-195	UUACGGUCGGUCCCAGGUUC	Zhang Y.,et al, 2009	66.3634	123.316	128.121	203.76	63.2929	127.681	159.773	166.937	135.185	205.514	184.339	406.078	184.91	286.877	408.39	120.81	2971.35	185.709	102.209
1136	2-bmo-miR-196	CAAUGCGUUAGAAGGAUUGACAGCU	Zhang Y.,et al, 2009	11.2755	38.5856	62.7879	34.9262	30.7624	21.6576	19.8378	45.2816	44.0421	49.1153	20.7377	93.0331	21.4309	33.4412	44.9253	9.51256	581.353	36.3345	21.0363
1137	2-bmo-miR-197	GAUUCCCGGGCAGUGCA	Zhang Y.,et al, 2009	13.7686	16.1202	11.3606	3.01054	2.98712	5.79811	10.4937	17.0414	0.0148439	19.7805	5.11793	2.42608	10.8141	14.5903	8.43943	2.99698	144.761	9.04753	6.07882
1138	2-bmo-miR-198	UGCGGAAGGAUCAUUAACGUG	Zhang Y.,et al, 2009	279.947	465.348	482.986	621.685	565.633	455.685	325.117	309.951	218.88	125.06	470.148	943.961	434.947	620.435	926.528	78.752	7325.06	457.816	245.62
1139	2-bmo-miR-199	GGCGCUGAGUGGCCCAUGU	Zhang Y.,et al, 2009	0.00255797	10.0883	7.86776	0.0472696	0.910084	6.08094	5.39596	8.51756	1.49713	10.0861	3.37549	3.25931	4.44567	11.0802	2.97975	1.55932	77.1934	4.82459	3.74661
1140	2-bmo-miR-2	UAUCACAGCCAGCUUUGAUGAGCG	Zhang Y.,et al, 2009	32.6895	31.7168	20.036	36.5922	18.463	28.1466	32.7698	3.79836	44.666	0.00211562	47.1203	36.7002	45.852	25.3114	56.729	8.54541	469.139	29.3212	16.0774
1141	2-bmo-miR-20	UUGGCCUCAGAUCAGGGAGG	Zhang Y.,et al, 2009	184.631	161.307	191.703	235.254	272.807	193.385	164.982	133.262	166.876	94.0809	221.337	297.597	223.785	176.415	351.733	242.625	3311.78	206.986	64.0558
1142	2-bmo-miR-200b*	CAUCUUACCGGGCAGCAUUAGAGUC	Zhang Y.,et al, 2009	5.83804	35.2191	10.7295	8.79134	5.35259	0.811469	5.04251	17.459	29.4316	104.284	5.44376	1.34714	16.0344	4.9799	8.80879	13.3451	272.918	17.0574	25.1417
1143	2-bmo-miR-201	UAAACCUGCGAAACUCGAA	Zhang Y.,et al, 2009	71.0696	225.228	115.183	257.697	206.701	94.7783	97.7219	189.409	155.271	140.054	305.93	133.778	184.744	133.428	234.259	193.647	2738.9	171.181	64.9424
1144	2-bmo-miR-202	AGUCACCUACGAGAUCGACGCG	Zhang Y.,et al, 2009	5232.95	574.315	825.263	509.199	772.985	723.346	508.199	538.055	405.32	419.51	796.743	793.047	688.925	668.079	900.84	393.866	14750.6	921.915	1160.9
1145	2-bmo-miR-203	AAACAAAUGUUGUGUAGGACAGCA	Zhang Y.,et al, 2009	9.99189	7.82935	9.92526	6.24119	14.9831	13.4032	5.24499	9.79355	12.5566	7.46652	16.3567	3.25937	24.5457	7.8149	21.0365	11.6742	182.123	11.3827	5.69842
1146	2-bmo-miR-204	UCGGACCGCGUAUCGUUCCGAUCCA	Zhang Y.,et al, 2009	36.2108	167.288	109.597	226.579	170.77	58.6256	40.9769	94.9103	59.7865	74.319	155.516	71.1184	105.753	80.347	142.663	140.923	1735.38	108.461	54.1001
1147	2-bmo-miR-205	UGAGGUCGGGACUCACUGGCGCU	Zhang Y.,et al, 2009	117.965	130.645	82.6625	26.238	68.6655	45.3208	36.8235	109.287	83.1488	429.385	113.069	201.537	113.433	96.5751	65.1328	17.6632	1737.55	108.597	97.0623
1148	2-bmo-miR-206	UCACUGGGAAUGUAAUAGAUAU	Zhang Y.,et al, 2009	62.9613	80.4254	47.7574	96.6254	130.413	64.7933	66.642	127.214	111.585	152.895	75.8238	45.2499	117.972	136.734	96.1027	162.121	1575.32	98.4572	37.0011
1149	2-bmo-miR-207	CAUAGAUUACCCAACUCAAC	Zhang Y.,et al, 2009	278.557	452.35	342.683	568.355	485.791	444.216	212.369	436.959	368.249	413.694	442.881	444.275	547.079	590.643	632.263	1457.65	8118.01	507.376	276.414
1150	2-bmo-miR-208	GUGGAAUGAAGGUGGUGCUA	Zhang Y.,et al, 2009	22.8024	32.9	27.5327	40.2779	66.4763	18.2852	32.9017	53.4853	49.9227	39.8072	81.2423	63.2862	61.011	54.4043	71.642	97.8207	813.798	50.8624	22.1414
1151	2-bmo-miR-209	CGCGGCAUCCUGAGCGUGAGGC	Zhang Y.,et al, 2009	28.9568	26.9891	35.3974	38.371	46.3781	18.0121	27.5287	21.5368	15.6437	22.4688	36.0824	27.1813	23.3215	24.2765	38.8227	28.1112	459.078	28.6924	8.31953
1152	2-bmo-miR-21	GAUGUUCAGUACGCAUAGGGACU	Zhang Y.,et al, 2009	539.877	1627.64	1811.85	1301.91	1836.65	968.819	809.891	1785.68	752.483	682.295	1933.78	1262.23	1997	2144.47	1977.72	668.689	22101	1381.31	568.996
1153	2-bmo-miR-210	UACUAUUCGUUAGUGGAAGGGUUUC	Zhang Y.,et al, 2009	506.969	631.262	412.484	577.469	375.872	463.539	748.898	652.659	904.715	1177.24	452.629	410.797	601.844	633.185	432.855	1054.65	10037.1	627.317	237.555
1154	2-bmo-miR-211	GUUUGGUCGGGAAGCGG	Zhang Y.,et al, 2009	8.85981	5.9982	13.4789	9.05493	8.22633	3.01559	5.78556	9.53866	13.0986	15.6233	15.2253	8.93282	25.5521	17.2164	10.5674	15.8712	186.045	11.6278	5.51494
1155	2-bmo-miR-212	UGAGUCGAGACUGAGCUUGAAUGU	Zhang Y.,et al, 2009	300.293	171.581	204.326	211.533	136.819	104.306	87.5149	70.4641	71.4655	73.7822	65.7	39.3316	117.178	92.227	111.836	139.082	1997.44	124.84	68.0571
1156	2-bmo-miR-213	AUUAGCCAUCAAUGAUCGUUCGCU	Zhang Y.,et al, 2009	273.602	536.113	980.291	771.308	801.345	630.524	452.114	525.162	389.418	187.91	686.274	983.524	707.557	792.099	1254.16	852.49	10823.9	676.493	279.136
1157	2-bmo-miR-214	CGUUUAGAACACGUUCGGACCGCGU	Zhang Y.,et al, 2009	6.73641	7.07941	11.6647	5.60636	9.83318	7.33866	4.73943	8.61273	10.2022	10.6304	14.8837	6.02702	12.6306	12.064	11.9674	11.837	151.853	9.49082	2.97002
1158	2-bmo-miR-215	UAGAUCAAGAUAGCUGGCGU	Zhang Y.,et al, 2009	60.9257	516.996	384.298	385.907	372.19	121.067	86.8783	330.844	176.52	462.107	460.516	300.856	405.899	357.148	380.594	274.057	5076.8	317.3	138.198
1159	2-bmo-miR-216	AACGCUCGACGUUCGCUCAGGGAGG	Zhang Y.,et al, 2009	22.2945	16.6337	32.5574	10.3627	31.9916	22.9092	25.5627	30.1273	33.2248	29.7617	32.5328	11.7818	46.3368	32.1423	33.7194	20.4416	432.38	27.0238	9.26598
1160	2-bmo-miR-217	CCUCCUGUAAUCCGGCUACCC	Zhang Y.,et al, 2009	186.289	876.882	573.45	555.642	402.253	195.352	250.803	408.864	272.931	365.235	395.466	274.028	536.926	455.612	517.717	432.76	6700.21	418.763	174.357
1161	2-bmo-miR-219	GCAGGAUGGACCGAGAGG	Zhang Y.,et al, 2009	24.0034	39.876	68.3789	40.9324	71.7397	37.4501	24.1191	32.6703	24.3681	15.6408	50.7984	42.8181	35.0111	48.9376	68.3122	39.5152	664.571	41.5357	16.7593
1162	2-bmo-miR-220	AUGGAUACUGGAAGGCAUAU	Zhang Y.,et al, 2009	1259.45	1585.48	3682.29	1923.28	3430.84	3184.38	1292.87	4951.99	7976.94	5196.58	1635.99	11129.2	2060.84	3246.21	3383.27	7142.46	63082	3942.63	2770.93
1163	2-bmo-miR-221	UAGAACUGGGGGUACUUGUCGAAGU	Zhang Y.,et al, 2009	278.776	236.062	376.671	322.29	359.267	300.748	223.19	235.55	178.805	153.809	467.964	508.052	310.46	403.292	515.488	319.685	5190.11	324.382	109.583
1164	2-bmo-miR-222	UAUCCGCGAGACACGUACGG	Zhang Y.,et al, 2009	173.586	178.674	115.13	126.49	86.0159	86.3655	213.712	175.873	251.204	476.463	106.662	42.6883	177.299	179.652	143.301	202.306	2735.42	170.964	97.8459
1165	2-bmo-miR-223	UUUGAAUUUCAACAUGUGGUAGCUC	Zhang Y.,et al, 2009	30037.4	35312.8	29747.6	32501.7	39661.3	33144.9	27127	44504.7	32876.6	43357.9	55932.6	60852	44739.2	67892.7	50317.9	75443.7	703450	43965.6	14555.4
1166	2-bmo-miR-224	GAGACUCAGCCCUGCGCCAGGUGAU	Zhang Y.,et al, 2009	9.46271	40.2012	23.7529	45.0727	28.62	13.9424	28.9692	13.4734	16.6781	11.8833	11.3303	19.4289	18.4947	38.3315	44.8408	67.6745	432.157	27.0098	16.3102
1167	2-bmo-miR-225	UCACAAACUCCACGAGCGACUC	Zhang Y.,et al, 2009	22.9921	59.3026	35.5167	61.6333	45.421	17.0358	38.5269	29.56	34.352	38.1646	25.5356	12.7809	35.8234	52.7522	64.8718	90.8566	665.125	41.5703	20.2466
1168	2-bmo-miR-226	UACUCAAGACGGCCAGUGACACA	Zhang Y.,et al, 2009	23.9588	53.5248	39.467	61.9124	36.1064	25.7164	31.9085	32.6607	31.3439	39.1679	40.8	25.8006	40.7863	56.8936	68.5896	81.6618	690.299	43.1437	16.7691
1169	2-bmo-miR-227	UGGCAUCAAAGUCGGUUUGUCAU	Zhang Y.,et al, 2009	84.3183	143.989	270.531	182.823	316.619	155.051	90.0505	130.984	70.8294	40.4339	228.876	419.501	151.467	225.394	332.141	204.667	3047.67	190.48	104.708
1170	2-bmo-miR-228	GUGCGACGACUCGACACAGAC	Zhang Y.,et al, 2009	5.78339	9.04873	2.73071	0.421094	2.2123	9.31154	6.53133	2.22384	0.0173174	3.56595	0.00658862	0.00331005	2.42838	9.08356	6.2291	7.2436	66.8407	4.17755	3.41886
1171	2-bmo-miR-229	ACUGCUCAGUACGAGAGGAACCGCA	Zhang Y.,et al, 2009	8.35413	9.46588	2.63096	9.40888	8.95999	4.41323	3.4611	5.41045	4.27129	3.5354	2.90954	6.15899	3.73334	12.6692	13.1988	21.9698	120.551	7.53444	5.13834
1172	2-bmo-miR-230	CUCGGUUGGGCGGAAGCGGUGCGCG	Zhang Y.,et al, 2009	12.3281	3.89915	4.17355	0.681881	5.88684	4.50637	8.5327	2.13297	0.0156317	0.655271	0.00616491	3.40782	6.46174	5.092	7.41009	12.3759	77.5662	4.84789	3.90857
1173	2-bmo-miR-231	GUCUCGGACUAGUGCGUGUUUGUUU	Zhang Y.,et al, 2009	85.8186	14.1506	21.1861	7.38451	17.9384	16.7216	19.6359	18.8699	7.04837	63.035	2.34346	4.39192	7.67546	16.9449	8.01536	13.9801	325.14	20.3213	22.2977
1174	2-bmo-miR-232	UAAGUAGAAGUUACUUGCAUUUAGU	Zhang Y.,et al, 2009	12.933	11.1529	15.0561	20.5339	12.7704	12.0581	14.7471	6.69996	6.82161	8.82182	4.7097	7.28384	7.03821	23.5705	18.9512	27.906	211.054	13.1909	6.68042
1175	2-bmo-miR-233	GGAGGACGUGGAGGAGGGCUC	Zhang Y.,et al, 2009	171.53	218.189	143.552	157.305	108.226	110.953	228.657	226.403	317.028	602.178	116.625	52.8457	180.795	196.337	135.273	232.065	3197.96	199.873	124.812
1176	2-bmo-miR-234	UAAUGUGAUCGUACAACCGGA	Zhang Y.,et al, 2009	14.5451	38.6647	13.2719	29.1042	3.09544	0.442444	15.6857	5.47473	1.17062	1.66815	0.945594	4.71773	11.1043	17.0117	4.91092	17.4913	179.304	11.2065	10.8818
1177	2-bmo-miR-235	GUAGUCAGGACGCCGAGCAAG	Zhang Y.,et al, 2009	9.01869	11.1676	9.45293	13.6477	5.96596	4.77578	8.40423	4.26645	4.57468	2.50627	7.32271	1.73475	5.89165	9.39981	7.07816	26.7139	131.921	8.24508	5.84149
1178	2-bmo-miR-236	UUUAGAAUCGACCUAGGCAA	Zhang Y.,et al, 2009	38349.3	43945.3	41058.3	40317.6	61422.6	73487.5	40105	63865.5	46921.3	77752.6	41909.6	70715.9	55455.6	67520.2	48527	63812.8	875166	54697.9	13587.4
1179	2-bmo-miR-237	GGGUGUUGUGCUCGGUAGAGCAGCG	Zhang Y.,et al, 2009	13.0703	7.97076	17.6768	8.19649	12.2912	16.1547	5.68658	11.3198	6.30305	3.63448	2.99468	7.40322	15.9613	13.657	18.6981	16.8864	177.905	11.119	5.17149
1180	2-bmo-miR-239	CAAAUUCGGUUCUAGAGAGGUUUG	Zhang Y.,et al, 2009	459.788	1477.63	1325.59	1460.18	1617.65	1467.17	686.057	721.512	695.705	341.786	1066.44	1277.1	1288.99	1645.49	1670.24	857.465	18058.8	1128.67	441.62
1181	2-bmo-miR-24	UCUUAAUCGUUUGAAGAGUUGGAGU	Zhang Y.,et al, 2009	17.2394	71.8004	86.4526	48.5317	55.1883	30.6006	40.1662	149.973	272.595	312.085	27.8761	222.331	95.162	117.011	118.496	169.044	1834.55	114.66	89.5538
1182	2-bmo-miR-240	CUCCUCAAAGGGGUAGGACAU	Zhang Y.,et al, 2009	8.16578	6.43789	7.57551	8.50751	8.88328	2.76781	7.92769	10.2554	3.9995	11.7381	1.67986	7.3951	13.2863	13.669	8.83518	14.4374	135.561	8.47258	3.69763
1183	2-bmo-miR-241	CCGUAACGAGUAGGACGUGCGCGAC	Zhang Y.,et al, 2009	29.5659	28.6777	16.6195	12.3455	25.9208	16.468	27.1119	20.0869	13.403	25.6935	3.31778	14.1251	1.99073	22.9057	10.627	11.2324	280.091	17.5057	8.64734
1184	2-bmo-miR-242	UCGGUAGUAUAGUGGUCAGUAUCCC	Zhang Y.,et al, 2009	474.483	1173.62	1162.45	1281.28	1464.66	1429.79	612.008	591.657	531.054	526.145	739.171	1270.68	803.077	1145.6	1366.07	1258.6	15830.4	989.397	362.817
1185	2-bmo-miR-243	CAGAGUACGCAAAAAAACAAUUU	Zhang Y.,et al, 2009	6.12407	13.5209	12.6801	12.1453	10.0841	8.08952	12.4923	11.1496	5.05388	8.87816	0.561186	2.9421	11.2933	8.75866	6.95954	7.35196	138.085	8.63029	3.69211
1186	2-bmo-miR-244	AUCGGUGGUUCAGUGGUAGAAUGCU	Zhang Y.,et al, 2009	176.02	23.3591	14.9786	8.50196	12.2786	14.1711	36.1523	41.6039	38.7095	211.333	9.6935	6.92416	29.5541	18.494	16.5937	14.1111	672.478	42.0299	60.5213
1187	2-bmo-miR-245	GAGGUGUAGCAUAAGUGGGAGAUCG	Zhang Y.,et al, 2009	21.1006	86.0745	59.1015	61.7165	65.5948	41.4687	52.2027	62.8324	56.7859	57.9388	61.4331	55.6628	61.9945	76.1798	105.908	136.132	1062.13	66.3829	26.0681
1188	2-bmo-miR-246	ACCUAGUCUGCGGUCAGG	Zhang Y.,et al, 2009	11.6313	11.5889	11.6994	4.36949	18.114	13.9491	10.1271	18.0514	6.63365	20.9491	2.52434	5.01068	9.37582	11.5783	9.53914	20.0344	185.176	11.5735	5.55104
1189	2-bmo-miR-247	UAAGCCGUAACGAGUAGGACGUGCG	Zhang Y.,et al, 2009	9.03675	16.8493	12.9691	13.205	12.633	3.78153	9.11996	17.6228	4.26233	20.6126	5.84639	14.7201	18.8878	21.8329	9.04761	32.8747	223.302	13.9564	7.52426
1190	2-bmo-miR-249	CACGAGACAGGCAACGG	Zhang Y.,et al, 2009	35.5361	29.9635	37.0518	32.3062	20.1571	16.5208	20.5999	23.1161	11.1094	30.1386	9.4624	28.1497	20.5206	28.4568	24.7566	41.8237	409.669	25.6043	9.06454
1191	2-bmo-miR-250	UAUUUUCAAGUGGCUGGACAUC	Zhang Y.,et al, 2009	621.33	310.576	393.186	275.829	473.166	697.845	767.748	539.709	474.179	351.654	385.861	746.039	237.321	101.108	79.5574	214.049	6669.16	416.822	215.652
1192	2-bmo-miR-251	UGAGUUCUGGACCUGGAGCGUA	Zhang Y.,et al, 2009	8.97332	20.9491	27.5114	20.4801	34.2098	16.7135	17.0383	25.8372	18.1915	25.7241	5.22187	14.4526	17.7967	43.746	15.7368	31.7327	344.315	21.5197	9.68679
1193	2-bmo-miR-252	UAAGUACUAGUGCCGCAGGU	Zhang Y.,et al, 2009	908.183	1354.5	1056.57	1146.43	1204.39	998.887	809.253	687.606	589.794	520.615	919.775	671.083	847.386	993.9	755.568	362.474	13826.4	864.151	263.493
1194	2-bmo-miR-252a	CUAAGUACUAGUGCCGCAGGA	Zhang Y.,et al, 2009	1.46316	11.7062	14.031	8.89146	14.353	9.32232	8.79234	15.543	6.64699	14.2062	1.29713	9.4783	5.96203	15.8026	7.74015	21.7636	167	10.4375	5.41731
1195	2-bmo-miR-253	UGGUUGUUUGAUGCGUGUUGUCCU	Zhang Y.,et al, 2009	15.684	62.5464	42.853	50.5836	35.3131	31.8632	16.9196	44.2749	14.3283	31.0518	25.2863	28.5353	22.1154	66.7007	24.5039	60.8628	573.422	35.8389	17.0823
1196	2-bmo-miR-254	UGUGAUGUGACGUAGUGGAAGU	Zhang Y.,et al, 2009	18.2005	29.2633	32.7118	19.2228	34.54	27.8329	37.7722	46.8809	31.0266	37.1245	14.9886	10.2679	39.4201	38.5834	16.6632	19.9234	454.422	28.4014	10.6502
1197	2-bmo-miR-255	UGUCGAUAAGGCGAGUGACG	Zhang Y.,et al, 2009	111.151	130.325	63.3305	78.0874	51.5018	48.4662	139.092	121.107	174.569	378.996	45.3531	35.7407	95.3712	114.526	42.6248	83.3893	1713.63	107.102	83.0093
1198	2-bmo-miR-256	CCGGAAGCAAACAUGUCAACGAC	Zhang Y.,et al, 2009	0.219903	7.42218	3.06707	2.13779	3.19261	0.0102028	11.2352	14.6813	5.25313	8.45592	0.00664819	3.00868	3.04646	11.9572	4.56368	4.78514	83.0432	5.1902	4.42869
1199	2-bmo-miR-257	UAGAUUGAUAUGGUAUACGGUGUAG	Zhang Y.,et al, 2009	1663.24	589.941	913.035	702.462	966.398	1231.68	597.029	905.806	624.026	1109.86	626.783	1214.8	495.285	681.823	812.17	558.571	13692.9	855.807	318.591
1200	2-bmo-miR-258	CGGGGUGUUGUGCUCGGUAGAGCAG	Zhang Y.,et al, 2009	53.2352	164.103	350.218	219.714	333.961	199.795	110.379	151.846	103.285	75.6379	221.297	288.925	183.906	269.875	213.84	105.138	3045.15	190.322	89.4775
1201	2-bmo-miR-259	CUAGGUACUGGCUUGUGGUAUAGC	Zhang Y.,et al, 2009	4194.71	7412.89	7707.65	6126.15	8342.86	7452.62	6417.04	6662.36	6668.39	6227.2	7626.22	4647.5	8425.09	8346.92	6781.49	3831.13	106870	6679.39	1430.38
1202	2-bmo-miR-260	UAGCUGUGCUAUAGCAUUACUGACG	Zhang Y.,et al, 2009	219.332	75.0082	79.4867	104.61	102.089	81.7508	51.62	55.3821	22.4201	38.967	57.5407	45.6304	53.8271	106.294	65.9238	37.2672	1197.15	74.8218	45.9007
1203	2-bmo-miR-261	UCACUGGGAAUGUAAUAGCUAUU	Zhang Y.,et al, 2009	0.00286007	4.5064	0.929539	3.15577	14.4401	25.4093	14.6506	22.8387	14.1205	34.1319	5.59667	15.2762	13.6165	36.619	17.4566	16.3598	239.11	14.9444	10.8811
1204	2-bmo-miR-262	UAUUACUCUGUCCGAAGUUGCGCGC	Zhang Y.,et al, 2009	572.716	290.152	217.093	164.561	327.113	533.451	856.841	523.019	498.016	317.924	603.596	135.773	358.902	173.835	116.715	123.483	5813.19	363.324	215.001
1205	2-bmo-miR-264	CCGUUCCUGGCGGGGUGUUGUGCUC	Zhang Y.,et al, 2009	14.6304	18.9439	24.49	26.1656	32.3755	46.8733	35.2292	34.9323	25.0247	50.9907	13.4286	19.6421	30.6072	52.7801	13.4814	15.0572	454.652	28.4158	13.0846
1206	2-bmo-miR-265	UGAUACGGUGACUCGCUCG	Zhang Y.,et al, 2009	0.00302836	19.6788	12.2028	21.1481	9.1172	9.54429	13.3386	19.0752	11.3479	27.0879	6.22683	7.99618	13.0252	33.3971	13.1491	6.15751	222.496	13.906	8.43193
1207	2-bmo-miR-266	UGAACGUCAAAAGAACUACCG	Zhang Y.,et al, 2009	5.25299	5.70768	0.00880076	8.25001	3.92178	3.52443	0.0757143	0.00209253	13.6898	0.00175413	16.1703	9.01008	16.4018	0.0276271	4.73969	0.00938754	86.794	5.42462	5.81248
1208	2-bmo-miR-267	UAGACAAGGAACGGGCUUAC	Zhang Y.,et al, 2009	491.576	595.27	370.445	586.498	374.355	485.928	713.947	668.964	926.987	1182.51	480.463	349.752	637.536	648.273	449.244	1016.29	9978.04	623.628	239.487
1209	2-bmo-miR-269	UUAUCUAACGUCGAACCGGUCUCC	Zhang Y.,et al, 2009	51.5054	27.0042	29.8893	19.7094	31.0705	31.6699	37.9325	41.7854	77.3295	182.255	42.3047	44.6209	82.6865	34.0439	32.9876	3.48268	770.277	48.1423	40.6677
1210	2-bmo-miR-27	UAUGGGAUAGAAUAUUAGGUCGAG	Zhang Y.,et al, 2009	5.60457	5.31736	9.68192	13.6831	12.339	26.3307	31.1755	0.541947	39.9465	2.83584	70.1853	23.3556	21.1758	9.31355	25.5474	0.0112684	297.045	18.5653	18.0863
1211	2-bmo-miR-270	UACGAUAUUGAUGAUGAGAGCAGC	Zhang Y.,et al, 2009	84.828	93.8182	103.257	122.821	109.956	120.102	108.551	98.2591	162.434	86.325	192.637	183.252	157.944	136.46	233.341	31.1459	2025.13	126.571	49.5905
1212	2-bmo-miR-272	AUCCGGACCCGCGUUCUCCGGCCUU	Zhang Y.,et al, 2009	7.05087	14.8184	17.2407	7.77217	14.5747	17.3279	13.7786	2.0166	15.6487	1.48039	21.4814	15.0238	26.534	15.4966	20.9455	1.57253	212.763	13.2977	7.41131
1213	2-bmo-miR-273	UCACUGGGUGCAUGAUGAUCGU	Zhang Y.,et al, 2009	9.09131	8.66495	10.4379	6.61256	8.28576	6.55558	21.8769	1.7257	15.114	0.231858	17.954	12.3968	20.9704	10.9179	14.5961	0.0110569	165.443	10.3402	6.68045
1214	2-bmo-miR-275	UCAGGUACCUGAAGUAGCGCGCGG	Zhang Y.,et al, 2009	128.506	227.641	183.604	357.129	239.659	246.048	182.074	235.334	183.669	224.925	336.128	297.382	304.441	354.38	454.17	191.979	4147.07	259.192	84.9894
1215	2-bmo-miR-276a	UAGGAACUUCAUACCGUGCUCUU	Zhang Y.,et al, 2009	8048.13	2660.87	3173.12	2840.94	3263.21	3334.05	2620.02	3599.77	2531.31	6676.49	3176.6	4100.83	2132.84	2458.38	3405.97	713.667	54736.2	3421.01	1730.5
1216	2-bmo-miR-278	UCGGUGGGAUUUUCGUCCGUUU	Zhang Y.,et al, 2009	15.4178	20.7824	12.3298	13.862	25.231	21.4765	9.8688	16.6328	20.1843	15.9309	28.2923	25.3361	35.2384	20.2428	28.7556	5.11549	314.697	19.6686	7.76396
1217	2-bmo-miR-279	GAGUCGGGAGGCUCUAAACAAUGU	Zhang Y.,et al, 2009	836.112	549.198	702.713	1300.38	211.332	216.025	519.219	236.438	411.958	240.313	334.86	519.435	302.451	285.215	396.889	114.151	7176.69	448.543	298.444
1218	2-bmo-miR-280	UACUAGGUGAACUUUCGGAUGCGGU	Zhang Y.,et al, 2009	1508.61	3146.03	2335.41	2327.6	2825.28	3575.3	2976.88	4853.25	3948.8	5510.98	4080.29	2686.63	5339.21	3714.95	3845.1	4898.1	57572.4	3598.28	1154.11
1219	2-bmo-miR-281	CUGUCAUGGAGUUGCUCUCUUUA	Zhang Y.,et al, 2009	319.939	54.4718	81.5857	16.7475	37.6395	51.0205	99.574	27.4857	45.7801	44.9107	29.0192	12.9561	31.5008	16.8467	22.9571	12.2414	904.676	56.5422	74.3319
1220	2-bmo-miR-281	GUAAUCUUUACGAGCGGGCUGA	Zhang Y.,et al, 2009	538.634	56.179	746.318	500.945	603.147	762.331	565.514	471.68	388.605	292.909	1014.82	920.282	800.028	713.134	1099.12	461.732	9935.38	620.961	271.099
1221	2-bmo-miR-281-1*	AAGAGAGCUGUCCGUCGACAGUA	Zhang Y.,et al, 2009	133.988	217.06	301.756	220.431	406.443	272.103	171.584	301.949	138.945	139.284	429.727	416.672	389.06	366.555	521.958	171.892	4599.41	287.463	123.047
1222	2-bmo-miR-281-2*	AAGAGAGCUAUCCGUCGACAGUAUU	Zhang Y.,et al, 2009	6.4183	3.70978	6.24643	9.83823	7.58218	7.75749	1.97221	7.38434	14.758	5.86199	16.2133	16.5199	17.2651	4.3662	10.6829	6.29345	142.87	8.92936	4.83001
1223	2-bmo-miR-283	AAAUAUCAGCUGGUAAUUCUGGG	Zhang Y.,et al, 2009	9.07597	20.5431	17.2619	11.3129	26.8249	15.2286	35.6361	31.0439	100.746	69.4861	39.0914	41.2475	53.4315	16.6646	47.3881	7.40994	542.393	33.8995	24.9926
1224	2-bmo-miR-286	GCAUUCAAAACGCGAGACGCGA	Zhang Y.,et al, 2009	27.4058	60.8578	98.8674	66.684	115.788	61.0699	33.1091	45.1219	50.7421	27.3768	116.071	76.5097	71.8155	99.0114	131.875	50.8352	1133.14	70.8213	32.9452
1225	2-bmo-miR-287	AUUCGGACGGUAUCAUUAAACUAA	Zhang Y.,et al, 2009	66.3894	69.094	106.658	87.8367	132.301	83.1594	37.8514	58.4841	48.4219	41.7649	105.982	84.315	79.6091	70.3434	122.335	40.6363	1235.18	77.1988	28.8946
1226	2-bmo-miR-288	UAACUCAUUUUCGAACACCCA	Zhang Y.,et al, 2009	7.54482	7.6548	9.93674	12.4926	15.4185	10.3355	2.05833	10.0806	11.4058	14.487	13.0917	18.7831	22.2683	4.93869	10.0382	3.86514	174.4	10.9	5.29094
1227	2-bmo-miR-289	UCUGAGCACGAGAGCUGGUACUGUG	Zhang Y.,et al, 2009	105.002	70.6059	149.962	98.5164	281.052	158.722	145.388	201.744	304.87	328.74	342.381	633.363	245.742	252.386	411.314	417.359	4147.15	259.197	147.455
1228	2-bmo-miR-290	GGACUGGAUCCGGACCCGCGUUCUC	Zhang Y.,et al, 2009	8.25119	3.7248	8.05258	6.19311	12.2006	4.34912	4.03932	9.47303	10.5712	18.2915	12.7283	14.6193	17.8541	6.9465	9.48763	5.94598	152.728	9.54552	4.58667
1229	2-bmo-miR-291	UGCAUACAUCAAUGACUCUGCUUGG	Zhang Y.,et al, 2009	71.2396	78.3272	135.531	104.015	185.966	102.09	56.53	53.195	51.4523	40.7106	108.948	95.5585	75.0162	57.6162	94.1076	50.992	1361.3	85.081	37.699
1230	2-bmo-miR-292	CGUAUGGUCUAGUGGCUAGG	Zhang Y.,et al, 2009	1.52324	1.94896	0.00869878	1.95668	4.17655	1.56063	0.222337	4.51693	8.26155	12.3394	0.357598	1.99703	3.32014	0.0261629	0.458536	8.5016	51.176	3.1985	3.60308
1231	2-bmo-miR-293	CACGGAGAGUCGCGUGCG	Zhang Y.,et al, 2009	13.3999	21.0524	21.1328	32.2299	40.4926	25.1335	14.7519	28.9639	23.4603	26.7477	37.2151	24.7959	33.2349	31.3138	36.0909	29.4495	439.465	27.4666	7.68531
1232	2-bmo-miR-294	GCGUUGGUGGUGUAAUGGUCAGCAU	Zhang Y.,et al, 2009	13.5252	16.832	22.8627	20.0741	29.9723	18.2754	12.9457	19.9003	20.4414	23.7229	25.4215	21.6257	34.9122	18.0877	27.1692	29.6804	355.449	22.2155	6.06105
1233	2-bmo-miR-295	GGGACUCACUGGCGCUGAGUGG	Zhang Y.,et al, 2009	32.6008	35.3524	32.4746	58.4528	53.2965	40.842	24.9107	37.7427	34.432	41.666	65.268	54.8654	54.3322	42.0486	73.4098	102.259	783.953	48.9971	19.4659
1234	2-bmo-miR-296	UACCUGGCGUAGGGGAUACCGUGA	Zhang Y.,et al, 2009	12.2327	7.23662	7.20158	11.5181	15.3994	14.7172	33.238	19.6442	13.5285	20.833	20.9827	5.08099	20.8549	12.2687	19.1051	15.5728	249.415	15.5884	6.92362
1235	2-bmo-miR-297	UAAGACGAUCGCGCGGGAGACCGUA	Zhang Y.,et al, 2009	405.599	855.284	950.591	695.441	1632.29	1835.21	981.212	1563.47	759.672	1953.52	1537.66	2256.34	1571.79	1513.16	1987.55	1442.92	21941.7	1371.36	533.811
1236	2-bmo-miR-298	CUCAGCCCUGCGCCAGGUGAUUCGU	Zhang Y.,et al, 2009	9.33283	11.4922	17.351	29.4499	15.1545	10.5654	5.40645	13.0801	13.1525	16.4865	16.8593	15.336	24.9088	16.1897	25.3366	29.8513	269.953	16.8721	7.09123
1237	2-bmo-miR-299	UGUUUUGUUCCGUACGUGACGUCCU	Zhang Y.,et al, 2009	64.1875	182.963	134.669	178.279	223.12	125.887	103.32	298.62	143.772	274.137	215.181	268.393	188.315	174.171	160.292	154.947	2890.25	180.641	63.5375
1238	2-bmo-miR-2a	UCACAGCCAGCUUUGAUGAGCA	Zhang Y.,et al, 2009	34.8828	95.0077	121.25	135.995	188.515	112.709	51.9861	71.0664	53.1896	43.3044	97.4608	70.6477	71.4592	87.5026	92.3859	47.862	1375.22	85.9515	40.0119
1239	2-bmo-miR-2c	UCACAGCCAGCUUUGAUGAGCC	Zhang Y.,et al, 2009	34.1685	10.7318	21.3561	23.8609	35.2517	56.9311	47.2468	24.8954	34.8959	25.8899	35.5802	11.0786	32.287	17.3615	15.2442	22.0254	448.805	28.0503	12.6304
1240	2-bmo-miR-300	CGGAACGUUCGUUUCGUGCGUUC	Zhang Y.,et al, 2009	43.3901	19.7229	42.3473	17.5844	34.882	60.3504	49.6213	47.6703	48.0643	34.5285	76.4268	22.5616	63.6903	42.7449	47.0716	26.4011	677.058	42.3161	16.2608
1241	2-bmo-miR-301	UUCGUUGUCGUCGAAACCUGCAA	Zhang Y.,et al, 2009	6.08012	1.73786	0.267892	8.76527	0.881367	3.12756	0.0867033	0.00217679	8.9625	0.00179415	7.6031	0.00262639	8.34299	0.0304478	5.85347	0.0098869	51.7558	3.23474	3.67008
1242	2-bmo-miR-302	UUAUGGUAGCACCUGAGCUCGUGGA	Zhang Y.,et al, 2009	3.3341	3.91682	0.00899961	4.72479	0.0133123	4.34224	0.0694229	3.4773	2.60067	8.34233	0.00593005	0.267906	5.33188	0.732964	8.5614	4.29193	50.022	3.12638	2.83384
1243	2-bmo-miR-303	AAAGCUCGUCUCUACAGGUAUA	Zhang Y.,et al, 2009	513.352	243.195	416.495	448.166	460.286	282.813	131.596	179.768	127.996	73.8895	306.555	304.943	229.411	309.018	342.266	387.318	4757.07	297.317	128.637
1244	2-bmo-miR-304	ACCGAAAACAGCAGGACACUCG	Zhang Y.,et al, 2009	2321.42	4988.57	4283.26	5452.24	1576.69	1520.45	1617.74	2698.54	1760.17	3329.95	3022.87	3111.27	2837.87	4196.7	2386.12	3043.22	48147.1	3009.19	1205.16
1245	2-bmo-miR-305	UCCAUGCCAGUAGCUGCCUGCA	Zhang Y.,et al, 2009	7.18065	13.9291	9.97726	12.9843	24.2519	7.72825	12.5013	20.5295	19.5008	21.2517	19.5247	14.376	19.0489	16.4966	19.3167	17.0451	255.643	15.9777	4.98823
1246	2-bmo-miR-306	UGAAUUAAACUUGAGAAUGUGUCGU	Zhang Y.,et al, 2009	60.5882	82.6291	82.8983	143.839	80.0845	45.2434	38.7731	54.9845	50.3324	57.4008	72.2587	77.3693	53.274	76.3236	82.5695	65.374	1123.94	70.2464	24.3377
1247	2-bmo-miR-307	UCACAACCUCCUUGAGUGAGCGA	Zhang Y.,et al, 2009	3.33664	0.735053	1.6759	12.8829	8.4143	4.48394	4.3797	7.65618	5.69898	7.15225	10.5333	0.00397668	7.68374	4.42817	8.88815	7.75463	95.7079	5.98174	3.54987
1248	2-bmo-miR-308	UGUGAACUGCAGGACACAUU	Zhang Y.,et al, 2009	19.1008	9.28915	11.4352	31.6019	17.0854	25.6555	11.859	16.6216	18.9458	20.5887	483.581	7.00653	19.5605	19.6303	25.0826	20.3458	757.39	47.3369	116.501
1249	2-bmo-miR-309	UACUAUCGGAGUCACCAC	Zhang Y.,et al, 2009	73.6981	20.7955	26.167	31.2126	51.6983	88.2106	70.472	57.8665	62.7462	51.2673	145.555	54.5752	37.3721	20.2069	28.3296	31.9673	852.14	53.2588	31.9031
1250	2-bmo-miR-310	UGUUUGAACGUCUGCGAUGAUACA	Zhang Y.,et al, 2009	15.6364	8.99233	8.14068	13.852	13.7407	19.9628	41.594	11.9816	27.6248	9.304	25.0487	9.27346	15.9641	10.3754	9.39995	13.374	254.265	15.8915	8.93172
1251	2-bmo-miR-311	UGAGGUUGAAAGUCGCACA	Zhang Y.,et al, 2009	538.322	405.964	531.342	552.348	595.652	614.932	329.496	321.138	282.19	151.944	584.755	633.433	506.273	604.333	676.481	349.434	7678.04	479.877	152.597
1252	2-bmo-miR-312	UUGAAAUCCUAUAAGACGCC	Zhang Y.,et al, 2009	963.253	1800.11	2594.02	2249.57	2521.51	2067.03	1731.62	2033.15	2003.49	798.369	2593.47	2085.35	2702.76	2718.46	3497.17	2150.75	34510.1	2156.88	661.488
1253	2-bmo-miR-313	CUCAGGGAAGCAAGGAA	Zhang Y.,et al, 2009	4.99842	6.90611	2.18991	5.04384	3.84796	5.1649	8.32068	5.13183	7.69506	12.239	0.00662498	2.46329	0.00195758	4.60929	5.71837	8.61603	82.9532	5.18458	3.19526
1254	2-bmo-miR-315	UCCCUGGUUGAUCCUGCCAGUAGUU	Zhang Y.,et al, 2009	768.796	2909.13	3064.87	3403.38	2859.79	2227.13	1408.15	2345.85	2465.14	2668.74	1616.1	2588.47	2216.06	2500.74	2653.51	2832.69	38528.6	2408.03	664.218
1255	2-bmo-miR-316	AACAAGAGAAUGGAAGUGACAA	Zhang Y.,et al, 2009	2.05809	8.07904	0.44317	13.1083	4.99538	8.87622	4.36854	8.73687	11.1583	8.75494	17.7672	3.62815	7.24037	11.9054	2.41112	10.7545	124.286	7.76785	4.62518
1256	2-bmo-miR-317	UGAACACAGCUGGUGGUAUCUCAGU	Zhang Y.,et al, 2009	14.4973	11.7107	12.1594	16.5218	18.5571	28.5929	34.373	14.9737	34.7843	17.7562	26.7176	10.4947	18.7743	16.801	13.4374	11.1688	301.32	18.8325	7.95992
1257	2-bmo-miR-318	UAUCUGACUGUCGGCGGGCAAUA	Zhang Y.,et al, 2009	72.8591	68.1212	67.7296	73.9857	79.4371	51.9661	74.8476	50.9449	49.0835	28.7009	187.07	145.429	57.5833	101.269	130.926	90.1912	1330.15	83.1341	40.7131
1258	2-bmo-miR-319	CAGAGUAUGGGCAAAACAUG	Zhang Y.,et al, 2009	313.441	140.558	123.084	47.5902	97.4612	226.446	294.712	259.162	209.35	76.1946	525.139	157.755	193.954	61.8447	41.7198	77.2548	2845.67	177.854	127.421
1259	2-bmo-miR-320	UCGAUACAUGGGCGCAGGUGAG	Zhang Y.,et al, 2009	596.45	693.483	723.642	527.723	839.611	560.155	633.382	432.471	520.699	370.723	630.796	321.751	580.961	539.243	516.981	170.749	8658.82	541.176	162.175
1260	2-bmo-miR-321	GGGAGAAGGGCAGGAGAAUGA	Zhang Y.,et al, 2009	6.85319	22.0792	7.80454	11.1296	6.86108	6.24296	5.60616	11.9264	12.1032	24.1309	13.9796	3.59632	12.4301	5.64663	8.941	5.19878	164.53	10.2831	5.87417
1261	2-bmo-miR-322	GGCGUGGCGCGGCAUCCUGA	Zhang Y.,et al, 2009	131.973	170.396	261.861	248.563	377.65	270.326	151.375	186.124	122.947	116.036	332.382	386.036	249.901	271.905	369.253	204.685	3851.41	240.713	91.5353
1262	2-bmo-miR-323	AAGGAAGGCAGCAGACG	Zhang Y.,et al, 2009	4.26161	3.79537	7.65076	13.0083	5.85313	2.60655	1.96502	2.57051	5.27321	5.05997	13.9265	9.39001	11.5221	9.72893	5.29501	8.29297	110.2	6.8875	3.76464
1263	2-bmo-miR-324	GCUGUCGCGCGAAGGAUGAGU	Zhang Y.,et al, 2009	5.17239	4.22079	4.20387	9.23311	6.86868	6.46227	1.73252	6.54052	9.99054	7.21529	14.3958	6.72494	10.3272	8.37741	7.7027	9.96781	119.136	7.44599	2.99981
1264	2-bmo-miR-325	UUAGAUCAGGAAACACACCACCAU	Zhang Y.,et al, 2009	8874.51	11469.4	10969.2	14120	3317.34	4034.9	8573.4	5151.15	11819.5	8545.74	4135.04	8452.59	7676.6	6796.95	6896.79	5320.32	126153	7884.59	3108.4
1265	2-bmo-miR-326	AAGGACGACGAGAGGGUUUU	Zhang Y.,et al, 2009	5.91634	6.74094	7.65317	12.8695	7.9115	6.66207	0.0507535	6.74574	7.99297	3.7744	9.10533	4.66625	6.51221	9.11844	4.73643	9.60292	110.059	6.87869	2.86449
1266	2-bmo-miR-327	UAAGUAGAAGUCACUUGCAUUUAG	Zhang Y.,et al, 2009	4.03977	8.77707	0.00886326	7.34964	5.7054	1.51966	0.0595431	3.33645	8.93961	0.951745	11.604	4.19596	3.91007	4.77035	3.77299	6.07411	75.0152	4.68845	3.30577
1267	2-bmo-miR-328	AAGGAGGGGCGAACCGGGC	Zhang Y.,et al, 2009	12.6049	25.5031	8.82269	13.4725	31.0385	8.08424	20.8698	28.9172	38.98	50.83	24.9449	8.92388	22.6887	22.0482	6.58681	18.573	342.889	21.4305	12.1521
1268	2-bmo-miR-329	CACGUUCGGACCGCGUAUCGUUC	Zhang Y.,et al, 2009	56.8096	102.987	65.2848	101.29	155.019	72.2238	86.7743	69.647	86.5793	85.2802	157.94	132.757	96.2387	159.886	162.577	254.911	1846.2	115.388	51.9794
1269	2-bmo-miR-330	UAAUAUGUAGGUAAGGUAAGUCGGC	Zhang Y.,et al, 2009	2389.79	152.021	189.822	163.501	270.04	149.177	102.328	75.7718	75.3683	51.8944	170.93	289.224	91.2822	131.658	183.768	129.395	4615.97	288.498	564.156
1270	2-bmo-miR-331	CCAGCCUAGCCGAAUCCGGCAA	Zhang Y.,et al, 2009	20.8559	30.1074	12.6396	14.4781	22.5176	18.5188	13.5019	26.2343	23.5951	46.1157	22.3641	17.7269	27.302	47.6982	36.0577	10.891	390.604	24.4128	11.0534
1271	2-bmo-miR-332	UUCCUCUACCUGUCACGUCAAUC	Zhang Y.,et al, 2009	1839.87	940.323	675.372	316.867	549.002	456.019	863.197	521.554	457.196	427.031	986.765	140.925	756.527	430.292	630.422	223.225	10214.6	638.412	401.741
1272	2-bmo-miR-333	CAGGUGACUGGGAGAAGGGCA	Zhang Y.,et al, 2009	14.3344	5.0781	3.93056	12.2172	16.0133	21.0708	24.4474	9.95818	25.6212	16.9107	16.2597	5.62109	9.22783	1.18055	9.84389	8.35155	200.066	12.5042	7.22562
1273	2-bmo-miR-335	UAGGGAGGGACCGUGGGC	Zhang Y.,et al, 2009	58.0208	113.015	77.3426	120.381	145.831	89.3055	69.1281	101.42	106.878	128.689	159.555	146.076	132.583	185.775	173.157	306.465	2113.62	132.101	59.1502
1274	2-bmo-miR-336	UACAACCAGACACGCGGCG	Zhang Y.,et al, 2009	13.2182	19.7888	9.02389	8.73702	10.1903	12.4811	9.79947	19.5358	26.6954	24.2022	19.2203	7.27854	17.841	17.5375	9.56551	9.18679	234.302	14.6439	6.07094
1275	2-bmo-miR-337	AUAAAGCUAAUUCACUGAGUGUU	Zhang Y.,et al, 2009	18.9588	14.5809	19.6647	22.9544	12.7221	43.9043	66.7135	21.5467	36.614	30.8574	8.02869	7.41344	25.0308	10.2963	14.2353	33.1178	386.639	24.1649	15.4728
1276	2-bmo-miR-338	UGAGGUAGGAGGUUGUAUAGUA	Zhang Y.,et al, 2009	27.4596	67.6513	21.2561	36.3957	30.7694	12.9493	57.0511	61.6568	63.5266	116.436	95.261	45.7084	81.4598	107.207	46.4653	85.054	956.308	59.7693	30.9833
1277	2-bmo-miR-339	UGACUGCAAAAUAGGUGAUUCUUG	Zhang Y.,et al, 2009	7.03086	1.90455	4.79213	7.83039	2.31814	3.45917	3.87647	4.62745	5.72016	3.56923	10.0862	1.86712	6.45947	9.82701	7.25854	1.97956	82.6064	5.1629	2.71057
1278	2-bmo-miR-34	UGGCAGUGUGGUUAGCUGGUUGU	Zhang Y.,et al, 2009	478.485	223.938	259.095	199.317	298.528	112.811	115.664	157.007	199.684	370.457	190.265	383.825	171.208	237.042	271.339	339.021	4007.69	250.48	102.202
1279	2-bmo-miR-340	UACUGUCCAAAGCGGUGCGGA	Zhang Y.,et al, 2009	8.13258	8.69715	5.55553	15.1757	4.52818	6.29592	15.4392	3.37073	8.89096	4.71235	12.1836	4.13702	4.9519	14.2474	6.88598	15.4799	138.684	8.66775	4.41288
1280	2-bmo-miR-341	UGCUAUAGAAAUUUUGGGGCUU	Zhang Y.,et al, 2009	355.576	1474.64	933.792	1478.42	793.972	664.565	417.757	628.201	670.638	662.026	674.613	1237.56	535.105	702.265	851.968	1100.74	13181.8	823.864	339.756
1281	2-bmo-miR-342	CAUCACAGUCAGAGUUCUAGCUA	Zhang Y.,et al, 2009	12.4587	2.74376	7.32996	8.69652	3.78854	4.58545	5.06816	6.28526	7.91169	4.51764	8.84203	2.24452	3.47193	10.0772	4.20792	10.8287	103.058	6.44113	3.09474
1282	2-bmo-miR-343	GUCAGUCGAUCCUAAGCUCAA	Zhang Y.,et al, 2009	4.95224	1.54334	0.730709	9.20364	6.32609	8.52751	3.04429	3.50975	7.08351	5.49384	7.90441	1.55437	3.82734	5.29863	1.08051	12.5795	82.6597	5.16623	3.33488
1283	2-bmo-miR-344	GGGAGUUUGAGGAACGGGCAA	Zhang Y.,et al, 2009	50.3884	114.803	131.613	135.11	91.9061	49.5388	34.8717	29.014	38.4585	18.2974	96.4903	73.736	53.3151	80.7408	88.8728	70.5358	1157.69	72.3557	35.8562
1284	2-bmo-miR-345	ACCCCACUGUUGUAGAAGAUUUGAC	Zhang Y.,et al, 2009	9.55101	31.9627	9.01927	12.1934	7.49452	4.41303	10.6785	15.3569	22.2176	26.1186	17.1514	4.38252	8.51081	16.1899	7.68025	13.8128	216.733	13.5458	7.77194
1285	2-bmo-miR-346	UCAGUCUUGUCGAAUGGUGGGUGA	Zhang Y.,et al, 2009	228.107	991.402	760.987	946.192	464.57	344.517	423.098	723.899	651.795	942.548	501.85	487.517	697.373	565.795	478.573	1478.15	10686.4	667.898	309.043
1286	2-bmo-miR-347	GAUUUAAGACGAUCGCGCGGGAGAC	Zhang Y.,et al, 2009	118.868	82.174	54.0205	36.4869	45.7128	88.7961	109.348	121.287	81.7328	77.1426	161.653	21.7097	49.0885	23.876	41.8084	33.9482	1147.65	71.7283	40.4713
1287	2-bmo-miR-348	ACGUUUACGUGCGUUCAGAUGUUG	Zhang Y.,et al, 2009	5.03065	4.10196	4.55976	11.6659	9.1885	8.51854	7.06662	4.35852	7.02394	4.27453	7.55342	9.72653	4.53369	6.66429	13.7409	14.5387	122.546	7.65915	3.37405
1288	2-bmo-miR-349	UGACACAGUCUUAGCGUAGCGUU	Zhang Y.,et al, 2009	7.56316	3.93878	9.76645	12.4165	7.9435	28.763	15.7844	8.57257	15.2504	12.5825	5.23791	10.1778	11.4233	16.2634	15.6747	17.84	199.198	12.4499	5.97875
1289	2-bmo-miR-35	UCUCUGUUGAAGCUGAUGUGU	Zhang Y.,et al, 2009	9.7464	18.6773	7.46956	15.1006	10.4666	14.0719	8.06976	7.70719	7.77262	6.59393	9.12482	3.56561	5.36761	25.5743	17.1159	10.597	177.021	11.0638	5.71077
1290	2-bmo-miR-350	UGGACGUCCGCACUAAGCCUG	Zhang Y.,et al, 2009	26.4256	59.385	22.7412	46.8192	40.3034	29.0183	3.59767	26.3131	7.45805	3.83971	33.335	34.1937	8.59504	11.6241	30.3268	61.7445	445.72	27.8575	18.2228
1291	2-bmo-miR-351	GCCGUGCAGUCUCGGACUAG	Zhang Y.,et al, 2009	812.829	830.782	594.582	651.546	1050.24	553.726	389.205	648.317	483.332	874.673	1120.66	957.12	891.871	1304.43	940.746	2058.72	14162.8	885.173	397.052
1292	2-bmo-miR-352	UUGCUGUGGGACGACUGUCGAUGA	Zhang Y.,et al, 2009	18.9702	35.6484	18.2688	36.3955	30.0099	21.7022	33.3183	19.3275	27.4771	19.1327	40.9826	26.6939	37.842	52.1419	54.8388	78.6906	551.441	34.465	16.3348
1293	2-bmo-miR-353	GCAUUUGCGGUCAUGUGAGGUUU	Zhang Y.,et al, 2009	4.64331	2.79861	5.70317	4.46947	3.79423	6.6332	1.98266	2.98124	0.014945	2.31191	4.25477	2.49893	3.75076	2.83969	6.28346	5.74268	60.703	3.79394	1.77183
1294	2-bmo-miR-354	CGUCGAAAGAAUUGUGGGAUA	Zhang Y.,et al, 2009	39.4502	29.2139	37.3994	34.3558	34.3542	67.7101	64.8095	26.5708	42.4678	34.1926	27.7617	31.7763	36.6584	20.7343	27.0405	19.1361	573.632	35.852	13.4619
1295	2-bmo-miR-355	UCUCCGUCGGCACGGUACGUGAAC	Zhang Y.,et al, 2009	983.542	1959.35	1934.88	1754.78	2447.28	2240.09	994.791	2181.33	1932.57	2178.88	2389.62	2840.27	2200.92	2853.41	2146.29	5168.47	36206.5	2262.91	931.595
1296	2-bmo-miR-356	UAGCACCAUGGGAUUCAGCUCA	Zhang Y.,et al, 2009	1057.3	2156.37	2183.96	2042.76	2781.21	2402.91	1168.18	2489.75	2148.37	2338.04	2700.34	3082.57	2446.98	2971.96	2418.84	5905.22	40294.8	2518.42	1055.85
1297	2-bmo-miR-357	UUUGUGAAACGGCAAAGACUCACU	Zhang Y.,et al, 2009	1.74939	0.0546538	10.7312	7.35794	4.45994	7.35352	23.1301	7.24318	20.8282	13.7197	5.07232	0.00388774	2.23013	2.34666	8.77494	12.8337	127.889	7.99309	6.88726
1298	2-bmo-miR-358	CCCGAGCGGUCUGAGCAAACUG	Zhang Y.,et al, 2009	7.13004	8.95831	3.64678	15.3296	6.73348	4.81544	13.8664	5.60992	7.37466	3.39536	9.37532	4.63716	5.98821	10.9459	7.11929	20.3022	135.228	8.45176	4.6375
1299	2-bmo-miR-359	GUACCGAGAGGUCCCGCUUU	Zhang Y.,et al, 2009	1.88712	6.7243	7.16682	12.9344	5.40306	3.57486	1.22682	6.96869	7.03695	3.21436	6.26259	5.2168	3.27149	4.88335	5.30133	7.73282	88.8057	5.55036	2.77262
1300	2-bmo-miR-36	AGGUCUCCCUCAACAGAGUGAACC	Zhang Y.,et al, 2009	263.176	963.355	370.278	871.741	425.799	382.227	0.0244605	637.856	815.176	633.652	865.629	623.409	561.549	653.656	561.856	950.87	9580.25	598.766	265.67
1301	2-bmo-miR-360	UAGCACGAAUAGCCCUCUUC	Zhang Y.,et al, 2009	2.6563	0.218634	2.77845	8.38384	6.59216	6.51191	0.556804	3.55454	5.35384	3.62634	1.8889	0.366551	5.39023	6.16778	6.26333	5.77603	66.0856	4.13035	2.53201
1302	2-bmo-miR-361	GUCAGUAUGGCCGAGCGG	Zhang Y.,et al, 2009	7.66792	4.98774	1.01637	12.831	14.8927	14.9299	13.3512	7.34246	10.4372	6.52751	6.61634	9.73563	6.53297	34.1577	13.2716	30.1652	194.463	12.154	8.74951
1303	2-bmo-miR-362	CGGAUCUUCCUAGCCGUAAGGUCG	Zhang Y.,et al, 2009	0.903463	0.0676388	0.00957624	7.67469	5.20373	8.1156	11.1846	2.99933	0.01719	4.62371	0.350867	0.00294262	2.59469	9.0654	0.704668	9.02846	62.5466	3.90916	3.95539
1304	2-bmo-miR-363	AAGGUGGGAAACGGGAAC	Zhang Y.,et al, 2009	4.24427	9.74213	10.1676	8.94338	7.55126	8.31666	8.20216	7.01216	6.60835	5.57408	2.23087	2.31715	5.21682	10.2159	3.58905	8.91939	108.851	6.80321	2.67691
1305	2-bmo-miR-364	GAGUUCUGACUGGGCGGC	Zhang Y.,et al, 2009	25.5364	160.975	88.9703	53.8393	51.2974	17.856	42.9105	119.123	157.841	286.239	57.1773	27.6562	124.588	96.5253	87.1059	233.555	1631.2	101.95	76.5579
1306	2-bmo-miR-365	CCAAACGUAGUGUUAAGGCGCC	Zhang Y.,et al, 2009	573.76	702.374	479.98	688.455	454.065	636.703	930.377	745.749	1182.79	1059.94	586.704	481.252	693.044	860.329	464.467	1161.36	11701.4	731.335	243.016
1307	2-bmo-miR-366	UCCCAUCCUCGUCGCCA	Zhang Y.,et al, 2009	14.0397	16.3244	3.08803	7.15458	7.50502	4.92275	3.79209	10.6552	6.20025	53.8089	1.71238	0.00442737	16.012	11.3876	4.40564	13.1877	174.201	10.8875	12.5229
1308	2-bmo-miR-37	UGCUUGUGCUCGGAGUAUUCCAAU	Zhang Y.,et al, 2009	3.38751	26.2159	35.9177	52.0021	33.0101	21.932	44.3359	25.8163	61.2308	46.3296	21.7138	31.613	27.7701	38.2626	29.5642	67.8326	566.934	35.4334	16.0924
1309	2-bmo-miR-41	CGAAGGUCGCGGGUUCGAU	Zhang Y.,et al, 2009	465.599	76.1278	136.217	47.5447	92.1872	91.897	161.916	49.0245	74.9086	49.877	101.292	45.3892	54.5031	39.9777	53.6208	22.4688	1562.55	97.6594	104.794
1310	2-bmo-miR-46	CAAGUAAAUCUCGUGCGGUUUGU	Zhang Y.,et al, 2009	5.65984	1.7964	3.0606	9.88309	1.80011	5.37586	0.0664544	1.14673	1.89148	0.00173672	0.0797439	1.62212	5.49765	3.28157	1.79953	9.00939	51.9723	3.24827	3.03929
1311	2-bmo-miR-48	UUGACAAGAGGGAGCCACCG	Zhang Y.,et al, 2009	7.62913	9.89346	8.04701	18.1834	9.76307	8.82492	13.1895	9.81243	13.2716	9.14419	5.91428	6.10022	10.9173	12.8891	5.79614	19.6608	169.037	10.5648	4.05368
1312	2-bmo-miR-49	CACAACGAGAAGCCGGAGA	Zhang Y.,et al, 2009	13.4442	20.5678	10.0668	16.9201	16.2431	11.4999	26.4836	13.0106	26.8087	32.6479	6.69538	0.1297	18.571	37.3694	5.48959	20.0333	275.981	17.2488	10.0002
1313	2-bmo-miR-5	UUAACUGAAAGAACUAUGGGUGGUU	Zhang Y.,et al, 2009	136.628	248.057	148.156	334.754	202.334	188.763	154.334	268.905	196.399	252.316	328.5	337.627	240.192	358.943	370.579	654.402	4420.89	276.306	126.922
1314	2-bmo-miR-50	AGGAAUUCCUAGUAAGCGCGAGUC	Zhang Y.,et al, 2009	4.85706	7.19013	4.877	9.5344	6.44759	5.9062	2.9358	6.30792	3.86216	58.8249	3.28016	4.37245	6.16481	12.226	0.0119831	11.4667	148.265	9.26658	13.5771
1315	2-bmo-miR-51	UGCGGCCGGUGCCGGGUCUGGUCGA	Zhang Y.,et al, 2009	8.45633	3.05902	0.832345	11.2454	6.31152	4.97684	5.57462	5.85437	5.67823	2.00268	1.23382	0.189942	3.06914	6.60499	5.75817	11.1554	82.0028	5.12518	3.32817
1316	2-bmo-miR-52	GGGGGCGUAGCUCAGAUGGUAGAGC	Zhang Y.,et al, 2009	9.27074	2.6945	7.91281	12.1131	3.55309	6.57634	1.08923	9.35968	4.88873	8.80016	1.17097	2.77048	9.5581	9.8774	0.14353	9.9345	99.7133	6.23208	3.86274
1317	2-bmo-miR-53	UGAGUCGAAACUGAGCUGAAUG	Zhang Y.,et al, 2009	142.927	34.1296	87.6724	44.7414	64.6718	179.857	178.942	62.6858	109.703	48.8195	58.0057	55.1274	84.9303	34.0266	34.0737	83.0375	1303.35	81.4594	48.1946
1318	2-bmo-miR-55	CGACGUUCGAAGGCGACUG	Zhang Y.,et al, 2009	3.92423	4.5206	3.80435	6.78728	10.7374	11.821	8.39274	9.99481	5.65866	14.4842	1.93432	2.8114	12.6733	11.4188	10.6955	10.9864	130.645	8.16531	3.95419
1319	2-bmo-miR-56	AUUUAAUAUCGACGACGACGACGG	Zhang Y.,et al, 2009	11.7754	50.2999	58.0287	62.7966	62.1848	60.7845	19.3267	68.8067	49.5952	64.2894	42.1167	37.7271	35.091	45.8212	50.794	93.5592	812.997	50.8123	19.6521
1320	2-bmo-miR-57	AGGUAUAUGAGGCGGGACGG	Zhang Y.,et al, 2009	1370.92	2216.76	1612.24	2037.05	1915.2	2666.58	1636.31	2690.37	2791.33	3817.38	2479.36	2447.24	3018.27	3446.65	3046.2	4539.51	41731.3	2608.21	847.283
1321	2-bmo-miR-58	CGUCUUGAAACACGGACCAAGGAGU	Zhang Y.,et al, 2009	8.75728	10.9277	10.1686	7.16067	27.8621	5.73281	4.75046	11.9814	4.29131	12.8125	2.38067	0.97936	28.3983	13.4274	11.6968	8.62748	169.955	10.6222	7.78023
1322	2-bmo-miR-59	UGACUAGAUUUUCACUUAUCCUC	Zhang Y.,et al, 2009	6.16003	9.87633	9.93265	9.03621	14.2114	8.40442	11.6068	14.7172	5.91945	13.1301	7.05893	4.66763	11.8682	10.6872	8.11909	11.3895	156.785	9.79906	2.9791
1323	2-bmo-miR-6	CGUUUCGUGCGUUCGUUCUCCG	Zhang Y.,et al, 2009	22.2384	60.1462	39.8614	57.7396	47.7613	37.2817	63.133	56.2492	64.2069	109.348	33.3411	17.0924	54.2119	67.4134	49.676	120.982	900.682	56.2926	27.3557
1324	2-bmo-miR-60	UGUUGAAAGAGUGUGUGGUCGAAG	Zhang Y.,et al, 2009	28.2481	155.688	95.682	224.608	108.352	81.6471	36.5259	72.6853	56.1967	53.9528	92.3607	56.1799	86.6441	80.8148	133.634	148.582	1511.8	94.4876	50.6928
1325	2-bmo-miR-61	UUAGUGUGUGCAGUUAC	Zhang Y.,et al, 2009	317.628	482.496	341.358	591.003	445.647	428.885	225.868	390.167	385.353	463.721	406.996	582.958	568.277	776.79	630.627	1401.05	8438.83	527.427	269.621
1326	2-bmo-miR-62	UAGCAACGUGGACUGAGGUAUU	Zhang Y.,et al, 2009	5.44706	7.6804	0.421433	6.36041	18.1796	9.25779	4.83978	14.3746	1.91803	16.2159	1.51174	0.00421364	13.6788	15.8191	7.11707	13.7755	136.601	8.53759	6.0882
1327	2-bmo-miR-63	UAAUACGAAAUUGACAGUUGACAG	Zhang Y.,et al, 2009	2.68561	8.79915	2.48486	8.6161	14.2026	4.56043	3.70576	13.3454	5.40741	12.6832	2.10881	1.81514	8.71643	15.6874	4.40222	10.0172	119.238	7.45236	4.69347
1328	2-bmo-miR-64	AGGCAAGAAGUUGGCAUAGCU	Zhang Y.,et al, 2009	89.2699	138.872	126.187	134.521	141.899	68.8799	92.9851	117.646	174.447	140.158	147.731	195.517	204.198	222.993	223.763	419.314	2638.38	164.899	82.0644
1329	2-bmo-miR-65	UCGCUGUUUCGCUUCGAGUAGUUCC	Zhang Y.,et al, 2009	0.915898	6.97122	5.1551	5.75647	13.2383	4.50148	4.58083	11.4235	6.31963	15.1646	3.03577	0.572442	8.49167	15.6024	12.1096	12.1406	125.98	7.87372	4.8528
1330	2-bmo-miR-66	GUGCGAAGCUACCAUCCGCGGG	Zhang Y.,et al, 2009	0.841735	4.19051	5.68143	6.96827	4.87707	8.09611	0.0619262	6.30439	6.49054	9.36901	0.00623132	0.11385	5.59515	0.0264171	10.5733	8.71079	77.9068	4.86917	3.63082
1331	2-bmo-miR-67	CCUGGCCGGGAUCACCA	Zhang Y.,et al, 2009	0.00265609	2.99445	2.67267	4.67883	10.3416	3.16113	7.15919	11.6308	1.39821	10.4428	0.833137	6.02327	3.82757	7.26103	1.51678	5.32127	79.2654	4.95409	3.60328
1332	2-bmo-miR-68	UUCCACAAGGUUCGGUGCU	Zhang Y.,et al, 2009	39.74	482.414	247.51	279.827	138.424	45.1511	114.233	273.687	266.478	499.125	162.644	51.7369	265.425	168.2	117.405	395.189	3547.19	221.699	144.816
1333	2-bmo-miR-69	UGAUGGUGUACCGGGAUCG	Zhang Y.,et al, 2009	0.00282714	80.8852	5.72254	4.67433	8.29799	5.41327	4.55439	8.62026	1.62704	3.54914	1.5593	4.14835	6.11619	9.61042	2.94506	5.41008	153.136	9.57102	19.1957
1334	2-bmo-miR-7	UGGAAGACUAGUGAUUUUGUUGUU	Zhang Y.,et al, 2009	3.69666	21.4474	11.5364	11.8662	18.1145	6.31187	10.2822	22.6896	10.7743	12.1573	7.57189	0.196346	15.3287	32.7102	8.75168	12.4767	205.912	12.8695	7.93527
1335	2-bmo-miR-70	UUUAGUGGAUGACCUGGUA	Zhang Y.,et al, 2009	0.00262156	10.7589	1.16337	7.42509	10.3869	11.5555	0.297139	20.4576	2.32121	12.8667	0.00649838	4.93734	10.6088	19.5119	0.353892	4.57064	117.224	7.3265	6.74788
1336	2-bmo-miR-71a	UCUCACUACCUUGUCUUUCAUG	Zhang Y.,et al, 2009	1.81709	8.8168	4.3231	10.9408	11.9414	9.48181	4.97411	16.7769	2.2752	15.2374	1.15884	0.0152459	4.98689	14.5956	2.52817	1.85672	111.726	6.98288	5.5642
1337	2-bmo-miR-71c	AGUAAGAUAGAGUGGACAC	Zhang Y.,et al, 2009	13.2078	22.1519	19.0139	28.0391	41.2281	50.4116	36.6783	38.3841	24.9609	39.4431	22.311	12.5912	26.3875	36.5266	8.39985	13.3951	433.13	27.0706	12.283
1338	2-bmo-miR-72	UCAUCCGGCUCGAAGGACCA	Zhang Y.,et al, 2009	51.3492	26.147	25.9667	18.6684	21.9915	27.0108	27.4728	27.9387	17.9857	35.0431	9.9514	7.81398	14.9545	33.2349	9.43858	10.808	365.775	22.861	11.4759
1339	2-bmo-miR-73	UGUUUGACAUAUCAGUAGGGACCGA	Zhang Y.,et al, 2009	0.354003	8.20759	3.35251	17.8524	6.69347	14.4598	12.6437	18.1396	0.526985	19.1049	2.55172	3.43557	8.49947	19.7949	8.01766	8.90122	152.536	9.53347	6.71925
1340	2-bmo-miR-74	CAGUGGUAGAAUGCUCGCCUGCC	Zhang Y.,et al, 2009	13.4056	80.8019	53.5387	89.2178	50.4896	49.1629	48.1887	56.5708	48.6919	36.7427	77.8735	56.7121	48.6805	90.5271	35.6538	54.9469	891.205	55.7003	20.3959
1341	2-bmo-miR-75	UCAUUGGCAGAAGCAACCGAA	Zhang Y.,et al, 2009	9.69508	18.5163	6.9611	13.7875	4.68671	5.35492	25.0883	18.391	31.4495	42.9184	4.70699	10.229	18.2277	23.2014	4.7299	30.1292	268.073	16.7546	11.4333
1342	2-bmo-miR-76	UGUGGGACGACUGUCGAUGACUUG	Zhang Y.,et al, 2009	17.9539	59.8708	31.5718	65.9712	52.9036	48.9247	49.9494	53.263	36.0375	59.8731	87.647	53.4268	52.4722	96.0351	77.123	38.2111	881.234	55.0771	20.0803
1343	2-bmo-miR-77	GGGAGACCGUACGAGUUUUAUUCG	Zhang Y.,et al, 2009	0.0027579	12.0318	0.00989012	6.18686	6.02386	5.66545	11.2746	13.3041	2.84283	12.1142	0.860089	1.98985	7.6455	7.34286	8.13577	3.16826	98.5987	6.16242	4.44275
1344	2-bmo-miR-79a	AUAAAGCUAGAUUACCAAAGCAA	Zhang Y.,et al, 2009	0.0116404	5.27483	0.00883936	5.3463	5.35763	2.8741	0.0642597	11.4285	0.0155112	5.10613	1.15118	7.74421	4.722	620.455	4.85604	2.3688	676.785	42.2991	154.208
1345	2-bmo-miR-8	UAAUACUGUCAGGUAAAGAUGUCG	Zhang Y.,et al, 2009	0.672462	7.66236	1.58398	5.70547	11.4398	10.8949	14.1444	20.0206	20.6362	30.9964	8.27215	8.36218	8.05334	20.3238	11.4769	3.41005	183.655	11.4784	8.09467
1346	2-bmo-miR-82	UGGUAACUCCACCACCGUUGGCG	Zhang Y.,et al, 2009	15.9243	66.489	41.179	50.4673	18.4055	9.03634	22.8045	22.0227	11.677	33.0477	11.7328	14.9697	44.941	55.8223	22.5332	4.3854	445.438	27.8399	18.6094
1347	2-bmo-miR-83	UGCUGGAGGCGUGGUCUCGC	Zhang Y.,et al, 2009	39.7007	88.7705	64.1978	63.9247	30.2719	18.9514	28.1663	37.4633	18.0097	54.612	25.22	56.6349	81.5789	85.3822	60.0149	9.41029	762.309	47.6443	25.3018
1348	2-bmo-miR-84	AUCAUAAGACACACGCGGCUCU	Zhang Y.,et al, 2009	7.85799	30.0208	20.8408	20.9407	6.50699	10.4892	17.3439	18.101	9.60728	30.0008	4.93754	1.30899	11.3892	41.15	12.0756	3.00547	245.576	15.3485	11.0868
1349	2-bmo-miR-85	UGAUAAAAUUGGUGAAUAGGGGAC	Zhang Y.,et al, 2009	8.36973	5.46661	4.42323	8.58119	3.09152	0.315944	0.0679097	0.00208439	10.7553	0.00172348	11.6716	10.9662	21.3445	0.0261398	8.35037	1.92066	95.3546	5.95966	5.97596
1350	2-bmo-miR-86	UAACCACGCUCUGCUACCA	Zhang Y.,et al, 2009	13.2445	9.22419	9.38654	10.3647	8.64738	5.46122	19.6972	1.97065	19.9479	0.00201505	11.5628	26.6289	29.6989	4.91285	15.3424	0.0108808	186.103	11.6314	8.83222
1351	2-bmo-miR-87	GUGAGCAAACUUUCAGGUGUGU	Zhang Y.,et al, 2009	41.7114	19.5338	37.6465	20.5342	43.3203	49.0499	77.3429	15.7634	48.3186	8.22769	42.7971	54.1203	55.5862	18.6026	26.9254	10.2427	569.723	35.6077	19.3486
1352	2-bmo-miR-88	AAGAAACCUUUGGACCACUAA	Zhang Y.,et al, 2009	5.71142	7.85558	4.89335	8.88787	0.722814	5.11179	18.7643	0.629992	11.2005	0.824402	11.8817	3.06686	11.3538	5.54572	5.18289	4.48676	106.12	6.63249	4.87134
1353	2-bmo-miR-89	UUGAGCGGUUGGUGGUGCAA	Zhang Y.,et al, 2009	3.82072	1.48391	2.46664	0.0476145	1.56655	0.00927813	3.94361	4.82507	4.51689	9.95454	0.00613272	1.59088	4.7573	3.96809	6.09603	7.57634	56.6296	3.53935	2.81316
1354	2-bmo-miR-894	GAUCACGUCGGGGUCACCA	Zhang Y.,et al, 2009	6.59041	12.2814	21.6161	9.6166	16.2974	10.9032	12.439	5.7865	18.9373	0.110767	14.2531	16.0221	24.8051	10.3012	18.6517	0.36564	198.978	12.4361	7.02432
1355	2-bmo-miR-894a	GUUCAAAUCACGUCGGGGUCACCA	Zhang Y.,et al, 2009	11.7477	27.3511	21.4822	8.89425	15.0143	8.4624	16.072	19.5771	26.7505	23.6012	23.3094	15.7402	36.7413	15.288	22.6883	7.14978	299.87	18.7419	7.99331
1356	2-bmo-miR-90	UCUAAGGAAAUUAGGUCGGAUACAU	Zhang Y.,et al, 2009	5.38068	10.9096	7.66412	5.56783	7.94394	4.35659	9.02188	4.71419	8.44024	1.66536	11.0238	16.2766	19.7615	6.46232	5.98894	0.0108514	125.188	7.82428	4.98341
1357	2-bmo-miR-91	UCUCUUGACUAACAUGAGACCUAC	Zhang Y.,et al, 2009	817.497	922.36	768.44	850.956	791.375	1060.24	1472.4	1054.83	1523.77	1855.48	898.969	739.451	1182.56	1107.27	760.924	673.707	16480.2	1030.01	333.348
1358	2-bmo-miR-9c	UCUUUGGUAUCCUAGCUGUAGA	Zhang Y.,et al, 2009	19.0938	30.1483	10.6467	18.3468	16.0071	7.58734	29.2488	21.3595	33.7928	40.9644	31.6196	8.10135	36.1962	27.3705	28.6001	4.01197	363.095	22.6935	11.2188
1359	3-anti-3-bmo-miR-124	CUUGGCAUUCACCGCGUGCCUUA	Liu S.,et al, 2009	13.8192	22.1904	11.0372	16.3634	15.9454	8.38393	10.393	20.8633	13.5119	18.11	36.1043	22.4586	27.5828	19.7676	21.5692	3.24905	281.349	17.5843	7.91316
1360	3-anti-3-bmo-miR-276-5p	ACGUAGGAACUCUAUACCUCGCU	Liu S.,et al, 2009	9.52249	16.2026	6.05483	9.36997	12.247	5.9153	5.27828	12.4564	13.7417	10.7677	21.869	10.6052	19.0085	9.84712	16.5167	0.899144	180.302	11.2689	5.42378
1361	3-anti-3-bmo-miR-2a	GCUCAUCAAAGCUGGCUGUGAUA	Liu S.,et al, 2009	1679.07	2433.96	2076.18	2447	2288.49	2926.62	2250.43	3194.27	2709.88	4418.49	3447.2	2468.59	3418.48	3346.52	3553.16	4188.76	46847.1	2927.95	767.928
1362	3-anti-mbo-miR-263b	GUGAAUUCUCCCAGUGCCAAG	Liu S.,et al, 2009	13.3863	11.9439	7.40091	13.1153	15.6034	10.4337	8.89544	12.0105	15.4249	10.8535	21.6984	12.467	19.4406	7.72319	20.1452	10.5527	211.095	13.1934	4.28969
1363	3-bmo-bantam#	UGAGAUCAUUGUGAAAGCUAAU	Liu S.,et al, 2009	10.3778	14.5571	4.46534	9.63984	6.69661	2.31445	9.87955	10.4889	13.9602	9.59773	19.6984	11.7063	16.1285	7.19576	12.0747	7.09727	165.878	10.3674	4.40238
1364	3-bmo-let-7a﹟	UUGAGGUAGUAGGUUGUAUAGUA	Liu S.,et al, 2009	704.594	697.988	935.393	715.658	972.498	775.391	917.953	1140.68	1174.82	1756.14	1785.47	2415.14	1273.26	1106.82	1780.93	2789.75	20942.5	1308.91	629.047
1365	3-bmo-let-7b	UGGAGGUAGUAGGUAGUAUAUU	Liu S.,et al, 2009	8.58187	10.8088	11.9828	9.54679	13.1053	8.14946	19.6439	13.2473	16.2057	18.2373	24.0679	15.692	3.17551	11.2418	16.0089	6.89242	206.588	12.9117	5.28088
1366	3-bmo-miR-1﹟	CAUAUGGAAUGUAAAGAAGUAUGGAGC	Liu S.,et al, 2009	8.43486	7.64915	10.1159	12.801	8.90892	5.5902	8.85705	12.6486	10.7912	10.8078	16.0051	21.6551	22.4274	10.1454	13.7731	6.05906	186.67	11.6669	4.88363
1367	3-bmo-miR-10a	ACCUCUCUAGAACCGAAUUUGU	Liu S.,et al, 2009	8.7616	7.72677	6.80388	8.52453	13.6749	5.24309	5.53108	9.94333	11.4925	15.6836	12.4759	11.8086	13.3666	9.39684	19.1166	6.77566	166.325	10.3953	3.84568
1368	3-bmo-miR-10b-3p	ACAAAUUCGGUUCUAGAGAGGU	Liu S.,et al, 2009	12.6735	10.9988	6.70655	11.7239	14.6602	11.467	10.841	14.3713	13.2863	22.0562	14.0983	12.3549	18.3488	11.2733	20.9087	9.27361	215.042	13.4401	4.04672
1369	3-bmo-miR-10b-5p﹟	CCCUGUAGAUCCGAAUUUGUUU	Liu S.,et al, 2009	15.9545	18.7123	25.2823	14.9789	30.0117	19.541	18.666	27.1483	12.938	29.7586	23.3623	25.7673	32.1181	28.6587	49.6905	34.2764	406.865	25.429	9.12761
1370	3-bmo-miR-11-3p	CAUCACAGUCAGAGUUCUAGC	Liu S.,et al, 2009	7.65051	11.4205	16.1577	10.3482	9.93983	1.5539	7.70778	17.4441	17.5039	17.8812	13.0236	6.62843	12.4475	10.9303	11.3215	10.7035	182.662	11.4164	4.42353
1371	3-bmo-miR-133#	CAUUUGGUCCCCUUCAACCAGCUGUAG	Liu S.,et al, 2009	1264.22	2179.31	2874.25	1958.03	3319.45	2668.99	1300.89	3077.03	2575.92	3120.54	3007.81	3301.47	3011.71	2933.23	2812.51	6462.42	45867.8	2866.74	1152.44
1372	3-bmo-miR-137﹟	AUGUUAUUGCUUGAGAAUACACGUAG	Liu S.,et al, 2009	7.41949	7.44066	7.45951	5.25477	13.7299	2.77798	8.33437	14.4312	12.7996	21.5566	12.9093	8.79777	15.3226	9.55291	9.0737	7.51953	164.38	10.2737	4.59206
1373	3-bmo-miR-13a	UAUCACAGCCACUUUGAUGUGG	Liu S.,et al, 2009	5.28716	6.49506	6.8525	9.13354	12.6449	4.42087	5.26504	14.8423	5.08834	19.4476	17.024	6.62607	15.4372	6.40214	7.32859	25.8053	168.101	10.5063	6.31715
1374	3-bmo-miR-1497	UACAUGCAGCAGGUGGUGGGC	Liu S.,et al, 2009	12.6324	12.5729	37.2497	15.1467	21.6743	11.8086	21.4109	20.9124	19.2103	31.7634	17.539	11.4268	23.5134	14.1459	27.9168	11.4327	310.357	19.3973	7.74041
1375	3-bmo-miR-210	UUGUGCGUGUGACAGCGGCUAU	Liu S.,et al, 2009	6.59762	3.59527	4.97951	0.0453579	3.48067	6.282	13.7927	5.39085	11.1095	8.74802	0.00660458	0.159221	11.0469	4.35592	8.46758	9.68542	97.7432	6.10895	4.17543
1376	3-bmo-miR-228	AAUGGCACUGGAAGAAUUCACGG	Liu S.,et al, 2009	12.8067	5.43525	6.31678	9.91689	16.3282	7.43743	8.1964	16.0942	9.69565	19.5845	15.3006	1.94798	14.1857	5.05184	10.8837	12.8715	172.053	10.7533	4.87258
1377	3-bmo-miR-252	UUCCUAAGUACUAGUGCCGCAGG	Liu S.,et al, 2009	8.5819	6.26334	7.66011	13.2553	10.2639	10.2074	9.25479	15.208	10.1138	15.2733	11.7548	9.0023	10.3623	10.8435	17.3634	6.47288	171.881	10.7426	3.16664
1378	3-bmo-miR-276-5p	AGCGAGGUAUAGAGUUCCUACGU	Liu S.,et al, 2009	51.8148	18.8884	19.6236	19.1572	31.013	20.7486	17.7128	18.9538	16.2257	25.0871	23.657	7.80458	21.5354	14.0772	23.7558	19.5429	349.598	21.8499	9.45751
1379	3-bmo-miR-279c	UGACUAGAUCCACACUCAUCCA	Liu S.,et al, 2009	147.292	98.2421	118.385	141.628	157.723	102.468	107.703	179.577	139.436	155.608	232.36	252.089	160.376	157.491	230.524	345.562	2726.46	170.404	65.4819
1380	3-bmo-miR-281-3p	UGUCAUGGAGUUGCUCUCUUUAU	Liu S.,et al, 2009	14.3724	8.5493	5.64918	15.1378	16.9046	1.39897	18.5464	18.9544	13.4539	14.2311	16.1383	3.64512	16.4294	17.0593	14.6364	16.008	211.115	13.1947	5.38385
1381	3-bmo-miR-281-5#	AAUGAAGAGAGCUAUCCGUCGACAGU	Liu S.,et al, 2009	8.77997	2.7425	2.79018	4.90476	11.2276	3.67135	9.25784	11.9429	7.28684	14.7452	12.2164	9.36711	14.717	4.28024	5.12385	11.5744	134.628	8.41426	4.11637
1382	3-bmo-miR-29b﹟	UAGCACCAUUCGAAUUCAGUGC	Liu S.,et al, 2009	14.0115	3.74016	7.25388	8.95005	10.7611	3.84204	11.5356	15.0917	5.74732	13.4945	15.0561	1.56393	11.7002	6.00813	3.69108	9.70886	142.156	8.88476	4.44631
1383	3-bmo-miR-307-5p	ACUCACUCAACCUGGGUGUGAUGU	Liu S.,et al, 2009	7.30855	10.5231	7.32877	9.86031	14.3491	6.49272	10.0585	15.6861	10.5668	12.9611	15.9402	10.4851	11.535	13.9306	8.66557	14.0029	179.695	11.2309	2.99112
1384	3-bmo-miR-31a	AGGCAAGAAGUCGGCAUAGCUGU	Liu S.,et al, 2009	5.84117	7.0628	8.16763	7.09309	11.2312	7.57251	10.6843	12.8838	7.9526	11.6387	9.8319	6.72355	12.9727	11.3368	12.5028	12.9438	156.44	9.77747	2.53412
1385	3-bmo-miR-322-3p	AAACAUGAAUCGCUGAACCAGU	Liu S.,et al, 2009	4.8327	1.97398	17.1706	4.02161	10.4476	8.95832	8.88313	14.1136	12.1017	14.9597	12.6364	9.20027	13.8822	6.81881	13.9824	9.8521	163.835	10.2397	4.27777
1386	3-bmo-miR-322-5p	UAGUGACUAGUUCAGUGAUUCAU	Liu S.,et al, 2009	8.6653	13.1638	15.0865	5.40922	13.4908	17.8457	11.1112	8.22903	18.5508	19.4652	0.00697321	6.10116	13.0713	20.4131	9.66668	13.9036	194.18	12.1363	5.62621
1387	3-bmo-miR-8#	UCUAAUACUGUCAGGUAAAGAUG	Liu S.,et al, 2009	5.17263	7.38937	7.74097	11.2911	8.58968	0.970253	7.71208	12.6239	4.05034	12.7853	13.4834	2.08245	7.94686	11.8946	8.01138	6.96401	128.708	8.04427	3.74425
1388	3-bmo-miR-929	AAAUUGACUCUAGUAGGGAGUCC	Liu S.,et al, 2009	7.54171	9.59684	6.30287	9.10334	16.5985	5.05318	16.8662	11.7979	6.74235	11.2795	12.1216	0.748184	9.41537	9.80145	9.10716	9.62215	151.698	9.48114	3.98686
1389	3-bmo-miR-970	UCUAUCAUAAGACACACGCGGCU	Liu S.,et al, 2009	188.953	25.2572	46.3698	10.6021	24.9472	20.9599	50.0962	20.0578	19.7454	24.3341	37.9279	11.6068	24.6723	13.8167	27.5461	7.53404	554.426	34.6516	42.8454
1390	3-cel-lin-4	UCCCUGAGACCUCAAGUGUGA	Liu S.,et al, 2009	3.91776	5.06748	5.33065	7.23546	8.65409	4.31522	8.74897	10.5513	4.14016	8.15946	12.3491	2.07749	4.62138	5.04697	8.45348	9.93526	108.604	6.78777	2.86983
1391	3-cel-miR-237	UCCCUGAGAAUUCUCGAACAGCUU	Liu S.,et al, 2009	7.46004	8.78418	13.8012	11.9156	12.9416	12.218	8.6037	11.9273	12.9398	14.0366	16.9865	5.19325	11.9308	9.67208	8.31195	9.52632	176.249	11.0155	2.97259
1392	4-3P-bmo-miR-184	UGGACGGAGAACUGAUAAGG	Liu S.,et al, 2010	7.22825	9.12868	9.82698	14.9195	7.67496	6.97102	9.19691	8.99426	11.6674	8.90655	14.4862	7.87847	5.05837	4.83272	15.7728	7.18948	149.733	9.35829	3.29918
1393	4-3P-bmo-miR-1-as	UGGGAAGUAAGGAAGCACGGA	Liu S.,et al, 2010	13.4906	8.05052	7.56826	9.67605	9.44835	2.97978	8.99147	6.55201	9.85941	11.6161	14.1701	5.15475	13.373	10.5338	3.4476	14.2281	149.14	9.32124	3.5879
1394	4-3P-bmo-miR-210	CUUGUGCGUGUGACAGCGGCUAU	Liu S.,et al, 2010	5.07037	6.84876	8.94908	11.2207	4.23453	0.0101329	11.7284	10.4728	6.64169	7.81829	16.0294	4.68585	7.08401	12.1891	4.84929	12.6093	130.442	8.15261	4.04752
1395	4-3P-bmo-miR-2745	UAAAUUCGGUCUUUCGGGCAU	Liu S.,et al, 2010	4.85169	6.81784	3.45733	10.4689	5.23097	1.81121	7.34362	6.62996	10.6318	6.91096	11.8817	0.0191839	2.47332	3.60497	7.78889	11.1208	101.043	6.31519	3.53476
1396	4-3P-bmo-miR-275	UCAGGUACCUGAAGUAGCGCG	Liu S.,et al, 2010	10.2465	12.5844	22.2483	14.552	30.1794	33.4881	18.2994	18.2368	23.8065	22.7027	23.6583	0.82629	18.9676	16.8203	30.629	25.4266	322.672	20.167	8.29607
1397	4-3P-bmo-miR-2793*	AAGCGGAACACGAUUACGCUUA	Liu S.,et al, 2010	12.0282	13.2459	0.00954277	2.25985	1.04627	4.94053	3.6722	13.8879	8.05945	30.2615	0.306011	1.34915	7.81942	15.0907	1.96286	11.7418	127.681	7.98008	7.96414
1398	4-3P-bmo-miR-2802-3p	AGUGAUUAUAGCUACAGCUGUA	Liu S.,et al, 2010	3.69551	7.33371	3.74491	10.719	9.26546	4.4013	9.33167	3.33772	6.28502	4.79351	12.5267	3.4086	5.99869	4.73873	3.63139	6.51744	99.7293	6.23308	2.86706
1399	4-3P-bmo-miR-2811	UAGCUGCUUGUGCUCGGAGUAUU	Liu S.,et al, 2010	1.5711	9.11151	5.04088	9.84715	5.52785	2.46338	13.1398	2.46826	3.19513	5.0152	12.5426	2.5421	5.27086	2.52498	5.19848	11.3011	96.7603	6.04752	3.88254
1400	4-3P-bmo-miR-2815a-2-3p	UCACUACACAAGGGGAUCGCGGA	Liu S.,et al, 2010	0.0446512	6.04294	3.60743	6.87586	4.84834	8.11594	9.18638	2.9073	6.68484	3.65142	10.065	1.33158	4.31949	4.86444	2.31166	8.662	83.5192	5.21995	2.90805
1401	4-3P-bmo-miR-2815a-6*	AGUCACUACACAAGGGGGUCG	Liu S.,et al, 2010	4.73825	6.46631	10.1779	7.74564	10.3754	7.72551	12.5319	11.1685	10.9364	7.48775	9.99565	6.93427	6.006	20.2729	12.2436	10.9394	155.745	9.73408	3.66273
1402	4-3P-bmo-miR-2815b	ACUACACAAGUGGGUCGCGG	Liu S.,et al, 2010	3.41791	10.1796	8.00334	6.00638	9.89142	1.12587	14.7425	6.6576	1.57143	6.26848	11.3782	0.514869	9.04612	9.2331	6.14589	6.03657	110.219	6.8887	3.91345
1403	4-3P-bmo-miR-2823	UACGGAUAUUCUGACAAUUCUGA	Liu S.,et al, 2010	3.09419	5.79119	2.08386	7.80391	3.69957	0.00999422	9.3973	4.49699	0.727193	5.18007	10.2056	4.20802	1.86562	5.40381	2.33145	6.80115	73.0999	4.56875	2.94614
1404	4-3P-bmo-miR-2850a	AGUGAAAUUAAGAGACGUGUG	Liu S.,et al, 2010	8.12774	10.6891	7.62522	10.3671	8.41343	7.6024	6.97917	7.57464	5.78333	7.0121	19.4592	6.29874	13.0814	11.2841	17.6047	10.0678	157.97	9.87314	3.92968
1405	4-3P-bmo-miR-2858	GUGAUGAACAUGGUUUGGAGGG	Liu S.,et al, 2010	9.54054	7.46403	4.88276	7.5157	10.1349	11.6725	10.6837	5.28774	8.24896	6.3001	13.2291	8.03254	8.16152	9.67741	7.70922	4.02089	132.562	8.2851	2.48957
1406	4-3P-bmo-miR-2859	CAACUAUUGAUCGGGCAG	Liu S.,et al, 2010	4.51588	8.40854	3.19294	8.52235	10.1734	6.05754	14.3383	6.14968	4.48502	4.04253	7.78924	7.516	7.4418	9.41303	8.09826	8.33221	118.477	7.4048	2.7427
1407	4-3P-bmo-miR-79	AUAAAGCUAGAUUACCAAAGCA	Liu S.,et al, 2010	15.0552	12.8969	10.1813	12.6303	17.9374	29.3919	48.0385	11.5905	15.4383	5.16072	17.2134	8.46781	7.52763	0.63084	5.89697	17.671	235.729	14.733	11.0993
1408	4-3P-bmo-miR-iab-4*	CGGUAUACCUUCAGUAUACGU	Liu S.,et al, 2010	12.2486	8.68688	0.0101527	3.58918	62.0997	7.91136	5.27556	9.98714	4.7352	242.863	1.00922	0.00421209	10.2794	36.9491	7.50136	9.75631	422.906	26.4317	59.8527
1409	4-5P-bmo-let-7a	UGAGGUAGUAGGUUGUAUAG	Liu S.,et al, 2010	6.84227	8.52405	6.45225	7.77387	8.45331	7.86989	9.38825	6.1865	8.37472	6.28708	15.8031	4.95429	7.5813	11.5029	7.8292	15.994	139.817	8.73856	3.1664
1410	4-5P-bmo-miR-10	UACCCUGUAGAUCCGAAUUUGU	Liu S.,et al, 2010	14.0726	16.9406	23.7859	16.8629	21.5817	12.3971	17.1836	24.6023	18.6784	29.2787	24.6101	21.8612	26.8823	24.3688	28.7521	13.4269	335.285	20.9553	5.43016
1411	4-5P-bmo-miR-12	UGAGUAUUACUUCAGGUACUG	Liu S.,et al, 2010	8.30662	8.64626	5.73738	9.21131	10.3472	4.82047	11.0364	5.21904	8.57944	6.44505	9.73414	4.09885	3.97828	7.60039	9.22642	13.3249	126.312	7.89451	2.66665
1412	4-5P-bmo-miR-216	UAAUCUCAUUUGGUAACUGUG	Liu S.,et al, 2010	6.09884	8.83209	5.34695	9.03374	9.24463	4.90283	9.84775	4.78716	9.77148	4.62483	9.37828	2.73197	1.918	20.1538	7.64014	17.3265	131.639	8.22744	4.84744
1413	4-5P-bmo-miR-263a	AAUGGCACUGGAAGAAUUCACGGG	Liu S.,et al, 2010	2.95242	11.8929	0.00989549	6.47015	6.86702	2.6614	10.8544	2.87767	0.0181063	0.738189	7.81728	0.00303922	1.83227	0.0301099	0.0332626	10.4896	65.5478	4.09674	4.3118
1414	4-5P-bmo-miR-274	UUUGUGACCGUCACUAACGGGCA	Liu S.,et al, 2010	4.0528	3.6879	7.87341	5.79892	5.89816	5.12624	9.6404	1.88207	1.30624	3.42305	9.31441	0.0570975	1.71579	0.026991	5.95407	7.45837	73.2159	4.57599	3.08072
1415	4-5P-bmo-miR-2745*	GGCCCGAAAUUCCGAAUUUUA	Liu S.,et al, 2010	3.76154	4.3006	1.27606	0.0548308	3.36995	2.731	10.5833	0.00234729	3.66648	0.00191613	4.7256	0.0336645	0.820049	9.47998	7.77609	4.77472	57.3581	3.58488	3.35716
1416	4-5P-bmo-miR-2773	UCUGAUCCAGUAGAACCUCAGCA	Liu S.,et al, 2010	0.23562	9.65122	7.38442	1.11235	9.16328	0.61958	11.6698	2.7034	1.29294	3.46602	6.57509	0.00845114	2.63167	3.146	0.938817	12.1945	72.7931	4.54957	4.23446
1417	4-5P-bmo-miR-2793	UGCGUAAUCGUGUUCCGCUUU	Liu S.,et al, 2010	2.88128	8.35644	2.5926	0.110736	1.183	0.695646	10.7573	1.4201	0.446791	2.95583	6.98516	1.71848	2.29176	7.70247	1.29395	11.5802	62.9717	3.93573	3.80948
1418	4-5P-bmo-miR-2802-5p	CCCUGUUGUAGCCUUAACAUUG	Liu S.,et al, 2010	10.8888	8.58068	12.9204	9.65247	12.8359	7.44928	27.4252	4.03817	9.26198	7.88173	10.8762	11.2209	5.12839	7.1767	8.41291	7.90561	161.655	10.1035	5.23392
1419	4-5P-bmo-mir-2807a*	UAUGGAGUUGGAACGUUUGCCU	Liu S.,et al, 2010	10.3039	1.14161	1.8399	8.77891	2.31337	2.63228	173.171	5.9699	7.06198	8.64938	0.0068278	1.14396	7.60514	5.30415	2.0302	8.87205	246.825	15.4266	42.199
1420	4-5P-bmo-miR-2815a	AACGGCCGUCUGGUGUAGUGGUU	Liu S.,et al, 2010	8.95808	8.03622	8.19201	7.04382	3.70123	0.0100174	12.0136	0.266336	0.0160764	2.66738	9.21426	1.92673	0.884463	7.83457	8.28828	10.4506	89.5037	5.59398	4.12126
1421	4-5P-bmo-miR-282	UAGCCUCUCCUUGGCUUUGUCU	Liu S.,et al, 2010	10.3956	9.17959	8.77075	8.3629	2.65383	3.36801	8.18442	2.32545	5.75872	5.37986	11.6291	5.24462	3.71973	12.0234	12.4188	11.1855	120.6	7.53751	3.49797
1422	4-5P-bmo-miR-2829	AUAUCACGUCGGGGUCACCA	Liu S.,et al, 2010	7.64603	9.48966	11.1059	3.92669	4.24521	3.29191	8.73781	0.00249319	3.88001	5.22429	7.30226	2.85282	5.96091	6.95671	6.76269	6.32102	93.7064	5.85665	2.79409
1423	4-5P-bmo-miR-2844	AUACGCUAGUACAUCGUCGUA	Liu S.,et al, 2010	768.264	276.155	319.023	193.971	435.124	752.299	1091.9	517.919	443.915	147.468	604.2	116.812	276.288	48.8301	43.9733	185.596	6221.74	388.858	296.074
1424	4-5P-bmo-miR-2850b	AGUGAAAUUAAGAGACGUGUGCA	Liu S.,et al, 2010	4.49348	2.57098	3.65656	3.91933	2.22007	0.0647447	11.1295	0.20714	3.19225	0.0425391	9.04234	1.96295	2.10489	3.45168	1.65543	7.56593	57.2798	3.57999	3.17753
1425	4-5P-bmo-miR-2853	GUCACGGGUCGGCCUGGCAUU	Liu S.,et al, 2010	6.96463	5.25623	6.5836	2.91531	4.71201	0.775029	9.71434	0.138908	7.40471	3.9959	8.74001	3.69636	3.61248	3.58617	4.0196	9.91066	82.026	5.12662	2.89585
1426	4-5P-bmo-miR-2854	UCUUUCAAAACUGCAGGACGGCCU	Liu S.,et al, 2010	8.88948	7.72633	11.5856	5.99747	9.25744	7.85604	11.3091	1.28818	7.3686	3.03067	4.18526	7.39488	4.92275	9.71189	5.9519	11.7028	118.178	7.38615	3.05091
1427	4-5P-bmo-miR-2858*	UGCGGAACUAAUACCAUGUGUCGGCA	Liu S.,et al, 2010	2.48054	5.68449	5.2571	4.69626	4.71359	2.27724	11.7552	0.678922	4.70144	2.90537	6.5383	2.76129	4.13303	0.0260113	5.58766	11.8239	76.0204	4.75127	3.28677
1428	4-5P-bmo-miR-305	AUUGUACUUCAUCAGGUGCUCUGG	Liu S.,et al, 2010	3.13228	3.18814	9.78468	4.27341	4.24006	7.04246	11.7171	0.0024578	1.65109	1.8937	4.71436	1.2414	7.03185	3.70402	9.09035	8.18736	80.8948	5.05592	3.3937
1429	4-5P-bmo-miR-34	UGGCAGUGUGGUUAGCUGGUU	Liu S.,et al, 2010	0.0026064	5.5395	6.14925	5.20817	4.56738	0.721869	12.7976	1.05365	3.40462	0.296866	4.01217	3.47033	3.19753	1.21038	2.81523	6.95125	61.3984	3.8374	3.20459
1430	4-5P-bmo-miR-71	UGAAAGACAUGGGUAGUGAGAU	Liu S.,et al, 2010	10.6056	26.7143	9.45886	26.3601	1.17112	2.87537	0.628177	4.22222	0.0155508	7.41577	0.667841	0.458864	4.09126	6.05065	2.13844	11.9215	114.796	7.17473	8.44744
1431	4-5P-bmo-miR-929	AAUUGACUCUAGUAGGGAGU	Liu S.,et al, 2010	2.24784	8.93849	1.58775	0.0465996	0.0132222	1.60287	6.79769	3.31275	1.70789	0.670739	4.83232	3.17552	4.55225	2.85029	7.70097	5.5538	55.591	3.47444	2.70649
1432	bmo-miR-P001-3p	ACGACUCUUAUCUUGCACGUGUUGU	present study	3.49462	10.3894	11.8707	4.12687	2.41002	3.79879	12.8725	8.13971	4.10941	12.094	3.29967	2.97416	2.02687	9.42392	6.65357	8.89628	106.58	6.66128	3.82576
1433	bmo-miR-P001-5p	UUUAUUGCAAGGUAUCGUGGUG	present study	463.048	78.7686	154.017	91.4867	122.001	139.27	162.998	49.1858	101.623	70.844	72.4354	84.0417	58.4737	49.2562	62.9693	39.69	1800.11	112.507	100.828
1434	bmo-miR-P001-5p	UUUAUUGCAAGGUAUCGUGGUG	present study	72.4961	14.2925	32.4232	32.2004	35.6435	67.5313	110.567	52.6226	55.3918	35.0563	36.3796	34.6555	32.1609	10.0442	11.2407	33.3397	666.045	41.6278	25.615
1435	bmo-miR-P001-5p	UUUAUUGCAAGGUAUCGUGGUG	present study	4.69848	17.1775	16.3127	13	21.2718	19.4882	13.3822	19.2772	10.7291	15.942	2.3833	2.48042	11.8069	20.018	6.44283	10.4142	204.825	12.8015	6.2414
1436	bmo-miR-P002-3p	GGGAGGAAAUGUCCAACUUU	present study	6.69654	8.59499	6.68517	4.01437	20.1586	13.7594	5.72467	18.6151	10.5499	14.9928	3.68837	4.12149	12.4631	11.4885	13.7281	6.38324	161.664	10.104	5.19131
1437	bmo-miR-P002-5p	AGUAGGACAUCUCAUCUCGC	present study	3.36781	8.07907	7.14141	5.34061	3.39613	6.97877	15.3957	2.27085	2.4687	1.96515	6.09985	5.35895	7.6043	8.20906	11.2022	13.5314	108.41	6.77562	3.94712
1438	bmo-miR-P003-3p	AACUCCGUAGGCUUGGCAAGUUUU	present study	9.5269	6.56495	5.76832	6.59588	8.38234	3.66521	6.09579	7.62683	4.75492	13.2216	10.8579	14.3578	8.15217	23.812	8.632	4.41277	142.427	8.90171	4.97146
1439	bmo-miR-P003-5p	GUUGUCAGAAGGUUACCUAGAUA	present study	12.3248	6.68674	4.81187	7.6129	6.60328	5.22855	3.64354	19.4549	2.23119	4.34492	3.98258	5.15091	5.54655	6.01483	4.77094	8.59159	107	6.6875	4.12017
1440	bmo-miR-P004-3p	UAAGUGCAGAGGUAGGUUAU	present study	8.40944	5.47583	7.98133	11.9852	6.93423	2.65169	6.04346	11.1425	4.55939	4.01749	2.50766	6.34019	6.5498	10.5277	0.358831	2.72747	98.2123	6.13827	3.32372
1441	bmo-miR-P004-5p	UAGUCGCUUUCUUUGGCAUGACG	present study	7.14648	7.08852	8.11654	11.9806	39.7632	87.4188	4.63264	22.6708	45.5781	38.3634	6.97216	0.230623	10.2101	107.83	25.7783	189.355	613.135	38.3209	50.6113
1442	bmo-miR-P005-3p	AGUCUUGGUAGCCUGCAACGCC	present study	14.2314	10.3717	10.0574	13.3642	3.65328	9.08026	13.2866	5.35277	6.91255	6.53664	14.7873	5.87191	3.82604	2.27778	4.39284	4.78949	128.792	8.04952	4.1621
1443	bmo-miR-P005-5p	CGCAGGUGAUAGAAGACGUU	present study	1028.44	524.759	624.345	325.744	801.069	1506.67	1752.47	695.304	899.903	267.905	860.714	1294.38	410.38	104.527	118.121	391.476	11606.2	725.388	484.474
1444	bmo-miR-P006-3p	UUACUGUAUUUCACACAUCU	present study	2.90537	20.952	17.1195	9.56311	6.8123	8.20634	5.85755	5.42889	4.42315	10.5899	8.08651	3.50268	1.94386	12.0053	13.7844	2.99915	134.18	8.38625	5.41914
1445	bmo-miR-P006-5p	AAAAUGUAGGUAUAGUAAUGGA	present study	13.8855	8.13789	8.68474	9.73926	17.3337	16.2696	12.1318	14.1556	13.7968	16.5321	11.3216	4.54911	9.98793	12.9366	15.8967	7.52692	192.886	12.0554	3.70341
1446	bmo-miR-P007-3p	CAUUAGUCUAUGCGAGCUUG	present study	6.63383	5.6702	3.15989	5.87201	6.31124	7.20376	9.32562	8.14057	1.33587	5.07651	2.17103	6.81419	5.84037	7.63251	5.18035	5.92749	92.2954	5.76846	2.10114
1447	bmo-miR-P007-5p	GAAGCUCUCACGGACUAAUCGGUA	present study	11.5784	12.3165	15.1369	13.7475	13.5107	7.33696	18.6053	14.9054	12.5663	15.7058	18.5155	25.1591	24.1437	11.4276	28.4823	2.33082	245.469	15.3418	6.59905
1448	bmo-miR-P008-3p	UUUUUUGUAGUUUUUGUGCGCG	present study	8.83051	5.98927	10.081	13.0685	6.55068	8.3826	7.09831	9.56556	6.56178	2.53845	3.59975	13.4805	2.0628	7.59541	8.32835	14.7924	128.526	8.03287	3.68059
1449	bmo-miR-P008-5p	UAAGGUUGCUGCGAGAGAAGUGUUGG	present study	9.21162	6.43155	2.59174	12.0874	3.70876	2.39627	6.87709	4.303	12.0604	0.876288	9.62502	3.61554	4.0489	6.82084	3.52546	7.99814	96.1779	6.01112	3.43957
1450	bmo-miR-P009-3p	UUUUGCAAUGUUUUGAUACUC	present study	18.036	14.3488	6.26329	8.96791	5.89803	8.83346	2.30077	4.88998	14.5727	11.8524	13.1795	11.3417	17.2893	13.3983	13.9448	3.45944	168.576	10.536	4.87696
1451	bmo-miR-P009-5p	GUGGUCAAGUACAGCUGUAUUUAA	present study	11.9586	9.35763	3.99542	14.7356	3.62073	16.0511	6.92117	6.27364	12.0182	6.39543	8.08704	19.4974	7.82371	7.1243	12.5613	16.8907	163.312	10.207	4.76581
1452	bmo-miR-P010-3p	UGUUUUGUUGGGAUGUAGUCGACGG	present study	19.3894	10.9923	16.4522	15.7025	17.2185	12.0189	7.51442	21.6705	16.6027	13.1732	19.7758	14.2915	23.1015	10.8773	19.8564	17.0361	255.673	15.9796	4.29336
1453	bmo-miR-P010-5p	UUGUUUCUAACUUCCUCAUUGAGA	present study	6.69425	6.7793	2.30637	3.44269	8.8816	0.991971	5.40886	15.6948	2.51725	1.87105	8.83762	2.20317	5.50739	0.297342	3.22804	6.80444	81.4661	5.09163	3.90326
1454	bmo-miR-P011-3p	AUACACUCAAAAGGUUCAAAGU	present study	3.60311	5.81177	12.2372	8.77275	1.72947	1.63834	16.8692	0.233744	8.70247	0.00196187	7.88318	0.529576	0.00185093	0.0299757	1.40932	7.8813	77.3352	4.83345	5.1136
1455	bmo-miR-P011-5p	AACCUUUUGAGCCUAUUGUAUU	present study	20.1509	14.6105	9.32664	18.6699	16.1417	28.836	34.0168	7.81573	26.9783	0.0020693	18.5533	35.3361	26.1152	12.459	11.4757	0.502329	280.99	17.5619	10.7099
1456	bmo-miR-P012-3p	AUACCACAGUCAGUACCUAAUC	present study	12.6612	12.1044	20.1659	12.5235	16.1476	24.4188	19.5444	11.9663	14.0776	13.0707	4.3864	28.7945	9.31058	14.829	24.3046	15.5356	253.841	15.8651	6.22553
1457	bmo-miR-P012-5p	CUAGGUACUGGCUUGUGGUAAA	present study	12.9262	11.0804	14.1794	14.1082	11.1652	5.7102	8.60182	15.1382	11.5308	11.5022	18.6815	20.0853	15.5325	9.8119	9.01508	10.2301	199.299	12.4562	3.73285
1458	bmo-miR-P013-3p	CGUUAUGAGUCGUCGCGUUA	present study	12.4951	8.68362	13.8666	9.1932	14.6302	9.38643	10.4441	12.0667	15.6244	14.1312	13.5277	26.9782	20.1016	13.6429	10.8158	17.5579	223.146	13.9466	4.6414
1459	bmo-miR-P013-5p	UGACCAGAGGACAAAUGUAUGUU	present study	225.945	128.396	112.265	111.532	177.503	225.93	257.628	142.183	160.556	54.2024	175.77	77.3768	68.8254	23.2672	34.3477	57.7876	2033.51	127.095	72.4182
1460	bmo-miR-P014-3p	GUUCUUGUUAGGAUUGGGAAUAG	present study	8.75858	7.9143	7.61557	5.47255	8.29875	4.90658	13.0578	2.37667	6.63558	1.84068	9.96032	4.6124	1.87069	9.35955	3.65595	16.6627	112.999	7.06242	4.0691
1461	bmo-miR-P014-5p	UUUCUCACUAGCCUAUAGACACAG	present study	17.2503	7.97122	12.7952	17.3497	6.61119	7.17022	7.81056	0.00246143	22.7648	0.00202405	20.0885	16.9202	41.0787	7.1586	39.5275	0.529297	225.03	14.0644	12.454
1462	bmo-miR-P015-3p	UACCACAGUCAGUACCUAACC	present study	12.8589	16.1226	19.8834	10.3796	4.74328	5.56543	9.98456	9.92055	7.61459	11.1171	12.8717	14.602	5.19186	6.45741	14.7541	7.56722	169.634	10.6021	4.36304
1463	bmo-miR-P015-3p	UACCACAGUCAGUACCUAACC	present study	10.8198	11.3799	9.49807	10.5174	7.8337	11.0979	9.09616	14.8683	11.975	9.62693	13.6427	11.2654	11.9606	8.0881	11.512	9.49715	172.679	10.7924	1.86927
1464	bmo-miR-P015-5p	CUAGGUACUGGCUAGUGGUAUA	present study	2.694	9.68449	4.92794	4.34175	2.70664	9.07942	6.02716	5.6196	3.21953	10.034	7.85173	3.33214	2.57183	6.22984	1.09869	3.46277	82.8816	5.1801	2.76814
1465	bmo-miR-P016-5p	CUAGGUACUGGCUUGUGGUAUAG	present study	9.60931	11.1691	7.11483	6.35904	8.07052	7.36289	3.89329	10.2635	3.85736	2.06248	1.40246	4.34376	4.59591	7.4833	5.77134	4.57747	97.9365	6.12103	2.82685
1466	bmo-miR-P017-3p	AUAAAUGUAUUUUCCAGGGUU	present study	2.98462	13.6104	6.72457	10.6039	18.2742	15.8101	13.5278	23.8052	13.4837	16.0037	9.45425	6.76575	15.4005	11.2872	9.63039	11.5589	198.925	12.4328	5.00814
1467	bmo-miR-P017-5p	CAAGGAAGAUAUUUGUAUGA	present study	11.3866	10.5317	11.5799	12.9378	4.26023	4.48775	8.46595	24.2987	6.01434	7.10088	10.6293	3.80334	16.6425	14.9688	9.3175	13.2498	169.675	10.6047	5.29491
1468	bmo-miR-P018-3p	AGAGGCUGAUCCAACUCCGUA	present study	6.89823	4.64734	7.20633	5.51178	4.21306	2.47216	2.2787	9.78173	14.8521	2.74392	13.1117	7.43322	11.107	3.31621	5.22728	3.77376	104.575	6.53591	3.86397
1469	bmo-miR-P018-5p	AUGGAGUUGGAUCAGUGUCCCU	present study	17.6858	5.75124	12.6009	9.52973	15.9552	8.69027	5.7798	15.6453	14.4364	11.8219	10.5827	6.08207	24.0919	4.99113	13.3526	7.35778	184.355	11.5222	5.25661
1470	bmo-miR-P019-3p	CGAUAUCGUUAUAAUGGCAG	present study	77.2325	67.9096	110.644	132.845	115.334	94.5532	78.5464	62.9665	57.4039	58.1039	214.96	333.263	87.6554	123.915	260.324	46.9517	1922.61	120.163	81.1466
1471	bmo-miR-P019-5p	AUCAAUGUCAAUGGCGAGUAUCU	present study	3.30526	13.932	14.1557	12.4713	12.6238	6.22505	4.55513	12.0446	1.24801	14.9203	0.755473	21.9248	11.8432	9.3338	2.8444	13.2684	155.451	9.7157	5.95271
1472	bmo-miR-P020-3p	AUAUGGGAGUUUAUGACUGAGG	present study	9.60272	6.47949	4.17997	4.06946	9.85479	2.6788	4.42081	20.7213	8.85937	3.09295	14.4612	6.31405	12.1122	6.43801	3.41018	7.9863	124.682	7.7926	4.8336
1473	bmo-miR-P020-5p	CGCGUCAUAAACUUCCCAU	present study	9.54119	3.98956	3.42662	6.2293	4.65024	5.60107	11.276	13.7688	4.13973	3.05517	4.43585	2.20717	7.65916	6.29983	3.13687	9.61943	99.036	6.18975	3.32624
1474	bmo-miR-P021-3p	CUCGGUGGAACAUCUUCCCUU	present study	10.664	4.43656	7.4073	6.29402	2.37572	1.36391	2.63765	19.6734	1.70892	9.61674	9.3989	8.5397	11.7816	8.09396	4.35607	6.10006	114.448	7.15303	4.67553
1475	bmo-miR-P021-5p	GGACCGUUGGUCUACCGAGC	present study	10.2695	5.66405	2.31527	0.814989	12.7797	2.98426	7.94063	7.80405	0.0392723	3.32636	4.18603	1.13815	10.939	4.50649	7.34315	8.36635	90.4172	5.65108	3.85201
1476	bmo-miR-P022-3p	UUUGUGUGUAUUGCAAAUCGCGCG	present study	7.30802	8.75161	9.21216	4.9654	11.4605	9.3466	4.48542	8.02732	4.46946	8.65033	1.7313	13.2824	3.20605	8.5264	9.78165	12.0128	125.217	7.82609	3.26602
1477	bmo-miR-P022-5p	CGCGUAGUAGAAUAACGAAAA	present study	1.10167	10.5139	0.755172	7.21845	2.37153	0.996614	8.21817	14.3581	3.38468	15.7406	9.87569	5.61592	4.79096	8.50064	2.61542	4.18851	100.246	6.26538	4.65154
1478	bmo-miR-P023-3p	CUCGGUGGAAGAUUUUCCCUU	present study	7.61265	8.45266	10.9068	9.80671	11.7405	9.38799	12.5892	16.5617	10.6861	12.6763	15.9308	8.30366	3.62989	8.54784	6.00386	9.16272	161.999	10.125	3.33576
1479	bmo-miR-P023-5p	GACCGUCGGUCUACCGAGCCA	present study	11.9522	10.5213	15.282	10.8101	15.3993	12.4247	18.1814	24.7686	26.6111	26.4977	18.4991	11.6497	16.0329	18.8826	11.6712	12.165	261.349	16.3343	5.51711
1480	bmo-miR-P024-3p	ACUACACUAGGGGGUCGCGG	present study	9.95215	8.14822	8.80887	10.3613	3.461	4.08506	9.77734	6.78572	11.7144	0.653177	7.69954	0.831571	1.62394	3.29143	4.22066	6.47441	97.8888	6.11805	3.58369
1481	bmo-miR-P024-5p	UACGUCCGUCUGGUGUAGUGGU	present study	32.457	11.9424	21.6197	22.3649	14.6296	18.3952	15.8336	16.442	18.9232	15.0836	23.4857	17.9849	13.1743	14.8986	24.1559	16.3974	297.788	18.6117	5.18538
1482	bmo-miR-P024-5p	UACGUCCGUCUGGUGUAGUGGU	present study	718.5	361.795	401.307	279.56	431.157	731.677	3106.86	496.866	1579.87	286.866	668.502	245.362	321.61	80.2772	77.1295	225.975	10013.3	625.832	752.446
1483	bmo-miR-P025-3p	GAUAUCGUUAUAAUGGCA	present study	11.994	7.27339	18.7581	8.07933	13.4887	15.8475	9.3247	12.161	13.7307	18.0103	15.5068	18.0314	15.9554	11.3605	19.9787	7.77327	217.274	13.5796	4.10721
1484	bmo-miR-P025-5p	AUCAAUGUCAAUGGCGAGUAUC	present study	7.13063	9.46005	9.13859	14.4898	5.57797	5.91408	5.14608	13.2506	0.674851	8.64877	1.218	4.62153	4.07348	8.19776	3.47323	5.40409	106.42	6.65122	3.80615
1485	bmo-miR-P026-3p	GAUGAUUGUAUUUCUGACUUGC	present study	0.298133	8.8167	16.7641	5.74353	6.54989	3.77266	8.35326	15.7171	2.37942	17.4528	1.27465	1.19187	10.8318	14.1788	10.9898	19.5071	143.822	8.98885	6.35594
1486	bmo-miR-P026-5p	GUUGAGACAUAAAUUGGCUG	present study	11.6689	12.7134	327.901	5.57015	7.15542	5.50491	6.82224	11.2762	3.90923	45.0631	13.8025	19.1263	23.0972	5.71586	15.0107	2.46565	516.803	32.3002	79.5027
1487	bmo-miR-P027-3p	GUUGACUCCAUCAGGGGAGC	present study	9.77287	22.403	3.34636	17.0428	15.6455	11.4849	10.7672	10.3235	12.8523	10.1813	12.9186	18.2236	8.59106	20.9023	26.3035	18.4496	229.208	14.3255	5.91904
1488	bmo-miR-P027-5p	UCCCCUGAUGGGGUCGACGA	present study	4.10183	10.043	6.87486	7.04341	5.66853	4.70734	5.48358	7.57464	2.73312	4.533	1.58194	0.814372	7.46787	8.37809	2.38566	10.8182	90.2095	5.63809	2.91613
1489	bmo-miR-P028-3p	UACACAAGGGGGUUGC	present study	1.06566	10.1646	9.5363	3.51737	8.80919	3.53308	8.73292	16.7469	0.322248	13.4676	1.93551	0.12161	9.04777	10.1602	3.62581	3.77321	104.56	6.535	4.95978
1490	bmo-miR-P028-5p	AGCGGCCGUCUGGUGUA	present study	4.06481	6.40217	5.45449	0.0446558	4.13695	5.40474	6.54564	2.0395	8.97898	4.44129	6.06969	0.354386	6.77809	2.69783	4.88567	2.40622	70.7051	4.41907	2.42677
1491	bmo-miR-P029-3p	UAGUAGAAUUAGUAGAUUCGGUG	present study	1.8748	10.2168	10.9115	1.18702	10.1445	7.01137	15.1833	2.29142	3.92434	0.32688	2.82013	1.98811	5.87299	3.49545	10.7395	17.5305	105.519	6.59491	5.27329
1492	bmo-miR-P029-5p	UUCAGUGGAUUUAGUAGAUUUAGUGA	present study	6.02578	9.83629	3.65296	4.519	5.57313	3.44889	7.48507	2.57369	10.73	1.70046	8.45147	9.3689	13.0228	7.96111	4.69269	1.94213	100.984	6.31152	3.37699
1493	bmo-miR-P030-3p	UGAAAUAGCAGGUCAGGUGUUGAGGU	present study	92.0042	334.618	115.181	161.798	27.1678	37.2877	130.376	273.018	329.467	298.442	43.8383	19.4356	86.2961	63.5435	20.1224	89.5513	2122.15	132.634	113.108
1494	bmo-miR-P030-5p	UUUGAGUACACUCUGCUUUUCAUU	present study	7.13473	2.98156	6.21224	11.8467	5.44525	5.6311	8.51985	8.8024	0.0164223	1.19378	2.24777	0.0038079	8.46471	10.975	3.30867	8.42674	91.2107	5.70067	3.7482
1495	bmo-miR-P031-3p	UUGCAGGUCGAAUGUUCUGAAG	present study	6.06395	11.5354	11.6807	10.5892	10.18	11.049	7.21341	6.95147	13.2506	4.03575	5.7512	23.5557	3.06593	7.75421	7.45708	14.9001	155.034	9.6896	4.96132
1496	bmo-miR-P031-5p	UGAGAAUAAUUGCUGGGGCUAUG	present study	19.3079	12.4025	7.59102	12.5206	7.56357	9.37925	10.1234	13.4044	14.01	39.2483	11.8497	8.68434	3.69735	6.82829	4.05679	17.8748	198.542	12.4089	8.38037
1497	bmo-miR-P032-3p	UCUAGCAUUAGAGCCUGUCA	present study	11.4848	10.9551	12.5225	10.1881	14.4554	18.4962	10.4428	9.78138	14.3907	13.7214	14.6063	11.9438	8.7399	13.95	13.9767	15.9261	205.581	12.8488	2.55851
1498	bmo-miR-P032-5p	UGCGGGCUCUAAUGAGAAUGGCG	present study	10.6608	12.0464	10.3933	7.76536	9.33825	7.19698	7.16802	5.65149	9.53293	1.96625	8.12571	4.8559	4.39788	7.1789	7.97676	11.2459	125.501	7.8438	2.7121
1499	bmo-miR-P033-3p	UUCCACUGAUAACUACUUUUA	present study	15.5046	16.1618	13.6915	14.633	8.9487	11.07	9.94214	23.0327	22.2874	29.5709	18.5997	26.2817	26.0255	26.1206	10.3413	2.72612	274.938	17.1836	7.7139
1500	bmo-miR-P033-5p	CGAAGUAGGUAUCAGUGGAAUG	present study	9.62147	16.698	10.3472	16.9386	10.4255	21.3216	21.3696	7.14025	11.3977	7.10212	5.46726	9.28879	8.62282	12.3675	14.5911	24.6361	207.336	12.9585	5.7343
1501	bmo-miR-P033-5p	CGAAGUAGGUAUCAGUGGAAUG	present study	3.77216	13.1693	17.2009	4.53439	7.15519	4.34417	7.24	11.8377	4.75517	9.56551	2.96409	3.40907	9.20591	5.16105	6.10838	5.19111	115.614	7.22588	4.01213
1502	bmo-miR-P033-5p	CGAAGUAGGUAUCAGUGGAAUG	present study	12.9824	8.85999	5.58556	3.98755	13.4618	1.71009	8.77304	12.0891	10.3208	10.534	13.282	7.41677	14.3153	7.22026	8.00837	14.9467	153.494	9.59337	3.85037
1503	bmo-miR-P034-3p	CCUCUCUCAAUUGUCAAAGACU	present study	13.4956	9.44027	13.5995	14.2178	11.38	5.65287	5.82845	10.851	9.20826	7.84307	6.01715	25.45	8.19928	7.91784	11.2888	18.6659	179.056	11.191	5.18777
1504	bmo-miR-P034-5p	UUUGACAAUUGAGAGAGAGAG	present study	4.30153	5.43812	7.04395	4.7191	8.91935	3.80919	5.64432	19.9296	2.1496	3.36404	2.68596	5.83681	8.6468	4.42155	7.19636	7.06488	101.171	6.3232	4.13592
1505	bmo-miR-P035-3p	UUGUAUUUUCAAAUUCUGAAUU	present study	21.3935	92.3123	48.4776	101.569	32.9197	37.8163	47.5666	35.281	58.3177	21.1057	36.4043	47.3459	21.5671	45.6152	41.7753	90.8574	780.325	48.7703	25.258
1506	bmo-miR-P035-5p	CAGAAUUUGAAAAUACAAUA	present study	5.27995	57.4484	27.1018	57.4731	38.0591	37.123	53.5622	113.754	55.586	136.047	92.6974	42.112	73.277	54.9827	58.0613	56.0828	958.647	59.9155	32.0804
1507	bmo-miR-P036-3p	UUUUAAAAUUAAUGACAGUUGG	present study	16.4369	8.49877	4.16062	17.6341	15.582	9.35589	10.5135	12.6869	14.7356	20.7757	13.3887	11.287	23.5001	6.05475	13.8155	10.1524	208.578	13.0361	5.11018
1508	bmo-miR-P036-5p	ACUGUCAUUAAUUUUAAAAUA	present study	11.7618	11.9306	11.8218	14.6852	6.98771	5.41722	8.74716	10.1189	12.4639	3.71019	16.3192	12.7191	7.19491	5.365	4.95861	19.3883	163.589	10.2243	4.46334
1509	bmo-miR-P037-3p	UUCUCUGAAGUAACAUAACGGU	present study	16.2424	7.30543	4.53912	9.74364	12.5618	4.2316	6.18794	14.5909	17.6712	10.3567	10.0122	5.02213	14.9553	7.2353	9.00122	6.33355	155.99	9.7494	4.3278
1510	bmo-miR-P037-5p	CCGUUAUGUUACUUCAGAG	present study	0.0148885	8.80401	7.84027	16.1535	6.47203	10.1471	12.2862	16.3038	2.75305	18.7994	3.81389	7.61459	6.51991	16.9025	10.5115	3.90048	148.837	9.30232	5.56438
1511	bmo-miR-P038-3p	UGACGUCACGCGGUGCUCACG	present study	11.6892	22.8914	15.9808	20.9498	13.4457	13.8087	14.3946	14.3013	9.12649	12.0214	4.48896	7.83546	13.0401	23.6319	22.5273	17.3446	237.478	14.8424	5.53522
1512	bmo-miR-P038-5p	GUGAGUGCAGUGACGUCA	present study	13.0129	6.71282	4.74339	5.45689	4.95767	2.74349	2.81669	9.35733	4.18794	12.7195	15.5885	4.69914	12.9825	5.84885	8.57393	7.23843	121.64	7.6025	4.02141
1513	bmo-miR-P039-3p	UAGCGAGGUAUCGUGGUGGGA	present study	8.86985	8.21576	11.9115	4.4736	7.93243	3.02658	3.38283	10.385	6.0041	11.0363	10.7421	10.7509	11.4155	13.3314	5.98042	4.38458	131.843	8.24018	3.31552
1514	bmo-miR-P039-5p	UGACACGGCGACUCGCUCGCUUCU	present study	3.87963	12.912	8.18253	9.11101	10.5787	5.25321	15.9556	13.6865	4.30566	6.28192	14.7702	5.55853	3.5328	7.76893	6.74851	9.26163	137.787	8.61172	3.98139
1515	bmo-miR-P040-3p	CAUCUGUUGGCAAUAUGUAGUG	present study	60.5027	100.441	53.615	86.2131	67.6587	40.5905	66.1055	90.0755	87.7152	107.66	124.798	81.9611	75.0192	137.367	76.0436	224.529	1480.3	92.5185	43.2672
1516	bmo-miR-P040-5p	CUACAUAUUGCCAACAGAUGGC	present study	0.444028	10.6591	5.56291	9.31749	9.94196	5.06621	13.8583	18.1035	2.15252	19.824	2.3669	5.99198	5.73232	9.27055	0.0649909	5.05096	123.408	7.71298	5.81653
1517	bmo-miR-P041-3p	CUCCACUGAUAGCUACUUUUA	present study	10.366	8.34295	7.97069	6.08278	2.52909	4.98872	7.16826	4.55982	7.7759	3.71243	10.1961	6.14775	6.24856	3.86261	2.29505	8.60826	100.855	6.30344	2.51201
1518	bmo-miR-P042-3p	AGACGACAUGGUGUUGCUGAGCC	present study	12.3899	8.16202	2.74818	6.46604	4.09981	5.50542	5.75957	7.82074	4.41644	3.22351	7.57837	6.5761	2.36795	2.84087	7.81295	12.2076	99.9754	6.24847	3.06126
1519	bmo-miR-P042-5p	CUCAGCAAUGCCAGUGUCGGCUGC	present study	13.298	6.04699	15.2265	13.1289	7.55387	8.56416	15.1114	8.85797	8.17569	4.85801	12.727	19.8058	7.28143	8.30875	8.6322	15.4487	173.025	10.8141	4.19245
1520	bmo-miR-P043-3p	GAUAACCUAUAGAAUAUAUUU	present study	11.9939	12.265	28.1629	12.8162	19.8986	25.9555	14.6677	13.9178	18.1866	12.7352	19.0654	11.8289	9.82665	10.237	18.7471	23.1971	263.502	16.4688	5.64435
1521	bmo-miR-P043-5p	AAUAUACUCUAUAGGAUAACCU	present study	9.78477	6.79538	6.73451	6.67607	13.1797	2.2249	0.219584	13.248	0.128278	2.44038	4.67425	2.22023	4.03114	2.34743	6.00578	4.7371	85.4475	5.34047	4.02281
1522	bmo-miR-P044-3p	AUUUGGCUUAUGUUCAAGCGAUU	present study	4.51539	7.13808	7.54911	10.4662	9.85569	10.0088	5.4508	18.535	2.28618	2.44669	0.623479	2.88059	8.21817	6.99037	5.15249	12.5244	114.641	7.16508	4.52205
1523	bmo-miR-P044-5p	UCGCUGUACAAAAGUCAACAUUG	present study	10.0517	14.0008	10.8904	8.5047	7.30777	7.00123	9.77701	10.1953	10.1765	11.089	13.0949	8.41441	6.26069	9.82198	8.98779	5.57949	151.154	9.4471	2.28567
1524	bmo-miR-P045-3p	AGAAAUGUUAACUGCUGGUUGUAGU	present study	0.00274749	6.76503	11.5247	11.0418	7.43031	2.2896	8.82284	10.9865	0.471037	16.0695	3.73596	10.5637	3.91736	20.2866	1.9726	4.54117	120.422	7.52635	5.70718
1525	bmo-miR-P045-5p	UGGAUUUGUAGUGCCAUUUGG	present study	18.6343	11.9259	19.2666	12.126	20.0244	10.1399	13.1294	20.1527	16.5129	11.6433	21.318	17.8286	21.6352	9.00336	20.783	8.72411	252.848	15.803	4.70468
1526	bmo-miR-P046-3p	UUCCACUGAUAGCUACUUUUAA	present study	13.8664	17.2808	3.87723	6.93687	3.39162	0.80983	12.5662	4.179	10.3924	3.66227	14.2175	10.5114	3.11384	2.44867	6.02154	9.99693	123.272	7.70452	5.01838
1527	bmo-miR-P047-3p	AAUUCGGUUCUAGAGAGGUUU	present study	33.7	13.4264	17.5546	17.0579	18.9198	33.2135	49.4614	18.1582	18.9923	4.67351	12.9676	8.02243	12.3785	2.72142	2.54681	16.729	280.523	17.5327	12.3721
1528	bmo-miR-P047-5p	ACCCUGUAGAUCCGAAUUUG	present study	10.1498	8.11785	2.30299	8.25818	8.36286	5.08842	3.26597	8.85892	10.8711	12.9886	10.958	11.1556	10.0947	5.48916	7.74542	1.35149	125.059	7.81619	3.41732
1529	bmo-miR-P048-3p	UUCUCGUAGAAUUCUCGGC	present study	14.2581	9.74009	13.2072	14.7423	7.80595	6.85524	8.62644	9.30027	7.83596	4.93408	5.13302	21.7972	4.27319	8.07949	4.93437	15.2011	156.724	9.79525	4.829
1530	bmo-miR-P048-5p	UAGGGUUCUCGGAGGGUAUA	present study	7.34928	5.99058	10.0238	3.40283	7.05322	5.54174	3.37506	8.73115	6.80898	4.95747	5.55615	12.7898	10.887	4.87096	13.6173	7.61073	118.566	7.41038	3.08128
1531	bmo-miR-P049-3p	CUCGGUGGAAGAUCUUCCCUUUU	present study	0.304376	7.17385	12.9237	8.045	3.89229	8.26372	11.7092	16.5965	6.23508	12.1181	5.90382	16.7924	6.65797	14.0397	16.4393	1.52932	148.624	9.28902	5.26187
1532	bmo-miR-P049-5p	AGGACCGUCGGUCUACCGAGCAU	present study	5729.57	7608.67	8000.8	8165.01	8101.49	7012.35	11588	4806.5	7777.3	4312.73	6578.62	5251.9	7178.66	4831.97	4974.16	2870.26	104788	6549.25	2083.55
1533	bmo-miR-P050-3p	UAACGUUAACGUAUCGAGGGC	present study	10.4044	4.15713	18.6907	14.6217	12.0453	10.4738	4.95229	5.92115	11.2348	1.25923	10.9808	10.1542	18.3551	4.34575	16.5529	3.58157	157.731	9.85817	5.42966
1534	bmo-miR-P050-5p	UUACGAUAGUUGGCAAAAUU	present study	8.5194	9.13044	13.0321	9.64252	19.7788	13.7231	8.34277	5.71031	15.2707	4.54199	17.1005	9.13296	15.1927	6.24161	28.6946	11.0138	195.068	12.1918	6.14484
1535	bmo-miR-P051-3p	UCUCAUUGCUGCUACCAGGCU	present study	18.7016	8.91646	7.89178	8.10565	12.0474	13.1641	7.18931	17.2317	11.7781	15.0038	13.9353	34.6844	20.4926	10.3558	20.2726	13.034	232.805	14.5503	6.86052
1536	bmo-miR-P051-5p	UCUGAUCCAGUAGAACC	present study	10.2862	8.62259	5.68361	4.54865	6.31283	9.45492	7.43711	2.00265	10.4746	2.91105	5.74775	22.5441	10.1159	5.38309	9.26158	1.81914	122.606	7.66286	4.91301
1537	bmo-miR-P052-3p	UUUCGCCAGGUCCAGAGAUAAU	present study	7.68305	12.8271	11.896	5.47209	4.57067	4.41896	9.5357	12.4973	9.2812	0.630512	12.3146	7.62342	4.26089	4.26724	3.12275	13.7518	124.153	7.75959	4.08827
1538	bmo-miR-P052-5p	UAUCUCUGGACCUCGCUGGAAU	present study	16.5004	20.2329	41.2195	20.9896	18.3316	28.0783	16.7272	25.9967	14.8108	22.7744	5.07095	9.47894	19.2907	30.8166	27.8659	11.527	329.712	20.607	8.91338
1539	bmo-miR-P053-3p	AAGCGGAACACGAUUACG	present study	73.6484	29.2021	46.8181	45.6777	30.3684	67.1836	127.845	33.5301	55.3454	23.6872	43.4725	30.6693	31.2105	11.6847	24.3761	27.1582	701.877	43.8673	27.7696
1540	bmo-miR-P053-5p	UGCGUAAUCGUGUUCCGCUUUU	present study	12.798	9.81553	7.35839	9.27384	6.66362	6.34531	4.11791	7.44525	8.88873	3.10261	9.66054	6.57101	3.51452	17.488	8.94988	8.58025	130.573	8.16084	3.54771
1541	bmo-miR-P054-3p	AUAUGGGAGUUUAUGACUUA	present study	3.88674	12.8113	17.4199	19.2778	8.53244	9.63883	9.48187	3.79276	3.46268	2.33521	8.16883	0.00784988	0.370437	2.47638	12.5586	8.40314	122.625	7.66405	5.79249
1542	bmo-miR-P054-5p	CGUCAUAAACUUCCCAUAUGA	present study	11.2107	13.3289	5.45405	10.2411	10.0956	13.2032	9.008	9.21912	9.48596	9.37457	17.336	11.8159	11.7474	9.25738	13.9522	11.623	176.353	11.0221	2.6839
1543	bmo-miR-P055-3p	UCGGUGGGAUCUUCGUCCGUUUG	present study	14.1441	9.89539	8.98841	5.14233	14.1819	5.89881	7.66463	14.1361	6.054	4.10264	14.9028	6.95273	15.0963	6.5937	13.9913	1.27204	149.017	9.31358	4.50549
1544	bmo-miR-P055-5p	CCGGACGAACUUCCCAGCUCGGCCG	present study	10.9	13.4881	6.70979	13.3255	7.98842	5.4111	7.09696	2.38904	11.6624	2.46768	10.8295	6.90563	2.7896	6.2734	5.25356	6.06803	119.559	7.47242	3.6307
1545	bmo-miR-P056-3p	AGUUGCUGGAGGUGAUC	present study	10.9688	10.7861	18.5808	10.304	11.8381	14.1237	10.7937	10.8957	6.60984	9.57781	1.6249	26.3693	4.93122	9.08009	9.95088	8.38258	174.818	10.9261	5.55156
1546	bmo-miR-P057-3p	UGUUUGUGUUUGUGAUG	present study	13.7474	10.2278	15.1067	8.36519	8.20394	10.9587	8.53546	8.85829	4.55427	8.88303	2.44905	26.511	5.9972	4.86011	7.32447	12.4	156.983	9.81142	5.57234
1547	bmo-miR-P058-3p	ACCUUGGGUUGGGUUG	present study	10.7858	11.1816	13.4945	9.84945	13.7479	15.1301	11.9483	12.9829	5.83221	6.72697	3.46544	22.6841	6.44711	10.5186	15.4682	11.0445	181.308	11.3317	4.57883
1548	bmo-miR-P059-3p	AACGGCCGUCUGGUGUAGUGGUU	present study	10.1292	5.41781	0.00930932	9.67001	6.6171	5.40428	3.45932	8.52141	11.2738	7.38722	17.1439	3.01027	12.0306	5.19823	6.3965	10.1654	121.834	7.61465	4.13088
1549	bmo-miR-P060-3p	UCUCCUGGAGAAGUAAUAACU	present study	5.23094	11.4819	6.74161	6.80824	6.08553	11.7272	18.5707	3.00291	10.7999	4.04442	2.32224	6.80048	3.58655	14.0182	0.731177	11.3302	123.282	7.70515	4.84739
1550	bmo-miR-P061-3p	ACCGUGGUCUGUUGCAGGCAA	present study	10.0336	10.8256	14.9325	4.8582	10.8301	8.96704	14.7217	8.08078	5.23076	7.56786	8.17937	3.40061	7.26154	14.3999	7.97459	10.9305	148.195	9.26216	3.44313
1551	bmo-miR-P062-3p	GGCAAUUCGAUCGUCUGAAC	present study	4.9453	10.3785	4.16741	4.20261	1.48569	5.38268	13.2786	0.00236528	3.46243	0.244813	2.94733	7.6007	4.12636	0.0275224	0.272971	6.21519	68.7405	4.29628	3.77367
1552	bmo-miR-P063-3p	UCUAACAUCUGACGCGUCUGAGU	present study	223.059	298.446	305.003	109.186	132.123	190.164	347.557	321.174	310.52	481.041	283.345	131.477	488.166	205.968	209.611	132.06	4168.9	260.556	116.22
1553	bmo-miR-P064-3p	UAGAAUUGCAGCAACUGUAUU	present study	4.58545	7.02556	9.97345	6.94126	4.05942	4.85067	14.0063	4.88196	6.70504	0.00196879	0.00672248	2.58955	4.10429	4.00955	4.26589	10.5037	88.5108	5.53192	3.66542
1554	bmo-miR-P065-3p	GCCGAUCGGCGGCACCACGC	present study	1.34997	7.4438	13.1641	6.10036	6.0549	8.65716	16.7445	8.45467	4.46534	3.68197	2.69701	4.77896	4.73254	9.48813	9.06462	17.2684	124.146	7.75915	4.64996
1555	bmo-miR-P066-3p	GGGUAGACUGAAGACUGCGG	present study	6.7523	10.9673	9.42147	0.300043	10.7057	0.788436	15.8147	14.6878	0.0154073	9.37225	0.00636122	6.16957	12.832	12.8405	4.17886	9.89192	124.745	7.79654	5.37883
1556	bmo-miR-P067-3p	GCAUGCUGCGGUAAGAUUUG	present study	2.38683	11.8266	11.5271	2.48039	16.2386	10.2629	11.7288	16.6691	5.55175	12.1106	1.34016	2.7493	16.5128	16.4641	10.6265	12.8561	161.332	10.0832	5.48377
1557	bmo-miR-P069-3p	UAGAGUGAAUAGAGCGACCG	present study	0.00250092	13.4389	10.6836	0.0520238	7.51414	0.708382	12.0972	15.9994	0.0172007	10.5842	0.0460406	0.880969	6.1194	9.82639	0.0113481	7.41498	95.3967	5.9623	5.6982
1558	bmo-miR-P070-3p	UUAGGACGGUAGUCGGUAAUGAUG	present study	153.513	127.034	102.171	64.7766	142.927	214.121	217.173	223.425	181.503	112.15	205.881	60.9035	115.505	64.4833	17.0509	47.5264	2050.14	128.134	66.6687
1559	bmo-miR-P072-3p	GCAACGAGCACGAACGACGAG	present study	1093.57	1484.68	1737.7	1368.1	2148.96	1535.28	835.858	2083.63	2090.68	2343.68	1972.14	2257.47	2348.97	2207.86	1650.57	1712.2	28871.4	1804.46	455.133
1560	bmo-miR-P073-3p	UCUUUUCGGGAUAUUGUAUGAUG	present study	97.9815	27.61	40.2749	25.6766	57.5073	48.1359	41.1824	12.3017	36.1591	16.9594	23.8226	41.3852	49.6837	18.2697	34.1317	1.97661	573.058	35.8161	22.267
1561	bmo-miR-P074-3p	AUCUUGUAAGUAGGUAGGUA	present study	2.43893	8.31794	6.77216	0.0463937	3.42198	8.51422	6.40801	8.36315	2.41908	7.42063	0.00667764	0.307687	9.0675	133.193	3.00764	1.05151	200.757	12.5473	32.3431
1562	bmo-miR-P075-3p	UGGUAAAAUUGCGGACGUUACU	present study	8.02462	11.9758	12.7625	5.48735	10.0259	5.93007	10.6218	0.00253137	9.17368	0.544795	14.4637	10.3824	21.9361	8.8719	18.2631	0.0108392	148.477	9.27982	6.14472
1563	bmo-miR-P076-3p	UUUGUCGGAAAUCGAGAUAA	present study	61.1043	77.3058	98.7586	92.7647	51.038	33.845	36.8289	26.5239	34.1003	25.9522	51.6112	53.2635	98.1482	78.5933	112.145	31.9032	963.887	60.2429	28.9284
1564	bmo-miR-P077-3p	UUGUGUCCGGGCUGACCGCA	present study	12.6818	10.58	10.4226	11.0801	6.95157	10.1711	3.43198	6.52936	9.63477	1.38804	10.7845	11.0353	17.7886	1.57062	19.4444	4.65668	148.151	9.25947	5.09939
1565	bmo-miR-P078-3p	UACAAUAUUGGGUUAACUUU	present study	9.85775	13.4116	10.9587	11.8877	15.6469	10.5931	3.86146	10.1081	18.7513	7.85326	10.9982	15.2163	25.0904	365.683	23.7547	9.93955	563.612	35.2258	88.2955
1566	bmo-miR-P079-3p	GGGACCAGAUAACGUGGCGU	present study	10.8868	11.3726	15.66	14.6934	13.0045	17.2679	5.79226	15.1564	18.1072	16.0124	15.874	8.30864	22.1865	11.7807	20.0897	5.39978	221.593	13.8495	4.75856
1567	bmo-miR-P080-3p	CGAAUAUCUGCGCGCAUGUGA	present study	12.5509	8.84043	15.9085	9.40019	9.3867	8.47527	2.22774	10.5589	13.8839	16.3974	8.7832	5.41463	22.0072	6.2341	18.4424	7.8839	176.395	11.0247	5.17924
1568	bmo-miR-P083-3p	CAGGCUUGAGUGAACGGUAU	present study	24.3632	8.07156	9.96102	9.29587	15.0783	11.5137	13.3381	14.5169	13.4011	13.3835	27.4395	9.04951	0.00204096	7.15702	12.7132	12.466	201.75	12.6094	6.3809
1569	bmo-miR-P084-3p	UGCGCAACUCGGCCAAGUCC	present study	0.093251	4.27144	4.00132	0.0500978	0.925021	8.32727	10.2314	6.80591	0.0168369	16.1237	0.312902	0.327423	8.4467	11.8302	4.57385	0.00973406	76.3471	4.77169	5.05677
1570	bmo-miR-P086-3p	UGAUAUGCUAAUAUUCCGUAUUCA	present study	6.22822	8.1463	8.1658	11.5455	8.37878	9.43857	7.09712	8.80228	11.3108	8.75999	9.12991	11.0277	13.9883	12.0904	14.5719	9.82632	158.508	9.90674	2.3432
1571	bmo-miR-P087-3p	UGUGGUUCAGUCGGUCACGGUA	present study	8.2692	10.1988	13.6168	14.1417	11.304	17.8548	10.5007	3.5514	9.8541	7.9285	11.2313	6.52513	11.3189	8.28288	6.84983	7.84482	159.273	9.95456	3.4218
1572	bmo-miR-P088-3p	GAACUCGAUUUUUAUUUUGU	present study	1997.11	240.602	251.782	170.779	366.804	549.016	773.429	322.323	532.196	308.508	442.556	259.677	174.696	66.5361	86.3064	96.7687	6639.09	414.943	463.002
1573	bmo-miR-P090-3p	AAAGUUCCAACUGCAUACAAAU	present study	136.826	28.4219	49.0395	51.7828	80.293	184.236	200.854	132.361	109.697	90.4271	98.6583	75.42	63.0999	21.9442	12.9472	48.6329	1384.64	86.54	55.1774
1574	bmo-miR-P091-3p	CACGUUCGAACUCCAUACAAAU	present study	147.505	112.057	197.309	191.072	203.341	131.11	75.2765	68.4421	58.6571	49.3442	157.91	208.788	136.676	36.2529	312.343	54.8143	2140.9	133.806	76.218
1575	bmo-miR-P092-3p	UUCUUUGCUUACAAUCUUGC	present study	8.38824	10.8315	7.24394	9.14473	4.13774	15.4737	4.84579	2.88666	9.22482	5.15447	9.99374	2.32148	5.79114	8.1495	14.399	11.1383	129.125	8.0703	3.81536
1576	bmo-miR-P093-3p	UGCGUGCCACUGUGACGUCA	present study	5.18336	8.90837	8.07564	9.9933	2.45048	6.1508	7.33129	0.00246704	3.80165	0.410975	14.9383	2.68019	0.531812	4.40726	7.20794	5.15464	87.2285	5.45178	3.971
1577	bmo-miR-P094-3p	UAUUGCGCUGCGUCGAUACG	present study	3227.11	141.98	176.007	77.0658	426.045	670.622	1244.36	1129.93	754.968	3776.98	389.536	101.066	319.952	126.628	118.295	51.6714	12732.2	795.763	1123.34
1578	bmo-miR-P095-3p	AUCCUUAGAAUCGUUCUUCUUCGG	present study	5.98282	9.58761	13.027	14.67	3.19192	9.84202	9.36569	2.17467	9.48786	2.20696	12.8303	0.803828	1.63959	2.31002	9.24017	15.429	121.789	7.61184	5.0113
1579	bmo-miR-P096-3p	UUCGAACUGCAUACAAAUUU	present study	9.19298	9.97338	12.896	19.1176	13.7881	26.4002	23.5534	5.81905	19.7682	5.31482	12.1033	1.68423	5.58987	3.35257	10.2873	19.7686	198.61	12.4131	7.45468
1580	bmo-miR-P097-3p	AUAAAAAUGGCUAUCUCCUC	present study	8.0616	10.7521	4.26101	9.37464	6.68718	11.6632	9.25281	4.58364	10.5539	2.52797	8.70452	0.821442	0.00200211	2.06522	4.32979	14.1747	107.816	6.73848	4.20832
1581	bmo-miR-P098-3p	UAAGGCCCUGCCGCGGGAGC	present study	3.19605	6.87099	3.02868	9.21548	2.6529	3.25782	10.7107	0.178963	4.96685	0.412588	8.29986	1.83496	0.0019541	7.05818	4.05388	12.3586	78.0985	4.88116	3.81922
1582	bmo-miR-P099-3p	UGCAGUGCAGAACGAGGCUAA	present study	19.8168	13.7939	17.7837	17.6809	19.7147	54.1272	69.1361	11.1219	28.631	7.95159	26.499	11.3476	8.26831	7.17132	6.82837	23.2803	343.153	21.4471	17.3137
1583	bmo-miR-P1000-5p	UGAACACAGAGCUAGUGCGU	present study	13.5645	8.45289	3.09035	8.32529	14.9487	0.0440807	5.38418	11.4014	12.4566	11.6409	11.7831	3.00382	16.0246	1.49596	3.71036	5.8084	131.135	8.19595	5.0797
1584	bmo-miR-P1001-5p	UGAACAGAAAAUGAAAAGACGUCA	present study	6.38022	6.23785	5.13799	10.3503	2.66314	1.973	6.44879	7.06115	7.08799	0.372887	8.82308	6.08161	2.93575	5.15643	3.41649	4.52176	84.6484	5.29053	2.58561
1585	bmo-miR-P1002-5p	UGAAGACCGUGAAGACAAGCU	present study	18.604	34.2666	34.226	28.2917	16.1166	20.1211	11.4395	16.755	11.2611	17.8066	10.3491	7.78852	12.9072	23.126	20.3647	21.8753	305.299	19.0812	7.95481
1586	bmo-miR-P1003-5p	UGAAGACCGUGAAGACAAGCUU	present study	3.11139	12.1508	8.06956	7.59497	7.85531	12.5582	7.61379	13.0011	2.35095	11.4433	0.349199	1.62897	10.7118	12.068	11.0838	12.2754	133.867	8.36666	4.31808
1587	bmo-miR-P100-3p	UAAAUUUUUUGUUCUGAUUC	present study	996.154	395.731	625.733	365.265	738.101	1269.37	1526.81	565.024	693.816	155.133	800.777	1494.37	368.005	74.8437	86.123	390.109	10545.4	659.085	462.64
1588	bmo-miR-P1004-5p	UGAAGAUGCACCAGAUGUUGAGAG	present study	10.8547	9.21649	10.2008	8.32952	6.27295	3.86347	4.25276	13.3556	3.11141	2.41121	2.58495	10.2476	6.43863	8.86787	2.9527	18.1745	121.135	7.57095	4.44334
1589	bmo-miR-P1005-5p	UGAAGUGAAGACUUUGCUGAGGA	present study	23.6338	14.7546	15.4947	13.0695	14.2018	19.8128	14.0144	7.27527	18.0708	15.6276	14.1334	14.8483	17.6348	17.0125	16.3262	0.0112103	235.922	14.7451	5.22807
1590	bmo-miR-P1006-5p	UGAAUUGAAACGUUGCCUGUCCU	present study	0.0024574	16.4226	0.00945947	0.052623	2.75958	0.00989688	12.791	15.6003	0.618194	8.9376	1.39446	2.46192	5.65026	9.17638	3.27513	2.8555	82.0175	5.12609	5.69885
1591	bmo-miR-P1007-5p	UGACGCCGUGCUGUGACAAAU	present study	13.6368	10.3194	16.8566	1.34687	8.60916	7.45141	4.34341	6.00097	7.31635	8.96153	10.7149	5.06487	12.2518	6.98459	13.5381	5.42421	138.821	8.67631	4.03624
1592	bmo-miR-P1008-5p	UGAGAUAAGAGGUGUUUUUGUAC	present study	12.0339	7.85904	9.52238	11.8051	9.27426	10.8681	6.54328	9.58973	8.49748	8.68701	16.5347	0.569933	13.4305	5.81016	14.6743	14.009	159.709	9.98181	3.9026
1593	bmo-miR-P1009-5p	UGAGGUAUACAAUGUCG	present study	18.8748	8.67206	7.98023	11.2232	16.5665	8.26835	7.89545	15.3849	13.1863	4.21532	17.4897	38.6188	18.4776	6.12219	12.9301	7.16088	213.066	13.3166	8.21357
1594	bmo-miR-P1010-5p	UGAUACGGCGACUCGUUCGCUUCU	present study	14.0576	12.4405	1.70794	7.66144	7.15599	10.3214	6.76906	10.5861	11.2334	15.293	5.82212	683.894	6.4352	9.18416	5.58752	7.10963	815.259	50.9537	168.82
1595	bmo-miR-P1011-5p	UGAUAGUACUAUGGUAGAAUCU	present study	6.12455	6.23014	10.703	6.68418	10.3871	10.8669	16.4979	11.4971	4.45276	13.8476	3.55282	12.4743	11.7047	17.6982	20.4604	23.3111	186.493	11.6558	5.68188
1596	bmo-miR-P1012-5p	UGAUGAUGGUAACUCGGUCUUUAG	present study	10.7433	8.10325	6.57566	6.55672	8.17333	13.9035	9.89389	3.32165	15.1701	0.00197422	13.9426	21.131	25.1563	3.13117	16.2987	0.0106927	162.114	10.1321	7.17926
1597	bmo-miR-P1013-5p	UGAUUGACUGCAGGUUU	present study	8.20069	9.59804	2.97299	12.8007	1.23313	1.47993	7.23529	1.11794	4.11395	0.00187046	4.21906	1.41177	3.76445	3.2273	0.49122	7.45857	69.327	4.33293	3.70737
1598	bmo-miR-P101-3p	UCCAAUAUGGUAUAGGAGGAAG	present study	27.0226	26.0327	42.4394	43.2542	335.204	426.529	13.9944	306.129	416.25	295.119	13.2592	2.91642	235.262	621.752	371.07	1881.1	5057.34	316.084	459.96
1599	bmo-miR-P1014-5p	UGCAGGUCCUGCAUAGGCAUAU	present study	49.1623	10.1848	28.4249	24.8139	32.4299	79.5066	185.883	30.1335	57.7796	38.9625	19.7436	4.31215	44.0275	19.3566	10.0699	30.2564	665.047	41.5654	42.9959
1600	bmo-miR-P1015-5p	UGCAGGUGUUGGUGUUGGUA	present study	4.09382	3.86784	6.71682	14.2543	3.91874	1.37631	6.12553	1.09689	5.25163	0.00193479	7.95349	4.07237	1.67639	5.19579	5.11638	9.18916	79.9074	4.99421	3.50968
1601	bmo-miR-P1016-5p	UGCCGGUGUUGGUAUAGGUGCU	present study	8.77468	8.2556	9.24728	9.78907	7.57014	5.23714	8.77875	5.05268	2.19477	2.73825	0.36866	1.64814	3.66819	3.84941	1.17932	13.3773	91.7293	5.73308	3.75686
1602	bmo-miR-P1017-5p	UGCGUUUACGGGAAUU	present study	21.5441	11.184	12.0521	6.17166	8.55619	8.48651	19.7577	13.4907	15.5005	15.3742	24.1664	22.6962	18.0848	12.0495	10.5945	4.40416	224.113	14.0071	5.94784
1603	bmo-miR-P1018-5p	UGCUGUACUUGGAGAUG	present study	12.6736	12.3819	15.5011	17.1489	15.214	14.0553	11.2042	15.3298	12.6787	10.1865	7.77854	6.97143	10.1657	17.7266	16.3687	11.1939	206.579	12.9112	3.21568
1604	bmo-miR-P1019-5p	UGCUUUCUGGUCUCGAC	present study	48.9691	12.2569	26.5499	22.9555	43.0725	53.1703	70.4651	50.5888	41.8418	30.4881	27.1558	66.7269	30.502	10.2837	13.1297	16.8185	564.975	35.3109	18.9714
1605	bmo-miR-P1020-5p	UGGAAAUUCAGCAUGAAAGCAUA	present study	41.9034	34.9867	19.0858	32.9542	8.20556	17.3267	11.3985	5.53905	14.5047	12.3729	16.1908	9.23129	15.1188	14.9095	19.8623	17.4977	291.088	18.193	10.083
1606	bmo-miR-P1021-5p	UGGAACUAGCGGGGCCAGCA	present study	7.86346	9.81185	12.6945	9.44253	13.0795	12.8913	7.64665	12.7711	11.4565	17.4168	12.3974	8.56281	18.5214	9.95723	14.0629	10.4501	189.026	11.8141	3.10746
1607	bmo-miR-P1022-5p	UGGAAUUUUGAAGAUUU	present study	12.6958	8.2475	8.3613	3.80702	7.79125	5.54646	4.24936	9.20605	6.92896	9.18892	9.16226	3.97839	9.97493	7.34596	5.4148	5.43507	117.334	7.33338	2.4762
1608	bmo-miR-P1023-5p	UGGGGACGACUCUGAUACGG	present study	12.8214	6.52902	11.971	69.8199	10.34	5.06374	14.3046	18.0587	10.6815	4.17606	6.23754	9.76771	11.6269	3.5298	9.60065	12.2294	216.758	13.5474	15.5073
1609	bmo-miR-P1024-5p	UGUACUGUAGAUGGGCU	present study	10.824	10.5746	7.76586	8.82581	6.33271	7.6418	6.58115	9.48011	7.92932	13.1125	13.7656	14.0055	14.4742	7.32189	15.8012	4.0041	158.44	9.90251	3.45629
1610	bmo-miR-P1025-5p	UGUAGGUUGUUGCGCACAUGUCAU	present study	10.0348	11.0638	7.68778	6.73625	9.82228	8.37583	11.9036	6.33354	5.68459	3.518	9.88143	4.81148	4.73357	7.96262	4.96646	6.39172	119.908	7.49423	2.50628
1611	bmo-miR-P1026-5p	UGUUGACGGUAAUAAUGACUAAU	present study	9.5291	8.15885	13.1624	11.2257	8.48239	2.86329	3.94478	9.4323	14.7373	1.25471	18.041	18.2698	18.5796	5.40147	12.421	5.79685	161.301	10.0813	5.51051
1612	bmo-miR-P1027-5p	UUAACACUAGUGCCUAUAUACCC	present study	2.26016	6.69937	6.9823	5.76367	2.22162	0.971305	1.86695	4.03171	0.514148	4.03029	6.96227	3.27244	0.839775	4.96408	0.0114593	4.68351	56.0751	3.50469	2.36683
1613	bmo-miR-P1028-5p	UUACUUCGGGCCGAUGACGGUG	present study	5.95716	6.48303	9.00896	5.53354	7.25913	7.6283	4.20976	7.01561	2.56225	6.13294	0.397544	2.75079	5.95269	6.91906	4.18191	15.8527	97.8454	6.11534	3.39388
1614	bmo-miR-P1029-5p	UUCUGUAUUGGUACCGUUUGGCU	present study	10.0618	11.6149	9.38202	12.2668	9.35714	14.5989	11.8628	7.1343	9.9282	3.67662	3.08764	7.02572	2.70179	9.14656	9.50292	12.1753	143.523	8.97021	3.46409
1615	bmo-miR-P1030-5p	UUGAGGGACAAAGAACGGUUU	present study	7.29709	6.46012	11.654	6.55538	5.69747	6.85951	3.63991	6.43747	3.86834	3.09317	1.06947	4.21746	1.06695	2.0658	5.80414	11.8989	87.6851	5.48032	3.17878
1616	bmo-miR-P1031-5p	UUGAUCACGAGAUGCUACAA	present study	6.15329	12.2054	12.5608	9.58928	19.9809	16.6181	10.5952	17.9894	13.4909	17.8936	11.5936	7.30907	22.7588	16.0259	16.7441	12.0714	223.58	13.9737	4.57886
1617	bmo-miR-P1032-5p	UUGAUCUGACUGGUAGUGAUG	present study	4.49856	6.79979	2.19659	9.79737	1.54099	6.13059	6.47276	1.03293	7.95928	0.00195117	7.79164	2.14191	1.54366	3.03399	6.12232	9.2272	76.2915	4.76822	3.15483
1618	bmo-miR-P1033-5p	UUGCAAACGGAGCGCCAGAC	present study	2318.17	3523.35	3490.71	3312.17	3516.58	3481.31	3699.63	2092.69	2901.43	1099.73	2486.9	1050	1809.79	1812.47	1866.31	1014.6	39475.8	2467.24	969.101
1619	bmo-miR-P103-3p	UGACAAAAGCAGGGAAACGU	present study	6.25355	6.17162	4.58524	5.3597	1.23092	6.96337	8.17207	1.29927	9.09582	1.12116	4.33434	3.84643	2.90733	0.204785	8.73786	13.3883	83.6717	5.22948	3.55456
1620	bmo-miR-P1034-5p	UUGCGACAGAUAAUUGGCAGCU	present study	15.1562	18.849	20.666	19.2972	7.06723	15.1319	15.4491	10.9437	17.2997	21.4461	14.6103	16.6401	9.41322	18.3745	17.3932	13.7602	251.498	15.7186	3.969
1621	bmo-miR-P1035-5p	UUGCGUGUUGGUGGAUC	present study	0.00294716	16.8371	8.23038	8.28408	23.7277	16.2734	14.928	18.6819	6.3085	22.3256	0.914035	13.6171	9.18789	23.0508	5.23221	13.5681	201.17	12.5731	7.49189
1622	bmo-miR-P1036-5p	UUGGUUGUUAGGAUUCCAGGCAU	present study	7.25466	13.9946	1.41573	4.16487	5.73364	2.07106	0.551673	13.1917	0.480182	1.6242	8.37996	7.71413	12.5752	4.57738	2.0493	6.18124	91.9596	5.74747	4.50836
1623	bmo-miR-P1037-5p	UUGUCUGAGGGCCGCCA	present study	20412.5	5376.94	5385.26	4332.9	3739.1	5191.92	3906.53	11775	13579.2	17775	8300.73	17950.2	5137.86	11226.9	3860.35	6346.68	144297	9018.57	5691.7
1624	bmo-miR-P1038-5p	UUUAAAUCUAGUGUGGCAUCUUU	present study	6558.7	3009.32	2263.57	1575.41	2437.4	2576.86	5724.99	2326.46	3292.77	3024.35	2906.53	1058.96	2156.75	1305.42	1073.99	302.752	41594.2	2599.64	1622.27
1625	bmo-miR-P1039-5p	UUUCGUACGUCAAAUGACGU	present study	14.7896	6.15994	6.0625	12.1248	10.528	3.49464	3.13435	9.64919	9.62071	13.5115	20.0534	5.81444	0.00194268	3.90152	11.7499	9.93973	140.536	8.78351	5.1327
1626	bmo-miR-P1040-5p	UUUGCUGUAAAACUCUACUGAA	present study	12.7679	12.3094	12.546	9.71655	4.96441	4.69992	9.26276	11.7137	6.69857	2.80489	6.35182	4.35618	3.07873	9.16209	6.91944	10.3106	127.663	7.97894	3.43661
1627	bmo-miR-P1041-5p	UUUUAGUUUGUCAGUCUCUGG	present study	6.72375	16.9908	11.2097	4.9974	8.45071	5.73177	13.4899	3.71214	4.79884	2.41617	0.00668654	3.39086	5.08085	4.07961	3.46254	22.8505	117.392	7.33701	6.00111
1628	bmo-miR-P1042-5p	UUUUCCAAAUGUUGGCAGUAGA	present study	8.50207	8.89718	7.5135	7.71188	8.28779	8.20871	7.69917	7.44568	2.49697	6.42672	1.99185	9.31745	3.64187	7.01697	4.82902	2.5541	102.541	6.40881	2.47191
1629	bmo-miR-P1043-5p	UUUUGUUGAACGUAAGACCC	present study	3.73665	13.8267	12.9946	13.1426	21.1174	16.5739	16.1038	18.4952	5.84407	20.0749	2.85583	22.9248	10.4716	15.7986	7.20391	15.7407	216.905	13.5566	6.09945
1630	bmo-miR-P104-3p	AACGGCCGUCUGGUGUAGUGU	present study	5.82555	5.48165	3.73257	8.97597	4.25475	5.57292	1.95801	1.20922	4.58944	2.5961	3.68106	3.17975	0.282228	0.0261204	2.73354	7.24606	61.3449	3.83406	2.43945
1631	bmo-miR-P1044-5p	UUUUGUUGGUUUUCGG	present study	16.5581	13.3846	14.975	14.3574	22.6934	17.0012	13.6724	27.9625	21.921	18.2769	21.68	15.8048	26.0769	25.8745	29.9712	14.3966	314.607	19.6629	5.53722
1632	bmo-miR-P1045-5p	UUUUGUUGGUUUUCGGA	present study	11.0853	10.61	5.63352	11.8786	6.69772	9.25482	1.81918	1.95424	15.9781	3.37817	11.8391	6.69462	13.0204	3.00259	9.97222	9.29903	132.118	8.25735	4.25166
1633	bmo-miR-P1046-5p	AAAAGUAGGGUUUAUACGGUUU	present study	7.65008	9.70611	6.39556	15.8928	6.61416	5.04988	14.7331	7.11818	11.8837	4.07507	9.41927	6.84037	4.39318	11.7222	5.27141	12.9719	139.737	8.73356	3.73189
1634	bmo-miR-P1047-5p	AAAAGUAGGGUUUAUACGGUUUG	present study	11.2437	3.59771	12.2025	12.8952	15.1782	12.6971	8.61429	10.7444	10.9403	11.962	4.58748	6.07804	9.38604	9.82778	12.9109	14.8442	167.71	10.4819	3.3702
1635	bmo-miR-P1048-5p	AAAAUCGUCACGUUUC	present study	2013.39	1960.98	1731.98	1662.06	2196.62	1555.77	2196.77	1138.8	1439.57	782.352	988.891	452.841	831.299	532.557	875.984	500.767	20860.6	1303.79	616.005
1636	bmo-miR-P1049-5p	AAACCGUUAAAUCGUCGAAGG	present study	0.0408339	14.3619	12.7071	6.9561	1.35745	6.37998	7.69455	12.7343	0.836859	6.00168	1.47361	3.30198	3.2813	12.7109	5.88785	3.04068	98.7671	6.17294	4.73566
1637	bmo-miR-P1050-5p	AAAGAUACACAUGGCGC	present study	17.4274	12.8414	11.8553	10.0525	14.5521	11.7584	9.58664	11.9397	14.637	11.8331	16.8543	12.1694	11.9113	7.12519	20.2187	11.6253	206.388	12.8992	3.21945
1638	bmo-miR-P1051-5p	AAAUGAACCUGAAUGAUGAUGCAA	present study	11.1553	6.62488	5.13586	16.0355	7.22168	10.4785	8.5595	1.22242	9.99377	5.38807	13.2786	9.33586	7.44758	12.7875	11.9505	20.5347	157.15	9.82189	4.62533
1639	bmo-miR-P1052-5p	AACCUACAAGAUCUAUG	present study	17.5619	7.6107	6.51905	10.8398	12.4158	6.23344	9.44418	11.5111	13.0398	14.8152	14.3393	26.5656	16.6314	6.98471	4.92593	12.2043	191.642	11.9776	5.44732
1640	bmo-miR-P1053-5p	AACGACUAAAGAUACAGGUGU	present study	14.0619	11.9086	9.08153	17.5486	12.8502	5.74731	5.08679	9.29418	3.0479	11.892	6.71442	7.68038	12.8147	3.29658	6.03829	9.56867	146.632	9.1645	4.11883
1641	bmo-miR-P105-3p	AAAGGAUGGGAGGGUGGUGU	present study	3.80255	8.6059	83.345	9.74492	4.29425	16.912	9.71069	10.0814	0.891169	33.5305	2.04769	4.09902	11.1474	521.472	20.2033	3.4336	743.321	46.4576	128.25
1642	bmo-miR-P1054-5p	AACUAUUGGUCACUGCACAGGA	present study	8.41523	230.22	3.49547	6.1037	9.63893	3.20851	4.40025	15.0691	5.54099	3.06749	3.15354	5.35453	8.74028	4.65134	2.12569	9.07293	322.257	20.1411	56.1213
1643	bmo-miR-P1055-5p	AAGAAAAUUUUAUGAUUAUG	present study	4.12809	11.4444	5.82803	4.45912	3.23098	6.32926	6.48353	1.05938	7.14257	1.99013	9.55744	6.15328	6.05167	5.47369	9.15388	5.1119	93.5973	5.84983	2.6918
1644	bmo-miR-P1056-5p	AAGGGUUAACUGGCUUU	present study	891.791	104.197	185.776	141.537	303.21	255.76	236.62	71.8102	187.78	205.01	77.6247	90.1462	70.2914	57.2494	77.3368	43.01	2999.15	187.447	204.042
1645	bmo-miR-P1057-5p	AAGUUACUAAAAUGGCUUAGAA	present study	5.57116	4.92038	1.10573	5.96914	10.3741	5.47845	8.90648	8.21056	10.9199	15.8531	10.5324	13.539	13.5214	5.45856	7.38758	6.59103	134.339	8.39619	3.86422
1646	bmo-miR-P1058-5p	AAUGUAGUCAUUUGUUUGCU	present study	10.3712	8.97956	5.24045	11.9159	6.62949	13.8307	10.2527	4.2939	9.44608	2.11926	16.0184	14.8864	4.00195	8.55047	11.4755	15.1134	153.125	9.57033	4.25926
1647	bmo-miR-P1059-5p	AAUUCAUGGAACUCAACGACAU	present study	8.47207	8.14089	7.69636	4.77721	14.8142	15.7662	11.4146	21.6753	10.0086	13.5097	10.9256	6.00786	10.0608	10.1717	9.69239	8.12676	171.26	10.7038	4.1468
1648	bmo-miR-P1060-5p	ACAAUCUUUGUCUGUCUGUCUGUU	present study	11.5495	11.0706	4.44243	11.1629	11.3989	11.6343	12.6049	4.46643	12.0776	11.8286	16.0532	12.3318	7.67549	9.23563	7.87039	4.37106	159.774	9.98586	3.36416
1649	bmo-miR-P1061-5p	ACACAUCUUAAUAGCGCUGUUUU	present study	8.10106	8.66999	3.54735	13.3942	23.0921	11.4448	5.18109	14.7962	2.78231	14.4676	3.22562	1.73573	7.54862	6.5095	1.31201	454.323	580.131	36.2582	111.639
1650	bmo-miR-P1062-5p	ACACUGUUGACCAUUUUGAGU	present study	3.63729	7.74095	0.00926803	9.48466	3.57505	0.00975498	1.26349	1.94893	7.28311	6.44661	11.4181	5.86727	6.76308	3.70832	0.247145	4.80227	74.2052	4.63783	3.4559
1651	bmo-miR-P1063-5p	ACAUAAGCAAUAAGCGGCAGA	present study	8.86946	11.7714	9.88304	4.81099	7.92268	6.13532	5.24806	8.23181	5.05416	11.4591	10.1948	2.29307	7.95539	2.50246	4.90542	6.67652	113.914	7.11961	2.9096
1652	bmo-miR-P106-3p	AGAGAUGGACUCUUGUGUUAUA	present study	7.5679	6.95567	7.35311	8.69331	3.54815	3.33402	7.17596	0.00243831	3.74608	0.14445	2.92737	4.66646	1.42764	3.49998	9.95781	2.42915	73.4295	4.58934	3.02488
1653	bmo-miR-P1064-5p	ACCAAGGCUUGAUAAUAUUCUG	present study	5.89164	9.13754	0.00938431	15.0482	7.62943	6.99269	4.47054	5.12515	1.30815	2.99579	3.24477	5.24	0.850209	2.0967	12.205	8.16532	90.4105	5.65065	4.13569
1654	bmo-miR-P1065-5p	ACCCAAUGUUCGUUAGUGAUAUG	present study	111.975	44.5881	70.0203	33.7102	58.2601	54.0625	81.2339	35.8357	48.3256	34.976	34.4655	26.5646	29.1269	24.3384	29.1246	348.224	1064.83	66.552	78.698
1655	bmo-miR-P1066-5p	ACCCUGUAGCUGCCAAGG	present study	17.0491	11.5471	22.8077	13.5282	18.974	16.306	6.03613	11.5536	13.1275	10.0745	15.1037	15.446	12.3707	10.7846	8.14741	6.59018	209.446	13.0904	4.47936
1656	bmo-miR-P1067-5p	ACCCUGUAGCUGCCAAGGGGC	present study	9.89865	8.56866	10.8116	4.22208	3.6758	10.4746	3.01329	3.12527	12.8995	4.75077	6.05419	3.29133	3.89931	3.65476	6.49458	2.37967	97.2142	6.07588	3.37041
1657	bmo-miR-P1068-5p	ACCGCGGGAGAAAAGUA	present study	10.1706	14.988	8.80743	15.6119	3.39564	4.0807	8.6425	4.49124	3.39914	1.40218	6.14608	2.27434	3.16932	4.24724	3.06567	10.7112	104.603	6.5377	4.45156
1658	bmo-miR-P1069-5p	ACCUACAUGCUCUGAGGGAG	present study	9.22905	8.55819	10.8998	4.96597	6.82377	7.45942	7.98617	12.7045	1.28755	2.9375	3.53717	4.47698	3.80469	3.87125	4.84333	648.085	741.47	46.3419	160.495
1659	bmo-miR-P1070-5p	ACGCGACGACGCUCAGACGC	present study	22.6611	16.3738	10.1223	9.93964	17.2956	10.198	10.6089	15.5106	22.4423	33.319	21.4943	12.4803	22.8898	12.7199	12.157	12.9672	263.18	16.4487	6.54944
1660	bmo-miR-P1071-5p	ACGGACAAGUGCGUACAGUA	present study	8.50182	8.75378	5.66745	2.63002	6.37143	2.959	2.26544	7.23245	6.92571	4.38138	8.17341	5.04936	6.79215	2.57356	7.21757	0.0105911	85.5051	5.34407	2.60902
1661	bmo-miR-P1072-5p	ACGGGAAUUCAGGACGGCUU	present study	3.53387	5.96055	4.05115	12.5884	3.41849	4.63817	8.79663	0.00252412	15.2747	1.66206	10.1498	2.3003	3.62597	9.36749	1.24268	15.2481	101.861	6.3663	4.92837
1662	bmo-miR-P1073-5p	ACUAGCAGGUAGGCAUGCGUUC	present study	7.04992	7.099	6.34715	6.22964	3.52372	4.16688	10.7001	1.99145	1.14306	4.23469	5.82523	4.32962	1.62636	4.63913	3.05041	15.2665	87.2229	5.45143	3.56273
1663	bmo-miR-P107-3p	ACUUUGUAGUCCUUCAUGCACGGU	present study	17.649	13.7564	18.0812	18.655	17.1951	33.9993	24.4753	10.7315	17.547	12.9012	7.28834	15.8386	11.7893	17.6983	18.8478	27.9584	284.412	17.7757	6.59956
1664	bmo-miR-P1074-5p	ACUCACCGAUGAUCUCAAGGU	present study	12.0823	6.86101	2.46384	4.76452	8.80891	2.03772	6.01616	9.52868	6.88998	12.6896	14.3959	8.94861	15.4115	3.81306	11.4372	0.743139	126.892	7.93076	4.49777
1665	bmo-miR-P1075-5p	ACUCGAAGACUUGAGGGAAU	present study	0.00286439	9.51271	18.1764	14.0042	12.8203	6.90871	11.4188	19.76	2.58901	21.9765	3.92181	13.1015	10.6294	7.94309	6.19729	6.03453	164.997	10.3123	6.19689
1666	bmo-miR-P1076-5p	ACUGACUCGGUGGUGUAACAGUU	present study	0.00266502	6.73549	6.99524	10.6656	4.9607	5.47079	5.54358	3.8861	0.926273	4.01264	0.909192	4.48316	2.22593	5.37581	0.01194	8.36187	70.567	4.41044	3.04254
1667	bmo-miR-P1077-5p	ACUUGAUUGCCUUGCCCUCACU	present study	1060.5	411.688	634.99	599.683	494.513	577.971	311.07	263.408	199.082	391.473	628.585	1135.33	421.584	659.469	963.21	94.874	8847.43	552.964	298.417
1668	bmo-miR-P1078-5p	ACUUGGUAGAACACGU	present study	60.6507	94.719	83.3895	101.715	47.6565	29.098	43.0768	37.4317	26.2242	29.8456	31.3657	38.017	67.0667	87.1125	96.0477	148.211	1021.63	63.8517	35.0025
1669	bmo-miR-P1079-5p	ACUUUUUAAAUCAUUGCCGGCU	present study	6.02002	4.92141	4.42808	3.30664	7.41329	2.67469	2.55799	7.29234	3.20515	6.43717	2.59512	6.84393	5.29747	1.98394	0.0116116	4.41361	69.4025	4.33765	2.13783
1670	bmo-miR-P1080-5p	AGAGCGGUGGACUGUAGAUG	present study	12.8778	10.4142	0.32834	8.72017	7.90686	7.04536	6.35122	5.54087	11.2145	3.31724	8.08536	6.33898	8.21559	7.06875	6.33808	12.0049	121.768	7.6105	3.17274
1671	bmo-miR-P1081-5p	AGAUAUGUUUGAUAUUCUUGG	present study	12.1781	12.7863	14.5465	11.7877	10.2342	15.4183	15.7345	11.7886	12.1425	6.58674	7.98032	1.45304	4.79142	7.3244	12.3425	21.3753	178.47	11.1544	4.78254
1672	bmo-miR-P1082-5p	AGAUGAUAGAAAGCCUCGUUUU	present study	4.70846	6.71178	2.16004	9.66191	4.16705	4.76952	3.63963	0.921744	9.91552	0.227616	14.4159	0.0040177	1.63247	10.2283	2.5315	9.92784	85.6232	5.35145	4.31799
1673	bmo-miR-P1083-5p	AGAUUUUCGAGAACAGCUAAU	present study	10.8315	9.18276	12.5627	4.89111	10.5706	11.3745	9.17088	12.6152	12.7658	11.6006	14.4022	15.4025	9.66202	7.9407	10.8591	8.09349	171.926	10.7453	2.61261
1674	bmo-miR-P108-3p	UGGAUAAUUUAUUACUUGCA	present study	10.9235	13.6952	15.0055	14.7994	12.1736	11.0409	7.90364	7.79089	7.27988	10.2883	4.31251	10.7734	4.00221	1.82515	7.70007	17.6929	157.207	9.82543	4.35807
1675	bmo-miR-P1084-5p	AGCUGUAAGACGCAAGG	present study	15.1619	9.40881	8.49372	11.292	9.47595	9.22244	8.51658	9.35729	9.18417	5.44166	6.23104	23.0161	8.10497	5.57223	12.3509	15.5544	166.384	10.399	4.44612
1676	bmo-miR-P1085-5p	AGGCACACUGUGAUCUACCGU	present study	14.5158	12.9417	6.50662	5.95569	19.2618	9.42373	14.3472	18.5295	12.4596	12.801	4.22764	6.35563	16.9818	5.47359	4.66061	10.9524	175.394	10.9621	5.03127
1677	bmo-miR-P1086-5p	AGGGACCUUGCCUGGGUUA	present study	12.8552	13.6073	9.49862	5.62319	6.5292	8.35502	7.23018	13.4067	10.2711	12.8012	7.0896	8.62568	8.60215	6.73881	6.31762	8.17477	145.726	9.1079	2.70344
1678	bmo-miR-P1087-5p	AGGGACCUUGCCUGGGUUAUC	present study	22.2953	7.2664	12.343	3.7286	8.62098	6.74243	6.74583	8.64566	2.64739	3.45285	9.97493	6.05653	4.66313	2.6523	3.16951	4.0308	113.036	7.06473	4.95167
1679	bmo-miR-P1088-5p	AGGGACCUUGCCUGGGUUAUCU	present study	2.82451	10.844	7.9545	11.2217	12.9703	7.16367	7.77014	14.4814	1.80555	11.3389	3.28582	17.0456	11.311	9.23477	5.89101	8.79954	143.943	8.99641	4.22671
1680	bmo-miR-P1089-5p	AGGGACCUUGCCUGGGUUAUCUC	present study	9.74175	10.5939	10.8458	4.07389	1.68347	9.44688	3.98895	3.14408	6.34642	4.86643	4.27329	8.42463	3.31233	4.20382	7.2191	7.3297	99.4945	6.21841	2.92366
1681	bmo-miR-P1090-5p	AGGGACCUUGCCUGGGUUAUCUCG	present study	14.0367	12.727	5.94516	9.336	23.6659	6.64559	8.44568	13.4566	15.1577	17.8489	11.3885	6.77786	15.868	10.5398	13.5886	11.736	197.164	12.3227	4.60289
1682	bmo-miR-P1091-5p	AGGUAUUACUGGCUUGUAGCA	present study	17.7011	15.0642	10.1932	22.5414	27.7753	14.76	20.4595	19.7139	21.8532	19.1292	18.3504	18.2105	21.0276	16.057	21.983	20.2528	305.072	19.067	3.97722
1683	bmo-miR-P1092-5p	AGUAUAUCGCGGUGCU	present study	19.5241	9.84679	6.30277	10.4689	13.7598	8.50716	7.42526	16.8631	13.5256	17.833	18.4006	20.2584	23.5398	9.90122	13.717	20.1813	230.055	14.3784	5.28134
1684	bmo-miR-P1093-5p	AGUGUUUGUUAUGUACU	present study	6.54127	10.0106	7.63828	6.59011	6.20708	15.1896	10.3308	7.20055	12.8061	5.11178	7.6301	22.5833	5.8897	7.61199	9.8732	17.3762	158.591	9.91192	4.83773
1685	bmo-miR-P109-3p	AAAGGAUGGAUUCAUAACUA	present study	7.71688	5.9886	10.7499	10.8193	6.25386	9.66848	4.48028	2.55668	4.24778	3.20627	2.06011	1.05386	2.288	4.70724	4.69996	8.19948	88.6967	5.54354	3.11908
1686	bmo-miR-P1094-5p	AUACGUCCGUCUGGUGU	present study	5.04495	10.3415	10.2715	12.3021	3.88586	14.4524	35.2554	3.54543	18.0469	13.9643	3.92496	11.5646	10.7525	11.4172	2.72008	0.0112869	167.501	10.4688	8.32025
1687	bmo-miR-P1095-5p	AUAGCCACAUUCUCUGGGCAA	present study	37.0705	26.1951	35.3945	21.1912	22.6183	19.8806	11.537	13.4111	5.85647	12.1905	5.83863	18.7386	14.356	17.7228	12.2193	22.9677	297.188	18.5743	9.04479
1688	bmo-miR-P1096-5p	AUAUGACCACUUCCCA	present study	2365.73	4782.78	5287.52	5047.88	5396.42	4471.11	3944.58	4129.12	3435.59	2555.37	6165.18	4528.29	6090.28	4946.08	6272.89	3623.32	73042.2	4565.14	1185.07
1689	bmo-miR-P1097-5p	AUAUGCUUGAGUAGGAGAUUU	present study	18.7905	13.3424	12.47	14.3908	12.9624	16.4975	10.3053	13.235	15.4757	1.41904	14.2438	14.673	21.9786	16.4731	28.9624	337.306	562.526	35.1579	80.774
1690	bmo-miR-P1098-5p	AUAUGUAGGUUUGAAAC	present study	23.1395	15.4855	32.1955	22.6015	29.7723	66.8514	63.4783	54.1383	28.3052	45.8089	17.0101	31.0933	39.3257	32.2569	25.3966	14.484	541.343	33.834	16.1666
1691	bmo-miR-P1099-5p	AUAUUUUUAAACUUUAAAUGG	present study	10.7939	3.03838	6.60633	1.9705	4.28544	5.04661	6.85461	11.9914	3.50254	2.20248	5.22822	3.11313	10.4664	5.2974	5.28492	5.07637	90.7586	5.67241	3.03876
1692	bmo-miR-P1100-5p	AUCUUCCUUUCGUCGUUAAG	present study	26.0729	19.0074	7.69031	12.9716	28.3394	30.4272	28.3107	17.2441	32.0162	14.5619	15.2827	15.066	17.8701	5.84965	7.23932	11.8299	289.779	18.1112	8.53057
1693	bmo-miR-P1101-5p	AUGCAAACAAUGUACUUAAU	present study	7.11467	6.62105	8.14243	11.1252	7.50571	6.43022	8.63953	9.12512	2.87337	2.55829	3.16271	1.7822	5.72372	2.46347	4.83115	6.51062	94.6094	5.91309	2.74739
1694	bmo-miR-P1102-5p	AUUAGUGCGAGUUUGUUAAC	present study	11.8567	7.87132	7.17371	7.27967	12.5067	7.56434	8.79256	16.1849	17.1676	10.5745	12.904	4.32733	13.5734	11.981	10.3534	8.81889	168.93	10.5581	3.47217
1695	bmo-miR-P1103-5p	AUUAUUGGCAUACCGCUCGG	present study	0.00250859	8.91944	1.5417	0.0500271	0.995401	3.80942	5.62805	3.04003	3.8408	9.6691	0.233061	3.18945	1.91457	4.90015	1.54478	1.97672	51.2552	3.20345	2.9052
1696	bmo-miR-P110-3p	AGCACGGUACUCUUAUAACGC	present study	39.9713	88.1091	28.4388	143.746	12.1966	12.4268	85.7131	27.5995	66.91	66.187	21.5881	37.4324	49.7632	62.2243	34.5151	17.2277	794.049	49.6281	35.0223
1697	bmo-miR-P1104-5p	AUUCAUUGGAUAAAUGA	present study	13.3582	10.2129	12.3755	9.05851	10.3856	8.37329	10.6654	11.5507	13.3365	12.2758	13.3975	32.6945	18.125	9.28853	8.40274	13.8093	207.31	12.9569	5.83142
1698	bmo-miR-P1105-5p	AUUGGAGCAAGUGAGGGACGAA	present study	8.62433	6.16099	3.17447	7.3008	4.74688	5.44129	6.35265	5.82509	6.97365	6.82881	13.6196	4.99153	4.64638	0.0250625	4.14629	4.30459	93.1625	5.82265	2.8598
1699	bmo-miR-P1106-5p	AUUGUGGGUGUGGGUUC	present study	9.45919	10.871	13.106	17.1819	5.75413	12.8902	11.8779	5.23034	9.95606	0.00199345	11.8608	21.423	5.55989	7.78165	9.44244	15.1631	167.56	10.4725	5.14377
1700	bmo-miR-P1107-5p	CAACACAAUAUUUUGCAACUGCAA	present study	9.96161	10.8859	0.00942623	11.5333	4.93387	4.0143	7.98723	5.45206	9.71063	8.46782	13.0963	14.7643	8.91521	6.04831	2.13579	6.52595	124.442	7.77763	3.963
1701	bmo-miR-P1108-5p	CAACGGAAGAUAUUUGUAUG	present study	10.1524	9.38502	7.70753	9.60993	10.4522	8.96507	5.53327	9.09537	4.11389	9.19691	1.25949	5.18747	7.6	6.81955	5.18483	11.3468	121.61	7.60061	2.72598
1702	bmo-miR-P1109-5p	CAAGUAAAUCUCGUGCGGUUU	present study	0.0657799	4.34315	6.72583	5.26752	0.0143588	2.73677	10.5436	12.444	1.98851	5.71794	4.76605	3.97162	0.0171005	11.6242	1.85139	0.0103042	72.0881	4.50551	4.11708
1703	bmo-miR-P1110-5p	CACAGUCGAUAUUUACC	present study	10.518	14.0647	8.48341	13.0592	10.4163	10.906	8.41113	13.6328	1.59398	13.4441	1.50651	16.0452	11.3434	12.0782	1.50077	14.2232	161.227	10.0767	4.70797
1704	bmo-miR-P1111-5p	CACUAGAGGUGUAGAAU	present study	17.1006	37.819	29.5203	39.1277	30.9542	29.4368	27.7701	26.4677	27.6845	23.0763	35.549	35.6929	30.1676	31.0391	40.002	8.97594	470.384	29.399	8.09787
1705	bmo-miR-P1112-5p	CAGACUAUCAGUACGUACGCU	present study	97.5692	391.487	298.52	584.515	207.319	325.667	196.519	288.665	225.501	208.045	394.238	470.507	248.325	289.084	555.046	738.694	5519.7	344.981	169.364
1706	bmo-miR-P1113-5p	CAGAGAAGGUUGGAUAUUUU	present study	8.75717	3.80709	10.9858	7.09098	5.81067	1.32991	9.81261	9.32259	2.52729	2.59181	1.00372	4.24777	4.7232	6.1022	1.02837	10.9807	90.1218	5.63261	3.52698
1707	bmo-miR-P111-3p	CAGGCGGAAGUGAAUCGGCA	present study	6.97026	3.9856	7.73707	10.9134	4.93745	6.44703	5.64234	0.613084	0.574017	3.46383	2.12689	0.00387696	3.42276	5.1185	2.38428	9.16977	73.5102	4.59439	3.14526
1708	bmo-miR-P1114-5p	CAGCUGUAUCGUACGUGUUUU	present study	17.3372	87.7699	10.0515	5.70919	14.6022	5.69239	9.95488	5.80527	14.2026	2.75292	15.1953	28.8518	23.7627	9.55802	20.9094	0.601161	272.756	17.0473	20.3841
1709	bmo-miR-P1115-5p	CAGGGAAAACAUACAUUGCGUG	present study	9.96693	9.06314	5.22281	9.56824	4.02852	5.87256	7.36311	2.36126	8.42076	0.0685686	7.47495	6.17883	4.70591	8.31246	0.0122444	5.53257	94.1529	5.88455	3.09394
1710	bmo-miR-P1116-5p	CAGUGGAUUUGUAGUGCCAUU	present study	2.63178	7.63773	7.66403	0.0489618	8.66387	5.33656	4.56105	15.2004	1.31076	4.6773	0.006293	0.952521	6.14514	6.03342	1.59236	6.60359	79.0657	4.94161	3.94542
1711	bmo-miR-P1117-5p	CAUUGUUGAAAGAGGCU	present study	12.0849	7.08284	11.0558	11.3412	8.67497	7.05384	9.26983	14.1446	11.049	10.4823	12.9872	10.9812	11.402	6.76049	7.81373	8.14925	160.333	10.0208	2.24787
1712	bmo-miR-P1118-5p	CCCGCUGUAUGAUUGUCC	present study	11.4711	9.71977	9.80205	9.21254	6.85606	3.50408	4.79035	7.43088	9.51937	12.3773	11.9024	3.05235	12.0301	4.3467	5.53704	3.81755	125.37	7.8356	3.32429
1713	bmo-miR-P1119-5p	CCCGGACGAACUUCCCAGCUCGGCCG	present study	10.9036	11.5888	12.3769	3.93317	9.19159	12.7757	4.86637	13.56	12.5077	11.8237	10.1869	12.936	7.76645	11.879	21.0094	10.4422	177.748	11.1092	3.84438
1714	bmo-miR-P1120-5p	CGAGAUGGGAUUCCGGACCC	present study	4.70065	9.82705	2.34377	4.79716	12.4726	2.45145	2.52878	6.90803	7.06121	6.04387	7.64313	10.7541	6.29365	1.43434	7.44228	4.92975	97.6318	6.10199	3.15098
1715	bmo-miR-P1121-5p	CGAUGAGUCGAACCAGCAUA	present study	5.00526	8.59622	7.62316	21.6178	9.12294	7.34961	9.79104	0.284393	10.0977	0.00206082	15.2564	1.52079	0.00200297	9.75892	10.341	17.144	133.513	8.34457	6.19994
1716	bmo-miR-P1122-5p	CGCGAUUUGAAAUGAACGAG	present study	5.29411	10.8742	8.87099	6.51772	14.4508	9.03285	14.894	14.8267	8.22707	14.4517	7.97584	6.12727	16.6047	9.32129	10.8514	6.44277	164.763	10.2977	3.67336
1717	bmo-miR-P1123-5p	CGCUCGCUGGUAGUUUC	present study	22.0907	9.44	9.17187	16.5367	12.1376	12.2886	15.7357	11.9496	16.4657	14.9652	15.2522	35.2632	18.9186	9.55656	13.3929	13.0619	246.227	15.3892	6.34889
1718	bmo-miR-P112-3p	UAUAUAGAUUAUUUUAGGCA	present study	2.90605	9.25408	10.9508	8.8202	4.81606	10.6762	17.5393	0.00252888	5.1587	0.0258831	0.00650339	9.9944	2.22356	2.46122	4.23129	7.08027	96.147	6.00919	4.92863
1719	bmo-miR-P1124-5p	CGUAACUCGGAAUCGGG	present study	17.1045	7.19765	9.22361	8.43909	5.44142	11.824	12.5271	5.35206	9.80003	6.47253	8.62441	18.3003	4.69496	7.45272	5.81352	19.677	157.945	9.87156	4.77685
1720	bmo-miR-P1125-5p	CGUGAUUUAGCUGAUUUUUU	present study	13.3766	9.74285	14.2353	10.6358	16.1904	15.9355	9.11957	19.6438	8.31643	11.9588	6.65946	4.34851	13.9869	13.4116	18.8312	12.9498	199.343	12.4589	4.19838
1721	bmo-miR-P1126-5p	CUAGAUUAAGCCGUUGGAAA	present study	2.10872	13.7613	2.7176	0.241586	4.16638	0.935075	5.44319	6.95043	2.89943	1.64481	0.971084	7.95885	3.40439	4.19208	3.08034	6.34537	66.8206	4.17629	3.39298
1722	bmo-miR-P1127-5p	CUAGGUACUGGCUUGU	present study	203.805	572.393	1371.97	1089.41	154.912	123.703	2077.22	110.809	1299.37	301.539	119.256	348.372	449.96	438.825	780.502	177.385	9619.43	601.215	575.728
1723	bmo-miR-P1128-5p	CUGACGGUACCAUUACA	present study	34.2453	10.7389	23.4069	10.8349	18.7573	23.7207	10.6014	11.0776	16.4944	22.086	15.563	36.4331	17.4703	16.2653	27.4172	21.5694	316.682	19.7926	7.96302
1724	bmo-miR-P1129-5p	CUUUACGAUUAUGGACUCAGUUC	present study	24.0508	12.8107	10.7803	6.47197	6.74374	6.45245	4.21609	11.4769	24.8278	1.37515	17.1548	12.53	20.4271	10.6055	19.3678	5.05096	194.342	12.1464	7.19573
1725	bmo-miR-P1130-5p	CUUUGGUAAUCUAGCUUUAUGAA	present study	12.2571	13.7781	9.41194	11.8081	6.41428	15.178	7.88907	3.15329	7.83519	3.14404	7.81093	5.62135	0.929322	10.8597	7.24003	17.2758	140.606	8.78789	4.5439
1726	bmo-miR-P1131-5p	CUUUUGCGUACGUUUAC	present study	10.224	11.6577	8.5184	11.6563	4.54272	7.16897	7.81465	10.8812	10.1245	3.94409	13.8423	16.2762	7.99774	9.09506	2.74761	9.5819	146.073	9.12959	3.53466
1727	bmo-miR-P1132-5p	GAAAAGUCGGCAAAUUU	present study	11.8595	9.89278	10.3442	9.46294	8.99294	9.89596	11.0164	1.54094	8.28203	6.07307	7.79737	17.0202	7.72154	7.54321	5.40751	10.9206	143.771	8.9857	3.33369
1728	bmo-miR-P1133-5p	GAAACAGCAAACGGAUUACC	present study	4.52032	8.093	9.3654	10.5482	3.99352	5.42666	6.97997	1.15646	6.19603	0.00198212	8.88545	2.0157	0.220956	6.74067	9.42878	20.141	103.714	6.48213	4.96335
1729	bmo-miR-P113-3p	GCAGAGCGUAGAACGACGUGUG	present study	7.56505	11.2226	14.3375	5.2578	5.5754	8.32166	7.63662	4.40505	4.65961	4.50311	1.4092	7.48222	1.90459	4.08391	4.55755	7.36973	100.292	6.26823	3.27762
1730	bmo-miR-P1134-5p	GAAACAGCGAACGGUUCACCU	present study	4.97919	1.93751	6.5948	9.24985	2.45601	4.70043	8.23596	1.28776	8.98264	1.79933	12.0358	2.87289	0.0766167	6.02576	1.04109	14.0102	86.2858	5.39286	4.16821
1731	bmo-miR-P1135-5p	GAAAUGAUCCAGUGGCAAAG	present study	14.8334	11.2803	5.56849	6.95782	6.66725	5.26402	8.55056	12.9013	1.64197	3.10918	6.24349	1.57914	12.9498	3.23372	2.07085	7.80372	110.655	6.91594	4.24506
1732	bmo-miR-P1136-5p	GAAUAGAUCUAUAUUGGCACAU	present study	0.00287712	9.5131	8.52569	14.9509	3.21714	7.96374	11.7339	15.6361	6.54687	18.2986	4.23909	16.7448	5.9623	17.8631	6.26128	2.99252	150.452	9.40325	5.81249
1733	bmo-miR-P1137-5p	GACGACCGUCUGGUGUAGUGG	present study	7.72328	5.63036	3.11442	5.10313	2.86464	5.4428	7.50703	4.45501	2.7455	2.18388	7.02222	5.24716	3.27187	2.11093	2.96171	9.21307	76.597	4.78731	2.1969
1734	bmo-miR-P1138-5p	GACUCGGUGGCGCAGUAGUUAGC	present study	39.4737	55.234	144.237	40.0467	43.5292	33.6938	32.2135	63.4454	50.003	122.818	10.0008	11.0485	51.361	63.4211	134.689	29.1492	924.364	57.7727	40.959
1735	bmo-miR-P1139-5p	GAGCUUACCGGGCAGCAUCAU	present study	42.1394	13.5653	24.0815	13.1311	15.1285	13.1683	15.0863	4.53574	15.9268	6.96768	14.9552	7.20166	2.264	12.4188	5.822	16.65	223.042	13.9401	9.31485
1736	bmo-miR-P1140-5p	GAGGAUUUGGUGUGUA	present study	12.1874	9.45565	18.336	11.9804	11.5164	20.0017	12.7595	9.27763	17.4436	9.70612	9.58793	25.0605	9.40705	15.0138	7.43556	23.1627	222.332	13.8957	5.37859
1737	bmo-miR-P1141-5p	GAGGUAGUAGGUAGUAUAUUU	present study	562.658	595.821	449.1	381.422	364.912	557.649	700.111	457.904	573.104	172.689	440.854	259.945	317.525	110.24	101.969	193.608	6239.51	389.969	184.491
1738	bmo-miR-P1142-5p	GAUAGACGUCUGUACGCUGCAUAC	present study	5.21927	40.3347	21.7872	37.8276	11.3608	6.74757	14.6161	19.8746	5.21961	25.9656	6.27885	5.26145	15.4114	25.9285	15.5611	12.596	269.99	16.8744	11.1541
1739	bmo-miR-P1143-5p	GAUUAGUGCGAGUGUUU	present study	10.4846	12.2121	9.63951	1.73961	0.153625	2.53737	2.45736	2.36747	5.73219	0.256903	8.62651	5.06453	12.6151	0.0700191	4.08068	4.61436	82.652	5.16575	4.29136
1740	bmo-miR-P114-3p	AGAUGGUAUACUCUUGGCAA	present study	11.0027	4.61174	13.9408	9.73008	9.53033	12.8319	7.98226	5.82084	3.92125	5.01324	1.50607	3.96228	3.78754	9.10551	7.25285	15.6147	125.614	7.85088	4.08579
1741	bmo-miR-P1144-5p	GAUUAUGAUGUCGGGUC	present study	15.6263	11.3993	14.349	11.8613	7.63031	16.8878	9.72602	7.49197	10.953	11.6455	11.938	29.3059	15.4897	11.5521	13.9303	10.703	210.489	13.1556	5.06403
1742	bmo-miR-P1145-5p	GCAACUUGAUACGAAGAGUG	present study	76.6703	22.6761	51.9763	53.7731	36.6151	80.1887	139.569	30.8113	70.4612	21.444	35.0373	34.2047	27.3165	8.86444	21.1776	53.2752	764.061	47.7538	32.2823
1743	bmo-miR-P1146-5p	GCACGUAUUUAUGAGUC	present study	12.4148	10.0479	8.2299	8.69587	18.3247	9.78645	9.1013	9.36431	10.3317	11.5128	13.278	29.7497	14.9404	11.3133	12.2802	9.59114	198.962	12.4352	5.29805
1744	bmo-miR-P1147-5p	GCAGAGGUCAAGACGAGGACGG	present study	9.00935	11.338	10.1119	17.7075	8.97661	6.02549	9.04107	13.0954	14.1773	11.4142	13.8768	13.0211	14.1265	10.3167	9.0044	10.1046	181.347	11.3342	2.86113
1745	bmo-miR-P1148-5p	GCAGAGGUCAAGAUGAGGACGG	present study	5.01139	45.1377	3.86107	2.62076	3.44035	5.88501	8.66025	9.7409	3.7664	4.69618	1.40506	3.83011	2.21893	1.57275	3.46476	6.62268	111.934	6.99589	10.4362
1746	bmo-miR-P1149-5p	GCAGCUGUAUCGUACGUGUUUU	present study	9.3882	8.21381	4.74544	3.03843	7.24599	6.08741	4.63815	10.4697	5.78063	5.23501	11.4624	8.39444	8.14005	5.70681	9.81239	9.01226	117.371	7.33569	2.39516
1747	bmo-miR-P1150-5p	GCAUCUUGUAUUCUCGGACCAUUA	present study	6.1682	113.842	2.19409	6.47802	12.3891	2.14959	12.1399	14.9707	3.41496	15.0438	3.03734	9.13166	8.4573	8.55151	2.89573	7.94495	228.808	14.3005	26.8936
1748	bmo-miR-P1151-5p	GCGGCAAUAGUGAUACGUGGCAU	present study	5.21107	8.32442	4.333	6.86756	4.80397	8.08655	5.53632	5.51418	5.30314	6.10206	9.59088	9.76362	4.10008	2.77925	12.081	8.39795	106.795	6.67469	2.48698
1749	bmo-miR-P1152-5p	GGAAAGGGGAAGGGGAAAGGGAA	present study	2.80292	16.3195	20.5055	19.049	7.18917	20.9086	17.5703	9.95149	10.8455	17.47	2.08811	1.15501	6.89557	19.4485	25.9095	9.4785	207.587	12.9742	7.64332
1750	bmo-miR-P1153-5p	GGACCGUCGGGCUACCGAGCAA	present study	10.9157	6.69088	8.66403	8.44866	12.3191	5.91744	2.35814	10.2085	5.73437	1.7983	11.8299	10.7356	10.9184	4.23008	11.8982	10.2175	132.885	8.3053	3.44145
1751	bmo-miR-P1154-5p	GGAGGGUCGCGCCGCGU	present study	12.9158	9.24653	9.62751	6.79134	8.66739	4.48962	6.91811	9.0261	11.8166	10.2364	13.6716	13.4891	12.9432	5.78842	13.5626	18.8201	168.011	10.5007	3.68761
1752	bmo-miR-P1155-5p	GGCGUUGACGUAAUGUGUUU	present study	11.6203	13.6208	13.4897	4.35871	12.4296	18.6123	9.07752	9.87296	4.22514	4.25098	8.32353	4.55669	4.26099	9.89974	8.4614	9.84031	146.901	9.1813	4.19631
1753	bmo-miR-P1156-5p	GGCGUUGACGUAAUGUGUUUU	present study	0.00293655	49.7384	18.1849	42.1367	0.015308	3.12471	15.2145	3.30624	7.73897	20.5201	7.28095	7.03211	0.0021085	32.6537	23.3876	0.0112388	230.35	14.3969	15.7324
1754	bmo-miR-P1157-5p	GGGAAGGGGAAGGGCAAAGGGAA	present study	15.8634	10.1861	7.94786	4.91649	10.6784	4.02416	4.23329	11.461	14.4666	8.29155	17.5817	22.1763	14.7585	5.7876	19.0644	2.12237	173.56	10.8475	5.98754
1755	bmo-miR-P1158-5p	GGGCAUUGCGGUUAGCU	present study	87.1211	47.0761	53.1225	36.5658	91.5182	102.801	90.4108	75.8895	81.1309	66.8277	112.905	77.0702	69.0636	73.8863	69.6763	61.0294	1196.09	74.7559	19.9516
1756	bmo-miR-P1159-5p	GGGCCGUCGGUCUACCGAGCAAU	present study	10.5431	9.4716	8.97736	9.41963	9.12124	3.66954	1.43649	6.18379	7.20094	10.1533	16.0472	7.6462	0.177141	3.00613	5.12949	3.19082	111.374	6.96087	4.06921
1757	bmo-miR-P1160-5p	GGGCGUUCUUAAGUUUC	present study	8.01474	12.5963	7.94837	7.96729	10.1872	6.90676	8.68361	8.14267	5.82962	4.58402	7.73544	24.8557	5.83273	6.80278	9.78148	11.157	147.026	9.1891	4.65337
1758	bmo-miR-P1161-5p	GGUCGUUUUACGUUUCG	present study	30.3737	23.1915	30.1721	11.0297	19.8863	22.2112	34.27	16.9152	12.4308	31.7216	3.64432	9.13982	5.07425	17.4788	11.3668	18.1338	297.04	18.565	9.57124
1759	bmo-miR-P1162-5p	GGUCUGAGGGCGGGUU	present study	10.4796	12.4751	17.3521	7.16773	24.829	12.1548	6.27541	9.37853	12.578	14.9213	13.3685	10.1512	18.729	8.9357	15.5993	9.91498	204.31	12.7694	4.72893
1760	bmo-miR-P1163-5p	GGUUAAUUCUGACAUGUUGGGU	present study	15.7052	12.7408	23.9312	10.8054	23.4876	24.4787	7.53584	15.6671	11.9478	18.723	5.48591	15.377	16.3973	18.968	31.61	10.9758	263.837	16.4898	6.87563
1761	bmo-miR-P116-3p	CGGUAUGAACAAAAUGCUAU	present study	11.6957	7.38206	5.98963	3.82602	8.49391	5.32655	8.06554	6.27649	2.67131	7.2965	0.804633	0.454933	7.79193	9.57711	4.24204	10.2371	100.131	6.25821	3.23086
1762	bmo-miR-P1164-5p	GUAACAAUUUGAGGGUAAGU	present study	15.6866	11.6133	17.2249	18.0539	7.17099	6.98767	7.19355	6.85619	7.13407	2.9462	2.68806	5.77025	3.78416	10.1046	12.9216	7.31399	143.45	8.96563	4.85418
1763	bmo-miR-P1165-5p	GUAGCGUAUAGGAUUAAAAC	present study	6.63476	9.71868	1.82799	9.41358	2.44152	11.2201	12.143	2.64055	10.3981	0.710519	8.6407	7.01695	5.22114	3.91135	7.88331	7.74433	107.567	6.72291	3.56605
1764	bmo-miR-P1166-5p	GUCGACCGAAGCGACAC	present study	11.9999	11.0435	9.48532	11.2259	11.968	12.3239	9.94643	17.905	14.3788	10.3883	12.305	19.632	14.9093	11.1109	13.4	11.5514	203.574	12.7234	2.78892
1765	bmo-miR-P1167-5p	GUGCAUCGCCGAUCAGUGUCU	present study	18.5232	11.5801	9.20534	14.4499	9.8803	8.93642	4.3709	6.56861	12.6806	5.44388	22.9873	24.3616	25.1814	9.54112	19.3919	1.58533	204.688	12.793	7.33911
1766	bmo-miR-P1168-5p	GUGCAUUGUAGUUGCAUU	present study	11.1558	12.7769	17.6632	15.4943	9.94328	5.08208	10.2866	14.516	8.11185	9.0289	13.8678	10.0031	12.0942	8.24535	6.64277	8.135	173.047	10.8155	3.40262
1767	bmo-miR-P1169-5p	GUGGAAUCUUGUGACUUUGUAAA	present study	8963.73	12149.3	9316.43	10408.8	10460.1	8320.38	15069.4	10479.9	11267.9	7250.54	7573.84	5130.6	7550.45	6012.58	4098.11	3778.98	137831	8614.44	3041.6
1768	bmo-miR-P1170-5p	GUGGACGCAUACGAACGUCGA	present study	13.707	6.67545	5.92991	5.76424	9.68374	1.71606	4.12845	10.7246	2.64521	8.99994	11.4554	4.4302	17.1823	5.83798	11.5781	6.9522	127.411	7.96317	4.20768
1769	bmo-miR-P1171-5p	GUGGUAUCGUUCUUUAAUCAACA	present study	4.64811	7.74949	6.05909	4.12246	4.14201	6.92448	0.0673549	16.9236	2.30857	0.530626	8.71172	3.82837	8.23698	5.70014	4.31765	12.0333	96.304	6.019	4.22039
1770	bmo-miR-P1172-5p	GUUUUUUUGCAUAUCCUGC	present study	13.1214	15.2009	13.394	7.28809	1.49559	4.07194	3.6532	4.60993	4.648	1.62925	13.1258	3.0823	13.0552	6.94633	5.01579	1.08529	111.423	6.96394	4.92814
1771	bmo-miR-P1173-5p	UAACACGGGAUGCGCGCUCGCAA	present study	2.64081	10.3038	6.02338	0.982053	4.11338	4.56646	11.6752	14.1275	3.28239	19.7978	1.81162	4.20553	3.25674	7.69803	2.0462	0.325872	96.8567	6.05354	5.38877
1772	bmo-miR-P117-3p	CGAGAAGUUCAGCUUUCAUU	present study	11.7626	10.5816	12.5486	4.46516	14.7103	12.3229	8.09377	8.36184	0.824976	10.3671	0.613611	4.59685	7.48204	6.95428	11.3449	14.3867	139.417	8.71358	4.36868
1773	bmo-miR-P1174-5p	UAACGGUGUCACUAAACGGGA	present study	11.9667	11.5062	0.619966	7.57203	11.4067	7.75883	0.245014	4.06113	7.88011	4.02406	14.7376	15.1021	16.3069	11.6663	16.1125	0.25348	141.22	8.82622	5.65094
1774	bmo-miR-P1175-5p	UAAUUUGUUGUAGGCUUGGCAUU	present study	2.2035	16.557	5.93936	7.42503	2.55201	2.55684	4.08316	6.76605	1.42796	4.4038	7.0172	0.00322559	0.447375	6.28122	1.58652	4.22845	73.4787	4.59242	3.98479
1775	bmo-miR-P1176-5p	UACAAUUAAAACAUUUAAUACU	present study	8.77579	9.33501	3.04615	10.7777	3.1918	4.28053	3.47176	4.4501	13.6852	2.85665	16.3056	0.107178	3.79383	2.9777	5.53319	4.40301	96.9911	6.06194	4.44669
1776	bmo-miR-P1177-5p	UACCACCAAUAAAGUUAUCU	present study	140.597	251.851	172.225	238.429	129.041	87.6741	106.078	158.335	122.047	108	274.459	478.605	200.034	244.545	278.243	357.752	3347.92	209.245	105.2
1777	bmo-miR-P1178-5p	UACCUGUAGAGACGAGCUUUCG	present study	3.631	6.18099	9.17872	5.44919	15.5572	6.02901	14.2772	10.3259	2.95434	7.03549	2.34178	5.92617	6.90892	11.8724	12.1681	20.0289	139.865	8.74159	4.95488
1778	bmo-miR-P1179-5p	UACGACAAAGGGAAGAUCUUCU	present study	10.6934	9.81469	4.04974	12.9345	10.1824	6.04025	2.77815	14.1627	15.5057	16.9379	15.299	10.1493	16.8136	6.11536	12.2671	9.74667	173.49	10.8432	4.40925
1779	bmo-miR-P1180-5p	UACGACGAUGCGACAAAUAUGA	present study	9.39245	9.43827	5.21072	10.8129	6.08573	3.19327	3.71804	7.48128	11.2471	14.3397	9.24478	10.436	17.1349	6.10607	10.013	11.6823	145.536	9.09603	3.73021
1780	bmo-miR-P1181-5p	UACGGUUUCCGGAUAC	present study	1821.23	4194.59	2265.62	4307.68	2027.86	2013.65	2352.94	4212.39	2201.54	5420.92	4427.75	5421.13	2670.95	3597.69	3117.92	3954.61	54008.5	3375.53	1222.17
1781	bmo-miR-P1182-5p	UACUAAGUACAAUUUAGUGUA	present study	8.24002	8.667	6.79179	8.43562	16.8289	6.5345	7.96901	14.7981	3.19755	16.0521	2.55211	1.81543	5.9569	10.3223	6.54861	14.6966	139.407	8.71291	4.70942
1782	bmo-miR-P1183-5p	UACUAAGUACAAUUUU	present study	14.7261	9.43087	9.74746	12.348	15.3787	10.1056	9.74269	10.6478	17.146	17.9382	16.5417	38.9669	15.0897	13.9819	6.82101	15.897	234.51	14.6569	7.27224
1783	bmo-miR-P118-3p	GAAACAGCGAACCGAUCACCU	present study	5.74177	12.5651	8.47968	7.38524	9.82646	9.49135	8.17873	6.81135	0.937004	8.29344	2.11177	4.25443	10.2405	7.05734	14.2753	13.2514	128.901	8.0563	3.6972
1784	bmo-miR-P1184-5p	UACUUAUUAUGCAACUCGUUCAAC	present study	40.2549	60.3214	57.3206	33.4067	43.5443	38.4024	39.2711	56.7317	32.3864	93.4851	44.787	35.1359	58.0196	100.534	33.3451	54.2636	821.21	51.3256	20.3336
1785	bmo-miR-P1185-5p	UACUUAUUAUGCAACUCGUUCAACU	present study	8.56015	10.1506	9.91832	6.16077	5.76737	4.94001	3.76161	13.3053	2.82606	2.40984	3.94174	4.80621	7.72015	3.53792	3.77585	8.44941	100.031	6.25195	3.12295
1786	bmo-miR-P1186-5p	UAGAAACAGAAUGGGUAUGAGGUU	present study	10.8308	10.9568	16.9679	12.7492	16.1196	5.55773	5.49624	19.4788	14.9736	10.355	16.0743	14.4965	17.707	8.43363	10.6568	6.41614	197.27	12.3294	4.43712
1787	bmo-miR-P1187-5p	UAGAAGAUUAUUGGCAUACCGCU	present study	10.1349	7.27124	9.61064	0.0433826	9.19837	12.9837	9.49808	6.53888	4.18635	6.22275	0.00654759	1.09374	9.56473	6.75659	7.5579	10.4033	111.071	6.94194	3.85566
1788	bmo-miR-P1188-5p	UAGAAUGAAUGACAUUAAUGUA	present study	9.49896	13.1092	1.68997	7.45404	0.0139275	3.7931	6.49295	0.755135	14.6284	0.00184811	12.7094	9.27877	7.14564	4.50778	9.08336	2.43067	102.593	6.41207	4.7693
1789	bmo-miR-P1189-5p	UAGAAUGAAUGACAUUAAUGUAGG	present study	14.4891	8.63943	14.4084	2.48465	10.6909	262.935	7.26493	15.0508	7.56812	4.17067	11.6466	10.2856	21.0367	5.26573	6.11752	1.7866	403.84	25.24	63.5928
1790	bmo-miR-P1190-5p	UAGACUUUUUAGAUGUUGGUCAAG	present study	5.2572	2.49307	4.98125	2.4369	0.298664	3.64813	7.1511	4.86588	1.03745	6.59649	2.10965	1.25984	0.00162401	3.31232	0.0109349	5.11795	50.5784	3.16115	2.31984
1791	bmo-miR-P1191-5p	UAGAUAAUGAGAUCACU	present study	26.0984	13.449	21.6768	24.0472	18.1305	35.9108	35.168	9.4283	30.0082	11.034	23.0656	20.1952	12.3595	12.5136	15.084	31.3916	339.561	21.2226	8.68796
1792	bmo-miR-P1192-5p	UAGCAAAUGUACAAAGGAUGGAGA	present study	15.1475	15.671	15.0796	11.0513	8.56774	8.68866	11.0466	12.8164	11.3729	14.7921	17.5142	21.3505	12.5797	7.85551	4.00659	13.6078	201.148	12.5718	4.18631
1793	bmo-miR-P1193-5p	UAGGACAUCUCAUCUCGCGUGU	present study	325.937	176.63	165.002	99.7856	193.602	177.572	387.32	306.387	395.12	576.214	273.258	190.189	402.501	379.919	285.426	488.714	4823.57	301.473	131.397
1794	bmo-miR-P119-3p	GGGACCAGUUAACGUGGCGUU	present study	9.07216	12.0845	9.35543	13.6671	10.6139	15.2548	7.53528	9.6669	5.1798	12.1513	2.50641	13.4485	12.3449	10.8688	5.25994	16.8167	165.827	10.3642	3.849
1795	bmo-miR-P1194-5p	UAGUAAAUGUGACAUGGUGA	present study	6.34145	10.6923	6.49514	2.83612	11.1473	12.2742	2.77679	6.77785	8.1327	9.22762	14.1678	5.42948	6.35498	9.5975	12.4799	3.30538	128.037	8.00228	3.55359
1796	bmo-miR-P1195-5p	UAGUUCUUAGUUUGACAAAUUG	present study	9.81891	11.0332	11.3874	11.9308	2.0933	2.99603	5.21529	5.39559	7.81653	2.97724	11.5947	6.94906	4.69753	1.83277	7.6994	8.38119	111.819	6.98868	3.52137
1797	bmo-miR-P1196-5p	UAUAGAAAUCAUUACGGCUUA	present study	14.7512	12.9365	15.3318	8.54734	12.8072	12.2456	12.2063	10.8228	9.85249	6.06698	3.31349	4.68137	9.37459	9.46134	5.55986	10.808	158.767	9.92293	3.5557
1798	bmo-miR-P1197-5p	UAUAGAAAUCAUUAGAGCUUA	present study	17.0998	13.1078	19.7482	20.8762	34.4377	68.6457	73.863	29.6381	37.2547	20.6208	20.1472	30.8387	16.5843	13.489	12.2547	12.1571	440.763	27.5477	18.8068
1799	bmo-miR-P1198-5p	UAUCUACGUGAAUUGUCUGUGC	present study	14.2557	6.20383	6.79067	8.59343	8.84731	5.15361	9.6211	12.7191	5.72103	3.73408	11.3016	5.51601	8.84531	6.32954	9.5711	8.86503	132.068	8.25427	2.87566
1800	bmo-miR-P1199-5p	UAUGGAGUUAGAACAGCGUC	present study	8.01281	5.05864	8.84028	5.58818	8.33216	3.03402	4.32683	7.61854	6.02591	1.88713	2.61764	3.70646	5.75452	3.74638	2.2086	9.20844	85.9665	5.37291	2.44898
1801	bmo-miR-P1200-5p	UAUGUGUUCGAAACAGACUUG	present study	8.41254	7.12973	5.0292	8.9545	2.71602	6.07636	7.05987	2.55262	4.629	3.20196	11.3442	1.78358	3.22092	5.50866	5.51721	1.83096	84.9673	5.31046	2.76387
1802	bmo-miR-P1201-5p	UAUUCUGAUUGUUUUGUUUAU	present study	109.982	62.9905	29.4542	37.2203	45.7275	81.8728	105.527	116.363	131.366	59.2936	36.8898	18.1174	35.5882	14.6143	14.247	28.7102	927.964	57.9977	39.1038
1803	bmo-miR-P1202-5p	UCACAUAGUUUGGCAAGUUUAUAU	present study	13.7535	10.489	9.6167	17.7475	6.6327	2.97053	4.91296	8.60976	11.0976	3.14446	14.1709	7.23105	8.13152	2.81313	4.44697	14.5432	140.311	8.76946	4.60955
1804	bmo-miR-P1203-5p	UCAGGUACUAGGUGACUC	present study	4.8725	9.19295	6.59001	10.2879	2.01922	5.33114	15.2329	0.00238134	2.76796	0.00199118	6.83465	4.0261	0.400289	2.523	2.06042	7.18963	79.3331	4.95832	4.1773
1805	bmo-miR-P120-3p	AAAGCUGAAAAGGACUUUCA	present study	1.00988	13.0199	15.9349	5.3752	9.78832	8.33114	3.31637	15.719	3.75975	16.9265	9.71751	5.04207	150.604	14.4495	5.12189	12.4032	290.519	18.1574	35.6768
1806	bmo-miR-P1204-5p	UCAGGUACUAGGUGACUCUGAG	present study	11.7425	9.97669	8.61854	16.4962	8.86199	6.95215	7.95175	7.56719	10.1222	12.1465	12.7673	11.321	169.414	7.09143	12.9315	11.793	325.754	20.3596	39.8311
1807	bmo-miR-P1205-5p	UCAGUGAAUCAAGGUUCGCU	present study	12.9266	6.9643	9.32703	8.62822	13.6218	4.51173	3.28656	11.5263	15.1557	10.0425	12.3244	13.4464	13.7787	5.85257	20.466	4.46395	166.323	10.3952	4.64602
1808	bmo-miR-P1206-5p	UCAUGAUUAUGUGGAAAGUUCU	present study	6.34691	4.20427	2.76462	6.44191	3.77254	3.43613	6.96531	0.194738	7.22471	0.108412	9.07798	1.67699	1.75436	0.453154	7.04203	12.5751	74.0392	4.62745	3.5357
1809	bmo-miR-P1207-5p	UCAUGAUUAUGUGGAAAGUUCUG	present study	8.88129	11.1401	9.33545	5.0684	8.36827	7.6608	7.7202	4.54333	12.2002	4.54041	9.83402	5.27285	0.544412	8.20109	10.5514	5.28399	119.146	7.44664	3.03663
1810	bmo-miR-P1208-5p	UCAUUUAUAUUUUUAUAUCUGUG	present study	44.4641	35.8703	36.4974	52.7544	492.112	591.969	13.9126	402.801	499.525	410.775	7.65163	18.8443	407.209	860.625	648.022	1885.51	6408.54	400.534	482.758
1811	bmo-miR-P1209-5p	UCGGAGUGUCGUCAAAGUUGU	present study	5.21521	9.40762	0.071297	9.57719	1.38266	5.86359	4.19848	0.227879	0.352988	0.00190522	8.54771	3.92475	0.491808	16.578	0.0117864	9.2254	75.0783	4.69239	4.88452
1812	bmo-miR-P1210-5p	UCUAAGGAAAUUAGGUGGGAUACA	present study	5.57473	8.30929	3.27319	5.80068	1.53484	7.79458	7.83653	1.7671	8.9403	1.61566	5.31051	8.55311	0.891768	2.94043	6.59929	4.47079	81.2128	5.0758	2.79028
1813	bmo-miR-P1211-5p	UCUCUGGACCUCGCUGGAAU	present study	110.872	22.6952	34.0264	21.9696	27.7108	28.6389	44.2889	17.5705	34.3767	16.3088	17.8923	12.4576	9.83812	10.5925	10.4451	18.7524	438.436	27.4023	24.3381
1814	bmo-miR-P1212-5p	UGAAUAUUGUUGUCUACUAGUAA	present study	12.5841	13.9242	16.8903	7.46459	17.2744	13.2065	12.5838	14.1858	4.72443	11.791	12.6519	6.05652	9.37407	14.648	11.7657	20.7766	199.902	12.4939	4.15322
1815	bmo-miR-P1213-5p	UGAAUUCACAUGGACUCCAGCACA	present study	2.55742	0.833023	8.22156	6.99456	3.48673	3.6769	4.59111	1.74855	6.13986	2.43663	7.9237	5.26556	1.8118	4.93667	5.79693	8.66273	75.0837	4.69273	2.47202
1816	bmo-miR-P121-3p	UGAGUGACCGGUGUAAGGAUUA	present study	5.56066	12.6363	21.709	9.37413	9.10837	9.82861	10.2322	24.3838	5.35269	25.271	1.74179	14.46	14.6135	18.9177	5.87924	2.1685	191.238	11.9523	7.45184
1817	bmo-miR-P1214-5p	UGAGGCACGAGGCGGCUCUGAG	present study	13.2752	11.1062	3.38775	12.2251	6.34535	2.98365	12.2724	6.14805	7.28533	9.3373	11.2362	9.5131	5.59998	5.87052	6.92695	8.89736	132.41	8.27565	3.18624
1818	bmo-miR-P1215-5p	UGAUCAAGACGCAUUCUGAGUUU	present study	4.96956	16.4955	21.8013	14.0727	22.2083	24.1365	23.2615	26.4948	18.6098	20.2254	6.42862	4.82037	18.0055	24.4821	13.9827	21.4974	281.492	17.5933	7.01335
1819	bmo-miR-P1216-5p	UGAUGACUUUGAUGUAGCUGUCUU	present study	8.09388	15.09	18.8722	9.3018	11.1554	14.7255	14.1174	18.3088	5.25143	9.09592	1.13804	5.48232	6.85136	14.1916	7.77979	9.93608	169.391	10.587	4.9505
1820	bmo-miR-P1217-5p	UGAUUGGAUAUUGUAACGCAUC	present study	13.6134	8.81589	11.4678	7.91658	5.43696	8.22412	9.88351	4.96498	11.4607	6.06498	11.2008	6.52501	4.46758	7.21427	7.35542	7.93129	132.543	8.28396	2.63254
1821	bmo-miR-P1218-5p	UGCACAUGUAUCGUUGGCAAAAG	present study	5.62878	2.92297	3.0385	6.3478	3.29851	0.448123	3.04234	3.22829	2.15271	4.34688	5.19805	4.95322	3.73681	4.61264	4.09388	3.53781	60.5873	3.78671	1.43029
1822	bmo-miR-P1219-5p	UGCAGCUGCUCAUCUUGACA	present study	10.8561	10.657	4.90208	17.4105	8.12814	17.0945	8.30866	4.41618	8.21545	7.46089	21.0319	15.1624	5.33218	9.38784	10.5693	19.1287	178.062	11.1289	5.24951
1823	bmo-miR-P1220-5p	UGCAUGAUAUAGUGCGG	present study	1310.27	138.035	235.737	144.272	201.074	277.805	301.858	103.502	176.037	120.11	152.937	120.374	107.201	70.9981	97.0513	75.9681	3633.23	227.077	296.837
1824	bmo-miR-P1221-5p	UGCCUUGUAGUCAUAUUGCAC	present study	0.763167	10.6379	8.3856	4.53534	4.3626	3.26111	6.94594	12.354	3.98537	8.07925	0.628672	4.28758	5.45298	11.3417	1.62171	8.63673	95.2796	5.95498	3.68157
1825	bmo-miR-P1222-5p	UGCGCUUAGAUGAAGACACUACA	present study	13.0358	13.0775	12.3679	11.2313	13.0273	13.902	16.3583	11.7115	14.7806	17.9331	17.0162	10.3257	6.66429	12.9099	12.5705	10.4013	207.313	12.9571	2.77048
1826	bmo-miR-P1223-5p	UGCGGCCUGGGGCAGCCGCUGA	present study	14.4002	18.7737	14.6061	15.2072	6.94834	7.76125	12.133	13.9861	6.12652	5.84901	4.07201	4.56683	8.62658	17.2116	9.22241	9.17644	168.667	10.5417	4.6677
1827	bmo-miR-P122-3p	UGGAGACUGUCCAGAAGAUG	present study	0.0026764	11.3474	6.96728	16.5172	3.85631	3.62844	9.35054	9.90588	0.0162367	15.3478	1.4685	9.05261	2.67726	10.8044	1.99207	4.19478	107.129	6.69559	5.23803
1828	bmo-miR-P1224-5p	UGGAAGACUAGUGAUUUUGUU	present study	32.1361	14.9774	16.3228	68.7875	18.5561	42.3823	59.559	10.243	26.1138	7.25476	16.8053	8.33543	7.70702	7.76642	11.6305	18.4868	367.064	22.9415	18.8152
1829	bmo-miR-P1225-5p	UGGAAUCAUCGUCGUCUUCGCU	present study	13.2462	21.8633	16.0546	8.12473	18.7526	11.8545	10.957	16.4042	13.466	4.75645	5.58652	7.3758	11.5605	10.0435	22.1119	26.9952	219.153	13.6971	6.31707
1830	bmo-miR-P1226-5p	UGGAUUUGUAGUGCCAUUUG	present study	19.4501	17.5917	17.2346	16.5358	13.7381	25.0793	16.9745	9.28662	16.7664	12.4835	12.6819	16.2032	7.52121	16.4916	23.6201	14.8525	256.511	16.0319	4.51161
1831	bmo-miR-P1227-5p	UGGUGAACUUUAAAUAUUUAGA	present study	34.6319	13.0618	20.2348	23.6795	38.3534	47.5371	43.8023	25.0787	32.0807	14.4613	17.6337	23.6541	26.4599	11.9397	12.8254	28.2575	413.692	25.8557	11.0653
1832	bmo-miR-P1228-5p	UGGUUGUGGUGCGGCGCGUA	present study	0.850659	13.0055	9.13589	6.62859	2.15303	5.11332	8.27739	15.6042	5.14221	7.44464	3.02087	6.42748	7.79604	17.068	5.64115	2.19233	115.501	7.21883	4.67118
1833	bmo-miR-P1229-5p	UGUACGUGACGAAAACGAGCAG	present study	9.68635	4.2088	7.6122	12.003	7.30436	14.922	5.1665	8.22922	5.13767	7.88042	5.48874	6.76061	5.72447	8.85361	6.38567	13.0984	128.462	8.02888	3.05956
1834	bmo-miR-P1230-5p	UGUAUGCGUUAGAACAGUGCAGAA	present study	22.3961	85.9216	59.8966	115.335	36.9279	46.4672	58.3377	33.6056	48.2499	37.1717	37.3677	19.1623	21.6397	37.8262	48.0433	40.2538	748.602	46.7877	24.6374
1835	bmo-miR-P1231-5p	UGUAUUAGUUGGAUUUCAGU	present study	8.56017	4.21584	3.80072	1.39658	5.55205	1.96257	8.44736	11.336	2.23165	4.5027	2.15942	3.85796	7.95158	0.0272427	1.86546	5.35517	73.2225	4.57641	3.13133
1836	bmo-miR-P1232-5p	UGUCGAUCAGCAUGGUGAUGUCUU	present study	5.9359	8.4009	6.54567	9.812	17.1525	15.2059	15.4482	14.1698	15.7278	13.7477	11.0838	3.63438	10.001	11.6865	19.5228	9.87612	187.951	11.7469	4.39421
1837	bmo-miR-P1233-5p	UGUGGAAUUGUAUGUAAUGAGGGA	present study	5.44124	3.54676	9.82266	3.15224	8.92056	4.26587	6.40326	6.50464	0.0155421	3.20701	2.62337	2.56836	3.26071	3.57296	0.0114282	9.82993	73.1465	4.57166	3.04502
1838	bmo-miR-P123-3p	CAACUUAUGAAAGAUGAAGAAAU	present study	7.53894	34.5096	47.6684	23.6614	28.1705	28.277	17.9045	57.1517	21.4927	62.4671	14.3661	29.1787	48.1267	64.3552	48.7006	11.9673	545.536	34.096	18.3556
1839	bmo-miR-P1234-5p	UGUGUUUUUAUUUUAUUUUGUA	present study	7.86971	3.18435	8.38254	7.1016	11.7822	5.33248	8.83033	7.09025	9.60021	7.52002	13.577	10.0644	7.93187	10.506	7.73318	3.55439	130.061	8.12878	2.72162
1840	bmo-miR-P1235-5p	UGUUAAUCGUUCAGUUUCAAC	present study	6.47787	6.37506	7.47516	6.01238	8.42584	5.35616	8.25369	6.85035	0.0883622	1.19848	2.37401	1.68736	6.96379	3.54863	1.44243	10.6491	83.1786	5.19867	3.09241
1841	bmo-miR-P1236-5p	UGUUAAUGCUGUUCCCGGAUCUAU	present study	33.6549	77.0088	76.569	75.7214	34.0791	23.4122	37.8763	38.2314	21.0622	41.7455	16.1709	34.107	48.6456	66.1186	57.1637	60.7657	742.332	46.3958	20.2214
1842	bmo-miR-P1237-5p	UGUUUACGAGUGGAAUGACACGG	present study	10.5477	6.77338	7.83291	10.4624	7.80864	3.53737	0.495257	10.85	3.22384	2.4029	13.5194	7.79095	10.6524	4.65113	9.55915	17.2153	127.323	7.95767	4.38712
1843	bmo-miR-P1238-5p	UUACGUGAUGACGUCAAUAGCU	present study	6.35201	13.1907	13.4585	3.7362	17.7505	14.5052	14.6997	21.992	3.52425	37.2838	3.38189	12.2235	15.2297	31.504	14.0643	10.8497	233.746	14.6091	9.39197
1844	bmo-miR-P1239-5p	UUAUACGGUAAAAGUAGACAUU	present study	4.22594	14.6531	14.0226	9.0771	3.75404	4.63934	6.0549	19.3298	10.7607	10.4142	14.7714	3.46101	8.93349	14.4466	6.43048	1.75133	146.726	9.17037	5.15969
1845	bmo-miR-P1240-5p	UUCUAGAUUAAGCCGUUGGA	present study	9.71705	12.1145	8.78622	8.29576	4.64703	10.687	10.6491	7.5312	10.7284	2.61593	9.37667	6.79562	1.62009	7.73959	10.6344	8.15851	130.097	8.13107	2.98354
1846	bmo-miR-P1241-5p	UUCUAGAUUAAGCCGUUGGAAA	present study	4.2193	8.41597	11.5998	9.87313	12.5744	14.4049	10.5278	17.0676	3.89233	6.65741	0.563349	6.70669	6.35462	11.8057	13.7234	18.0217	156.408	9.7755	4.87912
1847	bmo-miR-P1242-5p	UUCUAGAUUAAGCCGUUGGAAAGA	present study	3.08	7.25566	0.00992145	9.73228	3.69314	11.2295	14.4651	0.0186089	10.8454	0.0534524	9.66083	3.78976	0.0570386	6.11084	7.39079	8.9539	96.3463	6.02164	4.64132
1848	bmo-miR-P1243-5p	UUCUGAUAGUGCGAAGAUAU	present study	14.3404	14.8219	16.1767	22.3927	11.0279	14.3442	10.7216	14.7819	14.1853	16.109	16.5809	18.6609	14.1335	12.7814	21.7387	17.9367	250.734	15.6709	3.27989
1849	bmo-miR-P124-3p	ACGUAGAGUUGCAGAAUAUAUUUG	present study	3.69611	9.30308	17.7911	12.6628	7.28026	11.6744	9.89032	24.0345	11.3985	29.5719	3.31361	27.2661	15.9965	29.9443	14.8824	4.88784	233.594	14.5996	8.90035
1850	bmo-miR-P1244-5p	UUGAUGGUGAGUGAGU	present study	67.5009	30.3719	54.971	31.2249	55.5473	98.429	79.6023	43.1516	71.8555	41.2764	69.3567	71.616	78.3992	51.8501	49.7255	19.0041	913.883	57.1177	21.1723
1851	bmo-miR-P1245-5p	UUUACGUACUGAUGUCU	present study	23.6536	8.89799	25.0648	14.6361	16.4263	22.9712	34.8332	7.20929	18.1745	11.6382	17.8908	35.4519	11.3683	17.9391	11.0951	21.3473	298.598	18.6623	8.34247
1852	bmo-miR-P1246-5p	UUUAGUUCGCGUACGUUCGUUU	present study	11.6917	6.72613	4.05519	10.5115	6.88024	5.05489	7.16375	11.2833	11.4818	17.361	12.8	15.1263	14.7639	6.75294	16.0066	0.372817	158.032	9.877	4.79804
1853	bmo-miR-P1247-5p	UUUCACGACCCCAUAUGGCAA	present study	92.8349	107.46	82.508	116.795	1045.19	1628.36	72.4067	1336.77	1203.95	1321.95	16.1693	20.2147	1127.32	2096.02	1348.38	3809.98	15426.3	964.144	1029.55
1854	bmo-miR-P1248-5p	UUUCACGAUCCCAUAUAGCAA	present study	7.98786	12.0107	3.94816	14.003	0.342585	1.80535	6.03456	5.41025	2.49923	3.5003	3.31881	5.56099	0.440182	4.12089	5.05445	3.77652	79.8138	4.98836	3.72452
1855	bmo-miR-P1249-5p	UUUCGCGAUCCCAUAUGGCAA	present study	9.9453	10.9847	3.93979	3.3477	6.90665	13.1024	8.79533	4.48509	9.38018	2.85583	7.9776	3.07716	1.99373	7.93811	0.739571	6.02492	101.494	6.34338	3.58166
1856	bmo-miR-P1250-5p	UUUGUGUGAUUGUUCUAUUAU	present study	16.0924	14.2114	13.8723	5.0005	23.6428	18.3875	3.13123	16.1733	17.7915	23.5478	13.2113	10.9662	26.4802	16.8607	28.507	11.6425	259.519	16.2199	7.00942
1857	bmo-miR-P1251-5p	UUUUCAUAACAGCUCUGUCAG	present study	15.57	22.4213	18.1027	20.6347	6.81228	10.1919	6.9014	1.73807	1.92538	5.63463	4.63031	9.77429	2.96937	13.4168	9.93886	18.6555	169.317	10.5823	6.81108
1858	bmo-miR-P1252-3p	UUUUUGGUUGUUAAGUUCCAU	present study	862.902	297.309	200.152	145.445	260.19	342.521	658.903	490.085	432.86	682.963	425	140.888	449.973	335.05	213.614	740.694	6678.55	417.409	220.476
1859	bmo-miR-P1253-3p	AAAACAAUCAUAUUGUCCUG	present study	5.65607	5.5364	0.620194	16.3755	2.94753	7.65758	11.4266	2.02892	12.544	0.202287	15.1356	3.09163	0.401502	3.61391	7.9762	10.7168	105.931	6.62067	5.28892
1860	bmo-miR-P125-3p	UAGAAUAUUCAGGGCAAGAUGU	present study	0.11796	14.2975	11.4796	11.1315	5.66004	14.8414	13.1055	14.0456	10.3563	11.6602	3.65054	8.18561	10.9233	16.9154	7.41239	5.36076	159.144	9.94648	4.55498
1861	bmo-miR-P1254-3p	AAACACGCUGGAGGAAAUGU	present study	12.6832	12.0457	4.88979	6.70945	11.8095	6.34349	11.3218	16.9683	5.37163	4.78576	4.28392	4.90544	17.3017	4.14555	4.24732	6.10847	133.921	8.37007	4.58864
1862	bmo-miR-P1255-3p	AAAGUGAUGUGAGUCCGUCGAGU	present study	13.8163	11.8751	20.4882	13.1601	28.4305	30.609	47.645	30.4646	17.4499	20.5622	11.8459	10.5185	17.251	5.36585	2.26832	14.2901	296.041	18.5025	11.2686
1863	bmo-miR-P1256-3p	AAAUUUGAGUUAACUUUUUU	present study	21.146	8.44129	13.4757	3.22192	10.8301	98.2636	6.63734	16.5407	4.06361	6.35255	5.52015	6.75997	14.9156	269.092	3.80396	12.3005	501.365	31.3353	67.3412
1864	bmo-miR-P1257-3p	AACCGUAUGAGAUUUACUUAAA	present study	5.05453	12.0081	4.51723	7.35393	9.9163	7.48038	8.56159	13.5736	3.38877	4.7189	1.39034	1.42548	10.6349	6.68442	0.0123012	7.96182	104.683	6.54266	3.91619
1865	bmo-miR-P1258-3p	AACCUUUUGUUUCUUCUUUU	present study	10.3387	5.88261	11.8846	10.4332	8.33484	9.3965	5.17622	7.1592	9.52961	4.94364	11.246	3.70644	11.1987	10.1005	6.96866	9.1437	135.443	8.4652	2.52866
1866	bmo-miR-P1259-3p	AACGAACCGAGUUCAU	present study	22.7119	22.9853	15.8058	23.8495	27.5366	27.506	14.1787	17.7006	29.3759	17.0326	18.431	33.6963	18.8551	20.6512	16.4395	20.0817	346.838	21.6773	5.52062
1867	bmo-miR-P1260-3p	AACGACGCUCCCUAGAG	present study	14.9999	8.25974	3.20304	12.728	8.73371	4.28092	6.0181	4.43281	7.32669	8.45226	9.35665	25.8998	0.00195648	5.29243	6.10292	14.5433	139.632	8.72702	6.09706
1868	bmo-miR-P1261-3p	AACUCACGGACGAGUGG	present study	8.65944	9.31808	4.81073	8.2697	8.14424	7.67023	9.25828	5.81416	6.44341	8.38595	5.11317	18.943	5.29091	6.94485	7.01233	7.55371	127.632	7.97701	3.25761
1869	bmo-miR-P1262-3p	AAGCCGUUGGAUUGCUU	present study	21.1126	10.8019	14.3219	10.139	10.504	12.3439	11.7897	10.2839	15.8172	18.0952	12.7867	24.4901	8.12923	12.191	4.08764	14.263	211.157	13.1973	4.94522
1870	bmo-miR-P1263-3p	AAGCGGAACACGAUUAC	present study	7.39688	14.187	8.08303	8.88693	3.81177	7.25791	11.5335	14.7136	12.5989	24.1919	8.87435	0.770159	5.32423	9.18242	3.91811	8.87986	149.611	9.35066	5.4666
1871	bmo-miR-P126-3p	CAUGGCGGAUUUUUUUCACAA	present study	0.78588	14.2051	0.00978426	9.19581	0.608117	4.33595	5.43902	9.08461	1.79103	10.5263	2.48386	4.81652	0.83413	10.0138	0.011916	0.399598	74.5415	4.65884	4.58609
1872	bmo-miR-P1264-3p	AAUAACAAAGAACACGG	present study	14.2329	9.23462	8.96289	10.6192	9.31988	18.1407	13.5452	8.78075	10.139	11.0283	12.6829	25.9592	9.2502	13.5834	10.472	17.749	203.7	12.7312	4.60462
1873	bmo-miR-P1265-3p	AAUAAUUCGACUCACCAGAUU	present study	11.3631	14.6988	11.163	14.0827	8.09775	13.0187	10.7624	3.81978	15.771	0.00201207	17.1339	35.5471	28.9608	11.6935	26.9919	0.320757	223.427	13.9642	9.74211
1874	bmo-miR-P1266-3p	AAUAGGAAGGACGUUAAGGCU	present study	4.59798	6.76894	8.78659	12.8526	4.91117	0.0102913	10.6313	5.69366	0.233094	0.816309	1.81644	0.25133	6.82075	3.54563	4.50586	11.4621	83.7041	5.23151	4.1302
1875	bmo-miR-P1267-3p	AAUCACAGGAUAAUACUGC	present study	13.7874	11.2865	8.67223	7.67236	14.5943	10.4649	4.79471	11.265	9.70698	12.8385	4.96396	11.0556	8.41896	9.3171	16.5495	11.6485	167.036	10.4398	3.1969
1876	bmo-miR-P1268-3p	AAUCACAGGAUAAUACUGCGA	present study	14.6281	11.7918	12.5985	13.276	6.15848	10.9436	17.0754	12.6673	15.9777	4.58747	11.9027	6.17133	4.55527	4.72867	18.3939	18.7108	184.167	11.5104	4.93632
1877	bmo-miR-P1269-3p	AAUCCUGCAUUGAUUUCUAG	present study	13.1918	21.3779	16.4315	14.8311	11.6878	15.0449	10.7532	10.4479	2.90021	10.0475	1.98409	12.3864	4.82134	9.45535	10.6583	18.4353	184.455	11.5284	5.26056
1878	bmo-miR-P1270-3p	AAUGUAUUUUUGAGCAGCUUU	present study	14.1055	21.0269	11.1542	16.343	14.9986	12.0904	12.8243	11.7578	15.4518	5.81299	16.0686	26.0798	7.23513	22.4135	21.3586	30.0124	258.733	16.1708	6.55775
1879	bmo-miR-P1271-3p	AAUGUCUGUUUUUUAAAUCA	present study	11.5096	8.89158	0.00950863	8.85103	3.48683	7.01077	12.9185	4.27941	10.0628	4.41397	13.8954	4.79877	3.9494	2.54443	5.45361	14.7442	116.82	7.30124	4.39326
1880	bmo-miR-P1272-3p	AAUUGAGUGAUCAACACCGUCCG	present study	5.44842	7.96991	4.68761	3.85495	7.44313	3.91237	6.26556	14.272	7.7262	5.76001	10.0056	10.5883	16.4026	4.20225	8.75374	6.15501	123.448	7.71547	3.62903
1881	bmo-miR-P1273-3p	ACAAGACUGAGAAAAUACUAGGA	present study	12.3711	9.92531	11.1381	11.9808	5.51397	15.6071	10.5352	2.4604	8.39138	5.10877	7.3774	5.29954	4.38854	6.5431	4.82009	18.3322	139.793	8.73706	4.39092
1882	bmo-miR-P127-3p	UAUGAUGACUGCAUUACAGAGA	present study	15.8372	7.99854	8.23847	12.256	8.0465	4.89838	7.51217	5.30678	11.0249	1.4558	18.6846	16.467	24.5782	9.18862	10.1099	0.88782	162.491	10.1557	6.27942
1883	bmo-miR-P1274-3p	ACAGACGAUAGUUUAGCAAG	present study	20.9366	170.029	85.5856	43.089	49.6495	18.2514	45.2661	109.777	113.727	217.166	52.0053	37.2301	125.904	83.431	55.9467	193.315	1421.31	88.8319	61.4651
1884	bmo-miR-P1275-3p	ACAGAUCCUUGAGGGAGGCCUCUC	present study	22.6563	15.0993	14.3606	15.1958	18.3046	25.8902	32.5021	0.0025822	34.1625	0.00211909	17.4044	24.2967	35.5561	7.5855	30.7766	0.134961	293.93	18.3706	12.0272
1885	bmo-miR-P1276-3p	ACAGGAUCUAACGGCCCUAUCGC	present study	10.1993	7.58708	27.3549	7.03092	8.28003	7.91082	8.2837	5.06392	3.89425	7.53609	4.57688	2.19756	3.44647	4.43594	11.5916	9.06598	128.455	8.02847	5.76927
1886	bmo-miR-P1277-3p	ACAUCGUUUUACGUUUU	present study	9.81685	7.76395	11.1874	12.8791	3.9463	5.23645	5.76993	6.89707	7.53154	8.16809	13.094	11.4058	8.79873	6.89551	9.43436	2.80966	131.635	8.22717	3.00451
1887	bmo-miR-P1278-3p	ACCACAGACAGUAUCUAACCU	present study	3.27895	7.62981	5.47732	105.531	7.80458	3.22243	7.86175	12.6378	2.65464	5.8753	2.80911	3.86961	11.5804	2.96221	1.85282	7.10175	192.15	12.0093	25.1425
1888	bmo-miR-P1279-3p	ACCAUGAAUAGGCUUGACGUACG	present study	11.1737	7.49171	1.79879	10.9831	6.87461	8.47911	6.97365	5.04342	8.73346	9.39121	9.50733	4.76926	7.06807	6.49869	8.63274	15.2687	128.688	8.04297	3.06035
1889	bmo-miR-P1280-3p	ACGAACGUUGCUUACUGAAUU	present study	23.8187	18.166	24.0414	8.05272	39.6565	37.3257	19.5046	36.8895	21.144	31.1869	19.2527	15.1234	31.6486	29.8427	34.3292	12.1632	402.146	25.1341	9.58274
1890	bmo-miR-P1281-3p	ACUAAUUGUAGUAUCCGGAUUUC	present study	40.6726	44.5969	46.7147	37.3688	43.4844	20.1102	21.2733	35.1943	17.6426	47.9772	25.6802	31.5616	47.6655	51.6249	46.9157	4.35927	562.842	35.1776	13.7472
1891	bmo-miR-P1282-3p	ACUCUCUCGCCUUCAUGACCU	present study	3.61078	6.71963	7.0412	9.293	3.3882	10.1476	8.80481	4.24974	0.790465	3.34794	11.5143	5.63821	1.55547	9.28739	9.62857	7.51749	102.535	6.40843	3.27802
1892	bmo-miR-P1283-3p	ACUUGCUGUAUGAAAUUGGC	present study	14.8208	8.97237	21.3762	8.77062	16.6899	11.8175	6.20171	15.7156	8.1115	9.69337	1.85876	20.843	8.91806	16.7259	13.5409	11.8578	195.914	12.2446	5.28945
1893	bmo-miR-P1284-3p	AGAAGUUAUUGAGCUCCGUUU	present study	22.7023	10.6223	28.061	10.9445	32.857	54.5463	70.422	27.6806	30.3273	60.5272	14.6807	81.9573	17.9239	22.6088	15.8354	4.48286	506.18	31.6362	22.9801
1894	bmo-miR-P1285-3p	AGACGACAUGGUGUUGCUGAG	present study	4.89121	13.3248	3.36302	10.4525	2.7577	3.6943	5.31634	3.49606	4.76626	0.00191716	6.76094	1.03719	1.68927	6.68452	3.871	6.90063	79.0076	4.93798	3.39885
1895	bmo-miR-P1286-3p	AGAGCUAGUAGAUUGAAUAGUU	present study	4.0889	8.90254	8.83698	7.76279	9.37449	3.77082	5.2639	8.90385	0.749158	4.65268	3.10227	1.35956	6.07145	5.02607	8.14139	11.1875	97.1943	6.07465	3.05768
1896	bmo-miR-P1287-3p	AGAUAAGAUUAAUGUGUUUAU	present study	7.46999	6.58232	6.33379	12.1277	8.60786	13.3134	9.03372	15.3195	5.12792	13.7838	2.4514	8.1302	11.1406	11.9955	12.7484	14.4239	158.59	9.91187	3.73285
1897	bmo-miR-P1288-3p	AGAUAUGGUACUGAACGCAA	present study	12.7741	6.95508	7.28648	6.38405	7.58374	1.95974	7.93206	17.8271	4.02769	1.1342	3.68393	5.17457	12.1975	6.56811	3.81401	11.1942	116.497	7.28103	4.38857
1898	bmo-miR-P1289-3p	AGAUUAGAUAGCGAUUCCAUUU	present study	5.33047	5.88692	9.72493	2.00603	4.29088	6.63232	6.18723	1.74162	5.3786	1.3816	10.0518	1.383	0.511323	0.92537	3.50222	5.19311	70.1274	4.38297	2.96826
1899	bmo-miR-P1290-3p	AGAUUUUCGAGAACAGCUAC	present study	12.6277	7.73517	5.5628	4.34905	10.425	4.27625	6.09214	13.7231	4.75958	6.93107	13.695	6.48423	16.6025	0.768741	4.40585	9.03606	127.474	7.96714	4.34771
1900	bmo-miR-P1291-3p	AGCUGUUCGUUGGCAAG	present study	977.911	288.725	271.115	91.5775	283.488	551.284	1004.98	450.088	500.477	130.795	695.206	379.373	310.807	53.7953	48.9465	151.24	6189.81	386.863	299.263
1901	bmo-miR-P1292-3p	AGGAAAACUAUACGCUGGUACA	present study	11.8556	7.43004	14.9955	4.88657	6.06368	9.80027	4.82057	13.4211	3.16504	2.65034	8.924	6.53373	4.33408	8.54478	4.05646	11.4624	122.944	7.68401	3.78581
1902	bmo-miR-P1293-3p	AGGAAACAGUGCUCAGGAUUAU	present study	0.212488	4.03135	12.2649	6.89289	10.8328	2.07761	12.672	14.0298	3.92445	16.6709	2.14512	0.0164152	8.86069	7.84055	5.3295	6.09831	113.9	7.11874	5.07278
1903	bmo-miR-P129-3p	UAAUUAUCAAUACAAAAUUAUG	present study	7.8924	4.09566	6.07547	8.522	10.2153	4.29839	0.192437	9.6719	14.6361	5.2112	13.7523	8.89489	13.2722	3.8562	6.71486	5.26161	122.563	7.66019	3.99641
1904	bmo-miR-P1294-3p	AGGCGCUUGUUGGAGUACACU	present study	15.6917	4.91705	11.2835	6.38616	9.76871	5.30936	6.35991	7.11876	6.86313	4.78266	3.54954	3.88728	4.93006	5.53795	10.0191	9.29506	115.7	7.23125	3.22528
1905	bmo-miR-P1295-3p	AGGUAUAUCAAUGCUCUAAUGCUG	present study	15.4589	6.78467	16.4638	14.8163	15.9577	5.32761	6.47923	13.5279	8.12143	12.4335	8.07536	3.67544	17.6789	4.96885	7.28804	14.1917	171.249	10.7031	4.77306
1906	bmo-miR-P1296-3p	AGGUUACUGGAUGAUGCGUC	present study	15.0372	10.0892	7.73455	14.4822	12.2626	9.55305	5.30958	15.0596	15.4215	17.4705	13.5635	23.3195	18.0756	12.5503	17.09	1.8142	208.833	13.0521	5.28383
1907	bmo-miR-P1297-3p	AGUAAAGUGAUGGCGCGAUA	present study	1084.97	1523.89	2605.68	2200.09	2711.06	1660.93	1280.96	2247.6	1966.65	2659.05	2702.51	3009.36	2485.94	2610.4	2572.74	4420.31	37742.1	2358.88	789.575
1908	bmo-miR-P1298-3p	AGUGGGAUUGGGUGGGGUAGGAA	present study	6.10869	6.23319	8.9594	3.87914	8.78054	2.51381	5.28628	5.34851	9.67325	13.8596	9.3291	23.0339	14.13	11.0912	5.95921	2.67719	136.863	8.55394	5.22393
1909	bmo-miR-P1299-3p	AGUGGGGAAAACGUGAGUGCAG	present study	17.0503	7.84178	4.6614	13.9024	17.4683	16.3749	8.81833	19.7033	20.29	21.3372	19.7788	18.8027	20.3117	16.4064	28.3793	13.7765	264.903	16.5565	5.82653
[truncated: 955 more rows]
