# Supplementary material for: MicroRNA expression profiling of the fifth-instar posterior silk gland of Bombyx mori
Source: BMC Genomics. 2014 May 29;15(1):410. doi: 10.1186/1471-2164-15-410 (PMC4045974; doi:10.1186/1471-2164-15-410)
Supplement: Supplementary file 11 — Additional file 11: Table S6: miRNAs of posterior silk glands confirmed by microarray assay. (XLS 92 KB) [file 12864_2013_6094_MOESM11_ESM.xls]

## Sheet: Supplemental table 6
Supplemental table 6 miRNAs of posterior silk glands confirmed by microarray assay
Number	Reporter Name	miRNA	Source
1	bmo-bantam	UGAGAUCAUUGUGAAAGCUAAUU	miRBase
2	bmo-let-7	UGAGGUAGUAGGUUGUAUAGU	miRBase
3	bmo-let-7*	CUGUAUAGCCUGCUAACUUUCC	miRBase
4	bmo-miR-100	AACCCGUAGAUCCGAACUUGUG	miRBase
5	bmo-miR-11	CAUCACAGUCAGAGUUCUAGCU	miRBase
6	bmo-miR-12	UGAGUAUUACUUCAGGUACUGGU	miRBase
7	bmo-miR-13a*	CCUGUCAAAGCGGCGGUGAAA	miRBase
8	bmo-miR-252	CUAAGUACUAGUGCCGCAGGAG	miRBase
9	bmo-miR-263a	AAUGGCACUGGAAGAAUUCAC	miRBase
10	bmo-miR-263b	CUUGGCACUGGGAGAAUUCAC	miRBase
11	bmo-miR-2738	AUCUUUUAGAACGGCCAUCUGAUG	miRBase
12	bmo-miR-2755	CACCCUGUCAGACCAUACUUGUU	miRBase
13	bmo-miR-2758*	CCCUGCGUGUUCUACCAAGUUA	miRBase
14	bmo-miR-276*	UAGGAACUUCAUACCGUGCUCU	miRBase
15	bmo-miR-2766	UCAGUCUUGUCGAAUGGUG	miRBase
16	bmo-miR-277	UAAAUGCACUAUCUGGUACGACA	miRBase
17	bmo-miR-2776	AGAGUACGCAAAAAAACAAUU	miRBase
18	bmo-miR-2777*	AGAGCGCAGGGGAGGUGCUUAG	miRBase
19	bmo-miR-2778a	CAGAGUACGCAAAAAAACAAUU	miRBase
20	bmo-miR-2778d*	CAGAGUACGCAAAAAACAAUU	miRBase
21	bmo-miR-2779	AUAUCCGGCUCGAAGGACCA	miRBase
22	bmo-miR-278	UCGGUGGGAUCUUCGUCCGUUU	miRBase
23	bmo-miR-2789	GUAGAAAGUUUGGAGGUGGAU	miRBase
24	bmo-miR-279a	UGACUAGAUCCACACUCAU	miRBase
25	bmo-miR-279b	UGACUAGAUCUACACUCAUUGA	miRBase
26	bmo-miR-2805	UUCCUGACGAACCACGGAAA	miRBase
27	bmo-miR-2807c*	UCAUAUUUCGCAUUGUUGACG	miRBase
28	bmo-miR-2808d	CCGGCGAGAAGCUCGGUGUGCU	miRBase
29	bmo-miR-281	ACUGUCAUGGAGUUGCUCUCUU	miRBase
30	bmo-miR-281*	AAGAGAGCUAUCCGUCGACAGU	miRBase
31	bmo-miR-2833b	AGAGAUUGGAAAUGUACUUUU	miRBase
32	bmo-miR-2845	CCGUUGCCAGCUGCUGUGCGUA	miRBase
33	bmo-miR-2854	UCUUUCAAAACUGCAGGACGG	miRBase
34	bmo-miR-308*	CGUGGUAUUAUUCUUGUGAAUGU	miRBase
35	bmo-miR-31	GGCAAGAAGUCGGCAUAGCUG	miRBase
36	bmo-miR-3226	UCUAUUUUUCUACGGGAACUUCUC	miRBase
37	bmo-miR-3235	UCCAACGUCUCGGGCCUCUACCUC	miRBase
38	bmo-miR-3281	AUCUUAUGUCGGUGUGGCGUGU	miRBase
39	bmo-miR-3282	CAGUCAUGCGUUUUUUUUGGG	miRBase
40	bmo-miR-3297*	UAACUUAUGCAAUAUUUCUGACUCA	miRBase
41	bmo-miR-33*	CAAUAUGACUACAAGGCAAAUC	miRBase
42	bmo-miR-3333	CCGUUCGAGAAGCAAGACAAAGUG	miRBase
43	bmo-miR-3383	CCACGAAGUUGACGCGCUGUCUCU	miRBase
44	bmo-miR-34	UGGCAGUGUGGUUAGCUGGUUG	miRBase
45	bmo-miR-3420	UACUGUUAUUGCCUGGCCUCGCUCA	miRBase
46	bmo-miR-375*	UUUGUUCGCCCCGGCUCGUGUCG	miRBase
47	bmo-miR-7	UGGAAGACUAGUGAUUUUGUUGU	miRBase
48	bmo-miR-71*	UUCUCACUACCUUGUCUUUCAU	miRBase
49	bmo-miR-8	UAAUACUGUCAGGUAAAGAUGUC	miRBase
50	bmo-miR-8*	CAUCUUACCGGGCAGCAUUAGA	miRBase
51	bmo-miR-9c	UAAAGUUAUGGUACCGAAGUUA	miRBase
52	bmo-miR-9c*	UCUUUGGUAUCCUAGCUG	miRBase
53	dya-miR-100	AACCCGUAAAUCCGAACUUGUG	miRBase
54	dya-miR-125	UCCCUGAGACCCUAACUUGUGA	miRBase
55	dya-miR-263a	GUUAAUGGCACUGGAAGAAUUCAC	miRBase
56	dya-miR-279	UGACUAGAUCCACACUCAUUAA	miRBase
57	dya-miR-281-1*	AAGAGAGCUGUCCGUCGACAGU	miRBase
58	dya-miR-2b	UAUCACAGCCAGCUUUGAGGAGC	miRBase
59	dya-miR-6	UAUCACAGUGGCUGUUCUUUUU	miRBase
60	dya-miR-9c	UCUUUGGUAUUCUAGCUGUAGA	miRBase
61	dme-miR-2493*	GCUCACACACACACACAGCCA	miRBase
62	dme-miR-967	AGAGAUACCUCUGGAGAAGCG	miRBase
63	dme-miR-995*	CCCGAAUUAUGUGGGAGCUGCG	miRBase
64	dya-miR-317	UGAACACAGCUGGUGGUAUCCAGU	miRBase
65	dps-miR-2568a	GCAAACUUCCUCGGGUCGUUG	miRBase
66	dps-miR-2575	UUUGUUACUGAUGGUGCUGUC	miRBase
67	dps-miR-276c	AAGGAACUUGAGAACAAGGUUGA	miRBase
68	dsi-miR-2577	AGGACCGAUCCGAUCCCCAGGA	miRBase
69	dsi-miR-992*	GCCUGGUUUCAGAGAGGUGUA	miRBase
70	dsi-miR-995*	GCCCGAAUUAUGUGGGAGCUGCG	miRBase
71	dsi-miR-999*	ACAUAGUCGUACGGUGAAUGUUG	miRBase
72	bmo-let-7a	GAGGUAGUAGGUUGUAUAGU	He P., et al, 2008
73	bmo-miR-263b	CUUGGCACUGGGAGAAUUCACAG	He P., et al, 2008
74	bmo-miR-34	GGCAGUGUGGUUAGCUGGUUGUGUA	He P., et al, 2008
75	bmo-miR-46	UGUCAUGGAGUUGCUCUCUUUA	He P., et al, 2008
76	bmo-miR-46*	UGAAGAGAGCUAUCCGUCGACA	He P., et al, 2008
77	bmo-miR-7	GUAUGGAAGACUAGUGAUUUUGUUGU	He P., et al, 2008
78	bmo-miR-8*	GCAUCUUACCGGGCAGCAUUA	He P., et al, 2008
79	bmo-bantam	UGAGAUCAUCGUGAAAGCUAAUU	Zhang Y.,et al, 2009
80	bmo-let-7	UGAGGUAGUAGGUUGUAUAGUA	Zhang Y.,et al, 2009
81	bmo-let-7b	UGAGGUAGUAGGUUGUGUGG	Zhang Y.,et al, 2009
82	bmo-let-7d	UGAGGUAGUAGGUUGCAUAGUA	Zhang Y.,et al, 2009
83	bmo-let-7e	UGAGGUAGGAGGUUGUAUAGU	Zhang Y.,et al, 2009
84	bmo-let-7f	UGAGGUAGUAGAUUGUAUAG	Zhang Y.,et al, 2009
85	bmo-let-7h	UGAGGUAGUAGGUUGUAUAGUC	Zhang Y.,et al, 2009
86	bmo-miR-1	UGGAAUGUAAAGAAGUAUGGAGCU	Zhang Y.,et al, 2009
87	bmo-miR-103	CUAGUAGCUGAUUUGACUUCCU	Zhang Y.,et al, 2009
88	bmo-miR-105	CAAUGGGAACGGGGACG	Zhang Y.,et al, 2009
89	bmo-miR-110	GAGAGUGGGGUGUUGUCGCUGU	Zhang Y.,et al, 2009
90	bmo-miR-114	AGACCUUACAAAAAAAGA	Zhang Y.,et al, 2009
91	bmo-miR-115	UUACGUAUGUGGUACACGGUGAGCG	Zhang Y.,et al, 2009
92	bmo-miR-117	GAAAAGGACGAGGUGGCG	Zhang Y.,et al, 2009
93	bmo-miR-118	UCGACCUGGGCGACUGUUA	Zhang Y.,et al, 2009
94	bmo-miR-121	CAAUUGUGAAAGUGUGGUCUUA	Zhang Y.,et al, 2009
95	bmo-miR-122	AAGAGUUGGAGUGUCGUCAAA	Zhang Y.,et al, 2009
96	bmo-miR-123	UUGGAACGUGGGUGGGU	Zhang Y.,et al, 2009
97	bmo-miR-125	UCACACUACGUGAAUGAUCGACAA	Zhang Y.,et al, 2009
98	bmo-miR-126	UCGCAGCCGUGCAGUCUCG	Zhang Y.,et al, 2009
99	bmo-miR-127	AAAUAGGCAGGACGGUGGU	Zhang Y.,et al, 2009
100	bmo-miR-129	GGCGGACGCGAGCUACC	Zhang Y.,et al, 2009
101	bmo-miR-130	UCCUAAGCCGGGGACUGUGG	Zhang Y.,et al, 2009
102	bmo-miR-134	UUGUGAAUUUCGUAGGCUUGUCGAC	Zhang Y.,et al, 2009
103	bmo-miR-135	CGAUAGUCGGAGCAGGGCGU	Zhang Y.,et al, 2009
104	bmo-miR-136	UUCCGCUCGCUCGUAGGUCACCU	Zhang Y.,et al, 2009
105	bmo-miR-138	GUGCAGAUCUUGGUGGUAGUAGCAA	Zhang Y.,et al, 2009
106	bmo-miR-139	AAGCGGGCUAAAAAUGCUGCUUGA	Zhang Y.,et al, 2009
107	bmo-miR-14	UCAGUCUUUUUCUCUCUCCUAU	Zhang Y.,et al, 2009
108	bmo-miR-140	UCGGCACGGUACGUGAACGUUUAAC	Zhang Y.,et al, 2009
109	bmo-miR-144	GCUUGGAGCCUCCGUCGGUGCAGAU	Zhang Y.,et al, 2009
110	bmo-miR-147	UAACAGAUGCGAGACCAUGGUA	Zhang Y.,et al, 2009
111	bmo-miR-149	CUGUAAGCGAGGGUUGGGAUU	Zhang Y.,et al, 2009
112	bmo-miR-15	GUUCAUCACGUCGGGGUCACCA	Zhang Y.,et al, 2009
113	bmo-miR-151	GGUUCAAAUCCGGCUCGAAGGAC	Zhang Y.,et al, 2009
114	bmo-miR-155	GACGACGACGACGGUGCGAAG	Zhang Y.,et al, 2009
115	bmo-miR-157	UGUCCUGUCACGGUCGCCA	Zhang Y.,et al, 2009
116	bmo-miR-158	GCCGGUGGUGCGAAGCUACCAU	Zhang Y.,et al, 2009
117	bmo-miR-16	AUAUAACUCAGUUCGAUGUCGGGG	Zhang Y.,et al, 2009
118	bmo-miR-160	ACUGAUGGCUUGUCGUUGCGAUA	Zhang Y.,et al, 2009
119	bmo-miR-161	GACAGCCCGACCAAUAUA	Zhang Y.,et al, 2009
120	bmo-miR-162	GGAACCGCAGUUUCGGACAUUUG	Zhang Y.,et al, 2009
121	bmo-miR-163	AUGACACUCAUACACCGUUG	Zhang Y.,et al, 2009
122	bmo-miR-166	GCUCUGAGGACCGGGGCGUGUCG	Zhang Y.,et al, 2009
123	bmo-miR-168	GUCGAUCCUAAGCUCAAGGAGA	Zhang Y.,et al, 2009
124	bmo-miR-170	CGGCUCCGAAGGUCCGGAUA	Zhang Y.,et al, 2009
125	bmo-miR-172	CUUUCAGCUGUAGUAUAGGGGGCCU	Zhang Y.,et al, 2009
126	bmo-miR-173	CCACCAGGAGUGGAGCCUG	Zhang Y.,et al, 2009
127	bmo-miR-175	GAAUUGACGGAAGGGCACCAC	Zhang Y.,et al, 2009
128	bmo-miR-176	GCAUCGCGUCUACUCCACUC	Zhang Y.,et al, 2009
129	bmo-miR-178	AGUUGGUAGAGCGGUGGACUGU	Zhang Y.,et al, 2009
130	bmo-miR-179	UAAGGCUAAAUAUGACCGC	Zhang Y.,et al, 2009
131	bmo-miR-182	GAAACUUAAAGGAAUUGACGGAAG	Zhang Y.,et al, 2009
132	bmo-miR-183	ACAGUUUCGGGCACUCGCAGGA	Zhang Y.,et al, 2009
133	bmo-miR-185	CAAAGCUGAAACUUAAAGGAAUUGA	Zhang Y.,et al, 2009
134	bmo-miR-187	AGUACGUGAAACCGUUCAGGGGU	Zhang Y.,et al, 2009
135	bmo-miR-189	GAUCCGCCGACGUUACUACAA	Zhang Y.,et al, 2009
136	bmo-miR-19	GGUUUGAAGGGUGGGGCG	Zhang Y.,et al, 2009
137	bmo-miR-190	ACACGUGCAUCACGGCUCCGA	Zhang Y.,et al, 2009
138	bmo-miR-191	CAGGAUGGCCGAGCGGUCU	Zhang Y.,et al, 2009
139	bmo-miR-192	AAUCCUACCGGCUGCGCCA	Zhang Y.,et al, 2009
140	bmo-miR-193	AAUACUAGGGCGGACUGAUGGCA	Zhang Y.,et al, 2009
141	bmo-miR-194	GGAGUAUGGUUGCAAAGCUGAA	Zhang Y.,et al, 2009
142	bmo-miR-197	GAUUCCCGGGCAGUGCA	Zhang Y.,et al, 2009
143	bmo-miR-198	UGCGGAAGGAUCAUUAACGUG	Zhang Y.,et al, 2009
144	bmo-miR-20	UUGGCCUCAGAUCAGGGAGG	Zhang Y.,et al, 2009
145	bmo-miR-200b*	CAUCUUACCGGGCAGCAUUAGAGUC	Zhang Y.,et al, 2009
146	bmo-miR-201	UAAACCUGCGAAACUCGAA	Zhang Y.,et al, 2009
147	bmo-miR-205	UGAGGUCGGGACUCACUGGCGCU	Zhang Y.,et al, 2009
148	bmo-miR-209	CGCGGCAUCCUGAGCGUGAGGC	Zhang Y.,et al, 2009
149	bmo-miR-21	GAUGUUCAGUACGCAUAGGGACU	Zhang Y.,et al, 2009
150	bmo-miR-211	GUUUGGUCGGGAAGCGG	Zhang Y.,et al, 2009
151	bmo-miR-214	CGUUUAGAACACGUUCGGACCGCGU	Zhang Y.,et al, 2009
152	bmo-miR-215	UAGAUCAAGAUAGCUGGCGU	Zhang Y.,et al, 2009
153	bmo-miR-216	AACGCUCGACGUUCGCUCAGGGAGG	Zhang Y.,et al, 2009
154	bmo-miR-224	GAGACUCAGCCCUGCGCCAGGUGAU	Zhang Y.,et al, 2009
155	bmo-miR-229	ACUGCUCAGUACGAGAGGAACCGCA	Zhang Y.,et al, 2009
156	bmo-miR-230	CUCGGUUGGGCGGAAGCGGUGCGCG	Zhang Y.,et al, 2009
157	bmo-miR-231	GUCUCGGACUAGUGCGUGUUUGUUU	Zhang Y.,et al, 2009
158	bmo-miR-233	GGAGGACGUGGAGGAGGGCUC	Zhang Y.,et al, 2009
159	bmo-miR-237	GGGUGUUGUGCUCGGUAGAGCAGCG	Zhang Y.,et al, 2009
160	bmo-miR-241	CCGUAACGAGUAGGACGUGCGCGAC	Zhang Y.,et al, 2009
161	bmo-miR-242	UCGGUAGUAUAGUGGUCAGUAUCCC	Zhang Y.,et al, 2009
162	bmo-miR-243	CAGAGUACGCAAAAAAACAAUUU	Zhang Y.,et al, 2009
163	bmo-miR-244	AUCGGUGGUUCAGUGGUAGAAUGCU	Zhang Y.,et al, 2009
164	bmo-miR-245	GAGGUGUAGCAUAAGUGGGAGAUCG	Zhang Y.,et al, 2009
165	bmo-miR-246	ACCUAGUCUGCGGUCAGG	Zhang Y.,et al, 2009
166	bmo-miR-247	UAAGCCGUAACGAGUAGGACGUGCG	Zhang Y.,et al, 2009
167	bmo-miR-251	UGAGUUCUGGACCUGGAGCGUA	Zhang Y.,et al, 2009
168	bmo-miR-258	CGGGGUGUUGUGCUCGGUAGAGCAG	Zhang Y.,et al, 2009
169	bmo-miR-259	CUAGGUACUGGCUUGUGGUAUAGC	Zhang Y.,et al, 2009
170	bmo-miR-264	CCGUUCCUGGCGGGGUGUUGUGCUC	Zhang Y.,et al, 2009
171	bmo-miR-269	UUAUCUAACGUCGAACCGGUCUCC	Zhang Y.,et al, 2009
172	bmo-miR-272	AUCCGGACCCGCGUUCUCCGGCCUU	Zhang Y.,et al, 2009
173	bmo-miR-276a	UAGGAACUUCAUACCGUGCUCUU	Zhang Y.,et al, 2009
174	bmo-miR-278	UCGGUGGGAUUUUCGUCCGUUU	Zhang Y.,et al, 2009
175	bmo-miR-279	GAGUCGGGAGGCUCUAAACAAUGU	Zhang Y.,et al, 2009
176	bmo-miR-281	CUGUCAUGGAGUUGCUCUCUUUA	Zhang Y.,et al, 2009
177	bmo-miR-281	GUAAUCUUUACGAGCGGGCUGA	Zhang Y.,et al, 2009
178	bmo-miR-281-1*	AAGAGAGCUGUCCGUCGACAGUA	Zhang Y.,et al, 2009
179	bmo-miR-281-2*	AAGAGAGCUAUCCGUCGACAGUAUU	Zhang Y.,et al, 2009
180	bmo-miR-287	AUUCGGACGGUAUCAUUAAACUAA	Zhang Y.,et al, 2009
181	bmo-miR-289	UCUGAGCACGAGAGCUGGUACUGUG	Zhang Y.,et al, 2009
182	bmo-miR-290	GGACUGGAUCCGGACCCGCGUUCUC	Zhang Y.,et al, 2009
183	bmo-miR-292	CGUAUGGUCUAGUGGCUAGG	Zhang Y.,et al, 2009
184	bmo-miR-294	GCGUUGGUGGUGUAAUGGUCAGCAU	Zhang Y.,et al, 2009
185	bmo-miR-296	UACCUGGCGUAGGGGAUACCGUGA	Zhang Y.,et al, 2009
186	bmo-miR-297	UAAGACGAUCGCGCGGGAGACCGUA	Zhang Y.,et al, 2009
187	bmo-miR-298	CUCAGCCCUGCGCCAGGUGAUUCGU	Zhang Y.,et al, 2009
188	bmo-miR-300	CGGAACGUUCGUUUCGUGCGUUC	Zhang Y.,et al, 2009
189	bmo-miR-308	UGUGAACUGCAGGACACAUU	Zhang Y.,et al, 2009
190	bmo-miR-310	UGUUUGAACGUCUGCGAUGAUACA	Zhang Y.,et al, 2009
191	bmo-miR-311	UGAGGUUGAAAGUCGCACA	Zhang Y.,et al, 2009
192	bmo-miR-315	UCCCUGGUUGAUCCUGCCAGUAGUU	Zhang Y.,et al, 2009
193	bmo-miR-317	UGAACACAGCUGGUGGUAUCUCAGU	Zhang Y.,et al, 2009
194	bmo-miR-321	GGGAGAAGGGCAGGAGAAUGA	Zhang Y.,et al, 2009
195	bmo-miR-323	AAGGAAGGCAGCAGACG	Zhang Y.,et al, 2009
196	bmo-miR-328	AAGGAGGGGCGAACCGGGC	Zhang Y.,et al, 2009
197	bmo-miR-329	CACGUUCGGACCGCGUAUCGUUC	Zhang Y.,et al, 2009
198	bmo-miR-330	UAAUAUGUAGGUAAGGUAAGUCGGC	Zhang Y.,et al, 2009
199	bmo-miR-331	CCAGCCUAGCCGAAUCCGGCAA	Zhang Y.,et al, 2009
200	bmo-miR-333	CAGGUGACUGGGAGAAGGGCA	Zhang Y.,et al, 2009
201	bmo-miR-338	UGAGGUAGGAGGUUGUAUAGUA	Zhang Y.,et al, 2009
202	bmo-miR-34	UGGCAGUGUGGUUAGCUGGUUGU	Zhang Y.,et al, 2009
203	bmo-miR-342	CAUCACAGUCAGAGUUCUAGCUA	Zhang Y.,et al, 2009
204	bmo-miR-343	GUCAGUCGAUCCUAAGCUCAA	Zhang Y.,et al, 2009
205	bmo-miR-345	ACCCCACUGUUGUAGAAGAUUUGAC	Zhang Y.,et al, 2009
206	bmo-miR-346	UCAGUCUUGUCGAAUGGUGGGUGA	Zhang Y.,et al, 2009
207	bmo-miR-347	GAUUUAAGACGAUCGCGCGGGAGAC	Zhang Y.,et al, 2009
208	bmo-miR-348	ACGUUUACGUGCGUUCAGAUGUUG	Zhang Y.,et al, 2009
209	bmo-miR-35	UCUCUGUUGAAGCUGAUGUGU	Zhang Y.,et al, 2009
210	bmo-miR-350	UGGACGUCCGCACUAAGCCUG	Zhang Y.,et al, 2009
211	bmo-miR-351	GCCGUGCAGUCUCGGACUAG	Zhang Y.,et al, 2009
212	bmo-miR-353	GCAUUUGCGGUCAUGUGAGGUUU	Zhang Y.,et al, 2009
213	bmo-miR-355	UCUCCGUCGGCACGGUACGUGAAC	Zhang Y.,et al, 2009
214	bmo-miR-358	CCCGAGCGGUCUGAGCAAACUG	Zhang Y.,et al, 2009
215	bmo-miR-36	AGGUCUCCCUCAACAGAGUGAACC	Zhang Y.,et al, 2009
216	bmo-miR-361	GUCAGUAUGGCCGAGCGG	Zhang Y.,et al, 2009
217	bmo-miR-362	CGGAUCUUCCUAGCCGUAAGGUCG	Zhang Y.,et al, 2009
218	bmo-miR-365	CCAAACGUAGUGUUAAGGCGCC	Zhang Y.,et al, 2009
219	bmo-miR-366	UCCCAUCCUCGUCGCCA	Zhang Y.,et al, 2009
220	bmo-miR-41	CGAAGGUCGCGGGUUCGAU	Zhang Y.,et al, 2009
221	bmo-miR-48	UUGACAAGAGGGAGCCACCG	Zhang Y.,et al, 2009
222	bmo-miR-49	CACAACGAGAAGCCGGAGA	Zhang Y.,et al, 2009
223	bmo-miR-50	AGGAAUUCCUAGUAAGCGCGAGUC	Zhang Y.,et al, 2009
224	bmo-miR-51	UGCGGCCGGUGCCGGGUCUGGUCGA	Zhang Y.,et al, 2009
225	bmo-miR-52	GGGGGCGUAGCUCAGAUGGUAGAGC	Zhang Y.,et al, 2009
226	bmo-miR-56	AUUUAAUAUCGACGACGACGACGG	Zhang Y.,et al, 2009
227	bmo-miR-57	AGGUAUAUGAGGCGGGACGG	Zhang Y.,et al, 2009
228	bmo-miR-58	CGUCUUGAAACACGGACCAAGGAGU	Zhang Y.,et al, 2009
229	bmo-miR-6	CGUUUCGUGCGUUCGUUCUCCG	Zhang Y.,et al, 2009
230	bmo-miR-65	UCGCUGUUUCGCUUCGAGUAGUUCC	Zhang Y.,et al, 2009
231	bmo-miR-66	GUGCGAAGCUACCAUCCGCGGG	Zhang Y.,et al, 2009
232	bmo-miR-68	UUCCACAAGGUUCGGUGCU	Zhang Y.,et al, 2009
233	bmo-miR-7	UGGAAGACUAGUGAUUUUGUUGUU	Zhang Y.,et al, 2009
234	bmo-miR-71a	UCUCACUACCUUGUCUUUCAUG	Zhang Y.,et al, 2009
235	bmo-miR-72	UCAUCCGGCUCGAAGGACCA	Zhang Y.,et al, 2009
236	bmo-miR-74	CAGUGGUAGAAUGCUCGCCUGCC	Zhang Y.,et al, 2009
237	bmo-miR-77	GGGAGACCGUACGAGUUUUAUUCG	Zhang Y.,et al, 2009
238	bmo-miR-8	UAAUACUGUCAGGUAAAGAUGUCG	Zhang Y.,et al, 2009
239	bmo-miR-86	UAACCACGCUCUGCUACCA	Zhang Y.,et al, 2009
240	bmo-miR-894	GAUCACGUCGGGGUCACCA	Zhang Y.,et al, 2009
241	bmo-miR-894a	GUUCAAAUCACGUCGGGGUCACCA	Zhang Y.,et al, 2009
242	bmo-miR-9c	UCUUUGGUAUCCUAGCUGUAGA	Zhang Y.,et al, 2009
243	bmo-bantam#	UGAGAUCAUUGUGAAAGCUAAU	Liu S.,et al, 2009
244	bmo-let-7a﹟	UUGAGGUAGUAGGUUGUAUAGUA	Liu S.,et al, 2009
245	bmo-miR-1﹟	CAUAUGGAAUGUAAAGAAGUAUGGAGC	Liu S.,et al, 2009
246	bmo-miR-11-3p	CAUCACAGUCAGAGUUCUAGC	Liu S.,et al, 2009
247	bmo-miR-1497	UACAUGCAGCAGGUGGUGGGC	Liu S.,et al, 2009
248	bmo-miR-228	AAUGGCACUGGAAGAAUUCACGG	Liu S.,et al, 2009
249	bmo-miR-279c	UGACUAGAUCCACACUCAUCCA	Liu S.,et al, 2009
250	bmo-miR-281-3p	UGUCAUGGAGUUGCUCUCUUUAU	Liu S.,et al, 2009
251	bmo-miR-281-5#	AAUGAAGAGAGCUAUCCGUCGACAGU	Liu S.,et al, 2009
252	bmo-miR-31a	AGGCAAGAAGUCGGCAUAGCUGU	Liu S.,et al, 2009
253	bmo-miR-8#	UCUAAUACUGUCAGGUAAAGAUG	Liu S.,et al, 2009
254	3P-bmo-miR-2802-3p	AGUGAUUAUAGCUACAGCUGUA	Liu S.,et al, 2010
255	5P-bmo-let-7a	UGAGGUAGUAGGUUGUAUAG	Liu S.,et al, 2010
256	5P-bmo-miR-263a	AAUGGCACUGGAAGAAUUCACGGG	Liu S.,et al, 2010
257	5P-bmo-miR-2829	AUAUCACGUCGGGGUCACCA	Liu S.,et al, 2010
258	5P-bmo-miR-34	UGGCAGUGUGGUUAGCUGGUU	Liu S.,et al, 2010
259	bmo-miR-P189-3p	UUGUAGUGUCGGGGCGA	present study
260	bmo-miR-P192-3p	GGACGGGUAGCGGAAGG	present study
261	bmo-miR-P200-3p	UGACUAGAUCCACACUC	present study
262	bmo-miR-P518-5p	GGGAGGGGGGUCGGGGA	present study
263	bmo-miR-P153-3p	UGUGUCGAGGUGGCGCG	present study
264	bmo-miR-P229-3p	AGGCAUCGGUGGUUCCG	present study
265	bmo-miR-P238-3p	UUGACCGGGACGUGUC	present study
266	bmo-miR-P556-5p	GAGCAGGAGCUGGUUCU	present study
267	bmo-miR-P433-5p	UUGUCUGAGGGCCGCCA	present study
268	bmo-miR-P283-3p	CGGUUCUGGGUACGGAG	present study
269	bmo-miR-P289-3p	GGAUAAGGGGAGCUGUG	present study
270	bmo-miR-P640-5p	CGGUGACGGGAGAUGCG	present study
271	bmo-miR-P653-5p	UGGAAGACUAGUGAUUUUGUUG	present study
272	bmo-miR-P656-5p	AACAGAUGCGAGACCAUGGUAUG	present study
273	bmo-miR-P344-3p	UAUGAAUUAGUCCGCUUGGAGCAG	present study
274	bmo-miR-P657-5p	GAGAGUACGCAAAAAAACAAUUU	present study
275	bmo-miR-P173-3p	UGACUAGAUCUACACUCAUUG	present study
276	bmo-miR-P174-3p	AUAAAGCUAGAUUACCAAAGCAUC	present study
277	bmo-miR-P175-3p	GCAUCGGUGGUUCAGUGGUA	present study
278	bmo-miR-P176-3p	UAAUACUGUCAGGUAAAGAUGUCGU	present study
279	bmo-miR-P177-3p	UUCAUCACGUCGGGGUCACCA	present study
280	bmo-miR-P470-5p	AUUGGGACCGUCGGAAUACCGA	present study
281	bmo-miR-P178-3p	GAGGAGUGGGAGGGGGGCAU	present study
282	bmo-miR-P180-3p	UAAUUACGGUUCAGAGGCCGAA	present study
283	bmo-miR-P347-5p	GUCAGUUAAUAAUAAAUGGAGCG	present study
284	bmo-miR-P477-5p	UUACGUGAUGACGUCAAUAG	present study
285	bmo-miR-P479-5p	UAGGUGCUGGUGCUGGAGAC	present study
286	bmo-miR-P480-5p	UAAGGUAGUAGGUUGUGUAU	present study
287	bmo-miR-P186-3p	GUAGUCGUGGCCGAGCGAUA	present study
288	bmo-miR-P016-5p	CUAGGUACUGGCUUGUGGUAUAG	present study
289	bmo-miR-P484-5p	GGUUAUGUUAUUGUUGGUGACGC	present study
290	bmo-miR-P485-5p	UCGAUGAUAGGUCUUGAUGGUGAG	present study
291	bmo-miR-P486-5p	UGAAUAUGGGACAUUUUUUUAC	present study
292	bmo-miR-P190-3p	GGGGCGUAGCUCAGAUGGUA	present study
293	bmo-miR-P487-5p	UAAGCGAGGGUUAGGAUUCGAUGA	present study
294	bmo-miR-P489-5p	UGACAGUGAACGGGUCU	present study
295	bmo-miR-P492-5p	UUACGUCGGGGUCACCA	present study
296	bmo-miR-P493-5p	AGAGGGCGUGGGUUUAG	present study
297	bmo-miR-P495-5p	UGUGGGGCUGGUGCAGA	present study
298	bmo-miR-P447-5p	GUUAUGUUCUUUUUAG	present study
299	bmo-miR-P383-5p	GAAAACGGAGAUGUAGCGGAU	present study
300	bmo-miR-P085-3p	AGGGGUGGGCGGGGUGUGUU	present study
301	bmo-miR-P394-5p	GCAGUUGUCCUUUUUUUUGA	present study
302	bmo-miR-P372-5p	AGGAUAUUGAGCGGGAGCGGG	present study
303	bmo-miR-P206-3p	UCUUUUGUAUUGAAUUUUUUUGU	present study
304	bmo-miR-P207-3p	UGACUAGAUCCACACUCAUCC	present study
305	bmo-miR-P115-3p	GUUUUAUUUUUUUGUUUUCA	present study
306	bmo-miR-P375-5p	CACGUCGGGGUCACCAGGGC	present study
307	bmo-miR-P386-5p	CCAGAGCGGAGACAGGUUGG	present study
308	bmo-miR-P102-3p	GGCUGCUGGUGCUGGACACG	present study
309	bmo-miR-P506-5p	ACUUUUCACUGGAAGCGGAG	present study
310	bmo-miR-P212-3p	AUAUUGAGCAGGAACUGUUG	present study
311	bmo-miR-P387-5p	GAGGAACUUAUGAAGGAGCGGU	present study
312	bmo-miR-P214-3p	UAAUACUGUCAGGUAAAGAUGUCGUC	present study
313	bmo-miR-P105-3p	AAAGGAUGGGAGGGUGGUGU	present study
314	bmo-miR-P509-5p	GUUUGAAGCGGAGUCCCUCGAGU	present study
315	bmo-miR-P068-3p	ACUGGGGGCUGAUGAUGAUGGUG	present study
316	bmo-miR-P089-3p	ACCACACAAGGGGGUCGCGG	present study
317	bmo-miR-P513-5p	UUCUGUAUUGGUACCGUUUGGCU	present study
318	bmo-miR-P515-5p	AUAGACGGACAUAGUGAAGCGC	present study
319	bmo-miR-P378-5p	GAAGGAAGGUGAAUCGGUAAGU	present study
320	bmo-miR-P071-3p	GUUUUUUUUUUGUUGUCGUU	present study
321	bmo-miR-P524-5p	GCAGUCGUGGCCGAGCAGCG	present study
322	bmo-miR-P368-5p	AAGAGACGGGAGAAAGCGGAAAU	present study
323	bmo-miR-P527-5p	CGGGGAGGUGGGGGAAGGCG	present study
324	bmo-miR-P226-3p	UCAUAACUUUUGUUUUGAUGUCU	present study
325	bmo-miR-P369-5p	AUGGGACGAGAUGAGGUGGUG	present study
326	bmo-miR-P381-5p	UGCAGGUGUUGGUGUUGGUA	present study
327	bmo-miR-P081-3p	UGAUGGCGGAGAAUUCGAGA	present study
328	bmo-miR-P393-5p	UGGUGUAUUUGGUGGAGAUG	present study
329	bmo-miR-P370-5p	AACGUGGAAGCUGAAUGGCCU	present study
330	bmo-miR-P231-3p	GCUCGGAUGCAGUAACGGAG	present study
331	bmo-miR-P082-3p	UUGGAGGAGUGGUCCGGCGU	present study
332	bmo-miR-P538-5p	GAGCAGGAGCUGGUUC	present study
333	bmo-miR-P539-5p	GGGGCGUGUCGGGCGC	present study
334	bmo-miR-P540-5p	UAUGUCGAUGUGGCCUG	present study
335	bmo-miR-P543-5p	ACUCCAGCGAGGCCCUG	present study
336	bmo-miR-P246-3p	UGAAGAAAAUGCAAGUAGGUGGCG	present study
337	bmo-miR-P417-5p	UUUGUAUGGGCGUGGAACAUUUGC	present study
338	bmo-miR-P251-3p	GUGGUGUCGCGAUGUGAUUU	present study
339	bmo-miR-P549-5p	UCUUCGGUAGUAUAGUGGUC	present study
340	bmo-miR-P552-5p	CUCGGACUAUGGCGGAAGGG	present study
341	bmo-miR-P121-3p	UGAGUGACCGGUGUAAGGAUUA	present study
342	bmo-miR-P554-5p	UCAUGCUAAAUGUAGGUGGUGU	present study
343	bmo-miR-P557-5p	AUGGAUGUAAUGGAGGAUGG	present study
344	bmo-miR-P559-5p	CAAUGUAAAAUUGGCAGAUUAAC	present study
345	bmo-miR-P561-5p	UCUAAGGAAAUUAGGUGGGAUAC	present study
346	bmo-miR-P564-5p	GUUUUUUGGUAUUUUUUUUU	present study
347	bmo-miR-P262-3p	GGAGAGAUAUUGUUGAUGGUGAUG	present study
348	bmo-miR-P263-3p	UACCAACAUAUGGGGUGCUGUCU	present study
349	bmo-miR-P568-5p	UAUAGAAAUCAUUAGAGCUUAGGU	present study
350	bmo-miR-P128-3p	UGAUAAGCUUUGGGACAAACU	present study
351	bmo-miR-P167-3p	GCCGGUGCUGGUGUUGG	present study
352	bmo-miR-P569-5p	CGUAAGGUCGGAAUAGG	present study
353	bmo-miR-P267-3p	ACGGCGGAGGCUAGUUU	present study
354	bmo-miR-P573-5p	GGGAUGAAUGUGGAUAU	present study
355	bmo-miR-P270-3p	AGCUGGAAGCGGAGUUG	present study
356	bmo-miR-P132-3p	AGUAUGAUGACUGCAUUAGAGA	present study
357	bmo-miR-P055-3p	UCGGUGGGAUCUUCGUCCGUUUG	present study
358	bmo-miR-P411-5p	CACUGCCAGGCGUGGAGGAU	present study
359	bmo-miR-P588-5p	AGAGAGCUAUCCGUCGACAGUAUU	present study
360	bmo-miR-P589-5p	UAGGUGCUGGUGCUGGAGACG	present study
361	bmo-miR-P410-5p	GCGGCGAUGAUGGUGGUGAAG	present study
362	bmo-miR-P591-5p	AGUUGUGAUGGGGUUGAUGG	present study
363	bmo-miR-P596-5p	UACUAAGUACAAUUUUGCGUG	present study
364	bmo-miR-P168-3p	UGAGGUAUGAGGAGAC	present study
365	bmo-miR-P278-3p	UUUGUUCGCCCCGGCUC	present study
366	bmo-miR-P279-3p	AGGGCGGAGGUUCGGU	present study
367	bmo-miR-P599-5p	UAAUGUGGUCGUACCAC	present study
368	bmo-miR-P281-3p	UGACUAGAUCCAUACUCGU	present study
369	bmo-miR-P141-3p	UUAAGGAUUGGCCUUGUGAU	present study
370	bmo-miR-P603-5p	GUAUCUAACGUCGAACCGGUC	present study
371	bmo-miR-P286-3p	UGGACAGACAGGUGAAGGAGCA	present study
372	bmo-miR-P464-5p	GUGGUGAUGAUGGUGAU	present study
373	bmo-miR-P169-3p	AUAGAUGGAGCUGAAUC	present study
374	bmo-miR-P465-5p	UUACGGAGCAGGUUAU	present study
375	bmo-miR-P171-3p	AGGGUAUGGAGCCGGGG	present study
376	bmo-miR-P604-5p	GUGUGGGGCUGGUGCAG	present study
377	bmo-miR-P461-5p	UGGAUACGGCAGGAAAG	present study
378	bmo-miR-P462-5p	UGGAGCUGGGGCAGUUA	present study
379	bmo-miR-P172-3p	GGUGGAGACGGAGCGG	present study
380	bmo-miR-P463-5p	GAGGGAUGGGACGGAG	present study
381	bmo-miR-P170-3p	CGCGAGGAGGACGUGCG	present study
382	bmo-miR-P415-5p	GAAACAGCGAACGGAGCACCU	present study
383	bmo-miR-P605-5p	AUCAAGCAGGAGCGGGUGCU	present study
384	bmo-miR-P412-5p	AUUCAGAGGUCGGAGCAAAA	present study
385	bmo-miR-P297-3p	AUCUAUUUUUUUGUUUUUAAG	present study
386	bmo-miR-P298-3p	UGAAAACGAAUUUUUAAUUAGGGG	present study
387	bmo-miR-P413-5p	ACUGACUCGGUGGAGCAGUA	present study
388	bmo-miR-P606-5p	AGUAAAAGACGUAGAGGUAA	present study
389	bmo-miR-P416-5p	AGCUUACCGGGCAGCAUCAU	present study
390	bmo-miR-P607-5p	AUGGAGCUGGACACGGAGGAGAG	present study
391	bmo-miR-P300-3p	UUCUUUUUUUUUGUUUUUCAC	present study
392	bmo-miR-P301-3p	UGAGAUCAUUGUGAAAGCUA	present study
393	bmo-miR-P302-3p	ACUGCACAAGGGGGUCGCGGGUUU	present study
394	bmo-miR-P304-3p	UGCGUGACUCUGGAUAGGAAC	present study
395	bmo-miR-P414-5p	UCGAUGAUAGGUCUUGAUGGUG	present study
396	bmo-miR-P610-5p	ACUCCAGCGAGGCCCU	present study
397	bmo-miR-P611-5p	GGGAAGUCCGUUUCUACACAGG	present study
398	bmo-miR-P305-3p	UGUGUGGUCAUGCGGUUAUCU	present study
399	bmo-miR-P142-3p	UUGUGAUGUGGUUUUUUUUA	present study
400	bmo-miR-P306-3p	UUAUUGGGACUCGGAUCGAAGA	present study
401	bmo-miR-P143-3p	AAAGAUGGCGGAAGGCAUAU	present study
402	bmo-miR-P613-5p	UACUACAGAAAUUCGGAGUC	present study
403	bmo-miR-P615-5p	GGGGGCGUUUUUUUUUU	present study
404	bmo-miR-P467-5p	AAUGAUGGAGGACAAAG	present study
405	bmo-miR-P345-5p	AGUUGCUGGUGCUAGUU	present study
406	bmo-miR-P466-5p	AACUUACUUGGAGAAGG	present study
407	bmo-miR-P618-5p	CCUAGUGCGAGUUUGUUAAC	present study
408	bmo-miR-P419-5p	GCGGAGCAGGAGCGGAGCCGG	present study
409	bmo-miR-P621-5p	AAGAGAGCUAUCCGUCGACAGUAU	present study
410	bmo-miR-P418-5p	ACUUACUUGGAGAAGGCUUU	present study
411	bmo-miR-P315-3p	UCUUGGAGAAGGAGGACGACAG	present study
412	bmo-miR-P624-5p	CUCUCACCCAGGAGGCUCGG	present study
413	bmo-miR-P625-5p	AUCGACGUGUUUGCCUGGCC	present study
414	bmo-miR-P626-5p	AUUGAACGCCAUGGAGGAUG	present study
415	bmo-miR-P319-3p	CAUCACAGUCAGAGUUCUAG	present study
416	bmo-miR-P320-3p	UCAGUCUUGUCGAAUGGUGG	present study
417	bmo-miR-P323-3p	UAUCACGGUAUUAAGAACAGAAC	present study
418	bmo-miR-P145-3p	GCAUUGUCGUGAUGGAGGAUA	present study
419	bmo-miR-P036-3p	UUUUAAAAUUAAUGACAGUUGG	present study
420	bmo-miR-P631-5p	AUGCGGGGAUGUAGCUCAGUG	present study
421	bmo-miR-P420-5p	GGGGAGUCCGAUGUUGUCGCU	present study
422	bmo-miR-P421-5p	UGCAAGGAAUUCGGGGAGGUGGA	present study
423	bmo-miR-P636-5p	AACAGAUGCGAGACCAUGGUAUGA	present study
424	bmo-miR-P328-3p	AUCGAAGUCUAACUGUACGG	present study
425	bmo-miR-P056-3p	AGUUGCUGGAGGUGAUC	present study
426	bmo-miR-P151-3p	AUUCAAGCGAUUGGUUACUGUC	present study
427	bmo-miR-P646-5p	AUGGAACGUGAAUAAGGCGC	present study
428	bmo-miR-P338-3p	CCACACAAGGGGGUCGCGGG	present study
429	bmo-miR-P340-3p	CUCUCACCCAGGAGGCUCGGGU	present study
430	bmo-miR-P431-5p	GUGGAAUUAUGGUGGAGGAC	present study
