# Supplementary material for: MicroRNA expression profiling of the fifth-instar posterior silk gland of Bombyx mori
Source: BMC Genomics. 2014 May 29;15(1):410. doi: 10.1186/1471-2164-15-410 (PMC4045974; doi:10.1186/1471-2164-15-410)
Supplement: Supplementary file 12 — Additional file 12: Table S7: Comparison miRNAs expression level with miRBase. (XLS 35 KB) [file 12864_2013_6094_MOESM12_ESM.xls]

## Sheet: Supplemental table 7
Supplemental table 7 Comparison miRNAs expression level with miRBase
miRNA name	sequence	average signal	standard deviation	total signal	source
bmo-bantam	UGAGAUCAUUGUGAAAGCUAAUU	113.304	79.0895	1812.87	miRBase
bmo-bantam	UGAGAUCAUCGUGAAAGCUAAUU	46.8765	32.8723	750.025	Zhang Y.,et al, 2009
bmo-bantam#	UGAGAUCAUUGUGAAAGCUAAU	10.3674	4	165.878	Liu S.,et al, 2009
bmo-let-7	UGAGGUAGUAGGUUGUAUAGU	729.839	305.806	11677.4	miRBase
bmo-let-7	UGAGGUAGUAGGUUGUAUAGUA	108.076	48.5917	1729.22	Zhang Y.,et al, 2009
bmo-let-7a	GAGGUAGUAGGUUGUAUAGU	622.482	237	9959.71	He P., et al, 2008
5P-bmo-let-7a	UGAGGUAGUAGGUUGUAUAG	8.73856	3	139.817	Liu S.,et al, 2010
bmo-let-7a﹟	UUGAGGUAGUAGGUUGUAUAGUA	1308.91	629	20942.5	Liu S.,et al, 2009
bmo-let-7b	UGAGGUAGUAGGUUGUGUGG	19.118	16	305.888	Zhang Y.,et al, 2009
bmo-let-7d	UGAGGUAGUAGGUUGCAUAGUA	5139.59	1523	82233.5	Zhang Y.,et al, 2009
bmo-let-7e	UGAGGUAGGAGGUUGUAUAGU	3.71088	4	59.3741	Zhang Y.,et al, 2009
bmo-let-7f	UGAGGUAGUAGAUUGUAUAG	251.268	358	4020.29	Zhang Y.,et al, 2009
bmo-let-7h	UGAGGUAGUAGGUUGUAUAGUC	4.2919	4	68.6704	Zhang Y.,et al, 2009
bmo-miR-1	UGGAAUGUAAAGAAGUAUGGAG	15.9184	13	254.695	miRBase
bmo-miR-1	UGGAAUGUAAAGAAGUAUGGAGCU	97.5321	33	1560.51	Zhang Y.,et al, 2009
bmo-miR-100	ACCCUGUAGAUCCGAAUUUGU	655.431	112	10486.9	miRBase
bmo-miR-100	GAAAGAAGGCGAAACUGAAC	899.791	340	14396.7	Zhang Y.,et al, 2009
bmo-miR-12	AAGUGGAGGUGUGAUCUCUUCA	411.22	289	6579.51	miRBase
5P-bmo-miR-12	UGAGUAUUACUUCAGGUACUG	7.89451	3	126.312	Liu S.,et al, 2010
bmo-miR-124	UGAGUAUUACUUCAGGUACUGGU	6.98928	4	111.828	miRBase
bmo-miR-124	UAAGGCACGCGGUGAAUGCCAA	834.414	253	13350.6	Zhang Y.,et al, 2009
anti-3-bmo-miR-124	CUUGGCAUUCACCGCGUGCCUUA	17.5843	8	281.349	Liu S.,et al, 2009
bmo-miR-137	UUGGUCCCCUUCAACCAGCUGU	3.92252	3	62.7603	miRBase
bmo-miR-137	GGGUAGAGAAAAGUGCGU	2719.36	984	43509.7	Zhang Y.,et al, 2009
bmo-miR-137﹟	AUGUUAUUGCUUGAGAAUACACGUAG	10.2737	5	164.38	Liu S.,et al, 2009
bmo-miR-13a	UUAUUGCUUGAGAAUACACGUA	6.12169	4	97.9471	miRBase
bmo-miR-13a	UAUCACAGCCACUUUGAUGUGG	10.5063	6	168.101	Liu S.,et al, 2009
bmo-miR-13a*	UAUCACAGCCACUUUGAUGUG	31.8562	29	509.699	miRBase
bmo-miR-13b	CCUGUCAAAGCGGCGGUGAAA	33.9648	15	543.436	miRBase
bmo-miR-13b	UAUCACAGCCAUUUUUGACGAGUU	7.02644	7	112.423	Zhang Y.,et al, 2009
bmo-miR-13b*	UAUCACAGCCAUUUUUGACGAGU	5.96069	4	95.3711	miRBase
bmo-miR-14	UCAGUCUUUUUCUCUCUCCUAU	348.755	173	5580.08	Zhang Y.,et al, 2009
bmo-miR-14*	UCAGUCUUUUUCUCUCUCCUA	8.93391	3	142.943	miRBase
bmo-miR-252	CUAAGUACUAGUGCCGCAGGAG	184.901	343	2958.41	miRBase
bmo-miR-252	UAAGUACUAGUGCCGCAGGU	864.151	263	13826.4	Zhang Y.,et al, 2009
bmo-miR-252	UUCCUAAGUACUAGUGCCGCAGG	10.7426	3	171.881	Liu S.,et al, 2009
bmo-miR-263a	AAUGGCACUGGAAGAAUUCAC	2067.12	761	33074	miRBase
5P-bmo-miR-263a	AAUGGCACUGGAAGAAUUCACGGG	4.09674	4	65.5478	Liu S.,et al, 2010
bmo-miR-263b	CUUGGCACUGGGAGAAUUCAC	218.385	141	3494.15	miRBase
bmo-miR-263b	CUUGGCACUGGGAGAAUUCACAG	13.0543	5	208.869	He P., et al, 2008
bmo-miR-275	UCAGGUACCUGAAGUAGCGCGCG	25.6845	16	410.952	miRBase
bmo-miR-275	AGUCAGGUACCUGAAGUAGCGCGCG	1298.16	524	20770.6	He P., et al, 2008
bmo-miR-275	UCAGGUACCUGAAGUAGCGCGCGG	259.192	85	4147.07	Zhang Y.,et al, 2009
3P-bmo-miR-275	UCAGGUACCUGAAGUAGCGCG	20.167	8	322.672	Liu S.,et al, 2010
bmo-miR-278	UCGGUGGGAUCUUCGUCCGUUU	340.525	135	5448.4	miRBase
bmo-miR-278	UCGGUGGGAUUUUCGUCCGUUU	19.6686	8	314.697	Zhang Y.,et al, 2009
bmo-miR-279c	UGACUAGAUCCAUACUCGUCUG	10.7737	5	172.38	miRBase
bmo-miR-279c	UGACUAGAUCCACACUCAUCCA	170.404	65	2726.46	Liu S.,et al, 2009
bmo-miR-305	AUUGUACUUCAUCAGGUGCUCUG	8.44874	5	135.18	miRBase
bmo-miR-305	UGUACUUCAUCAGGUGCUCUGG	1602.8	822	25644.8	He P., et al, 2008
5P-bmo-miR-305	AUUGUACUUCAUCAGGUGCUCUGG	5.05592	3	80.8948	Liu S.,et al, 2010
bmo-miR-307	UCACAACCUCCUUGAGUGAG	7.16485	4	114.638	miRBase
bmo-miR-307	CAUCACAACCUCCUUGAGUGAGCGAU	18506.2	6420	296099	He P., et al, 2008
bmo-miR-307	UCACAACCUCCUUGAGUGAGCGA	5.98174	4	95.7079	Zhang Y.,et al, 2009
bmo-miR-34	UGGCAGUGUGGUUAGCUGGUUG	107.381	41	1718.09	miRBase
bmo-miR-34	GGCAGUGUGGUUAGCUGGUUGUGUA	11.1584	5	178.535	He P., et al, 2008
bmo-miR-34	UGGCAGUGUGGUUAGCUGGUUGU	250.48	102	4007.69	Zhang Y.,et al, 2009
5P-bmo-miR-34	UGGCAGUGUGGUUAGCUGGUU	3.8374	3	61.3984	Liu S.,et al, 2010
bmo-miR-8	UAAUACUGUCAGGUAAAGAUGUC	478.049	262	7648.79	miRBase
bmo-miR-8	UAAUACUGUCAGGUAAAGAUGUCG	11.4784	8	183.655	Zhang Y.,et al, 2009
