# Supplementary material for: MicroRNA expression profiling of the fifth-instar posterior silk gland of Bombyx mori
Source: BMC Genomics. 2014 May 29;15(1):410. doi: 10.1186/1471-2164-15-410 (PMC4045974; doi:10.1186/1471-2164-15-410)
Supplement: Supplementary file 13 — Additional file 13: Table S8: Comparison of miRNAs of the posterior silk glands with previous report. (XLS 76 KB) [file 12864_2013_6094_MOESM13_ESM.xls]

## Sheet: Supplemental table 8
Supplemental table 8 Comparison of miRNAs of the posterior silk glands with previous report
ID	sequence	WB_5p_count	WB_3p_count	AMSG_5p_count	AMSG_3p_count	PSG_5p_count	PSG_3p_count	Whether in our study
bmo-miR-2780d	AAAGGTGTTAAATGAAGACTTAG	-	-	6	-	-	-	no
bmo-miR-2780c	AAGGGCGTTAAATGAAGACTTAG	-	-	5	-	-	-	no
bmo-miR-2780b	AAGGGTGTTAAATGAAGACTTAA	-	-	9	-	-	-	no
bmo-miR-2780a	AAGGGTGTTAAATGAAGACTTAT	5	-	20	14	-	-	no
bmo-miR-1175-5p	AAGTGGAGGTGTGATCTCTTCA	187	34	1	8	-	-	no
bmo-miR-316	ACGGCAAAGTGAAAAGGTCTCC	5	14	-	-	-	-	no
bmo-miR-2815b	ACTACACAAGTGGGTCGCGG	-	-	-	113	-	-	no
bmo-miR-2800	AGAATATTGTGTCTTGTAAACTT	-	-	5	-	-	-	no
bmo-miR-2837	AGATGGTACTACGTGGGAATG	-	-	10	-	-	-	no
bmo-miR-2796-5p	AGGGGTTTCTTTCGGCCTTCA	-	-	3	7	-	-	no
bmo-miR-2815a-6*	AGTCACTACACAAGGGGGTCG	-	-	8	1	-	-	no
bmo-miR-2850b	AGTGAAATTAAGAGACGTGTGCA	5	-	-	-	-	-	no
bmo-miR-2761*	CATCGAGACGGTTCCATACA	5	28	3	17	-	-	no
bmo-miR-2802-5p	CCCTGTTGTAGCCTTAACATTG	-	-	7	3	-	-	no
bmo-miR-745*	CGGCTCATCGTGTGGCAGTTTGCT	1	36	-	-	-	-	no
bmo-miR-2783	CGGGCGAGGGTGTGGGTGTGGCG	-	-	9	-	-	-	no
bmo-miR-2768*	CGGTGAAATATTTTGACCAATT	-	10	5	276	-	-	no
bmo-miR-2808a*	CGGTGGTAGATTCTGCGAAGTACG	-	-	27	4	-	-	no
bmo-miR-2808b	CGTAGAATCTACCATCGGATC	-	-	-	15	-	-	no
bmo-miR-2808a	CGTAGAATCTACCATCGGATCG	-	-	27	4	-	-	no
bmo-miR-210	CTTGTGCGTGTGACAGCGGCTAT	-	-	-	3	-	-	no
bmo-miR-993a	GAAGCTCGTCTCTACAGGTATCT	31	4	5	-	-	-	no
bmo-miR-2821	GTCACGTAGGGCACCGGTGA	-	-	-	14	-	-	no
bmo-miR-2771*	TAACATTACGAGGATGGGTTTAGTTA	1	8	-	-	-	-	no
bmo-miR-2831	TACAAACAAAGCATTTGTTTGA	-	-	-	5	-	-	no
bmo-miR-2823	TACGGATATTCTGACAATTCTGA	-	-	-	10	-	-	no
bmo-miR-2811	TAGCTGCTTGTGCTCGGAGTATT	-	-	-	7	-	-	no
bmo-miR-2840	TAGGAACTGGAAGAAGAGGAGG	-	-	9	-	-	-	no
bmo-mir-2807a*	TATGGAGTTGGAACGTTTGCCT	-	-	-	5	-	-	no
bmo-miR-932	TCAATTCCGTAGTGCATTGCAGT	1	-	-	-	-	-	no
bmo-miR-2815a-2-3p	TCACTACACAAGGGGATCGCGGA	-	-	7	2	-	-	no
bmo-miR-2733b	TCACTGGGTGTATGAAGATTGT	-	5	-	-	-	-	no
bmo-miR-993a*	TCTACCCTGTAGATCCGGGCTTTT	31	4	5	-	-	-	no
bmo-miR-1175-3p	TGAGATTCAACTCCTCCAACTTAA	187	34	1	8	-	-	no
bmo-miR-2763*	TGCAAAGTAGTGAACATAATTTAT	1	8	-	6	-	-	no
bmo-miR-2803	TGGACGTTACCAATGCCAGGGA	-	-	5	-	-	-	no
bmo-miR-2790*	TGGATAAAGAACAATTCTTAAA	-	-	2	9	-	-	no
bmo-miR-2808c	TGGTGGTAGATTCAGCGAAACA	-	8	-	-	-	-	no
bmo-miR-2798	TGTGCGACAGAGATAGCGCTCG	-	-	-	7	-	-	no
bmo-miR-2770*	TTATCCCCGTGTACTGTTAG	5	1	-	-	-	-	no
bmo-miR-133	TTGGTCCCCTTCAACCAGCTGT	-	6	-	-	-	-	no
bmo-miR-2760	TTTTTGGTTGTTAAGTTCCATT	-	6	14	26	-	-	no
bmo-miR-2826	AAAAGATCGAGGATCCGATATTG	-	-	5	-	-	-	yes
bmo-miR-2817	AACAAGACTGCGTAGACCGAG	-	-	15	-	-	-	yes
bmo-miR-2815a	AACGGCCGTCTGGTGTAGTGGTT	-	-	8	1	-	-	yes
bmo-miR-2824	AACTTCAAACCGCCACAGGTAACC	-	-	-	5	-	-	yes
bmo-miR-2780a*	AATCGTTTGAATGCTCGTCTAA	5	-	20	14	-	-	yes
bmo-miR-2838	AATTCAGCAAACTCACGGGATAA	-	-	38	-	-	-	yes
bmo-miR-2794	ACGGCGACTTTTCGTAGCGA	-	-	-	6	-	-	yes
bmo-miR-2784	ACTCGGCGGCGAGTGTGTGTGT	-	-	6	-	-	-	yes
bmo-miR-2782	ACTTGCTGTATGAAATTGGCGAC	-	-	-	6	-	-	yes
bmo-miR-2810	AGATTTTCGAGAACAGCTAATT	-	-	23	-	-	-	yes
bmo-miR-2822	AGGGATATTTTACTCCGCTT	-	-	-	16	-	-	yes
bmo-miR-2786	AGGTTATGCAGGCGAAGGAATA	-	-	6	-	-	-	yes
bmo-miR-2775b	AGTAGGACGTTTCCTCCCGCGTG	-	-	30	-	-	-	yes
bmo-miR-2802-3p	AGTGATTATAGCTACAGCTGTA	-	-	7	3	-	-	yes
bmo-miR-750*	AGTTGGACAGGGGATCTTGACA	2	354	-	7	-	-	yes
bmo-miR-9d	ATAAAGCTAATTCACTGAGTGT	-	7	-	-	-	-	yes
bmo-miR-2797d	ATAAGTAGACATTGTCCGGCTT	-	-	40	-	-	-	yes
bmo-miR-2797b	ATAAGTAGGTTCTTATTCGGCT	-	-	7	-	-	-	yes
bmo-miR-2797c	ATAAGTAGGTTTTATTCAGTTT	-	-	29	-	-	-	yes
bmo-miR-2797a	ATAAGTAGGTTTTATTCGACTT	-	-	5	-	-	-	yes
bmo-miR-2779	ATATCCGGCTCGAAGGACCA	40	-	-	-	-	-	yes
bmo-miR-2771	ATATTATGCAGAACACTAATGT	1	8	-	-	-	-	yes
bmo-miR-2768	ATTGGTTAAGATATTGCATCGT	-	10	5	276	-	-	yes
bmo-miR-2807b	CAACTGTTTCAACTCCATACAA	-	-	-	6	-	-	yes
bmo-miR-2767	CAAGTAAATCTCGTGCGGTTTG	5	-	-	-	-	-	yes
bmo-miR-2795	CAAGTTTGGTGATACGCGGGCGC	-	-	54	-	-	-	yes
bmo-miR-2827	CAGACTATCAGTACGTACGCTG	-	-	10	-	-	-	yes
bmo-miR-2820	CAGCAAGATGGAACGTGAATA	-	-	-	6	-	-	yes
bmo-miR-745	CAGCTGCCTAGCGAAGGGCAACG	1	36	-	-	-	-	yes
bmo-miR-2825	CAGGATCACGAAGAAGCTAT	-	-	-	14	-	-	yes
bmo-miR-2812	CAGGCTGTAATAGAAAGGCT	-	-	-	6	-	-	yes
bmo-miR-750	CCAGATCTATCTTTCCAGCT	2	354	-	7	-	-	yes
bmo-miR-2760*	CGAGGCTTAATTGAACCAAAAAGC	-	6	14	26	-	-	yes
bmo-miR-2775a	CGCGGGAGAAAAGTAGGACATT	17	-	-	-	-	-	yes
bmo-miR-2816	CTCGAGTGAGGTAGAGTCGT	-	-	9	-	-	-	yes
bmo-miR-2774b	CTCGGTAGAAGATCTTCCCTTT	-	6	-	-	-	-	yes
bmo-miR-2774c	CTCGGTGGAAGACCTTCCCTT	-	-	-	8	-	-	yes
bmo-miR-2806	CTTCTCTAACCGATACTGCATG	-	-	-	6	-	-	yes
bmo-miR-2809	GAAACAGCGAACGGATCACCTGAT	-	-	7	-	-	-	yes
bmo-miR-2789	GTAGAAAGTTTGGAGGTGGAT	-	-	-	6	-	-	yes
bmo-miR-2796-3p	GTAGGCCGGCGGAAACTACTTGC	-	-	3	7	-	-	yes
bmo-miR-2804*	GTAGTGTATTACAATACAAAGT	-	-	-	10	-	-	yes
bmo-miR-989	GTGTGATGTGACGTAGTGGAA	-	14	-	16	-	-	yes
bmo-miR-2790	TAAGAACTGTATTTTGTCCAAA	-	-	2	9	-	-	yes
bmo-miR-2834	TAATATCGGGACTAGACGAC	-	-	11	-	-	-	yes
bmo-miR-2814	TACAAATTCTGTGGTAGTAGGT	-	-	-	8	-	-	yes
bmo-miR-2781	TACCAGATGTTAGATTGAAGGAG	7	-	-	-	-	-	yes
bmo-miR-2770	TAGATAGAATTCGTCGGTGGATAA	5	1	-	-	-	-	yes
bmo-miR-2792-3p	TAGATTAGATAGCGATTCCATT	-	-	9	27	-	-	yes
bmo-miR-2787*	TATCTTGAATTTGATTAGCACTAAA	-	-	7	75	-	-	yes
bmo-miR-2763	TATTATGCTCATTTCTTTGGAT	1	8	-	6	-	-	yes
bmo-miR-2819	TCAATGCCTGCTCTATCGGTTC	-	-	-	10	-	-	yes
bmo-miR-2835	TCACACATTATGAGCTTTAGGA	-	-	-	41	-	-	yes
bmo-miR-2733d	TCACTGGGAATGTAATAGCTAT	-	5	-	-	-	-	yes
bmo-miR-2733c	TCACTGGGAGAGTGATGATTGC	-	7	-	5	-	-	yes
bmo-miR-2843	TCTAAGGAAATTAGGTCGGATACA	-	-	476	1	-	-	yes
bmo-miR-2842	TGAAGATCCTCGTACTGGTGGCGC	-	-	21	-	-	-	yes
bmo-miR-2787	TGAGAAAGTTCCACGATGTGCATG	-	-	7	75	-	-	yes
bmo-miR-306-as	TGAGGCACGAGGCGGCTCTGA	-	-	30	-	-	-	yes
bmo-miR-2785	TGCAGTGCGGAACGAGGCTAA	-	-	-	9	-	-	yes
bmo-miR-2788	TGGGGTTTCAAAGCGGTATGTG	-	-	7	-	-	-	yes
bmo-miR-2792-5p	TGGTATCGTTCTTTAATCAACA	-	-	9	27	-	-	yes
bmo-miR-316*	TGTCTTTTTCCGCTTTGCTGCTG	5	14	-	-	-	-	yes
bmo-miR-2761	TGTGTGGAACCGTCGTCGATGGA	5	28	3	17	-	-	yes
bmo-miR-2772a	TGTTTGAGTTCTGGACCTGGA	-	43	-	-	-	-	yes
bmo-miR-2772b	TGTTTGAGTTCTGGATCTGGA	-	26	-	-	-	-	yes
bmo-miR-137	TTATTGCTTGAGAATACACGTA	-	1	-	-	-	-	yes
bmo-miR-2807a	TTCCAGCTGCATACAAATTTCA	-	-	-	5	-	-	yes
bmo-miR-2805	TTCCTGACGAACCACGGAAA	-	-	-	9	-	-	yes
bmo-miR-2764	TTCGTAGATATTGTAGTTACTGG	-	8	-	-	-	-	yes
bmo-miR-2843-2*	TTCGTGATCAAGCCTGACCCCTTAAT	-	-	476	1	-	-	yes
bmo-miR-2832	TTGGATAGTGCGTTTTGGATGTC	-	-	5	-	-	-	yes
bmo-miR-2804	TTTGCATTGTAATACACTGTTA	-	-	-	10	-	-	yes
bmo-miR-2843-1*	TTTGCGACGCTGTCTTCGTGATCAA	-	-	476	3	-	-	yes
bmo-miR-2791	TTTTCATAACAGCTCTGTCAGC	-	-	8	-	-	-	yes
bmo-miR-2850a	AGTGAAATTAAGAGACGTGTG	-	-	-	-	-	10	no
bmo-miR-79	ATAAAGCTAGATTACCAAAGCA	-	244	5	3298	-	262	no
bmo-miR-2859	CAACTATTGATCGGGCAG	-	-	-	-	-	6	no
bmo-bantam*	CTGGTTTTCATAATGATTTGACA	4	2252	5	8859	-	759	no
bmo-miR-2745*	GGCCCGAAATTCCGAATTTTA	-	779	3	4311	-	826	no
bmo-miR-87	GTGAGCAAACTTTCAGGTGTGT	-	54	-	82	-	1	no
bmo-miR-2778-2a*	GTTTTTTTGTATATCCTGC	-	2557	1	13606	-	3093	no
bmo-miR-2745	TAAATTCGGTCTTTCGGGCAT	-	779	3	4311	-	826	no
bmo-miR-285	TAGCACCATTCGAATTCAGTGC	-	-	-	86	-	5	no
bmo-miR-13a	TATCACAGCCACTTTGATGTGG	-	6	-	48	-	19	no
bmo-miR-13b	TATCACAGCCATTTTTGACGAGTT	-	31	2	278	-	25	no
bmo-miR-307	TCACAACCTCCTTGAGTGAGCGA	-	3	1	41	-	3	no
bmo-miR-275	TCAGGTACCTGAAGTAGCGCG	1	76	2	7349	-	1225	no
bmo-miR-13b*	TCGTAAAAATGGCTGTGTCGTG	-	31	2	278	-	25	no
bmo-miR-1923	TGACTAATCGCGTACCGTTGCATAGCCGT	-	1	-	14	-	1	no
bmo-miR-1	TGGAATGTAAAGAAGTATGGAG	1	626820	-	8182	-	3577	no
bmo-miR-92	AATTGCACCAATCCCGGCCTGC	-	2	-	3	-	2	yes
bmo-miR-2856	ACATTCGAGAACCGTAAGACAA	-	-	1	19	-	11	yes
bmo-miR-9b*	ACGGAGCTAAATCGCCAAAGCG	-	-	-	1	-	1	yes
bmo-miR-307*	ACTCACTCAACCTGGGTGTGATG	-	3	1	41	-	3	yes
bmo-miR-2833b	AGAGATTGGAAATGTACTTTT	-	-	-	-	-	7	yes
bmo-miR-2833	AGAGATTGGAAATGTACTTTTTG	-	-	-	15	-	12	yes
bmo-miR-970*	AGCCTTGCGTGTGCTCTTATTGGTA	-	27	3	429	-	146	yes
bmo-miR-2830	AGCGACTATCTCAGGGCGCGCT	-	-	-	287	-	19	yes
bmo-miR-2769	ATATATTATCAGATTTTCGGTC	-	11	-	479	-	37	yes
bmo-miR-2841	ATCATAGTTAAGAGCTCAAAA	-	-	-	12	-	7	yes
bmo-miR-11	CATCACAGTCAGAGTTCTAGCT	3	936	6	3693	-	590	yes
bmo-miR-1*	CCGTGCTTCCTTACTTCCCAT	1	626820	-	8182	-	3577	yes
bmo-miR-2845	CCGTTGCCAGCTGCTGTGCGTA	-	-	-	32	-	12	yes
bmo-miR-275*	CGCGCTACTCCGGCGCCAGGACT	1	76	2	7349	-	1225	yes
bmo-miR-2774a	CTCGGTGGAAGATCGTCCCT	-	119	-	151	-	109	yes
bmo-miR-79*	CTTTGGCGATTTAGCTCCGTGA	-	244	5	3298	-	262	yes
bmo-miR-279d*	GATGAGTGACCGTTTAGTTCAA	-	50	14	469	-	32	yes
bmo-miR-2762	GTACGTCGGGAAATGTACGGTA	-	23	-	418	-	75	yes
bmo-miR-998	TAGCACCATGGGATTCAGCT	-	17	-	502	-	102	yes
bmo-miR-11*	TAGCACTCGACATGTGACCTGT	3	936	6	3693	-	590	yes
bmo-miR-92a	TATTGCACCAGTCCCGGCCTAT	-	26	-	32	-	23	yes
bmo-miR-2847	TATTGTGTTTGTCAGTGCGGTATA	-	-	-	-	-	8	yes
bmo-miR-970	TCATAAGACACACGCGGCTCT	-	27	3	429	-	146	yes
bmo-miR-2754	TCTGGTATTGACTGTAATAG	-	-	-	-	-	6	yes
bmo-miR-2759	TGAAAGATCATAGAATGCGAAA	-	13	-	152	-	26	yes
bmo-miR-279a	TGACTAGATCCACACTCATCCA	-	18	-	454	-	81	yes
bmo-miR-279d	TGACTAGATTTTCACTTATCCT	-	50	14	469	-	32	yes
bmo-bantam	TGAGATCATTGTGAAAGCTAAT	4	2252	5	8859	-	759	yes
bmo-miR-2851	TGTGATGACTGTATTAGAGAGA	-	-	-	-	-	7	yes
bmo-miR-2848	TTCGCGGCAGAAATAGGCAAA	-	-	-	-	-	11	yes
bmo-miR-2856*	TTGTCTGTGGTTCGAGGGTG	-	-	1	19	-	11	yes
bmo-miR-993b	AAAGCTCGTCTCTACAGGTATA	131	5	22	3	1	-	no
bmo-miR-2793*	AAGCGGAACACGATTACGCTTA	-	-	34	5	9	-	no
bmo-miR-929	AATTGACTCTAGTAGGGAGT	-	-	3	1	1	-	no
bmo-miR-2844	ATACGCTAGTACATCGTCGTA	-	-	212	-	39	-	no
bmo-miR-929*	CTCCCTAATCGAGTCAGGTTGA	-	-	3	1	1	-	no
bmo-miR-2846	GGGATTACTAATGGCGTAGTGCG	-	-	-	-	11	-	no
bmo-miR-2853	GTCACGGGTCGGCCTGGCATT	-	-	-	-	9	-	no
bmo-miR-216	TAATCTCATTTGGTAACTGTG	8	-	-	-	17	-	no
bmo-miR-282	TAGCCTCTCCTTGGCTTTGTCT	13	17	41	5	3	-	no
bmo-miR-2773	TCTGATCCAGTAGAACCTCAGCA	955	-	-	-	698	-	no
bmo-miR-2854	TCTTTCAAAACTGCAGGACGGCCT	-	-	-	-	12	-	no
bmo-miR-12	TGAGTATTACTTCAGGTACTG	271	-	6555	-	278	-	no
bmo-miR-2793	TGCGTAATCGTGTTCCGCTTT	-	-	34	5	9	-	no
bmo-miR-2765	TGGTAACTCCACCACCGTTGGC	6	-	48	-	5	-	no
bmo-miR-100	AACCCGTAGATCCGAACTTGTG	475	-	41735	-	7540	-	yes
bmo-miR-2849	AACTTTACGATTATGGACTCAG	-	-	-	-	8	-	yes
bmo-miR-282*	ACATAGCCTGATAGAGGTTACG	13	17	41	5	3	-	yes
bmo-miR-2799-as	AGAGGTTTATGAACATGATGAG	-	-	51	-	7	-	yes
bmo-miR-2776	AGAGTACGCAAAAAAACAATT	14	-	363	-	85	-	yes
bmo-miR-2829	ATATCACGTCGGGGTCACCA	-	-	68	-	33	-	yes
bmo-miR-2828	ATATTCGATATGTGAACGGTT	-	-	78	-	24	-	yes
bmo-miR-2818	CAAGGGAAGATATCTGTATG	-	-	9	-	5	-	yes
bmo-miR-2852	CAGATTTCGGATTTTTTGTA	-	-	-	-	8	-	yes
bmo-miR-2836	CATCCCGCTGTAGACGACGC	-	-	6	-	5	-	yes
bmo-miR-252*	CCTGCTGCCTAAGTGCTTATCA	86	0	47	2	3	-	yes
bmo-miR-2860	CGCTGTATGATTGTCCGAGGTA	-	-	-	-	40	-	yes
bmo-miR-2855	CGGGTAACTTTGCATCGCTGGCA	-	-	-	-	8	-	yes
bmo-miR-252	CTAAGTACTAGTGCCGCAGGAG	86	0	47	2	3	-	yes
bmo-miR-263b	CTTGGCACTGGGAGAATTCACAG	9	1	27	1	9	-	yes
bmo-miR-263b*	GTGAATTTCCCGATGCCTTAG	9	1	27	1	9	-	yes
bmo-miR-2801	GTGGAATCTTGTGACTTTGTAAAG	-	-	8	-	5	-	yes
bmo-miR-993b*	TACCCTGTAGATCCGGGCTTTCG	131	5	22	3	1	-	yes
bmo-miR-2807c	TACGACGATGCGACAAATATGACA	25	1	564	2	47	-	yes
bmo-miR-2807c*	TCATATTTCGCATTGTTGACG	25	1	564	2	47	-	yes
bmo-miR-2857	TGATGGGACACATACGGAACAT	-	-	-	-	5	-	yes
bmo-miR-2813	TTCTAGATTAAGCCGTTGGAA	-	-	36	-	6	-	yes
bmo-miR-283	AAATATCAGCTGGTAATTCTGGG	62	-	2273	20	175	3	no
bmo-miR-190	AGATATGTTTGATATTCTTGGTTG	248	27	3159	56	236	5	no
bmo-miR-9a*	ATAAAGCTAGGTTACCGGAGTTA	1513	36	295	46	15	2	no
bmo-miR-279b*	ATGGGTATAGGTCTAGTAT	5	1074	189	23218	7	1892	no
bmo-miR-305	ATTGTACTTCATCAGGTGCTCTGG	34	12	783	55	116	5	no
bmo-miR-927*	CAAAGCGTTTGGATTCTAA	10	7	211	44	4	1	no
bmo-miR-190*	CCCGGGAATCAAACATATTACTCT	248	27	3159	56	236	5	no
bmo-miR-184*	CCTTGTCATTCTTCAGGCCCTG	-	449	1	284	0	175	no
bmo-miR-2839	CGCTGGCGCACTGTTTGACGGT	-	-	-	69	2	29	no
bmo-miR-iab-4*	CGGTATACCTTCAGTATACGT	137	13	238	11	32	4	no
bmo-miR-2858	GTGATGAACATGGTTTGGAGGG	-	-	-	-	3	14	no
bmo-miR-2778-4a*	GTTATTTTGCATATCCTGCA	-	2557	31	13606	1	3093	no
bmo-miR-10	TACCCTGTAGATCCGAATTTGT	1467	2736	576	1814	178	311	no
bmo-miR-2a-2	TATCACAGCCAGCTTTGATGAGCG	-	39	7	464	1	140	no
bmo-miR-2839*	TCAAACAGAGCGCCAGCGCTAT	-	-	-	69	2	29	no
bmo-miR-2a	TCACAGCCAGCTTTGATGAGCA	159	120	204	666	47	216	no
bmo-miR-71	TGAAAGACATGGGTAGTGAGAT	8	1	153	46	20	10	no
bmo-miR-2858*	TGCGGAACTAATACCATGTGTCGGCA	-	-	-	-	3	14	no
bmo-miR-184	TGGACGGAGAACTGATAAGG	-	449	1	284	0	175	no
bmo-miR-1-as	TGGGAAGTAAGGAAGCACGGA	-	-	5	73	1	9	no
bmo-miR-274	TTTGTGACCGTCACTAACGGGCA	14	-	7922	531	1163	29	no
bmo-miR-7*	AAGAAATCACTAATCTGCCTA	220	-	2902	1	514	1	yes
bmo-miR-281*	AAGAGAGCTATCCGTCGACAGT	889	13	27678	186	3287	9	yes
bmo-miR-308	AATCACAGGATAATACTGCGAG	87	814	377	39594	44	6409	yes
bmo-miR-263a	AATGGCACTGGAAGAATTCACGGG	4174	3	165698	211	66731	33	yes
bmo-miR-375-5p	ACCCGAGCGGTCTGAGCAAACT	8	1	9784	2084	2229	967	yes
bmo-miR-2756	ACCCTGTAGCTGCCAAGGGGCG	14	2	11006	29	2486	3	yes
bmo-miR-2757	ACGGGAATGGTCACTTACAACT	6	2	376	76	23	12	yes
bmo-miR-iab-4	ACGTATACTGAATGTATCCTGA	137	13	238	11	32	4	yes
bmo-miR-2758	ACTTGGTAGAACACGTAGTAAG	1398	10	15736	125	2677	35	yes
bmo-miR-2777*	AGAGCGCAGGGGAGGTGCTTAG	5	-	196	26	19	1	yes
bmo-miR-34*	AGCCACTAACGACACTGCTCCT	23	1	706	132	288	7	yes
bmo-miR-276	AGCGAGGTATAGAGTTCCTACG	48	7852	6873	68891	800	10222	yes
bmo-miR-31	AGGCAAGAAGTCGGCATAGCTGT	2694	-	6175	17	2971	2	yes
bmo-miR-2777	AGGGACCTTGCCTGGGTTAT	5	-	196	26	19	1	yes
bmo-miR-10*	CAAATTCGGTTCTAGAGAGGTTT	1467	2736	576	1814	178	311	yes
bmo-miR-2755*	CAAGGTGGCCTAGCAGAGTGTT	4	2269	115	21114	30	3376	yes
bmo-miR-33*	CAATATGACTACAAGGCAAATC	117	12	616	75	57	9	yes
bmo-miR-2755	CACCCTGTCAGACCATACTTGTT	4	2269	115	21114	30	3376	yes
bmo-miR-306*	CAGAGCCGCCTCGTGCCTCAG	1992	1	189595	288	53147	107	yes
bmo-miR-2778a	CAGAGTACGCAAAAAAACAATT	14	2499	1259	13482	45	3086	yes
bmo-miR-2778d*	CAGAGTACGCAAAAAACAATT	14	18	1259	115	45	33	yes
bmo-miR-2778c*	CAGAGTACGCAAAAAATCAATT	14	5	1259	16	45	5	yes
bmo-miR-2778b*	CAGAGTAGGCAAAAAAACAATT	14	73	1259	967	45	195	yes
bmo-miR-283*	CAGGCTATCAGCTGGTATACAG	62	-	2273	20	175	3	yes
bmo-miR-8*	CATCTTACCGGGCAGCATTAGA	81	1508	5872	11528	775	1004	yes
bmo-miR-1-as*	CCATACTTCTTTACATTCCATA	-	-	5	73	1	9	yes
bmo-miR-2756*	CCCCTCGGCTGCTACATTGTAT	14	2	11006	29	2486	3	yes
bmo-miR-2758*	CCCTGCGTGTTCTACCAAGTTA	1398	10	15736	125	2677	35	yes
bmo-miR-2766*	CCGCCCTTCGTCTTGACTGGCG	28	2552	192	48354	36	10146	yes
bmo-miR-278*	CCGGACGAACTTCCCAGCTCGG	22	368	2958	5344	901	748	yes
bmo-miR-965	CGGGAGAAGCTATAGCGCTATATG	273	3	1731	745	104	99	yes
bmo-miR-14*	CGGGGAGAGAAATCGACGAGGCT	2	222	254	1314	70	268	yes
bmo-miR-317*	CGGGTGCCACGCTGTGCTCTCT	0	1065	15	7384	3	950	yes
bmo-miR-263a*	CGTGATCTCTTAGTGGCATCAC	4174	3	165698	211	66731	33	yes
bmo-miR-308*	CGTGGTATTATTCTTGTGAATGT	87	814	377	39594	44	6409	yes
bmo-miR-2a-2*	CTCACAAAGTGGTTGTCGTATG	-	39	7	464	1	140	yes
bmo-miR-2757*	CTGAAAGTGTCCATTTCCGTT	6	2	376	76	23	12	yes
bmo-let-7*	CTGTATAGCCTGCTAACTTTCC	3736	3	79117	15	8309	7	yes
bmo-miR-2a*	GCATCAAAGTCGGTTTGTCATA	159	120	204	666	47	216	yes
bmo-miR-305*	GGCGCTTGTTGGAGTACACTT	34	12	783	55	116	5	yes
bmo-miR-31*	GGCTGTGTCACTTCGAGCCAGC	2694	-	6175	17	2971	2	yes
bmo-miR-279c*	GGGCGAGTTTGCTTCTGGTTCA	-	343	11	45621	1	7206	yes
bmo-miR-33	GTGCATTGTAGTTGCATTGCA	117	12	616	75	57	9	yes
bmo-miR-2778d	GTTTTTTTGCATATCCTGCA	14	18	1259	115	45	33	yes
bmo-miR-9c*	TAAAGTTATGGTACCGAAGTTA	1142	50	10030	7947	2950	1010	yes
bmo-miR-277	TAAATGCACTATCTGGTACGACA	-	379	15	2208	3	209	yes
bmo-miR-965*	TAAGCGTATAGCTTTTCCCCTT	273	3	1731	745	104	99	yes
bmo-miR-8	TAATACTGTCAGGTAAAGATGTC	81	1508	5872	11528	775	1004	yes
bmo-miR-276*	TAGGAACTTCATACCGTGCTCT	48	7852	6873	68891	800	10222	yes
bmo-miR-2b	TATCACAGCCAGCTTTGTTGAGT	2	11	35	148	13	28	yes
bmo-miR-306	TCAGGTACTAGGTGACTCTGA	1992	1	189595	288	53147	107	yes
bmo-miR-2766	TCAGTCTTGTCGAATGGTG	28	2552	192	48354	36	10146	yes
bmo-miR-14	TCAGTCTTTTTCTCTCTCCTAT	2	222	254	1314	70	268	yes
bmo-miR-2b*	TCGACAAGGTGGTTGTGACATG	2	11	35	148	13	28	yes
bmo-miR-278	TCGGTGGGATCTTCGTCCGTTT	22	368	2958	5344	901	748	yes
bmo-miR-277*	TCGTGCCAGGAGTGCGTTTGC	-	379	15	2208	3	209	yes
bmo-miR-274*	TCGTTTTGGCGATCGCAAAATG	14	-	7922	531	1163	29	yes
bmo-miR-9c	TCTTTGGTATCCTAGCTG	1142	50	10030	7947	2950	1010	yes
bmo-miR-9a	TCTTTGGTTATCTAGCTGTATGA	1513	36	295	46	15	2	yes
bmo-miR-317	TGAACACAGCTGGTGGTATCTCAGT	0	1065	15	7384	3	950	yes
bmo-miR-279c	TGACTAGATCCATACTCGTCTG	-	343	11	45621	1	7206	yes
bmo-miR-279b	TGACTAGATCTACACTCATTGA	5	1074	189	23218	7	1892	yes
bmo-let-7a	TGAGGTAGTAGGTTGTATAG	3736	3	79117	15	8309	7	yes
bmo-miR-7	TGGAAGACTAGTGATTTTGTTGTT	220	-	2902	1	514	1	yes
bmo-miR-34	TGGCAGTGTGGTTAGCTGGTT	23	1	706	132	288	7	yes
bmo-miR-281	TGTCATGGAGTTGCTCTCTTTA	889	13	27678	186	3287	9	yes
bmo-miR-71*	TTCTCACTACCTTGTCTTTCAT	8	1	153	46	20	10	yes
bmo-miR-927	TTTAGAATTCCTACGCTTTACC	10	7	211	44	4	1	yes
bmo-miR-3753p	TTTGTTCGCCCCGGCTCGTGTCG	8	1	9784	2084	2229	967	yes
