# Supplementary material for: MicroRNA expression profiling of the fifth-instar posterior silk gland of Bombyx mori
Source: BMC Genomics. 2014 May 29;15(1):410. doi: 10.1186/1471-2164-15-410 (PMC4045974; doi:10.1186/1471-2164-15-410)
Supplement: Supplementary file 14 — Additional file 14: Table S9: Total and novel miRNAs detected in silkworm posterior silk gland. (XLS 185 KB) [file 12864_2013_6094_MOESM14_ESM.xls]

## Sheet: Supplemental table 9
Supplemental table 9 Total and novel miRNAs detected in silkworm posterior silk gland
number	report name	sequence	source	miRAlign result
1	bmo-miR-P001-3p	ACGACUCUUAUCUUGCACGUGUUGU	present study	specific
2	bmo-miR-P001-5p	UUUAUUGCAAGGUAUCGUGGUG	present study	specific
3	bmo-miR-P002-3p	GGGAGGAAAUGUCCAACUUU	present study	specific
4	bmo-miR-P002-5p	AGUAGGACAUCUCAUCUCGC	present study	specific
5	bmo-miR-P003-3p	AACUCCGUAGGCUUGGCAAGUUUU	present study	specific
6	bmo-miR-P003-5p	GUUGUCAGAAGGUUACCUAGAUA	present study	specific
7	bmo-miR-P004-3p	UAAGUGCAGAGGUAGGUUAU	present study	specific
8	bmo-miR-P004-5p	UAGUCGCUUUCUUUGGCAUGACG	present study	specific
9	bmo-miR-P005-3p	AGUCUUGGUAGCCUGCAACGCC	present study	specific
10	bmo-miR-P005-5p	CGCAGGUGAUAGAAGACGUU	present study	specific
11	bmo-miR-P006-3p	UUACUGUAUUUCACACAUCU	present study	specific
12	bmo-miR-P006-5p	AAAAUGUAGGUAUAGUAAUGGA	present study	specific
13	bmo-miR-P007-3p	CAUUAGUCUAUGCGAGCUUG	present study	specific
14	bmo-miR-P007-5p	GAAGCUCUCACGGACUAAUCGGUA	present study	specific
15	bmo-miR-P008-3p	UUUUUUGUAGUUUUUGUGCGCG	present study	specific
16	bmo-miR-P008-5p	UAAGGUUGCUGCGAGAGAAGUGUUGG	present study	specific
17	bmo-miR-P009-3p	UUUUGCAAUGUUUUGAUACUC	present study	specific
18	bmo-miR-P009-5p	GUGGUCAAGUACAGCUGUAUUUAA	present study	specific
19	bmo-miR-P010-3p	UGUUUUGUUGGGAUGUAGUCGACGG	present study	specific
20	bmo-miR-P010-5p	UUGUUUCUAACUUCCUCAUUGAGA	present study	specific
21	bmo-miR-P011-3p	AUACACUCAAAAGGUUCAAAGU	present study	specific
22	bmo-miR-P011-5p	AACCUUUUGAGCCUAUUGUAUU	present study	specific
23	bmo-miR-P012-3p	AUACCACAGUCAGUACCUAAUC	present study	specific
24	bmo-miR-P012-5p	CUAGGUACUGGCUUGUGGUAAA	present study	specific
25	bmo-miR-P013-3p	CGUUAUGAGUCGUCGCGUUA	present study	specific
26	bmo-miR-P013-5p	UGACCAGAGGACAAAUGUAUGUU	present study	specific
27	bmo-miR-P014-3p	GUUCUUGUUAGGAUUGGGAAUAG	present study	specific
28	bmo-miR-P014-5p	UUUCUCACUAGCCUAUAGACACAG	present study	specific
29	bmo-miR-P015-3p	UACCACAGUCAGUACCUAACC	present study	specific
30	bmo-miR-P015-5p	CUAGGUACUGGCUAGUGGUAUA	present study	specific
31	bmo-miR-P016-5p	CUAGGUACUGGCUUGUGGUAUAG	present study	specific
32	bmo-miR-P017-3p	AUAAAUGUAUUUUCCAGGGUU	present study	specific
33	bmo-miR-P017-5p	CAAGGAAGAUAUUUGUAUGA	present study	specific
34	bmo-miR-P018-3p	AGAGGCUGAUCCAACUCCGUA	present study	specific
35	bmo-miR-P018-5p	AUGGAGUUGGAUCAGUGUCCCU	present study	specific
36	bmo-miR-P019-3p	CGAUAUCGUUAUAAUGGCAG	present study	specific
37	bmo-miR-P019-5p	AUCAAUGUCAAUGGCGAGUAUCU	present study	specific
38	bmo-miR-P020-3p	AUAUGGGAGUUUAUGACUGAGG	present study	specific
39	bmo-miR-P020-5p	CGCGUCAUAAACUUCCCAU	present study	specific
40	bmo-miR-P021-3p	CUCGGUGGAACAUCUUCCCUU	present study	specific
41	bmo-miR-P021-5p	GGACCGUUGGUCUACCGAGC	present study	specific
42	bmo-miR-P022-3p	UUUGUGUGUAUUGCAAAUCGCGCG	present study	specific
43	bmo-miR-P022-5p	CGCGUAGUAGAAUAACGAAAA	present study	specific
44	bmo-miR-P023-3p	CUCGGUGGAAGAUUUUCCCUU	present study	specific
45	bmo-miR-P023-5p	GACCGUCGGUCUACCGAGCCA	present study	specific
46	bmo-miR-P024-3p	ACUACACUAGGGGGUCGCGG	present study	specific
47	bmo-miR-P024-5p	UACGUCCGUCUGGUGUAGUGGU	present study	specific
48	bmo-miR-P025-3p	GAUAUCGUUAUAAUGGCA	present study	specific
49	bmo-miR-P025-5p	AUCAAUGUCAAUGGCGAGUAUC	present study	specific
50	bmo-miR-P026-3p	GAUGAUUGUAUUUCUGACUUGC	present study	specific
51	bmo-miR-P026-5p	GUUGAGACAUAAAUUGGCUG	present study	specific
52	bmo-miR-P027-3p	GUUGACUCCAUCAGGGGAGC	present study	specific
53	bmo-miR-P027-5p	UCCCCUGAUGGGGUCGACGA	present study	specific
54	bmo-miR-P028-3p	UACACAAGGGGGUUGC	present study	specific
55	bmo-miR-P028-5p	AGCGGCCGUCUGGUGUA	present study	specific
56	bmo-miR-P029-3p	UAGUAGAAUUAGUAGAUUCGGUG	present study	specific
57	bmo-miR-P029-5p	UUCAGUGGAUUUAGUAGAUUUAGUGA	present study	specific
58	bmo-miR-P030-3p	UGAAAUAGCAGGUCAGGUGUUGAGGU	present study	specific
59	bmo-miR-P030-5p	UUUGAGUACACUCUGCUUUUCAUU	present study	specific
60	bmo-miR-P031-3p	UUGCAGGUCGAAUGUUCUGAAG	present study	specific
61	bmo-miR-P031-5p	UGAGAAUAAUUGCUGGGGCUAUG	present study	specific
62	bmo-miR-P032-3p	UCUAGCAUUAGAGCCUGUCA	present study	specific
63	bmo-miR-P032-5p	UGCGGGCUCUAAUGAGAAUGGCG	present study	specific
64	bmo-miR-P033-3p	UUCCACUGAUAACUACUUUUA	present study	specific
65	bmo-miR-P033-5p	CGAAGUAGGUAUCAGUGGAAUG	present study	specific
66	bmo-miR-P034-3p	CCUCUCUCAAUUGUCAAAGACU	present study	specific
67	bmo-miR-P034-5p	UUUGACAAUUGAGAGAGAGAG	present study	specific
68	bmo-miR-P035-3p	UUGUAUUUUCAAAUUCUGAAUU	present study	specific
69	bmo-miR-P035-5p	CAGAAUUUGAAAAUACAAUA	present study	specific
70	bmo-miR-P036-3p	UUUUAAAAUUAAUGACAGUUGG	present study	specific
71	bmo-miR-P036-5p	ACUGUCAUUAAUUUUAAAAUA	present study	specific
72	bmo-miR-P037-3p	UUCUCUGAAGUAACAUAACGGU	present study	specific
73	bmo-miR-P037-5p	CCGUUAUGUUACUUCAGAG	present study	specific
74	bmo-miR-P038-3p	UGACGUCACGCGGUGCUCACG	present study	specific
75	bmo-miR-P038-5p	GUGAGUGCAGUGACGUCA	present study	specific
76	bmo-miR-P039-3p	UAGCGAGGUAUCGUGGUGGGA	present study	specific
77	bmo-miR-P039-5p	UGACACGGCGACUCGCUCGCUUCU	present study	specific
78	bmo-miR-P040-3p	CAUCUGUUGGCAAUAUGUAGUG	present study	specific
79	bmo-miR-P040-5p	CUACAUAUUGCCAACAGAUGGC	present study	specific
80	bmo-miR-P041-3p	CUCCACUGAUAGCUACUUUUA	present study	specific
81	bmo-miR-P042-3p	AGACGACAUGGUGUUGCUGAGCC	present study	specific
82	bmo-miR-P042-5p	CUCAGCAAUGCCAGUGUCGGCUGC	present study	specific
83	bmo-miR-P043-3p	GAUAACCUAUAGAAUAUAUUU	present study	specific
84	bmo-miR-P043-5p	AAUAUACUCUAUAGGAUAACCU	present study	specific
85	bmo-miR-P044-3p	AUUUGGCUUAUGUUCAAGCGAUU	present study	specific
86	bmo-miR-P044-5p	UCGCUGUACAAAAGUCAACAUUG	present study	specific
87	bmo-miR-P045-3p	AGAAAUGUUAACUGCUGGUUGUAGU	present study	specific
88	bmo-miR-P045-5p	UGGAUUUGUAGUGCCAUUUGG	present study	specific
89	bmo-miR-P046-3p	UUCCACUGAUAGCUACUUUUAA	present study	specific
90	bmo-miR-P047-3p	AAUUCGGUUCUAGAGAGGUUU	present study	specific
91	bmo-miR-P047-5p	ACCCUGUAGAUCCGAAUUUG	present study	specific
92	bmo-miR-P048-3p	UUCUCGUAGAAUUCUCGGC	present study	specific
93	bmo-miR-P048-5p	UAGGGUUCUCGGAGGGUAUA	present study	specific
94	bmo-miR-P049-3p	CUCGGUGGAAGAUCUUCCCUUUU	present study	specific
95	bmo-miR-P049-5p	AGGACCGUCGGUCUACCGAGCAU	present study	specific
96	bmo-miR-P050-3p	UAACGUUAACGUAUCGAGGGC	present study	specific
97	bmo-miR-P050-5p	UUACGAUAGUUGGCAAAAUU	present study	specific
98	bmo-miR-P051-3p	UCUCAUUGCUGCUACCAGGCU	present study	specific
99	bmo-miR-P051-5p	UCUGAUCCAGUAGAACC	present study	specific
100	bmo-miR-P052-3p	UUUCGCCAGGUCCAGAGAUAAU	present study	specific
101	bmo-miR-P052-5p	UAUCUCUGGACCUCGCUGGAAU	present study	specific
102	bmo-miR-P053-3p	AAGCGGAACACGAUUACG	present study	specific
103	bmo-miR-P053-5p	UGCGUAAUCGUGUUCCGCUUUU	present study	specific
104	bmo-miR-P054-3p	AUAUGGGAGUUUAUGACUUA	present study	specific
105	bmo-miR-P054-5p	CGUCAUAAACUUCCCAUAUGA	present study	specific
106	bmo-miR-P055-3p	UCGGUGGGAUCUUCGUCCGUUUG	present study	specific
107	bmo-miR-P055-5p	CCGGACGAACUUCCCAGCUCGGCCG	present study	specific
108	bmo-miR-P056-3p	AGUUGCUGGAGGUGAUC	present study	specific
109	bmo-miR-P057-3p	UGUUUGUGUUUGUGAUG	present study	specific
110	bmo-miR-P058-3p	ACCUUGGGUUGGGUUG	present study	specific
111	bmo-miR-P059-3p	AACGGCCGUCUGGUGUAGUGGUU	present study	specific
112	bmo-miR-P060-3p	UCUCCUGGAGAAGUAAUAACU	present study	specific
113	bmo-miR-P061-3p	ACCGUGGUCUGUUGCAGGCAA	present study	specific
114	bmo-miR-P062-3p	GGCAAUUCGAUCGUCUGAAC	present study	specific
115	bmo-miR-P063-3p	UCUAACAUCUGACGCGUCUGAGU	present study	specific
116	bmo-miR-P064-3p	UAGAAUUGCAGCAACUGUAUU	present study	specific
117	bmo-miR-P065-3p	GCCGAUCGGCGGCACCACGC	present study	specific
118	bmo-miR-P066-3p	GGGUAGACUGAAGACUGCGG	present study	specific
119	bmo-miR-P067-3p	GCAUGCUGCGGUAAGAUUUG	present study	specific
120	bmo-miR-P068-3p	ACUGGGGGCUGAUGAUGAUGGUG	present study	specific
121	bmo-miR-P069-3p	UAGAGUGAAUAGAGCGACCG	present study	specific
122	bmo-miR-P070-3p	UUAGGACGGUAGUCGGUAAUGAUG	present study	specific
123	bmo-miR-P071-3p	GUUUUUUUUUUGUUGUCGUU	present study	specific
124	bmo-miR-P072-3p	GCAACGAGCACGAACGACGAG	present study	specific
125	bmo-miR-P073-3p	UCUUUUCGGGAUAUUGUAUGAUG	present study	specific
126	bmo-miR-P074-3p	AUCUUGUAAGUAGGUAGGUA	present study	specific
127	bmo-miR-P075-3p	UGGUAAAAUUGCGGACGUUACU	present study	specific
128	bmo-miR-P076-3p	UUUGUCGGAAAUCGAGAUAA	present study	specific
129	bmo-miR-P077-3p	UUGUGUCCGGGCUGACCGCA	present study	specific
130	bmo-miR-P078-3p	UACAAUAUUGGGUUAACUUU	present study	specific
131	bmo-miR-P079-3p	GGGACCAGAUAACGUGGCGU	present study	specific
132	bmo-miR-P080-3p	CGAAUAUCUGCGCGCAUGUGA	present study	specific
133	bmo-miR-P081-3p	UGAUGGCGGAGAAUUCGAGA	present study	specific
134	bmo-miR-P082-3p	UUGGAGGAGUGGUCCGGCGU	present study	specific
135	bmo-miR-P083-3p	CAGGCUUGAGUGAACGGUAU	present study	specific
136	bmo-miR-P084-3p	UGCGCAACUCGGCCAAGUCC	present study	specific
137	bmo-miR-P085-3p	AGGGGUGGGCGGGGUGUGUU	present study	specific
138	bmo-miR-P086-3p	UGAUAUGCUAAUAUUCCGUAUUCA	present study	specific
139	bmo-miR-P087-3p	UGUGGUUCAGUCGGUCACGGUA	present study	specific
140	bmo-miR-P088-3p	GAACUCGAUUUUUAUUUUGU	present study	specific
141	bmo-miR-P089-3p	ACCACACAAGGGGGUCGCGG	present study	specific
142	bmo-miR-P090-3p	AAAGUUCCAACUGCAUACAAAU	present study	specific
143	bmo-miR-P091-3p	CACGUUCGAACUCCAUACAAAU	present study	specific
144	bmo-miR-P092-3p	UUCUUUGCUUACAAUCUUGC	present study	specific
145	bmo-miR-P093-3p	UGCGUGCCACUGUGACGUCA	present study	specific
146	bmo-miR-P094-3p	UAUUGCGCUGCGUCGAUACG	present study	specific
147	bmo-miR-P095-3p	AUCCUUAGAAUCGUUCUUCUUCGG	present study	specific
148	bmo-miR-P096-3p	UUCGAACUGCAUACAAAUUU	present study	specific
149	bmo-miR-P097-3p	AUAAAAAUGGCUAUCUCCUC	present study	specific
150	bmo-miR-P098-3p	UAAGGCCCUGCCGCGGGAGC	present study	specific
151	bmo-miR-P099-3p	UGCAGUGCAGAACGAGGCUAA	present study	specific
152	bmo-miR-P100-3p	UAAAUUUUUUGUUCUGAUUC	present study	specific
153	bmo-miR-P101-3p	UCCAAUAUGGUAUAGGAGGAAG	present study	specific
154	bmo-miR-P102-3p	GGCUGCUGGUGCUGGACACG	present study	specific
155	bmo-miR-P103-3p	UGACAAAAGCAGGGAAACGU	present study	specific
156	bmo-miR-P104-3p	AACGGCCGUCUGGUGUAGUGU	present study	specific
157	bmo-miR-P105-3p	AAAGGAUGGGAGGGUGGUGU	present study	specific
158	bmo-miR-P106-3p	AGAGAUGGACUCUUGUGUUAUA	present study	specific
159	bmo-miR-P107-3p	ACUUUGUAGUCCUUCAUGCACGGU	present study	specific
160	bmo-miR-P108-3p	UGGAUAAUUUAUUACUUGCA	present study	specific
161	bmo-miR-P109-3p	AAAGGAUGGAUUCAUAACUA	present study	specific
162	bmo-miR-P110-3p	AGCACGGUACUCUUAUAACGC	present study	specific
163	bmo-miR-P111-3p	CAGGCGGAAGUGAAUCGGCA	present study	specific
164	bmo-miR-P112-3p	UAUAUAGAUUAUUUUAGGCA	present study	specific
165	bmo-miR-P113-3p	GCAGAGCGUAGAACGACGUGUG	present study	specific
166	bmo-miR-P114-3p	AGAUGGUAUACUCUUGGCAA	present study	specific
167	bmo-miR-P115-3p	GUUUUAUUUUUUUGUUUUCA	present study	specific
168	bmo-miR-P116-3p	CGGUAUGAACAAAAUGCUAU	present study	specific
169	bmo-miR-P117-3p	CGAGAAGUUCAGCUUUCAUU	present study	specific
170	bmo-miR-P118-3p	GAAACAGCGAACCGAUCACCU	present study	specific
171	bmo-miR-P119-3p	GGGACCAGUUAACGUGGCGUU	present study	specific
172	bmo-miR-P120-3p	AAAGCUGAAAAGGACUUUCA	present study	specific
173	bmo-miR-P121-3p	UGAGUGACCGGUGUAAGGAUUA	present study	specific
174	bmo-miR-P122-3p	UGGAGACUGUCCAGAAGAUG	present study	specific
175	bmo-miR-P123-3p	CAACUUAUGAAAGAUGAAGAAAU	present study	specific
176	bmo-miR-P124-3p	ACGUAGAGUUGCAGAAUAUAUUUG	present study	specific
177	bmo-miR-P125-3p	UAGAAUAUUCAGGGCAAGAUGU	present study	specific
178	bmo-miR-P126-3p	CAUGGCGGAUUUUUUUCACAA	present study	specific
179	bmo-miR-P127-3p	UAUGAUGACUGCAUUACAGAGA	present study	specific
180	bmo-miR-P128-3p	UGAUAAGCUUUGGGACAAACU	present study	specific
181	bmo-miR-P129-3p	UAAUUAUCAAUACAAAAUUAUG	present study	specific
182	bmo-miR-P130-3p	AUCACUUAGGUAAUGAUUCGGU	present study	specific
183	bmo-miR-P131-3p	GAGGAUUGUAAUAGUGAUGUAU	present study	specific
184	bmo-miR-P132-3p	AGUAUGAUGACUGCAUUAGAGA	present study	specific
185	bmo-miR-P133-3p	GGUUGCGUAGCUAAGAUGUG	present study	specific
186	bmo-miR-P134-3p	UAUCUAUCAAAACCAAUAGA	present study	specific
187	bmo-miR-P135-3p	GAACACAGUGGAGGAACGUCA	present study	specific
188	bmo-miR-P136-3p	ACUAAGACUGCGUUUAUUUU	present study	specific
189	bmo-miR-P137-3p	GUAAGUUUUGAUUGGUAUUACU	present study	specific
190	bmo-miR-P138-3p	UCUGUAGGUUGACUUUAUUU	present study	specific
191	bmo-miR-P139-3p	UAUUUAUGUUUAAACCUAGU	present study	specific
192	bmo-miR-P140-3p	UGAUGCAUUACAGAACGAUUUGGA	present study	specific
193	bmo-miR-P141-3p	UUAAGGAUUGGCCUUGUGAU	present study	specific
194	bmo-miR-P142-3p	UUGUGAUGUGGUUUUUUUUA	present study	specific
195	bmo-miR-P143-3p	AAAGAUGGCGGAAGGCAUAU	present study	specific
196	bmo-miR-P144-3p	AAUAAAACUCUAAUCAGAUU	present study	specific
197	bmo-miR-P145-3p	GCAUUGUCGUGAUGGAGGAUA	present study	specific
198	bmo-miR-P146-3p	AUUUUCUAGGGUUAUGGAUG	present study	specific
199	bmo-miR-P147-3p	UGAAUGGAACGAACGCGGGACC	present study	specific
200	bmo-miR-P148-3p	UGAAGAUUUUCCAAAUGUUG	present study	specific
201	bmo-miR-P149-3p	AGUUGUCGAUCCAAAGGAAAGA	present study	specific
202	bmo-miR-P150-3p	UAAACACAUCGUCACCGUGAAC	present study	specific
203	bmo-miR-P151-3p	AUUCAAGCGAUUGGUUACUGUC	present study	specific
204	bmo-miR-P152-3p	UUAGGUAAUGAUUCGGGUGUGA	present study	specific
205	bmo-miR-P153-3p	UGUGUCGAGGUGGCGCG	present study	specific
206	bmo-miR-P154-3p	CGCGGAGUGUCGUUUUG	present study	specific
207	bmo-miR-P155-3p	GGAAGAAAAUGCUCACU	present study	specific
208	bmo-miR-P156-3p	GGUUUAAGGAUGUUUCU	present study	specific
209	bmo-miR-P157-3p	GCGAUGCUACAGUCACG	present study	specific
210	bmo-miR-P158-3p	AACAGCGUGGACAUUGC	present study	specific
211	bmo-miR-P159-3p	GUCGUGGGUUCGGUUA	present study	specific
212	bmo-miR-P160-3p	GCGACUGAAUUAUGGCA	present study	specific
213	bmo-miR-P161-3p	CGUGAGUACGGAACUGC	present study	specific
214	bmo-miR-P162-3p	UGGGAUAUAUGGUUUG	present study	specific
215	bmo-miR-P163-3p	UUUGACCAGUGCGUGUU	present study	specific
216	bmo-miR-P164-3p	UGUUUCGGCAUAUAAG	present study	specific
217	bmo-miR-P165-3p	AUAGAGGAGAUAAGGG	present study	specific
218	bmo-miR-P166-3p	AAUUUCUGUUCCUCUCU	present study	specific
219	bmo-miR-P167-3p	GCCGGUGCUGGUGUUGG	present study	specific
220	bmo-miR-P168-3p	UGAGGUAUGAGGAGAC	present study	specific
221	bmo-miR-P169-3p	AUAGAUGGAGCUGAAUC	present study	specific
222	bmo-miR-P170-3p	CGCGAGGAGGACGUGCG	present study	specific
223	bmo-miR-P171-3p	AGGGUAUGGAGCCGGGG	present study	specific
224	bmo-miR-P172-3p	GGUGGAGACGGAGCGG	present study	specific
225	bmo-miR-P173-3p	UGACUAGAUCUACACUCAUUG	present study	specific
226	bmo-miR-P174-3p	AUAAAGCUAGAUUACCAAAGCAUC	present study	specific
227	bmo-miR-P175-3p	GCAUCGGUGGUUCAGUGGUA	present study	specific
228	bmo-miR-P176-3p	UAAUACUGUCAGGUAAAGAUGUCGU	present study	specific
229	bmo-miR-P177-3p	UUCAUCACGUCGGGGUCACCA	present study	specific
230	bmo-miR-P178-3p	GAGGAGUGGGAGGGGGGCAU	present study	specific
231	bmo-miR-P179-3p	UAAGAAUGGCUUUUCGGAGUGCU	present study	specific
232	bmo-miR-P180-3p	UAAUUACGGUUCAGAGGCCGAA	present study	specific
233	bmo-miR-P181-3p	UUUUGCGGUUAAAACAU	present study	specific
234	bmo-miR-P182-3p	UAGAUUGAUUUUGUGCUUGCUUG	present study	specific
235	bmo-miR-P183-3p	UGUGUUUUUCGUUGAGGCUAUAU	present study	specific
236	bmo-miR-P184-3p	CCAUAUGGGGUCGUGAAAUUAU	present study	specific
237	bmo-miR-P185-3p	GAGUAGGUUUGUUACUGGUG	present study	specific
238	bmo-miR-P186-3p	GUAGUCGUGGCCGAGCGAUA	present study	specific
239	bmo-miR-P187-3p	CAAAGCUUUAAACUCUAAGCGUA	present study	specific
240	bmo-miR-P188-3p	AUGGGACCCGAUAGAGG	present study	specific
241	bmo-miR-P189-3p	UUGUAGUGUCGGGGCGA	present study	specific
242	bmo-miR-P190-3p	GGGGCGUAGCUCAGAUGGUA	present study	specific
243	bmo-miR-P191-3p	UCAUGAGUGUUUCGUGGGUUACU	present study	specific
244	bmo-miR-P192-3p	GGACGGGUAGCGGAAGG	present study	specific
245	bmo-miR-P193-3p	UCCAUUGUGGUUGUCUAUUG	present study	specific
246	bmo-miR-P194-3p	UAAGUUGGAUAGUUUA	present study	specific
247	bmo-miR-P195-3p	UUGAGGCGGGAAACAUU	present study	specific
248	bmo-miR-P196-3p	AACGAUAAUUGGAGAUG	present study	specific
249	bmo-miR-P197-3p	CGGGGCGGGUCGUGUUG	present study	specific
250	bmo-miR-P198-3p	GUGGGAUGUACGCGGAU	present study	specific
251	bmo-miR-P199-3p	AUUUCGGGGACACCGG	present study	specific
252	bmo-miR-P200-3p	UGACUAGAUCCACACUC	present study	specific
253	bmo-miR-P201-3p	AUAUGUGGGCGUGGCUU	present study	specific
254	bmo-miR-P202-3p	AUAAUUUGUUAAAAGUG	present study	specific
255	bmo-miR-P203-3p	UAUUACUUAUUGUUUACUGG	present study	specific
256	bmo-miR-P204-3p	UCAGUUUGAAGGUCCGGAUUAUUG	present study	specific
257	bmo-miR-P205-3p	AGGCACAGGCUCUUUUGGCUUU	present study	specific
258	bmo-miR-P206-3p	UCUUUUGUAUUGAAUUUUUUUGU	present study	specific
259	bmo-miR-P207-3p	UGACUAGAUCCACACUCAUCC	present study	specific
260	bmo-miR-P208-3p	AGUGAAAUGAAAUGAG	present study	specific
261	bmo-miR-P209-3p	ACACCGGGAGCUGCGGUCUG	present study	specific
262	bmo-miR-P210-3p	UAGAAAGACUUUUUUCGUAUGGU	present study	specific
263	bmo-miR-P211-3p	ACCAUAAGUGGGACAUC	present study	specific
264	bmo-miR-P212-3p	AUAUUGAGCAGGAACUGUUG	present study	specific
265	bmo-miR-P213-3p	UUUAAUUGUAUUGUAGGCAG	present study	specific
266	bmo-miR-P214-3p	UAAUACUGUCAGGUAAAGAUGUCGUC	present study	specific
267	bmo-miR-P215-3p	AGAGCUAGUAGAUUGAAUAGU	present study	specific
268	bmo-miR-P216-3p	UGCGGAUAUGUUAUUGGUUU	present study	specific
269	bmo-miR-P217-3p	UGUUAUAGUAGGUCGCGUGU	present study	specific
270	bmo-miR-P218-3p	AAACCCGACUUACGCGUACU	present study	specific
271	bmo-miR-P219-3p	UCAGUUAAUAAUAAAUGGAGCGCU	present study	specific
272	bmo-miR-P220-3p	GUUUUAUUUUUUGGUUUUCU	present study	specific
273	bmo-miR-P221-3p	GAAUUUGGCUUUUAAUUUAU	present study	specific
274	bmo-miR-P222-3p	CGCUCUGACGCACGCUAAGUACGC	present study	specific
275	bmo-miR-P223-3p	UCUAUUACGCGGUGCGGAUA	present study	specific
276	bmo-miR-P224-3p	UUAGGUCCAAGGAGAC	present study	specific
277	bmo-miR-P225-3p	AGUGGAUGGCGACUUAUGUAUU	present study	specific
278	bmo-miR-P226-3p	UCAUAACUUUUGUUUUGAUGUCU	present study	specific
279	bmo-miR-P227-3p	UUAAAUGUAGAGUUAACAAGAU	present study	specific
280	bmo-miR-P228-3p	UGUGAGCACUGACCUCGGGCGUG	present study	specific
281	bmo-miR-P229-3p	AGGCAUCGGUGGUUCCG	present study	specific
282	bmo-miR-P230-3p	UGUGACGAAUGCUGUGACAA	present study	specific
283	bmo-miR-P231-3p	GCUCGGAUGCAGUAACGGAG	present study	specific
284	bmo-miR-P232-3p	AGGUGAUAGGACACUACCCU	present study	specific
285	bmo-miR-P233-3p	ACAGGAUCUAACGGCCCUAUCG	present study	specific
286	bmo-miR-P234-3p	UCCAUUGUGGUUGUCUAUUGGCU	present study	specific
287	bmo-miR-P235-3p	UAAGUAGAAGUUACUUGCAUUUAG	present study	specific
288	bmo-miR-P236-3p	AGUUGUAGUAUAAGUUG	present study	specific
289	bmo-miR-P237-3p	GAUUCUAGUUUGGUAUU	present study	specific
290	bmo-miR-P238-3p	UUGACCGGGACGUGUC	present study	specific
291	bmo-miR-P239-3p	CUGAUUAAUAGAGCUAA	present study	specific
292	bmo-miR-P240-3p	UGCGGUGUUCGGAUGCU	present study	specific
293	bmo-miR-P241-3p	ACGGCUUGUGAAAACAG	present study	specific
294	bmo-miR-P242-3p	UCAGUCGAAAGGUAAUAGGAUCAG	present study	specific
295	bmo-miR-P243-3p	UGUGGCUCGGCUUUUAUUCU	present study	specific
296	bmo-miR-P244-3p	GCAACGGAUAACGCUGG	present study	specific
297	bmo-miR-P245-3p	GAUUCUAGUUUGGCUUU	present study	specific
298	bmo-miR-P246-3p	UGAAGAAAAUGCAAGUAGGUGGCG	present study	specific
299	bmo-miR-P247-3p	UGUGUGGUCAUGCGGUUAUCUU	present study	specific
300	bmo-miR-P248-3p	ACAGCGAAUACACACAAUCA	present study	specific
301	bmo-miR-P249-3p	AGGAUGUACAUCGAGAUGUCG	present study	specific
302	bmo-miR-P250-3p	UGAGGAUGGUUUGUGGA	present study	specific
303	bmo-miR-P251-3p	GUGGUGUCGCGAUGUGAUUU	present study	specific
304	bmo-miR-P252-3p	UGUAUGAAAUAGAUGAUUGGCAUG	present study	specific
305	bmo-miR-P253-3p	GUUGUGCGGAGUGAAUAAAGCU	present study	specific
306	bmo-miR-P254-3p	AUGAUGUUAAAGUGUAAGUGUAUU	present study	specific
307	bmo-miR-P255-3p	UCAAGAAUUGGAAGAAGUAAAGAC	present study	specific
308	bmo-miR-P256-3p	UUGUAGUCAUUCGAAGAUGGUAGC	present study	specific
309	bmo-miR-P257-3p	UUUGGAUAAAGCAUGCAUAUUGUU	present study	specific
310	bmo-miR-P258-3p	UUCGGUGGAAGAUUUUCCUUU	present study	specific
311	bmo-miR-P259-3p	AGCGGGCUAGUGACGAGCGGUGAG	present study	specific
312	bmo-miR-P260-3p	AAAAGUGAUGUGAGUCCGUCGAGU	present study	specific
313	bmo-miR-P261-3p	CACUUCUGUAUCUUGACGCCAU	present study	specific
314	bmo-miR-P262-3p	GGAGAGAUAUUGUUGAUGGUGAUG	present study	specific
315	bmo-miR-P263-3p	UACCAACAUAUGGGGUGCUGUCU	present study	specific
316	bmo-miR-P264-3p	UAAGUAUUUUUUCUAUAAUCGAU	present study	specific
317	bmo-miR-P265-3p	AGAGUGUGUGUUGGCGUUAGUUUU	present study	specific
318	bmo-miR-P266-3p	AGUGAAAUUAAGAGACGUGUGUA	present study	specific
319	bmo-miR-P267-3p	ACGGCGGAGGCUAGUUU	present study	specific
320	bmo-miR-P268-3p	CGUGUCGCAAUAGAAAU	present study	specific
321	bmo-miR-P269-3p	UGGCACUGAUAAGGUG	present study	specific
322	bmo-miR-P270-3p	AGCUGGAAGCGGAGUUG	present study	specific
323	bmo-miR-P271-3p	ACCAGUGCGUGUUUGUGUGC	present study	specific
324	bmo-miR-P272-3p	GGAUAAGGCUCCGAUUGGAA	present study	specific
325	bmo-miR-P273-3p	AGCUGGGUUAGACUAU	present study	specific
326	bmo-miR-P274-3p	GUCUACUCGUCUGGACAGCU	present study	specific
327	bmo-miR-P275-3p	UAACUGGUAGAAACUGGAGGUGUG	present study	specific
328	bmo-miR-P276-3p	UGACGUUGAAUUUGCGUUUGC	present study	specific
329	bmo-miR-P277-3p	AGUUACUUUGAUUGAUC	present study	specific
330	bmo-miR-P278-3p	UUUGUUCGCCCCGGCUC	present study	specific
331	bmo-miR-P279-3p	AGGGCGGAGGUUCGGU	present study	specific
332	bmo-miR-P280-3p	UCUAGAACAGUAGAGUGGGUAAAA	present study	specific
333	bmo-miR-P281-3p	UGACUAGAUCCAUACUCGU	present study	specific
334	bmo-miR-P282-3p	AUUGAAGUGUUUAAAAAUUGU	present study	specific
335	bmo-miR-P283-3p	CGGUUCUGGGUACGGAG	present study	specific
336	bmo-miR-P284-3p	CGGUAGACCGACUGUCCGAA	present study	specific
337	bmo-miR-P285-3p	UGCGGGAGGGUCAUCA	present study	specific
338	bmo-miR-P286-3p	UGGACAGACAGGUGAAGGAGCA	present study	specific
339	bmo-miR-P287-3p	UGUCGCGGUUAAAAAUU	present study	specific
340	bmo-miR-P288-3p	GCAUUGGUGUUUCAGGG	present study	specific
341	bmo-miR-P289-3p	GGAUAAGGGGAGCUGUG	present study	specific
342	bmo-miR-P290-3p	UCUGUGUGAUCUUCUUC	present study	specific
343	bmo-miR-P291-3p	UGGCAGUGUUGAUAGCG	present study	specific
344	bmo-miR-P292-3p	UGCCAGUGUUGUUAGUU	present study	specific
345	bmo-miR-P293-3p	AACGGCCGUCUGGUUU	present study	specific
346	bmo-miR-P294-3p	GGAAUCGGUGCUGCCUU	present study	specific
347	bmo-miR-P295-3p	UAACGCGCCGGAAUUAUUAG	present study	specific
348	bmo-miR-P296-3p	GAGGGCGUAGCUCCGGUUGU	present study	specific
349	bmo-miR-P297-3p	AUCUAUUUUUUUGUUUUUAAG	present study	specific
350	bmo-miR-P298-3p	UGAAAACGAAUUUUUAAUUAGGGG	present study	specific
351	bmo-miR-P299-3p	GCAGUCCCGGACUAAUUCGU	present study	specific
352	bmo-miR-P300-3p	UUCUUUUUUUUUGUUUUUCAC	present study	specific
353	bmo-miR-P301-3p	UGAGAUCAUUGUGAAAGCUA	present study	specific
354	bmo-miR-P302-3p	ACUGCACAAGGGGGUCGCGGGUUU	present study	specific
355	bmo-miR-P303-3p	AAGUAUUACAAGGUUCU	present study	specific
356	bmo-miR-P304-3p	UGCGUGACUCUGGAUAGGAAC	present study	specific
357	bmo-miR-P305-3p	UGUGUGGUCAUGCGGUUAUCU	present study	specific
358	bmo-miR-P306-3p	UUAUUGGGACUCGGAUCGAAGA	present study	specific
359	bmo-miR-P307-3p	UAUUAUGCAAUCGACAUCUCCACU	present study	specific
360	bmo-miR-P308-3p	UAGUAACAGGCUCUUUU	present study	specific
361	bmo-miR-P309-3p	UUCAUUGUAUUUUUGUACACA	present study	specific
362	bmo-miR-P310-3p	UCAAACUCAUAGGUGUGGGAUUAG	present study	specific
363	bmo-miR-P311-3p	UCCAAUAUGGUAUAGGAGGAAGUC	present study	specific
364	bmo-miR-P312-3p	UAUGUAUUAAUGAAUAGUUGAAG	present study	specific
365	bmo-miR-P313-3p	AAUAAUUGUUCUGUUGUGUU	present study	specific
366	bmo-miR-P314-3p	ACCGGCGAUAUCGAGGACGAG	present study	specific
367	bmo-miR-P315-3p	UCUUGGAGAAGGAGGACGACAG	present study	specific
368	bmo-miR-P316-3p	GUAUGGGAACUGGGUUACGG	present study	specific
369	bmo-miR-P317-3p	GAAUGUUUGCGCGAAUGUGA	present study	specific
370	bmo-miR-P318-3p	CUCGGUGGAAGACCUUCCCU	present study	specific
371	bmo-miR-P319-3p	CAUCACAGUCAGAGUUCUAG	present study	specific
372	bmo-miR-P320-3p	UCAGUCUUGUCGAAUGGUGG	present study	specific
373	bmo-miR-P321-3p	GGAUUCGGUGGUUCUGU	present study	specific
374	bmo-miR-P322-3p	AUGUAUCAAUGGCUUUAUGG	present study	specific
375	bmo-miR-P323-3p	UAUCACGGUAUUAAGAACAGAAC	present study	specific
376	bmo-miR-P324-3p	GGAUCGGACUUCGGGUG	present study	specific
377	bmo-miR-P325-3p	UAAUUCGGGGACUUUAGAAAU	present study	specific
378	bmo-miR-P326-3p	AAGUAUUACAAGGUUCUCUGGAU	present study	specific
379	bmo-miR-P327-3p	GGCGAUGAUACGGCUUC	present study	specific
380	bmo-miR-P328-3p	AUCGAAGUCUAACUGUACGG	present study	specific
381	bmo-miR-P329-3p	UAGACUUUCUGAGUAGCGUGU	present study	specific
382	bmo-miR-P330-3p	AAGGAUUUAACAGACAUGAAGU	present study	specific
383	bmo-miR-P331-3p	UGACUUUUAGUAGAUC	present study	specific
384	bmo-miR-P332-3p	UCACUAGAAAACGUCG	present study	specific
385	bmo-miR-P333-3p	GUAGCUACUGCGUGGGC	present study	specific
386	bmo-miR-P334-3p	CCAUAUGGGAUCGUGAA	present study	specific
387	bmo-miR-P335-3p	GUAUGUUGAGUUGGGUA	present study	specific
388	bmo-miR-P336-3p	UGGGUAAUGAAUUUGUUGAUAAA	present study	specific
389	bmo-miR-P337-3p	UUGUACUGGCAUUUGUAAGAA	present study	specific
390	bmo-miR-P338-3p	CCACACAAGGGGGUCGCGGG	present study	specific
391	bmo-miR-P339-3p	UGUUUCAAAUGUGAAGGGUAGA	present study	specific
392	bmo-miR-P340-3p	CUCUCACCCAGGAGGCUCGGGU	present study	specific
393	bmo-miR-P341-3p	UAAUGGUUCUGAUGACAAUUUCU	present study	specific
394	bmo-miR-P342-3p	UGUAAAGUUCAAGUCGUCUAUA	present study	specific
395	bmo-miR-P343-3p	UUCCACUGAUAGCUACUUAUA	present study	specific
396	bmo-miR-P344-3p	UAUGAAUUAGUCCGCUUGGAGCAG	present study	specific
397	bmo-miR-P345-5p	AGUUGCUGGUGCUAGUU	present study	specific
398	bmo-miR-P346-5p	CUCGGAAUGUAAACGUG	present study	specific
399	bmo-miR-P347-5p	GUCAGUUAAUAAUAAAUGGAGCG	present study	specific
400	bmo-miR-P348-5p	UUUGUCUGCUGUGAUGGGUU	present study	specific
401	bmo-miR-P349-5p	UCGGACGGUCGGUCUACCGAG	present study	specific
402	bmo-miR-P350-5p	UGGUCUGACAGUUUCGGCAU	present study	specific
403	bmo-miR-P351-5p	UUCAUGAUGUAGAUAACUUU	present study	specific
404	bmo-miR-P352-5p	GGUAGUUGACACGGGCAUUU	present study	specific
405	bmo-miR-P353-5p	GUAAGGUCGGAAGAGAUGUC	present study	specific
406	bmo-miR-P354-5p	UAACGCUCUGACGCGCGCUA	present study	specific
407	bmo-miR-P355-5p	CGGGAAGGUCGACUAGGCGU	present study	specific
408	bmo-miR-P356-5p	AUUAGGCUUUGUGAGAAUUACAUC	present study	specific
409	bmo-miR-P357-5p	GUAGGACAGUUUGUUUUUUA	present study	specific
410	bmo-miR-P358-5p	AAAAAAGUAGGACAUUUAAUU	present study	specific
411	bmo-miR-P359-5p	AGAAAAGUCGGACAUUUCCU	present study	specific
412	bmo-miR-P360-5p	GUGUGACGGAUUGUAUGUGU	present study	specific
413	bmo-miR-P361-5p	GAGGAGCUCGUCAUGGUUUU	present study	specific
414	bmo-miR-P362-5p	CACAUGGCCUGGGAGGUAUG	present study	specific
415	bmo-miR-P363-5p	CAGAAGGUGGCUUUGUUCGUG	present study	specific
416	bmo-miR-P364-5p	CGGGCAAUUGGGAAUGGCAU	present study	specific
417	bmo-miR-P365-5p	AUCUGGUACCUGUUACACAA	present study	specific
418	bmo-miR-P366-5p	UAGAAGGCCGGCUAUCCUCA	present study	specific
419	bmo-miR-P367-5p	AACGUCCGUCUGGUGUAGUGGUAU	present study	specific
420	bmo-miR-P368-5p	AAGAGACGGGAGAAAGCGGAAAU	present study	specific
421	bmo-miR-P369-5p	AUGGGACGAGAUGAGGUGGUG	present study	specific
422	bmo-miR-P370-5p	AACGUGGAAGCUGAAUGGCCU	present study	specific
423	bmo-miR-P371-5p	UGUCGACUGGUUUGAUGGUU	present study	specific
424	bmo-miR-P372-5p	AGGAUAUUGAGCGGGAGCGGG	present study	specific
425	bmo-miR-P373-5p	CGAUCUGUAUGUACAUUUUU	present study	specific
426	bmo-miR-P374-5p	AUCGGCUUACAACGUUUCGG	present study	specific
427	bmo-miR-P375-5p	CACGUCGGGGUCACCAGGGC	present study	specific
428	bmo-miR-P376-5p	AAAUCGUGUAGUAAUAAUGA	present study	specific
429	bmo-miR-P377-5p	GUAUGUCAAAUUUACCCUCA	present study	specific
430	bmo-miR-P378-5p	GAAGGAAGGUGAAUCGGUAAGU	present study	specific
431	bmo-miR-P379-5p	CUUAUGUAGACAGUUGUAUU	present study	specific
432	bmo-miR-P380-5p	UAAGACCUUAGGCUGCGACC	present study	specific
433	bmo-miR-P381-5p	UGCAGGUGUUGGUGUUGGUA	present study	specific
434	bmo-miR-P382-5p	UGAUAUUUAUUUCGUCUAAAAG	present study	specific
435	bmo-miR-P383-5p	GAAAACGGAGAUGUAGCGGAU	present study	specific
436	bmo-miR-P384-5p	GUGCUGCUGUUGACGUUGUA	present study	specific
437	bmo-miR-P385-5p	UUUUCGCUUCUCGUCGCGUC	present study	specific
438	bmo-miR-P386-5p	CCAGAGCGGAGACAGGUUGG	present study	specific
439	bmo-miR-P387-5p	GAGGAACUUAUGAAGGAGCGGU	present study	specific
440	bmo-miR-P388-5p	GGUUAAUUCUGACAUGUUGGGUAU	present study	specific
441	bmo-miR-P389-5p	ACUAGCAGGUAGGCAUGCGUU	present study	specific
442	bmo-miR-P390-5p	AGGGUCGUGGAUUCGUUUUUU	present study	specific
443	bmo-miR-P391-5p	UAGUAUGGAAUUGGAACGUUUGC	present study	specific
444	bmo-miR-P392-5p	GUAUCUAACGUCGAACCGGU	present study	specific
445	bmo-miR-P393-5p	UGGUGUAUUUGGUGGAGAUG	present study	specific
446	bmo-miR-P394-5p	GCAGUUGUCCUUUUUUUUGA	present study	specific
447	bmo-miR-P395-5p	UCGGUGGUUUUUUACUGGUA	present study	specific
448	bmo-miR-P396-5p	GAACAGCGAACGGAUCACCU	present study	specific
449	bmo-miR-P397-5p	UUUGAAGUUGUGUGUAGUGU	present study	specific
450	bmo-miR-P398-5p	GAUAACAGAAGUAGUAUGUACU	present study	specific
451	bmo-miR-P399-5p	UUGUUUUAUAUUUUCGGAGU	present study	specific
452	bmo-miR-P400-5p	GUCUUCUAUAUGUUCGGAGU	present study	specific
453	bmo-miR-P401-5p	GCGCAAAUUUUGGUAGGCAG	present study	specific
454	bmo-miR-P402-5p	UAUAGAAAUCGUUAGGGCUUAC	present study	specific
455	bmo-miR-P403-5p	AAGAACAACGGUUUGGUUAUGCU	present study	specific
456	bmo-miR-P404-5p	UAAUCUCGAAGGCUGGCUAUC	present study	specific
457	bmo-miR-P405-5p	CGGUACUGGUCGCUGUUCGU	present study	specific
458	bmo-miR-P406-5p	AGGGUCUUCAAGCGAAUCACU	present study	specific
459	bmo-miR-P407-5p	AAAAGUAGGACAUCUUAUCCC	present study	specific
460	bmo-miR-P408-5p	AAGUGAGACACAGAAUACUCGAC	present study	specific
461	bmo-miR-P409-5p	CUGGAAGAUUGUUUAAUGCCAUAG	present study	specific
462	bmo-miR-P410-5p	GCGGCGAUGAUGGUGGUGAAG	present study	specific
463	bmo-miR-P411-5p	CACUGCCAGGCGUGGAGGAU	present study	specific
464	bmo-miR-P412-5p	AUUCAGAGGUCGGAGCAAAA	present study	specific
465	bmo-miR-P413-5p	ACUGACUCGGUGGAGCAGUA	present study	specific
466	bmo-miR-P414-5p	UCGAUGAUAGGUCUUGAUGGUG	present study	specific
467	bmo-miR-P415-5p	GAAACAGCGAACGGAGCACCU	present study	specific
468	bmo-miR-P416-5p	AGCUUACCGGGCAGCAUCAU	present study	specific
469	bmo-miR-P417-5p	UUUGUAUGGGCGUGGAACAUUUGC	present study	specific
470	bmo-miR-P418-5p	ACUUACUUGGAGAAGGCUUU	present study	specific
471	bmo-miR-P419-5p	GCGGAGCAGGAGCGGAGCCGG	present study	specific
472	bmo-miR-P420-5p	GGGGAGUCCGAUGUUGUCGCU	present study	specific
473	bmo-miR-P421-5p	UGCAAGGAAUUCGGGGAGGUGGA	present study	specific
474	bmo-miR-P422-5p	UGGUACCUGUAACGCAAGUUC	present study	specific
475	bmo-miR-P423-5p	CAGGUAACUACACGACCACGUCG	present study	specific
476	bmo-miR-P424-5p	AGUUAUCUGGUACCUGUAACA	present study	specific
477	bmo-miR-P425-5p	ACCGGCCGUCUGGUGUAGUGGU	present study	specific
478	bmo-miR-P426-5p	CGACGUCUUGACCCAGAGAG	present study	specific
479	bmo-miR-P427-5p	GUGUGGCUGCGAACAAGAAG	present study	specific
480	bmo-miR-P428-5p	GAAAAGUUGGACAUUUCUUCC	present study	specific
481	bmo-miR-P429-5p	CUGUGCAUUAAGGUUAGGACUAG	present study	specific
482	bmo-miR-P430-5p	CAAUUAGACAACAGUCCGACUGU	present study	specific
483	bmo-miR-P431-5p	GUGGAAUUAUGGUGGAGGAC	present study	specific
484	bmo-miR-P432-5p	AACGGCUCUCUGGUGUAGUG	present study	specific
485	bmo-miR-P433-5p	UUGUCUGAGGGCCGCCA	present study	specific
486	bmo-miR-P434-5p	GCAGUUUCGCAGCUGCU	present study	specific
487	bmo-miR-P435-5p	UGAGACACGGUAGUUGU	present study	specific
488	bmo-miR-P436-5p	ACGUACAGGAUAUUUCG	present study	specific
489	bmo-miR-P437-5p	GGCGGCGUAGCUCUGU	present study	specific
490	bmo-miR-P438-5p	CGCUAGUCGUCCGUUGU	present study	specific
491	bmo-miR-P439-5p	AAGUGAUGGUCGCUCUU	present study	specific
492	bmo-miR-P440-5p	AGUUAAAGCUCGUAGUA	present study	specific
493	bmo-miR-P441-5p	UUUGUUCGGCAUCAGUA	present study	specific
494	bmo-miR-P442-5p	GAGUUUGUUGGUGGAUC	present study	specific
495	bmo-miR-P443-5p	UUCUUGGAACUGGAUGU	present study	specific
496	bmo-miR-P444-5p	GCUCCACGCAUUCGAA	present study	specific
497	bmo-miR-P445-5p	AGGUACAACUAACACUU	present study	specific
498	bmo-miR-P446-5p	CAGCUGGGUUAGACUGU	present study	specific
499	bmo-miR-P447-5p	GUUAUGUUCUUUUUAG	present study	specific
500	bmo-miR-P448-5p	AGCGCGUGGGUUUUUUU	present study	specific
501	bmo-miR-P449-5p	UGACCACUGUAGUGGCC	present study	specific
502	bmo-miR-P450-5p	GUUAGUGAAUCGCAUGA	present study	specific
503	bmo-miR-P451-5p	AACUUGCGCAUUCGUAA	present study	specific
504	bmo-miR-P452-5p	ACAUAAAGGAAACAGUA	present study	specific
505	bmo-miR-P453-5p	GCGAAAUUCUUGGAACU	present study	specific
506	bmo-miR-P454-5p	GCUUAAUUGACUUCGUU	present study	specific
507	bmo-miR-P455-5p	CGUUGUACGGACGUUUG	present study	specific
508	bmo-miR-P456-5p	AAUGACUCGUUGGUGCA	present study	specific
509	bmo-miR-P457-5p	AUGAAGUUGGAACAGCU	present study	specific
510	bmo-miR-P458-5p	CGGAGGGUUGCGUCUA	present study	specific
511	bmo-miR-P459-5p	AUUUGUAUCGAAUGGGA	present study	specific
512	bmo-miR-P460-5p	GUAGGCAGGUCUAGUGA	present study	specific
513	bmo-miR-P461-5p	UGGAUACGGCAGGAAAG	present study	specific
514	bmo-miR-P462-5p	UGGAGCUGGGGCAGUUA	present study	specific
515	bmo-miR-P463-5p	GAGGGAUGGGACGGAG	present study	specific
516	bmo-miR-P464-5p	GUGGUGAUGAUGGUGAU	present study	specific
517	bmo-miR-P465-5p	UUACGGAGCAGGUUAU	present study	specific
518	bmo-miR-P466-5p	AACUUACUUGGAGAAGG	present study	specific
519	bmo-miR-P467-5p	AAUGAUGGAGGACAAAG	present study	specific
520	bmo-miR-P468-5p	UUAUAAUAUAUUUAAGUGUCGU	present study	specific
521	bmo-miR-P469-5p	GCAGUGAAGACUCGCGGAUGU	present study	specific
522	bmo-miR-P470-5p	AUUGGGACCGUCGGAAUACCGA	present study	specific
523	bmo-miR-P471-5p	CCGGCACGUAGCGACGGAUG	present study	specific
524	bmo-miR-P472-5p	GUUUUCUUUUUCUUGAACCA	present study	specific
525	bmo-miR-P473-5p	UAUUGGUUAUGUUUUUUGUUAAGG	present study	specific
526	bmo-miR-P474-5p	UAAAGUAGUUGCCGUCGAAAUUU	present study	specific
527	bmo-miR-P475-5p	UGUAUAUCAGACGCUAGCUCGUAA	present study	specific
528	bmo-miR-P476-5p	CAAAGAGCUUUAUGGGCAUU	present study	specific
529	bmo-miR-P477-5p	UUACGUGAUGACGUCAAUAG	present study	specific
530	bmo-miR-P478-5p	GCGUUGACGUAAUGUGUUUU	present study	specific
531	bmo-miR-P479-5p	UAGGUGCUGGUGCUGGAGAC	present study	specific
532	bmo-miR-P480-5p	UAAGGUAGUAGGUUGUGUAU	present study	specific
533	bmo-miR-P481-5p	AACGGCCGUCUGGUGUAGUGGUAU	present study	specific
534	bmo-miR-P482-5p	UAAAUUGAUUGUUUUUGCCAG	present study	specific
535	bmo-miR-P483-5p	AAGACAAAGGGAAGAUCUUC	present study	specific
536	bmo-miR-P484-5p	GGUUAUGUUAUUGUUGGUGACGC	present study	specific
537	bmo-miR-P485-5p	UCGAUGAUAGGUCUUGAUGGUGAG	present study	specific
538	bmo-miR-P486-5p	UGAAUAUGGGACAUUUUUUUAC	present study	specific
539	bmo-miR-P487-5p	UAAGCGAGGGUUAGGAUUCGAUGA	present study	specific
540	bmo-miR-P488-5p	GUGCAUCGCCGAUCAGUGUCUU	present study	specific
541	bmo-miR-P489-5p	UGACAGUGAACGGGUCU	present study	specific
542	bmo-miR-P490-5p	GGCCGGCCGUCUGGUGU	present study	specific
543	bmo-miR-P491-5p	UACAACUACAUUAAGGA	present study	specific
544	bmo-miR-P492-5p	UUACGUCGGGGUCACCA	present study	specific
545	bmo-miR-P493-5p	AGAGGGCGUGGGUUUAG	present study	specific
546	bmo-miR-P494-5p	UAUUUGGUAUCCGAGGU	present study	specific
547	bmo-miR-P495-5p	UGUGGGGCUGGUGCAGA	present study	specific
548	bmo-miR-P496-5p	AGAGGGUGCGUGGGUUA	present study	specific
549	bmo-miR-P497-5p	AAUUGUCUUAGGUUUCU	present study	specific
550	bmo-miR-P498-5p	UGGAAUCAUCGUCGUCUUCGUUU	present study	specific
551	bmo-miR-P499-5p	AUGUAAUGGCGUAAGGGGUAUG	present study	specific
552	bmo-miR-P500-5p	CUGGAUAACUGGCUUGG	present study	specific
553	bmo-miR-P501-5p	CUGGACAGUCUCUGGUUCUG	present study	specific
554	bmo-miR-P502-5p	GAGAACGUCGUCUGGCGCGGUAU	present study	specific
555	bmo-miR-P503-5p	GUGUUUGUUAGAAGUAGAGAAGU	present study	specific
556	bmo-miR-P504-5p	UUUCUGAAUCGGGUGCAUUUGAG	present study	specific
557	bmo-miR-P505-5p	UUGUAUGCAGUCGGAACAGCGG	present study	specific
558	bmo-miR-P506-5p	ACUUUUCACUGGAAGCGGAG	present study	specific
559	bmo-miR-P507-5p	UAGGUAGAAAUGGGGGCAUU	present study	specific
560	bmo-miR-P508-5p	UAGGGGGCGUAGGUUUU	present study	specific
561	bmo-miR-P509-5p	GUUUGAAGCGGAGUCCCUCGAGU	present study	specific
562	bmo-miR-P510-5p	UAUGGAGUUGGAACGGUUGCCU	present study	specific
563	bmo-miR-P511-5p	UGAUUGGAUAUUGUAACGCA	present study	specific
564	bmo-miR-P512-5p	AGAUUCUGUAGCUAGAUCAA	present study	specific
565	bmo-miR-P513-5p	UUCUGUAUUGGUACCGUUUGGCU	present study	specific
566	bmo-miR-P514-5p	AAAUGAAAUUGUAAAAGGUA	present study	specific
567	bmo-miR-P515-5p	AUAGACGGACAUAGUGAAGCGC	present study	specific
568	bmo-miR-P516-5p	AGUGAUCGUGGUCAUGCAUC	present study	specific
569	bmo-miR-P517-5p	CGGUCUGAGGGCGGGUU	present study	specific
570	bmo-miR-P518-5p	GGGAGGGGGGUCGGGGA	present study	specific
571	bmo-miR-P519-5p	GAAACGGCGAACGGAUCACCU	present study	specific
572	bmo-miR-P520-5p	GUUAAGGCGCUGAUUGA	present study	specific
573	bmo-miR-P521-5p	AACGGCCGUCUGGUGUAGUGGG	present study	specific
574	bmo-miR-P522-5p	UAUAACUCAGUACGAUUCGU	present study	specific
575	bmo-miR-P523-5p	AAAGAUACACAUGGCGCUCA	present study	specific
576	bmo-miR-P524-5p	GCAGUCGUGGCCGAGCAGCG	present study	specific
577	bmo-miR-P525-5p	UAUAGUAUAAUGACGUCAUA	present study	specific
578	bmo-miR-P526-5p	GCCGGGCCUGACGGACGCGUG	present study	specific
579	bmo-miR-P527-5p	CGGGGAGGUGGGGGAAGGCG	present study	specific
580	bmo-miR-P528-5p	AGUGAUGGCUGAAAUCCAACU	present study	specific
581	bmo-miR-P529-5p	UGGUGGUUAGAAAUAAAGUGU	present study	specific
582	bmo-miR-P530-5p	UGUGGGCUGCAUAUUGAUGA	present study	specific
583	bmo-miR-P531-5p	UAGGAUAGGGCUAACGUGUUA	present study	specific
584	bmo-miR-P532-5p	UUAUACGGUAAAAGUAGACAU	present study	specific
585	bmo-miR-P533-5p	UUGACUUCAGACUUACGGCU	present study	specific
586	bmo-miR-P534-5p	UGUGUUUGAGGGUAUGUAUU	present study	specific
587	bmo-miR-P535-5p	AUGGACGAUAUACAUCGAUU	present study	specific
588	bmo-miR-P536-5p	AUCGAUAACGGGAAAUG	present study	specific
589	bmo-miR-P537-5p	CCACCAAUAAAGUUAUC	present study	specific
590	bmo-miR-P538-5p	GAGCAGGAGCUGGUUC	present study	specific
591	bmo-miR-P539-5p	GGGGCGUGUCGGGCGC	present study	specific
592	bmo-miR-P540-5p	UAUGUCGAUGUGGCCUG	present study	specific
593	bmo-miR-P541-5p	AGGGCGCUACAUUAUAC	present study	specific
594	bmo-miR-P542-5p	UUGCUACAGACUAGACU	present study	specific
595	bmo-miR-P543-5p	ACUCCAGCGAGGCCCUG	present study	specific
596	bmo-miR-P544-5p	CACAGUCCAUAUUUACC	present study	specific
597	bmo-miR-P545-5p	AACCGGUCAUCACAAAGAUC	present study	specific
598	bmo-miR-P546-5p	GAGAUGUGGAUCUUUUGGUGUG	present study	specific
599	bmo-miR-P547-5p	AGCGCUAUCUCUGUCGCACACU	present study	specific
600	bmo-miR-P548-5p	AGUGGUUAAGGCUUCAGAGU	present study	specific
601	bmo-miR-P549-5p	UCUUCGGUAGUAUAGUGGUC	present study	specific
602	bmo-miR-P550-5p	GACGGCUGCAUUUGAUACGUG	present study	specific
603	bmo-miR-P551-5p	UAUCGAUAUAAACUAGGAGAUUU	present study	specific
604	bmo-miR-P552-5p	CUCGGACUAUGGCGGAAGGG	present study	specific
605	bmo-miR-P553-5p	ACCAAGGCUUGAUAAUAUUC	present study	specific
606	bmo-miR-P554-5p	UCAUGCUAAAUGUAGGUGGUGU	present study	specific
607	bmo-miR-P555-5p	UAGUUCUUAGUUUGACAAAUU	present study	specific
608	bmo-miR-P556-5p	GAGCAGGAGCUGGUUCU	present study	specific
609	bmo-miR-P557-5p	AUGGAUGUAAUGGAGGAUGG	present study	specific
610	bmo-miR-P558-5p	UAUAGAAAUCGUUAGGGCUUA	present study	specific
611	bmo-miR-P559-5p	CAAUGUAAAAUUGGCAGAUUAAC	present study	specific
612	bmo-miR-P560-5p	GUGUCGGGUGUGUACGA	present study	specific
613	bmo-miR-P561-5p	UCUAAGGAAAUUAGGUGGGAUAC	present study	specific
614	bmo-miR-P562-5p	UGACUAUGUUGUUCAAUUUGUUU	present study	specific
615	bmo-miR-P563-5p	UUGCACAUCGAUCGUGGGAA	present study	specific
616	bmo-miR-P564-5p	GUUUUUUGGUAUUUUUUUUU	present study	specific
617	bmo-miR-P565-5p	UAUAAUGUAUUGUGUCAUCAU	present study	specific
618	bmo-miR-P566-5p	GUCGUUUUACGUUUCGU	present study	specific
619	bmo-miR-P567-5p	AAACCGUUAAAUCGUCGAAG	present study	specific
620	bmo-miR-P568-5p	UAUAGAAAUCAUUAGAGCUUAGGU	present study	specific
621	bmo-miR-P569-5p	CGUAAGGUCGGAAUAGG	present study	specific
622	bmo-miR-P570-5p	AGUUUCUGCACUCGAAG	present study	specific
623	bmo-miR-P571-5p	ACGUUAGUCUGGCAUUA	present study	specific
624	bmo-miR-P572-5p	AGCUGUAAGACGCAAG	present study	specific
625	bmo-miR-P573-5p	GGGAUGAAUGUGGAUAU	present study	specific
626	bmo-miR-P574-5p	ACCGCUGAUGUUGGGUU	present study	specific
627	bmo-miR-P575-5p	AAUGAUCCAGUGGCAAA	present study	specific
628	bmo-miR-P576-5p	AUGUGGUGAGUUUGGCU	present study	specific
629	bmo-miR-P577-5p	UAGUUGCCGUACGCACU	present study	specific
630	bmo-miR-P578-5p	ACUAGAGGUGUAGAAUA	present study	specific
631	bmo-miR-P579-5p	UGUUGCAGUCAAAAUGC	present study	specific
632	bmo-miR-P580-5p	GAGUAAUGAUUCACCGG	present study	specific
633	bmo-miR-P581-5p	GGAGAAAAGUCGGACAUUUC	present study	specific
634	bmo-miR-P582-5p	AUAUUUUUGGUAUUUCUCUA	present study	specific
635	bmo-miR-P583-5p	AGUUGAAUGACAAUAGUGAGGUU	present study	specific
636	bmo-miR-P584-5p	GGUGAACCCGGAGAGCU	present study	specific
637	bmo-miR-P585-5p	GCGACAGAUAAUUGGCAGCU	present study	specific
638	bmo-miR-P586-5p	ACACUGUUGAACGUUGUAUAG	present study	specific
639	bmo-miR-P587-5p	AGCUGUAUCGUACGUGUUUU	present study	specific
640	bmo-miR-P588-5p	AGAGAGCUAUCCGUCGACAGUAUU	present study	specific
641	bmo-miR-P589-5p	UAGGUGCUGGUGCUGGAGACG	present study	specific
642	bmo-miR-P590-5p	CACUAGCAGGACGUGCG	present study	specific
643	bmo-miR-P591-5p	AGUUGUGAUGGGGUUGAUGG	present study	specific
644	bmo-miR-P592-5p	CGUUUGUCUGACUUGGGUUU	present study	specific
645	bmo-miR-P593-5p	GUGCAUCGCCGAUCAGUGUCUUG	present study	specific
646	bmo-miR-P594-5p	GGGACACUGCCAGUCA	present study	specific
647	bmo-miR-P595-5p	UACUUUAUAAGGGAUGAAAUCAGG	present study	specific
648	bmo-miR-P596-5p	UACUAAGUACAAUUUUGCGUG	present study	specific
649	bmo-miR-P597-5p	UACUAAUCUCUGAAGGUGCGGCG	present study	specific
650	bmo-miR-P598-5p	UACACGUAUUUCGAUC	present study	specific
651	bmo-miR-P599-5p	UAAUGUGGUCGUACCAC	present study	specific
652	bmo-miR-P600-5p	AAUAGAGCUCACACGUCAUG	present study	specific
653	bmo-miR-P601-5p	ACUGACUCGGUUGUGCGGUAG	present study	specific
654	bmo-miR-P602-5p	UUAUCCAACGUCGAACCGGUC	present study	specific
655	bmo-miR-P603-5p	GUAUCUAACGUCGAACCGGUC	present study	specific
656	bmo-miR-P604-5p	GUGUGGGGCUGGUGCAG	present study	specific
657	bmo-miR-P605-5p	AUCAAGCAGGAGCGGGUGCU	present study	specific
658	bmo-miR-P606-5p	AGUAAAAGACGUAGAGGUAA	present study	specific
659	bmo-miR-P607-5p	AUGGAGCUGGACACGGAGGAGAG	present study	specific
660	bmo-miR-P608-5p	GCAGUGUCCGGAUGCG	present study	specific
661	bmo-miR-P609-5p	AUUUGCACUUUCAUUCUUCUU	present study	specific
662	bmo-miR-P610-5p	ACUCCAGCGAGGCCCU	present study	specific
663	bmo-miR-P611-5p	GGGAAGUCCGUUUCUACACAGG	present study	specific
664	bmo-miR-P612-5p	CUUGAUAUUAGAUAAUGCAUA	present study	specific
665	bmo-miR-P613-5p	UACUACAGAAAUUCGGAGUC	present study	specific
666	bmo-miR-P614-5p	GAGCUUACCGGGCAGCAUCA	present study	specific
667	bmo-miR-P615-5p	GGGGGCGUUUUUUUUUU	present study	specific
668	bmo-miR-P616-5p	UCCAGUCGAUAUAUACC	present study	specific
669	bmo-miR-P617-5p	AGAUAUGUUUGAUAUUCUUG	present study	specific
670	bmo-miR-P618-5p	CCUAGUGCGAGUUUGUUAAC	present study	specific
671	bmo-miR-P619-5p	UUAAUCUGCGAGAAUGUUUC	present study	specific
672	bmo-miR-P620-5p	CUAGGUACUGGCUUGUG	present study	specific
673	bmo-miR-P621-5p	AAGAGAGCUAUCCGUCGACAGUAU	present study	specific
674	bmo-miR-P622-5p	UCCAGUCGAUAUUUACC	present study	specific
675	bmo-miR-P623-5p	UAUACUCUGAAUCGUGAAGCCAU	present study	specific
676	bmo-miR-P624-5p	CUCUCACCCAGGAGGCUCGG	present study	specific
677	bmo-miR-P625-5p	AUCGACGUGUUUGCCUGGCC	present study	specific
678	bmo-miR-P626-5p	AUUGAACGCCAUGGAGGAUG	present study	specific
679	bmo-miR-P627-5p	AUAAAGUAGGACAUCUCAUCC	present study	specific
680	bmo-miR-P628-5p	CAGGACGAUUCAAUAUCUGGCA	present study	specific
681	bmo-miR-P629-5p	AUUUUAUGUACGCACUGUAAUA	present study	specific
682	bmo-miR-P630-5p	UAGGUGGAUUAAUUUGAAUUGA	present study	specific
683	bmo-miR-P631-5p	AUGCGGGGAUGUAGCUCAGUG	present study	specific
684	bmo-miR-P632-5p	GAUGCCCCGCCGGAGA	present study	specific
685	bmo-miR-P633-5p	UGUAUGGACUUGGAAUGUUUGCC	present study	specific
686	bmo-miR-P634-5p	UGGACUUUCAUUAUUUGUUUGC	present study	specific
687	bmo-miR-P635-5p	UCAAUUCACGAUCACGUCGGG	present study	specific
688	bmo-miR-P636-5p	AACAGAUGCGAGACCAUGGUAUGA	present study	specific
689	bmo-miR-P637-5p	AUGCGCGGUGUGAGAACUCG	present study	specific
690	bmo-miR-P638-5p	AUAUUAGUAAUGGCGUGUAGG	present study	specific
691	bmo-miR-P639-5p	GUGAGAGCUCGCAUUGUCGU	present study	specific
692	bmo-miR-P640-5p	CGGUGACGGGAGAUGCG	present study	specific
693	bmo-miR-P641-5p	UUCGGAUCUUGUAUAUA	present study	specific
694	bmo-miR-P642-5p	UGAGGAUUGUUUGAGGG	present study	specific
695	bmo-miR-P643-5p	UGAAUACUGCGUGAUU	present study	specific
696	bmo-miR-P644-5p	GUCCGGAUUGUGUAGAA	present study	specific
697	bmo-miR-P645-5p	AUUCGAAUUUGGAUGG	present study	specific
698	bmo-miR-P646-5p	AUGGAACGUGAAUAAGGCGC	present study	specific
699	bmo-miR-P647-5p	UGUUAAGAUAAUGACAGGUGG	present study	specific
700	bmo-miR-P648-5p	UGAACAAGUAACGGAAGCUCUAA	present study	specific
701	bmo-miR-P649-5p	AACGGCCGCCUGGUGUAGUGG	present study	specific
702	bmo-miR-P650-5p	AAGGCUCUGUUGAAAA	present study	specific
703	bmo-miR-P651-5p	GAUAUUUACCCUGAAC	present study	specific
704	bmo-miR-P652-5p	AUUAAUAUCUUUUAUUAUCA	present study	specific
705	bmo-miR-P653-5p	UGGAAGACUAGUGAUUUUGUUG	present study	specific
706	bmo-miR-P654-5p	GGGGUGUCGGGAUACU	present study	specific
707	bmo-miR-P655-5p	GGAGGUAGUAGGUAGUAUAU	present study	specific
708	bmo-miR-P656-5p	AACAGAUGCGAGACCAUGGUAUG	present study	specific
709	bmo-miR-P657-5p	GAGAGUACGCAAAAAAACAAUUU	present study	specific
710	bmo-miR-P658	GCUCACACACACACACAGCCA	present study	conserved in friut fly
711	bmo-miR-P659	AGAGAUACCUCUGGAGAAGCG	present study	conserved in friut fly
712	bmo-miR-P660	CCCGAAUUAUGUGGGAGCUGCG	present study	conserved in friut fly
713	bmo-miR-P661	GCAAACUUCCUCGGGUCGUUG	present study	conserved in friut fly
714	bmo-miR-P662	UUUGUUACUGAUGGUGCUGUC	present study	conserved in friut fly
715	bmo-miR-P663	AAGGAACUUGAGAACAAGGUUGA	present study	conserved in friut fly
716	bmo-miR-P664	AGGACCGAUCCGAUCCCCAGGA	present study	conserved in friut fly
717	bmo-miR-P665	GCCUGGUUUCAGAGAGGUGUA	present study	conserved in friut fly
718	bmo-miR-P666	GCCCGAAUUAUGUGGGAGCUGCG	present study	conserved in friut fly
719	bmo-miR-P667	ACAUAGUCGUACGGUGAAUGUUG	present study	conserved in friut fly
720	bmo-miR-P668	AACCCGUAAAUCCGAACUUGUG	present study	conserved in friut fly
721	bmo-miR-P669	UCCCUGAGACCCUAACUUGUGA	present study	conserved in friut fly
722	bmo-miR-P670	GUUAAUGGCACUGGAAGAAUUCAC	present study	conserved in friut fly
723	bmo-miR-P671	UGACUAGAUCCACACUCAUUAA	present study	conserved in friut fly
724	bmo-miR-P672	AAGAGAGCUGUCCGUCGACAGU	present study	conserved in friut fly
725	bmo-miR-P673	UAUCACAGCCAGCUUUGAGGAGC	present study	conserved in friut fly
726	bmo-miR-P674	UGAACACAGCUGGUGGUAUCCAGU	present study	conserved in friut fly
727	bmo-miR-P675	UAUCACAGUGGCUGUUCUUUUU	present study	conserved in friut fly
728	bmo-miR-P676	UCUUUGGUAUUCUAGCUGUAGA	present study	conserved in friut fly
729	bmo-let-7a	GAGGUAGUAGGUUGUAUAGU	He P., et al, 2008
730	bmo-miR-263b	CUUGGCACUGGGAGAAUUCACAG	He P., et al, 2008
731	bmo-miR-34	GGCAGUGUGGUUAGCUGGUUGUGUA	He P., et al, 2008
732	bmo-miR-46	UGUCAUGGAGUUGCUCUCUUUA	He P., et al, 2008
733	bmo-miR-46*	UGAAGAGAGCUAUCCGUCGACA	He P., et al, 2008
734	bmo-miR-7	GUAUGGAAGACUAGUGAUUUUGUUGU	He P., et al, 2008
735	bmo-miR-8*	GCAUCUUACCGGGCAGCAUUA	He P., et al, 2008
736	bmo-bantam	UGAGAUCAUCGUGAAAGCUAAUU	Zhang Y.,et al, 2009
737	bmo-let-7	UGAGGUAGUAGGUUGUAUAGUA	Zhang Y.,et al, 2009
738	bmo-let-7b	UGAGGUAGUAGGUUGUGUGG	Zhang Y.,et al, 2009
739	bmo-let-7d	UGAGGUAGUAGGUUGCAUAGUA	Zhang Y.,et al, 2009
740	bmo-let-7e	UGAGGUAGGAGGUUGUAUAGU	Zhang Y.,et al, 2009
741	bmo-let-7f	UGAGGUAGUAGAUUGUAUAG	Zhang Y.,et al, 2009
742	bmo-let-7h	UGAGGUAGUAGGUUGUAUAGUC	Zhang Y.,et al, 2009
743	bmo-miR-1	UGGAAUGUAAAGAAGUAUGGAGCU	Zhang Y.,et al, 2009
744	bmo-miR-103	CUAGUAGCUGAUUUGACUUCCU	Zhang Y.,et al, 2009
745	bmo-miR-105	CAAUGGGAACGGGGACG	Zhang Y.,et al, 2009
746	bmo-miR-110	GAGAGUGGGGUGUUGUCGCUGU	Zhang Y.,et al, 2009
747	bmo-miR-114	AGACCUUACAAAAAAAGA	Zhang Y.,et al, 2009
748	bmo-miR-115	UUACGUAUGUGGUACACGGUGAGCG	Zhang Y.,et al, 2009
749	bmo-miR-117	GAAAAGGACGAGGUGGCG	Zhang Y.,et al, 2009
750	bmo-miR-118	UCGACCUGGGCGACUGUUA	Zhang Y.,et al, 2009
751	bmo-miR-121	CAAUUGUGAAAGUGUGGUCUUA	Zhang Y.,et al, 2009
752	bmo-miR-122	AAGAGUUGGAGUGUCGUCAAA	Zhang Y.,et al, 2009
753	bmo-miR-123	UUGGAACGUGGGUGGGU	Zhang Y.,et al, 2009
754	bmo-miR-125	UCACACUACGUGAAUGAUCGACAA	Zhang Y.,et al, 2009
755	bmo-miR-126	UCGCAGCCGUGCAGUCUCG	Zhang Y.,et al, 2009
756	bmo-miR-127	AAAUAGGCAGGACGGUGGU	Zhang Y.,et al, 2009
757	bmo-miR-129	GGCGGACGCGAGCUACC	Zhang Y.,et al, 2009
758	bmo-miR-130	UCCUAAGCCGGGGACUGUGG	Zhang Y.,et al, 2009
759	bmo-miR-134	UUGUGAAUUUCGUAGGCUUGUCGAC	Zhang Y.,et al, 2009
760	bmo-miR-135	CGAUAGUCGGAGCAGGGCGU	Zhang Y.,et al, 2009
761	bmo-miR-136	UUCCGCUCGCUCGUAGGUCACCU	Zhang Y.,et al, 2009
762	bmo-miR-138	GUGCAGAUCUUGGUGGUAGUAGCAA	Zhang Y.,et al, 2009
763	bmo-miR-139	AAGCGGGCUAAAAAUGCUGCUUGA	Zhang Y.,et al, 2009
764	bmo-miR-14	UCAGUCUUUUUCUCUCUCCUAU	Zhang Y.,et al, 2009
765	bmo-miR-140	UCGGCACGGUACGUGAACGUUUAAC	Zhang Y.,et al, 2009
766	bmo-miR-144	GCUUGGAGCCUCCGUCGGUGCAGAU	Zhang Y.,et al, 2009
767	bmo-miR-147	UAACAGAUGCGAGACCAUGGUA	Zhang Y.,et al, 2009
768	bmo-miR-149	CUGUAAGCGAGGGUUGGGAUU	Zhang Y.,et al, 2009
769	bmo-miR-15	GUUCAUCACGUCGGGGUCACCA	Zhang Y.,et al, 2009
770	bmo-miR-151	GGUUCAAAUCCGGCUCGAAGGAC	Zhang Y.,et al, 2009
771	bmo-miR-155	GACGACGACGACGGUGCGAAG	Zhang Y.,et al, 2009
772	bmo-miR-157	UGUCCUGUCACGGUCGCCA	Zhang Y.,et al, 2009
773	bmo-miR-158	GCCGGUGGUGCGAAGCUACCAU	Zhang Y.,et al, 2009
774	bmo-miR-16	AUAUAACUCAGUUCGAUGUCGGGG	Zhang Y.,et al, 2009
775	bmo-miR-160	ACUGAUGGCUUGUCGUUGCGAUA	Zhang Y.,et al, 2009
776	bmo-miR-161	GACAGCCCGACCAAUAUA	Zhang Y.,et al, 2009
777	bmo-miR-162	GGAACCGCAGUUUCGGACAUUUG	Zhang Y.,et al, 2009
778	bmo-miR-163	AUGACACUCAUACACCGUUG	Zhang Y.,et al, 2009
779	bmo-miR-166	GCUCUGAGGACCGGGGCGUGUCG	Zhang Y.,et al, 2009
780	bmo-miR-168	GUCGAUCCUAAGCUCAAGGAGA	Zhang Y.,et al, 2009
781	bmo-miR-170	CGGCUCCGAAGGUCCGGAUA	Zhang Y.,et al, 2009
782	bmo-miR-172	CUUUCAGCUGUAGUAUAGGGGGCCU	Zhang Y.,et al, 2009
783	bmo-miR-173	CCACCAGGAGUGGAGCCUG	Zhang Y.,et al, 2009
784	bmo-miR-175	GAAUUGACGGAAGGGCACCAC	Zhang Y.,et al, 2009
785	bmo-miR-176	GCAUCGCGUCUACUCCACUC	Zhang Y.,et al, 2009
786	bmo-miR-178	AGUUGGUAGAGCGGUGGACUGU	Zhang Y.,et al, 2009
787	bmo-miR-179	UAAGGCUAAAUAUGACCGC	Zhang Y.,et al, 2009
788	bmo-miR-182	GAAACUUAAAGGAAUUGACGGAAG	Zhang Y.,et al, 2009
789	bmo-miR-183	ACAGUUUCGGGCACUCGCAGGA	Zhang Y.,et al, 2009
790	bmo-miR-185	CAAAGCUGAAACUUAAAGGAAUUGA	Zhang Y.,et al, 2009
791	bmo-miR-187	AGUACGUGAAACCGUUCAGGGGU	Zhang Y.,et al, 2009
792	bmo-miR-189	GAUCCGCCGACGUUACUACAA	Zhang Y.,et al, 2009
793	bmo-miR-19	GGUUUGAAGGGUGGGGCG	Zhang Y.,et al, 2009
794	bmo-miR-190	ACACGUGCAUCACGGCUCCGA	Zhang Y.,et al, 2009
795	bmo-miR-191	CAGGAUGGCCGAGCGGUCU	Zhang Y.,et al, 2009
796	bmo-miR-192	AAUCCUACCGGCUGCGCCA	Zhang Y.,et al, 2009
797	bmo-miR-193	AAUACUAGGGCGGACUGAUGGCA	Zhang Y.,et al, 2009
798	bmo-miR-194	GGAGUAUGGUUGCAAAGCUGAA	Zhang Y.,et al, 2009
799	bmo-miR-197	GAUUCCCGGGCAGUGCA	Zhang Y.,et al, 2009
800	bmo-miR-198	UGCGGAAGGAUCAUUAACGUG	Zhang Y.,et al, 2009
801	bmo-miR-20	UUGGCCUCAGAUCAGGGAGG	Zhang Y.,et al, 2009
802	bmo-miR-200b*	CAUCUUACCGGGCAGCAUUAGAGUC	Zhang Y.,et al, 2009
803	bmo-miR-201	UAAACCUGCGAAACUCGAA	Zhang Y.,et al, 2009
804	bmo-miR-205	UGAGGUCGGGACUCACUGGCGCU	Zhang Y.,et al, 2009
805	bmo-miR-209	CGCGGCAUCCUGAGCGUGAGGC	Zhang Y.,et al, 2009
806	bmo-miR-21	GAUGUUCAGUACGCAUAGGGACU	Zhang Y.,et al, 2009
807	bmo-miR-211	GUUUGGUCGGGAAGCGG	Zhang Y.,et al, 2009
808	bmo-miR-214	CGUUUAGAACACGUUCGGACCGCGU	Zhang Y.,et al, 2009
809	bmo-miR-215	UAGAUCAAGAUAGCUGGCGU	Zhang Y.,et al, 2009
810	bmo-miR-216	AACGCUCGACGUUCGCUCAGGGAGG	Zhang Y.,et al, 2009
811	bmo-miR-224	GAGACUCAGCCCUGCGCCAGGUGAU	Zhang Y.,et al, 2009
812	bmo-miR-229	ACUGCUCAGUACGAGAGGAACCGCA	Zhang Y.,et al, 2009
813	bmo-miR-230	CUCGGUUGGGCGGAAGCGGUGCGCG	Zhang Y.,et al, 2009
814	bmo-miR-231	GUCUCGGACUAGUGCGUGUUUGUUU	Zhang Y.,et al, 2009
815	bmo-miR-233	GGAGGACGUGGAGGAGGGCUC	Zhang Y.,et al, 2009
816	bmo-miR-237	GGGUGUUGUGCUCGGUAGAGCAGCG	Zhang Y.,et al, 2009
817	bmo-miR-241	CCGUAACGAGUAGGACGUGCGCGAC	Zhang Y.,et al, 2009
818	bmo-miR-242	UCGGUAGUAUAGUGGUCAGUAUCCC	Zhang Y.,et al, 2009
819	bmo-miR-243	CAGAGUACGCAAAAAAACAAUUU	Zhang Y.,et al, 2009
820	bmo-miR-244	AUCGGUGGUUCAGUGGUAGAAUGCU	Zhang Y.,et al, 2009
821	bmo-miR-245	GAGGUGUAGCAUAAGUGGGAGAUCG	Zhang Y.,et al, 2009
822	bmo-miR-246	ACCUAGUCUGCGGUCAGG	Zhang Y.,et al, 2009
823	bmo-miR-247	UAAGCCGUAACGAGUAGGACGUGCG	Zhang Y.,et al, 2009
824	bmo-miR-251	UGAGUUCUGGACCUGGAGCGUA	Zhang Y.,et al, 2009
825	bmo-miR-258	CGGGGUGUUGUGCUCGGUAGAGCAG	Zhang Y.,et al, 2009
826	bmo-miR-259	CUAGGUACUGGCUUGUGGUAUAGC	Zhang Y.,et al, 2009
827	bmo-miR-264	CCGUUCCUGGCGGGGUGUUGUGCUC	Zhang Y.,et al, 2009
828	bmo-miR-269	UUAUCUAACGUCGAACCGGUCUCC	Zhang Y.,et al, 2009
829	bmo-miR-272	AUCCGGACCCGCGUUCUCCGGCCUU	Zhang Y.,et al, 2009
830	bmo-miR-276a	UAGGAACUUCAUACCGUGCUCUU	Zhang Y.,et al, 2009
831	bmo-miR-278	UCGGUGGGAUUUUCGUCCGUUU	Zhang Y.,et al, 2009
832	bmo-miR-279	GAGUCGGGAGGCUCUAAACAAUGU	Zhang Y.,et al, 2009
833	bmo-miR-281	CUGUCAUGGAGUUGCUCUCUUUA	Zhang Y.,et al, 2009
834	bmo-miR-281	GUAAUCUUUACGAGCGGGCUGA	Zhang Y.,et al, 2009
835	bmo-miR-281-1*	AAGAGAGCUGUCCGUCGACAGUA	Zhang Y.,et al, 2009
836	bmo-miR-281-2*	AAGAGAGCUAUCCGUCGACAGUAUU	Zhang Y.,et al, 2009
837	bmo-miR-287	AUUCGGACGGUAUCAUUAAACUAA	Zhang Y.,et al, 2009
838	bmo-miR-289	UCUGAGCACGAGAGCUGGUACUGUG	Zhang Y.,et al, 2009
839	bmo-miR-290	GGACUGGAUCCGGACCCGCGUUCUC	Zhang Y.,et al, 2009
840	bmo-miR-292	CGUAUGGUCUAGUGGCUAGG	Zhang Y.,et al, 2009
841	bmo-miR-294	GCGUUGGUGGUGUAAUGGUCAGCAU	Zhang Y.,et al, 2009
842	bmo-miR-296	UACCUGGCGUAGGGGAUACCGUGA	Zhang Y.,et al, 2009
843	bmo-miR-297	UAAGACGAUCGCGCGGGAGACCGUA	Zhang Y.,et al, 2009
844	bmo-miR-298	CUCAGCCCUGCGCCAGGUGAUUCGU	Zhang Y.,et al, 2009
845	bmo-miR-300	CGGAACGUUCGUUUCGUGCGUUC	Zhang Y.,et al, 2009
846	bmo-miR-308	UGUGAACUGCAGGACACAUU	Zhang Y.,et al, 2009
847	bmo-miR-310	UGUUUGAACGUCUGCGAUGAUACA	Zhang Y.,et al, 2009
848	bmo-miR-311	UGAGGUUGAAAGUCGCACA	Zhang Y.,et al, 2009
849	bmo-miR-315	UCCCUGGUUGAUCCUGCCAGUAGUU	Zhang Y.,et al, 2009
850	bmo-miR-317	UGAACACAGCUGGUGGUAUCUCAGU	Zhang Y.,et al, 2009
851	bmo-miR-321	GGGAGAAGGGCAGGAGAAUGA	Zhang Y.,et al, 2009
852	bmo-miR-323	AAGGAAGGCAGCAGACG	Zhang Y.,et al, 2009
853	bmo-miR-328	AAGGAGGGGCGAACCGGGC	Zhang Y.,et al, 2009
854	bmo-miR-329	CACGUUCGGACCGCGUAUCGUUC	Zhang Y.,et al, 2009
855	bmo-miR-330	UAAUAUGUAGGUAAGGUAAGUCGGC	Zhang Y.,et al, 2009
856	bmo-miR-331	CCAGCCUAGCCGAAUCCGGCAA	Zhang Y.,et al, 2009
857	bmo-miR-333	CAGGUGACUGGGAGAAGGGCA	Zhang Y.,et al, 2009
858	bmo-miR-338	UGAGGUAGGAGGUUGUAUAGUA	Zhang Y.,et al, 2009
859	bmo-miR-34	UGGCAGUGUGGUUAGCUGGUUGU	Zhang Y.,et al, 2009
860	bmo-miR-342	CAUCACAGUCAGAGUUCUAGCUA	Zhang Y.,et al, 2009
861	bmo-miR-343	GUCAGUCGAUCCUAAGCUCAA	Zhang Y.,et al, 2009
862	bmo-miR-345	ACCCCACUGUUGUAGAAGAUUUGAC	Zhang Y.,et al, 2009
863	bmo-miR-346	UCAGUCUUGUCGAAUGGUGGGUGA	Zhang Y.,et al, 2009
864	bmo-miR-347	GAUUUAAGACGAUCGCGCGGGAGAC	Zhang Y.,et al, 2009
865	bmo-miR-348	ACGUUUACGUGCGUUCAGAUGUUG	Zhang Y.,et al, 2009
866	bmo-miR-35	UCUCUGUUGAAGCUGAUGUGU	Zhang Y.,et al, 2009
867	bmo-miR-350	UGGACGUCCGCACUAAGCCUG	Zhang Y.,et al, 2009
868	bmo-miR-351	GCCGUGCAGUCUCGGACUAG	Zhang Y.,et al, 2009
869	bmo-miR-353	GCAUUUGCGGUCAUGUGAGGUUU	Zhang Y.,et al, 2009
870	bmo-miR-355	UCUCCGUCGGCACGGUACGUGAAC	Zhang Y.,et al, 2009
871	bmo-miR-358	CCCGAGCGGUCUGAGCAAACUG	Zhang Y.,et al, 2009
872	bmo-miR-36	AGGUCUCCCUCAACAGAGUGAACC	Zhang Y.,et al, 2009
873	bmo-miR-361	GUCAGUAUGGCCGAGCGG	Zhang Y.,et al, 2009
874	bmo-miR-362	CGGAUCUUCCUAGCCGUAAGGUCG	Zhang Y.,et al, 2009
875	bmo-miR-365	CCAAACGUAGUGUUAAGGCGCC	Zhang Y.,et al, 2009
876	bmo-miR-366	UCCCAUCCUCGUCGCCA	Zhang Y.,et al, 2009
877	bmo-miR-41	CGAAGGUCGCGGGUUCGAU	Zhang Y.,et al, 2009
878	bmo-miR-48	UUGACAAGAGGGAGCCACCG	Zhang Y.,et al, 2009
879	bmo-miR-49	CACAACGAGAAGCCGGAGA	Zhang Y.,et al, 2009
880	bmo-miR-50	AGGAAUUCCUAGUAAGCGCGAGUC	Zhang Y.,et al, 2009
881	bmo-miR-51	UGCGGCCGGUGCCGGGUCUGGUCGA	Zhang Y.,et al, 2009
882	bmo-miR-52	GGGGGCGUAGCUCAGAUGGUAGAGC	Zhang Y.,et al, 2009
883	bmo-miR-56	AUUUAAUAUCGACGACGACGACGG	Zhang Y.,et al, 2009
884	bmo-miR-57	AGGUAUAUGAGGCGGGACGG	Zhang Y.,et al, 2009
885	bmo-miR-58	CGUCUUGAAACACGGACCAAGGAGU	Zhang Y.,et al, 2009
886	bmo-miR-6	CGUUUCGUGCGUUCGUUCUCCG	Zhang Y.,et al, 2009
887	bmo-miR-65	UCGCUGUUUCGCUUCGAGUAGUUCC	Zhang Y.,et al, 2009
888	bmo-miR-66	GUGCGAAGCUACCAUCCGCGGG	Zhang Y.,et al, 2009
889	bmo-miR-68	UUCCACAAGGUUCGGUGCU	Zhang Y.,et al, 2009
890	bmo-miR-7	UGGAAGACUAGUGAUUUUGUUGUU	Zhang Y.,et al, 2009
891	bmo-miR-71a	UCUCACUACCUUGUCUUUCAUG	Zhang Y.,et al, 2009
892	bmo-miR-72	UCAUCCGGCUCGAAGGACCA	Zhang Y.,et al, 2009
893	bmo-miR-74	CAGUGGUAGAAUGCUCGCCUGCC	Zhang Y.,et al, 2009
894	bmo-miR-77	GGGAGACCGUACGAGUUUUAUUCG	Zhang Y.,et al, 2009
895	bmo-miR-8	UAAUACUGUCAGGUAAAGAUGUCG	Zhang Y.,et al, 2009
896	bmo-miR-86	UAACCACGCUCUGCUACCA	Zhang Y.,et al, 2009
897	bmo-miR-894	GAUCACGUCGGGGUCACCA	Zhang Y.,et al, 2009
898	bmo-miR-894a	GUUCAAAUCACGUCGGGGUCACCA	Zhang Y.,et al, 2009
899	bmo-miR-9c	UCUUUGGUAUCCUAGCUGUAGA	Zhang Y.,et al, 2009
900	bmo-bantam#	UGAGAUCAUUGUGAAAGCUAAU	Liu S.,et al, 2009
901	bmo-let-7a﹟	UUGAGGUAGUAGGUUGUAUAGUA	Liu S.,et al, 2009
902	bmo-miR-1﹟	CAUAUGGAAUGUAAAGAAGUAUGGAGC	Liu S.,et al, 2009
903	bmo-miR-11-3p	CAUCACAGUCAGAGUUCUAGC	Liu S.,et al, 2009
904	bmo-miR-1497	UACAUGCAGCAGGUGGUGGGC	Liu S.,et al, 2009
905	bmo-miR-228	AAUGGCACUGGAAGAAUUCACGG	Liu S.,et al, 2009
906	bmo-miR-279c	UGACUAGAUCCACACUCAUCCA	Liu S.,et al, 2009
907	bmo-miR-281-3p	UGUCAUGGAGUUGCUCUCUUUAU	Liu S.,et al, 2009
908	bmo-miR-281-5#	AAUGAAGAGAGCUAUCCGUCGACAGU	Liu S.,et al, 2009
909	bmo-miR-31a	AGGCAAGAAGUCGGCAUAGCUGU	Liu S.,et al, 2009
910	bmo-miR-8#	UCUAAUACUGUCAGGUAAAGAUG	Liu S.,et al, 2009
911	3P-bmo-miR-2802-3p	AGUGAUUAUAGCUACAGCUGUA	Liu S.,et al, 2010
912	5P-bmo-let-7a	UGAGGUAGUAGGUUGUAUAG	Liu S.,et al, 2010
913	5P-bmo-miR-263a	AAUGGCACUGGAAGAAUUCACGGG	Liu S.,et al, 2010
914	5P-bmo-miR-2829	AUAUCACGUCGGGGUCACCA	Liu S.,et al, 2010
915	5P-bmo-miR-34	UGGCAGUGUGGUUAGCUGGUU	Liu S.,et al, 2010
916	bmo-bantam	UGAGAUCAUUGUGAAAGCUAAUU	miRbase
917	bmo-let-7	UGAGGUAGUAGGUUGUAUAGU	miRbase
918	bmo-let-7*	CUGUAUAGCCUGCUAACUUUCC	miRbase
919	bmo-miR-1	UGGGAAGUAAGGAAGCACGGAA	miRbase
920	bmo-miR-10	ACCCUGUAGAUCCGAAUUUGU	miRbase
921	bmo-miR-10*	CAAAUUCGGUUCUAGAGAGGUUU	miRbase
922	bmo-miR-100	AACCCGUAGAUCCGAACUUGUG	miRbase
923	bmo-miR-11	CAUCACAGUCAGAGUUCUAGCU	miRbase
924	bmo-miR-11*	UAGCACUCGACAUGUGACCUGU	miRbase
925	bmo-miR-12	UGAGUAUUACUUCAGGUACUGGU	miRbase
926	bmo-miR-137	UUAUUGCUUGAGAAUACACGUA	miRbase
927	bmo-miR-13a	UAUCACAGCCACUUUGAUGUG	miRbase
928	bmo-miR-13a*	CCUGUCAAAGCGGCGGUGAAA	miRbase
929	bmo-miR-13b	UAUCACAGCCAUUUUUGACGAGU	miRbase
930	bmo-miR-14	UCAGUCUUUUUCUCUCUCCUA	miRbase
931	bmo-miR-14*	CGGGGAGAGAAAUCGACGAGGCU	miRbase
932	bmo-miR-190	AGAUAUGUUUGAUAUUCUUGGUU	miRbase
933	bmo-miR-1-as	CCGUGCUUCCUUACUUCCCAU	miRbase
934	bmo-miR-1-as*	CCAUACUUCUUUACAUUCCAUA	miRbase
935	bmo-miR-210	UUGUGCGUGUGACAGCGGCU	miRbase
936	bmo-miR-252	CUAAGUACUAGUGCCGCAGGAG	miRbase
937	bmo-miR-252*	CCUGCUGCCUAAGUGCUUAUCA	miRbase
938	bmo-miR-263a	AAUGGCACUGGAAGAAUUCAC	miRbase
939	bmo-miR-263a*	CGUGAUCUCUUAGUGGCAUCAC	miRbase
940	bmo-miR-263b	CUUGGCACUGGGAGAAUUCAC	miRbase
941	bmo-miR-263b*	GUGAAUUUCCCGAUGCCUUAG	miRbase
942	bmo-miR-2729	AUUUUAUGAGGUCGGUCCAU	miRbase
943	bmo-miR-2731	UGCGAGACCAUGGUAUGUGGA	miRbase
944	bmo-miR-2733a	UCACUGGGUGCAUGAUGAUUGU	miRbase
945	bmo-miR-2733c	UCACUGGGAGAGUGAUGAUUGC	miRbase
946	bmo-miR-2733e	UCACUGGGAAUGUAAUAGCUAU	miRbase
947	bmo-miR-2733i	UCACUGGGAAUGUAAUGACUAU	miRbase
948	bmo-miR-2737	UUUUAUACUGUCCAGAUUUGU	miRbase
949	bmo-miR-2738	AUCUUUUAGAACGGCCAUCUGAUG	miRbase
950	bmo-miR-2739	GAGAUGUGGAUAUUAUGGUGUGGAGG	miRbase
951	bmo-miR-274*	UCGUUUUGGCGAUCGCAAAAUG	miRbase
952	bmo-miR-275	UCAGGUACCUGAAGUAGCGCGCG	miRbase
953	bmo-miR-275*	CGCGCUACUCCGGCGCCAGGACU	miRbase
954	bmo-miR-2753	UCAAAUGGAAGAAGCUGGUA	miRbase
955	bmo-miR-2754	UCUGGUAUUGACUGUAAUAG	miRbase
956	bmo-miR-2755	CACCCUGUCAGACCAUACUUGUU	miRbase
957	bmo-miR-2755*	CAAGGUGGCCUAGCAGAGUGUU	miRbase
958	bmo-miR-2756	ACCCUGUAGCUGCCAAGGGGCG	miRbase
959	bmo-miR-2756*	CCCCUCGGCUGCUACAUUGUAU	miRbase
960	bmo-miR-2757	ACGGGAAUGGUCACUUACAACU	miRbase
961	bmo-miR-2757*	CUGAAAGUGUCCAUUUCCGUU	miRbase
962	bmo-miR-2758	ACUUGGUAGAACACGUAGUAAG	miRbase
963	bmo-miR-2758*	CCCUGCGUGUUCUACCAAGUUA	miRbase
964	bmo-miR-2759	UGAAAGAUCAUAGAAUGCGAAA	miRbase
965	bmo-miR-276	AGCGAGGUAUAGAGUUCCUACG	miRbase
966	bmo-miR-276*	UAGGAACUUCAUACCGUGCUCU	miRbase
967	bmo-miR-2760*	CGAGGCUUAAUUGAACCAAAAAGC	miRbase
968	bmo-miR-2761	UGUGUGGAACCGUCGUCGAUGGA	miRbase
969	bmo-miR-2762	GUACGUCGGGAAAUGUACGGUA	miRbase
970	bmo-miR-2763	UAUUAUGCUCAUUUCUUUGGAU	miRbase
971	bmo-miR-2764	UUCGUAGAUAUUGUAGUUACUGG	miRbase
972	bmo-miR-2766	UCAGUCUUGUCGAAUGGUG	miRbase
973	bmo-miR-2766*	CCGCCCUUCGUCUUGACUGGCG	miRbase
974	bmo-miR-2767	CAAGUAAAUCUCGUGCGGUUUG	miRbase
975	bmo-miR-2768	AUUGGUUAAGAUAUUGCAUCGU	miRbase
976	bmo-miR-2769	AUAUAUUAUCAGAUUUUCGGUC	miRbase
977	bmo-miR-277	UAAAUGCACUAUCUGGUACGACA	miRbase
978	bmo-miR-277*	UCGUGCCAGGAGUGCGUUUGC	miRbase
979	bmo-miR-2770	UAGAUAGAAUUCGUCGGUGGAUAA	miRbase
980	bmo-miR-2771	AUAUUAUGCAGAACACUAAUGU	miRbase
981	bmo-miR-2772a	UGUUUGAGUUCUGGACCUGGA	miRbase
982	bmo-miR-2772b	UGUUUGAGUUCUGGAUCUGGA	miRbase
983	bmo-miR-2774a	CUCGGUGGAAGAUCGUCCCU	miRbase
984	bmo-miR-2774b	CUCGGUAGAAGAUCUUCCCUUU	miRbase
985	bmo-miR-2774c	CUCGGUGGAAGACCUUCCCUU	miRbase
986	bmo-miR-2775a	CGCGGGAGAAAAGUAGGACAUU	miRbase
987	bmo-miR-2775b	AGUAGGACGUUUCCUCCCGCGUG	miRbase
988	bmo-miR-2776	AGAGUACGCAAAAAAACAAUU	miRbase
989	bmo-miR-2777	AGGGACCUUGCCUGGGUUAU	miRbase
990	bmo-miR-2777*	AGAGCGCAGGGGAGGUGCUUAG	miRbase
991	bmo-miR-2778a	CAGAGUACGCAAAAAAACAAUU	miRbase
992	bmo-miR-2778b	CAGAGUAGGCAAAAAAACAAUU	miRbase
993	bmo-miR-2778b*	GUUUUUUUGCAUAUCCUGCA	miRbase
994	bmo-miR-2778c*	CAGAGUACGCAAAAAAUCAAUU	miRbase
995	bmo-miR-2778d*	CAGAGUACGCAAAAAACAAUU	miRbase
996	bmo-miR-2779	AUAUCCGGCUCGAAGGACCA	miRbase
997	bmo-miR-278	UCGGUGGGAUCUUCGUCCGUUU	miRbase
998	bmo-miR-278*	CCGGACGAACUUCCCAGCUCGG	miRbase
999	bmo-miR-2780a*	AAUCGUUUGAAUGCUCGUCUAA	miRbase
1000	bmo-miR-2781	UACCAGAUGUUAGAUUGAAGGAG	miRbase
1001	bmo-miR-2782	ACUUGCUGUAUGAAAUUGGCGAC	miRbase
1002	bmo-miR-2784	ACUCGGCGGCGAGUGUGUGUGU	miRbase
1003	bmo-miR-2785	UGCAGUGCGGAACGAGGCUAA	miRbase
1004	bmo-miR-2786	AGGUUAUGCAGGCGAAGGAAUA	miRbase
1005	bmo-miR-2787	UGAGAAAGUUCCACGAUGUGCAUG	miRbase
1006	bmo-miR-2787*	UAUCUUGAAUUUGAUUAGCACUAAA	miRbase
1007	bmo-miR-2788	UGGGGUUUCAAAGCGGUAUGUG	miRbase
1008	bmo-miR-2789	GUAGAAAGUUUGGAGGUGGAU	miRbase
1009	bmo-miR-2790	UAAGAACUGUAUUUUGUCCAAA	miRbase
1010	bmo-miR-2791	UUUUCAUAACAGCUCUGUCAGC	miRbase
1011	bmo-miR-2792-3p	UAGAUUAGAUAGCGAUUCCAUU	miRbase
1012	bmo-miR-2792-5p	UGGUAUCGUUCUUUAAUCAACA	miRbase
1013	bmo-miR-2794	ACGGCGACUUUUCGUAGCGA	miRbase
1014	bmo-miR-2795	CAAGUUUGGUGAUACGCGGGCGC	miRbase
1015	bmo-miR-2796-3p	GUAGGCCGGCGGAAACUACUUGC	miRbase
1016	bmo-miR-2797a	AUAAGUAGGUUUUAUUCGACUU	miRbase
1017	bmo-miR-2797b	AUAAGUAGGUUCUUAUUCGGCU	miRbase
1018	bmo-miR-2797c	AUAAGUAGGUUUUAUUCAGUUU	miRbase
1019	bmo-miR-2797d	AUAAGUAGACAUUGUCCGGCUU	miRbase
1020	bmo-miR-2799	AGAGGUUUAUGAACAUGAUGAG	miRbase
1021	bmo-miR-279a	UGACUAGAUCCACACUCAU	miRbase
1022	bmo-miR-279b	UGACUAGAUCUACACUCAUUGA	miRbase
1023	bmo-miR-279c	UGACUAGAUCCAUACUCGUCUG	miRbase
1024	bmo-miR-279c*	GGGCGAGUUUGCUUCUGGUUCA	miRbase
1025	bmo-miR-279d	UGACUAGAUUUUCACUUAUCCU	miRbase
1026	bmo-miR-279d*	GAUGAGUGACCGUUUAGUUCAA	miRbase
1027	bmo-miR-2801	GUGGAAUCUUGUGACUUUGUAAAG	miRbase
1028	bmo-miR-2804	UUUGCAUUGUAAUACACUGUUA	miRbase
1029	bmo-miR-2804*	GUAGUGUAUUACAAUACAAAGU	miRbase
1030	bmo-miR-2805	UUCCUGACGAACCACGGAAA	miRbase
1031	bmo-miR-2806	CUUCUCUAACCGAUACUGCAUG	miRbase
1032	bmo-miR-2807a	UUCCAGCUGCAUACAAAUUUCA	miRbase
1033	bmo-miR-2807b	CAACUGUUUCAACUCCAUACAA	miRbase
1034	bmo-miR-2807c	UACGACGAUGCGACAAAUAUGACA	miRbase
1035	bmo-miR-2807c*	UCAUAUUUCGCAUUGUUGACG	miRbase
1036	bmo-miR-2808d	CCGGCGAGAAGCUCGGUGUGCU	miRbase
1037	bmo-miR-2809	GAAACAGCGAACGGAUCACCUGAU	miRbase
1038	bmo-miR-281	ACUGUCAUGGAGUUGCUCUCUU	miRbase
1039	bmo-miR-281*	AAGAGAGCUAUCCGUCGACAGU	miRbase
1040	bmo-miR-2810	AGAUUUUCGAGAACAGCUAAUU	miRbase
1041	bmo-miR-2812	CAGGCUGUAAUAGAAAGGCU	miRbase
1042	bmo-miR-2813	UUCUAGAUUAAGCCGUUGGAA	miRbase
1043	bmo-miR-2814	UACAAAUUCUGUGGUAGUAGGU	miRbase
1044	bmo-miR-2816	CUCGAGUGAGGUAGAGUCGU	miRbase
1045	bmo-miR-2817	AACAAGACUGCGUAGACCGAG	miRbase
1046	bmo-miR-2818	CAAGGGAAGAUAUCUGUAUG	miRbase
1047	bmo-miR-2819	UCAAUGCCUGCUCUAUCGGUUC	miRbase
1048	bmo-miR-282*	ACAUAGCCUGAUAGAGGUUACG	miRbase
1049	bmo-miR-2820	CAGCAAGAUGGAACGUGAAUA	miRbase
1050	bmo-miR-2822	AGGGAUAUUUUACUCCGCUU	miRbase
1051	bmo-miR-2824	AACUUCAAACCGCCACAGGUAACC	miRbase
1052	bmo-miR-2825	CAGGAUCACGAAGAAGCUAU	miRbase
1053	bmo-miR-2826	AAAAGAUCGAGGAUCCGAUAUUG	miRbase
1054	bmo-miR-2827	CAGACUAUCAGUACGUACGCUG	miRbase
1055	bmo-miR-2828	AUAUUCGAUAUGUGAACGGUU	miRbase
1056	bmo-miR-283*	CAGGCUAUCAGCUGGUAUACAG	miRbase
1057	bmo-miR-2830	AGCGACUAUCUCAGGGCGCGCU	miRbase
1058	bmo-miR-2832	UUGGAUAGUGCGUUUUGGAUGUC	miRbase
1059	bmo-miR-2833	AGAGAUUGGAAAUGUACUUUUUG	miRbase
1060	bmo-miR-2833b	AGAGAUUGGAAAUGUACUUUU	miRbase
1061	bmo-miR-2834	UAAUAUCGGGACUAGACGAC	miRbase
1062	bmo-miR-2835	UCACACAUUAUGAGCUUUAGGA	miRbase
1063	bmo-miR-2836	CAUCCCGCUGUAGACGACGC	miRbase
1064	bmo-miR-2838	AAUUCAGCAAACUCACGGGAUAA	miRbase
1065	bmo-miR-2841	AUCAUAGUUAAGAGCUCAAAA	miRbase
1066	bmo-miR-2842	UGAAGAUCCUCGUACUGGUGGCGC	miRbase
1067	bmo-miR-2843	UCUAAGGAAAUUAGGUCGGAUACA	miRbase
1068	bmo-miR-2843-1*	UUUGCGACGCUGUCUUCGUGAUCAA	miRbase
1069	bmo-miR-2843-2*	UUCGUGAUCAAGCCUGACCCCUUAAU	miRbase
1070	bmo-miR-2845	CCGUUGCCAGCUGCUGUGCGUA	miRbase
1071	bmo-miR-2847	UAUUGUGUUUGUCAGUGCGGUAUA	miRbase
1072	bmo-miR-2848	UUCGCGGCAGAAAUAGGCAAA	miRbase
1073	bmo-miR-2849	AACUUUACGAUUAUGGACUCAG	miRbase
1074	bmo-miR-2851	UGUGAUGACUGUAUUAGAGAGA	miRbase
1075	bmo-miR-2852	CAGAUUUCGGAUUUUUUGUA	miRbase
1076	bmo-miR-2854	UCUUUCAAAACUGCAGGACGG	miRbase
1077	bmo-miR-2855	CGGGUAACUUUGCAUCGCUGGCA	miRbase
1078	bmo-miR-2856	ACAUUCGAGAACCGUAAGACAA	miRbase
1079	bmo-miR-2856*	UUGUCUGUGGUUCGAGGGUG	miRbase
1080	bmo-miR-2857	UGAUGGGACACAUACGGAACAU	miRbase
1081	bmo-miR-2860	CGCUGUAUGAUUGUCCGAGGUA	miRbase
1082	bmo-miR-2998	AAGAACAGGAUGAGGUAGAUAAA	miRbase
1083	bmo-miR-2999	CUGCGACGGACUAGACGCGCA	miRbase
1084	bmo-miR-2a	UAUCACAGCCAGCUUUGAUGAGC	miRbase
1085	bmo-miR-2a-1*	GCAUCAAAGUCGGUUUGUCAUA	miRbase
1086	bmo-miR-2a-2*	CUCACAAAGUGGUUGUCGUAUG	miRbase
1087	bmo-miR-2b	UAUCACAGCCAGCUUUGUUGAGU	miRbase
1088	bmo-miR-2b*	UCGACAAGGUGGUUGUGACAUG	miRbase
1089	bmo-miR-3000	CUGCGCUUAGAUGAAGACACUA	miRbase
1090	bmo-miR-3001	UAAGUUGAAAGAAUUGUAGAUUUUGA	miRbase
1091	bmo-miR-305	AUUGUACUUCAUCAGGUGCUCUG	miRbase
1092	bmo-miR-305*	GGCGCUUGUUGGAGUACACUU	miRbase
1093	bmo-miR-306	UCAGGUACUAGGUGACUCUGA	miRbase
1094	bmo-miR-306**	CAGAGCCGCCUCGUGCCUCAG	miRbase
1095	bmo-miR-306-as	UGAGGCACGAGGCGGCUCUGA	miRbase
1096	bmo-miR-307	UCACAACCUCCUUGAGUGAG	miRbase
1097	bmo-miR-307*	ACUCACUCAACCUGGGUGUGAUG	miRbase
1098	bmo-miR-308	AAUCACAGGAUAAUACUGCGAG	miRbase
1099	bmo-miR-308*	CGUGGUAUUAUUCUUGUGAAUGU	miRbase
1100	bmo-miR-31	GGCAAGAAGUCGGCAUAGCUG	miRbase
1101	bmo-miR-31*	GGCUGUGUCACUUCGAGCCAGC	miRbase
1102	bmo-miR-316*	UGUCUUUUUCCGCUUUGCUGCUG	miRbase
1103	bmo-miR-317*	CGGGUGCCACGCUGUGCUCUCU	miRbase
1104	bmo-miR-3203*	UGUAUUGAAAUAGCUUGACGUG	miRbase
1105	bmo-miR-3204a	CGCGUCAUAAACUUCCCAUAU	miRbase
1106	bmo-miR-3204a*	UAUGGGAGUUUAUGACUUAGG	miRbase
1107	bmo-miR-3204b	UGCGUCAUAAACUUCCCAUAU	miRbase
1108	bmo-miR-3213	UACUACUUUACAGGGAAUGCUCAGC	miRbase
1109	bmo-miR-3213*	UGAUAUGACCGAGUGUUUGUUAGAAA	miRbase
1110	bmo-miR-3219	GUGAGACUAAUAUAUCCAUGGUGU	miRbase
1111	bmo-miR-3223	UACCUUUUACCUUUACCACAGA	miRbase
1112	bmo-miR-3226	UCUAUUUUUCUACGGGAACUUCUC	miRbase
1113	bmo-miR-3228	GAGAUCAAAUGUUGCUGUCCUUGGA	miRbase
1114	bmo-miR-3229	UUGUAGUAUCUUCCUUGAUACCGGA	miRbase
1115	bmo-miR-3235	UCCAACGUCUCGGGCCUCUACCUC	miRbase
1116	bmo-miR-3244	UAGCUGACGAUGGAAUCUUUCUA	miRbase
1117	bmo-miR-3245	UAGUCACUUGGGAGACGUCCUGG	miRbase
1118	bmo-miR-3246	UUGCUAUCAGAACAUUGUGUCAU	miRbase
1119	bmo-miR-3248	UGUAAAUCAAAUGUGUACACCUG	miRbase
1120	bmo-miR-3257	UACGUUAUGAGUCGUCGCGUUAA	miRbase
1121	bmo-miR-3263	UAGCUGUUGAGUCCCGUUGAGAA	miRbase
1122	bmo-miR-3268	UGAAGUAUGAUUCAUUAGUAGACUA	miRbase
1123	bmo-miR-3271	UGACAUCAUGUGCGCGUGCUGCU	miRbase
1124	bmo-miR-3274	UCGAUAUACUUGCGUCUCCAUGCA	miRbase
1125	bmo-miR-3275	UGAUUCUUGAGUAGGACUUCCUUC	miRbase
1126	bmo-miR-3281	AUCUUAUGUCGGUGUGGCGUGU	miRbase
1127	bmo-miR-3282	CAGUCAUGCGUUUUUUUUGGG	miRbase
1128	bmo-miR-3286*	AACUAUUGGUCACUGCACAGGAA	miRbase
1129	bmo-miR-3296	UAGCUACUCGGGAUAUGCUGUCUUU	miRbase
1130	bmo-miR-3296*	UUUUGAGUAUGCCCGCUGUACAAUUCC	miRbase
1131	bmo-miR-3297*	UAACUUAUGCAAUAUUUCUGACUCA	miRbase
1132	bmo-miR-33	GUGCAUUGUAGUUGCAUUGCA	miRbase
1133	bmo-miR-33*	CAAUAUGACUACAAGGCAAAUC	miRbase
1134	bmo-miR-3302	UACGAAUUUCAGUCUGAUUGCAA	miRbase
1135	bmo-miR-3304a	UAAACAGCUUGGAAUAUUUACAG	miRbase
1136	bmo-miR-3305	UUACAUAUGGUUAUUACGUCACUAG	miRbase
1137	bmo-miR-3306	UAAUCGAUAGAUUUUGACGAGAGC	miRbase
1138	bmo-miR-3307	GGUAAACUGCACAUUGUAUCGCU	miRbase
1139	bmo-miR-3308	UACUUUAUCUUGGUAAUUGGUUGUC	miRbase
1140	bmo-miR-3308*	CUAGGCAAUGGGACAAAAUCA	miRbase
1141	bmo-miR-3316	UGCAUUACUGUUUCUUCGACUCCG	miRbase
1142	bmo-miR-3317	UACAGGAAUGUUGUGAUAAGCUCUG	miRbase
1143	bmo-miR-3318	GGAUUUUACAUUUUUGCAUGUUGC	miRbase
1144	bmo-miR-3323	CAAUACGAAUAAUGUUAAUGCCU	miRbase
1145	bmo-miR-3324	UCCAUGAUCCCUGAGUGCCUAGGU	miRbase
1146	bmo-miR-3325	CAGUGAUGAGUCAAAUACACCA	miRbase
1147	bmo-miR-3326	UAGGUUUUGUGGUUCUUGUGAAAUA	miRbase
1148	bmo-miR-3328	UGUUUGUGCACUUCAGGGAAUCUAU	miRbase
1149	bmo-miR-3329	GCAUACAAUAAUUUAUGACAGAU	miRbase
1150	bmo-miR-3333	CCGUUCGAGAAGCAAGACAAAGUG	miRbase
1151	bmo-miR-3334	UGAACCAGAAUGAUGGAAGGACAG	miRbase
1152	bmo-miR-3336	UCUGUGGUUGCGUGAUCGCCGAG	miRbase
1153	bmo-miR-3337	UCCAUAUCCGUGCUCGGACGCUU	miRbase
1154	bmo-miR-3338	AUGUACUUACUUUGUUUGUUCU	miRbase
1155	bmo-miR-3339	UAGACUUUUUAGAUGUUGGUCAA	miRbase
1156	bmo-miR-3343	UCUCCAUCGUUCCUGCACCGUAGC	miRbase
1157	bmo-miR-3345	UAUCGUUACGCGCGUCGCUUAGG	miRbase
1158	bmo-miR-3347a	UACAUCAUUGAUCUUGCUGUCUCAA	miRbase
1159	bmo-miR-3351	UUACGUUGUGGAUGUCUAUGGGC	miRbase
1160	bmo-miR-3354	UCACAUCAGGCACAGUUACAGGGG	miRbase
1161	bmo-miR-3355	UAAUACUAUAAAGGUUCAAGUCA	miRbase
1162	bmo-miR-3362	UGAUUUGAAGUUUAUGAAUGUUGUA	miRbase
1163	bmo-miR-3363	UCAUACGUAUUUGUGUACUGCGUUU	miRbase
1164	bmo-miR-3364	UUCCGUGACUAUCACUUCCAUAAU	miRbase
1165	bmo-miR-3372	CGCCAAGCUAUUUUAAGCAAUGA	miRbase
1166	bmo-miR-3373	UAGCCGCAGAACUGUUCGGGCAU	miRbase
1167	bmo-miR-3374	UGCUUUAUUUGCUCGCACUCAAC	miRbase
1168	bmo-miR-3374*	UGAAGAUGCACCAGAUGUUGAGAGGCC	miRbase
1169	bmo-miR-3375	UGCUAUCUUUGAAAAGUUUGGAAUA	miRbase
1170	bmo-miR-3375*	UCCAUGUGUAAUUCUUCUUGGU	miRbase
1171	bmo-miR-3377	UGAAGUUAUGAAGUCAGGAUA	miRbase
1172	bmo-miR-3378	UUCCAUGUUGAUCGGGGCUGCUUC	miRbase
1173	bmo-miR-3379	AAAUCUGACCGAAGACUACGA	miRbase
1174	bmo-miR-3379*	CGUACUCGUCGUUACGUGUUG	miRbase
1175	bmo-miR-3382	UCAAGUUUUGUGUUCUGGGUCGU	miRbase
1176	bmo-miR-3382*	UGCCUCCGGACUGGAUUCUUGAACC	miRbase
1177	bmo-miR-3383	CCACGAAGUUGACGCGCUGUCUCU	miRbase
1178	bmo-miR-3384	UGUCUGUUUGUGCGCUGGUAGAAGA	miRbase
1179	bmo-miR-3384*	UGAAAUGUGUCCUCUAUCCGGCUC	miRbase
1180	bmo-miR-3385	UGACUGUUUUGGUGUAUGGUAGAG	miRbase
1181	bmo-miR-3386*	UAAUAUACCAUUUAUUAAGCUGAG	miRbase
1182	bmo-miR-3387	UUCAGGUUCGUGCAUAAUGUGCU	miRbase
1183	bmo-miR-3387*	ACAUUAAUGAAAACGAUCGUG	miRbase
1184	bmo-miR-3388	UCGCAUUGGGACCUGGAUGACUGA	miRbase
1185	bmo-miR-3389	UCGUAGCCGAUGUUCCACAGCAG	miRbase
1186	bmo-miR-3391	UGACAAAAAGUGAUGUGAGUCCGUC	miRbase
1187	bmo-miR-3391*	AGGUCGUGGUAUUUCGUACCUUCAUGG	miRbase
1188	bmo-miR-3395	AGCUAGUUCGGCGAUGUCGCUCU	miRbase
1189	bmo-miR-3399	UAUCUACAUUGAAUACCUGGCUAUG	miRbase
1190	bmo-miR-34	UGGCAGUGUGGUUAGCUGGUUG	miRbase
1191	bmo-miR-34*	AGCCACUAACGACACUGCUCCU	miRbase
1192	bmo-miR-3400	GCAGCUUGCAAGUCAUUUUCUUAG	miRbase
1193	bmo-miR-3402	UGCAAUAACUUUAAACCGCUGAGCU	miRbase
1194	bmo-miR-3403	UGAAUCUAGUCUGAAGUCUGAUUUG	miRbase
1195	bmo-miR-3404	UGAAUCUUUUCUGCAAUAGUGUGAC	miRbase
1196	bmo-miR-3406	UAGUAAGUAGCACGUUUGAUGAGCA	miRbase
1197	bmo-miR-3414	UCCUUAAGUUUUUUGAACGCAGUG	miRbase
1198	bmo-miR-3414*	UGAUUUUUUGUUCGAUGUCAACCUA	miRbase
1199	bmo-miR-3420	UACUGUUAUUGCCUGGCCUCGCUCA	miRbase
1200	bmo-miR-375	ACCCGAGCGGUCUGAGCAAACU	miRbase
1201	bmo-miR-375*	UUUGUUCGCCCCGGCUCGUGUCG	miRbase
1202	bmo-miR-7	UGGAAGACUAGUGAUUUUGUUGU	miRbase
1203	bmo-miR-7*	AAGAAAUCACUAAUCUGCCUA	miRbase
1204	bmo-miR-71*	UUCUCACUACCUUGUCUUUCAU	miRbase
1205	bmo-miR-745	CAGCUGCCUAGCGAAGGGCAACG	miRbase
1206	bmo-miR-750	CCAGAUCUAUCUUUCCAGCU	miRbase
1207	bmo-miR-750*	AGUUGGACAGGGGAUCUUGACA	miRbase
1208	bmo-miR-79*	CUUUGGCGAUUUAGCUCCGUGA	miRbase
1209	bmo-miR-8	UAAUACUGUCAGGUAAAGAUGUC	miRbase
1210	bmo-miR-8*	CAUCUUACCGGGCAGCAUUAGA	miRbase
1211	bmo-miR-87	UGAGCAAACUUUCAGGUGUGU	miRbase
1212	bmo-miR-927	UUUAGAAUUCCUACGCUUUACC	miRbase
1213	bmo-miR-929	AUUGACUCUAGUAGGGAGUCC	miRbase
1214	bmo-miR-92a	UAUUGCACCAGUCCCGGCCUAU	miRbase
1215	bmo-miR-92b	AAUUGCACCAAUCCCGGCCUGC	miRbase
1216	bmo-miR-932	UCAAUUCCGUAGUGCAUUGCAG	miRbase
1217	bmo-miR-965	CGGGAGAAGCUAUAGCGCUAUAUG	miRbase
1218	bmo-miR-965*	UAAGCGUAUAGCUUUUCCCCUU	miRbase
1219	bmo-miR-970	UCAUAAGACACACGCGGCUCU	miRbase
1220	bmo-miR-970*	AGCCUUGCGUGUGCUCUUAUUGGUA	miRbase
1221	bmo-miR-989	GUGUGAUGUGACGUAGUGGAA	miRbase
1222	bmo-miR-993b*	UACCCUGUAGAUCCGGGCUUUCG	miRbase
1223	bmo-miR-998	UAGCACCAUGGGAUUCAGCU	miRbase
1224	bmo-miR-9a	UCUUUGGUUAUCUAGCUGUAUGA	miRbase
1225	bmo-miR-9b*	ACGGAGCUAAAUCGCCAAAGCG	miRbase
1226	bmo-miR-9c	UAAAGUUAUGGUACCGAAGUUA	miRbase
1227	bmo-miR-9c*	UCUUUGGUAUCCUAGCUG	miRbase
1228	bmo-miR-9d	AUAAAGCUAAUUCACUGAGUGU	miRbase
1229	bmo-miR-iab-4as	ACGUAUACUGAAUGUAUCCUGA	miRbase
