# Supplementary material for: MicroRNA expression profiling of the fifth-instar posterior silk gland of Bombyx mori
Source: BMC Genomics. 2014 May 29;15(1):410. doi: 10.1186/1471-2164-15-410 (PMC4045974; doi:10.1186/1471-2164-15-410)
Supplement: Supplementary file 15 — Additional file 15: Table S10: All miRNA/miRNA* duplex detected in silkworm posterior silk gland. (XLS 52 KB) [file 12864_2013_6094_MOESM15_ESM.xls]

## Sheet: Supplemental table 10
Supplemental table 10 All miRNA/miRNA* duplex detected in silkworm posterior silk gland
number	report name	sequence	source
1	bmo-miR-46	UGUCAUGGAGUUGCUCUCUUUA	He P., et al, 2008
2	bmo-miR-46*	UGAAGAGAGCUAUCCGUCGACA	He P., et al, 2008
3	bmo-let-7	UGAGGUAGUAGGUUGUAUAGU	miRbase
4	bmo-let-7*	CUGUAUAGCCUGCUAACUUUCC	miRbase
5	bmo-miR-10	ACCCUGUAGAUCCGAAUUUGU	miRbase
6	bmo-miR-10*	CAAAUUCGGUUCUAGAGAGGUUU	miRbase
7	bmo-miR-11	CAUCACAGUCAGAGUUCUAGCU	miRbase
8	bmo-miR-11*	UAGCACUCGACAUGUGACCUGU	miRbase
9	bmo-miR-13a	UAUCACAGCCACUUUGAUGUG	miRbase
10	bmo-miR-13a*	CCUGUCAAAGCGGCGGUGAAA	miRbase
11	bmo-miR-14	UCAGUCUUUUUCUCUCUCCUA	miRbase
12	bmo-miR-14*	CGGGGAGAGAAAUCGACGAGGCU	miRbase
13	bmo-miR-1-as	CCGUGCUUCCUUACUUCCCAU	miRbase
14	bmo-miR-1-as*	CCAUACUUCUUUACAUUCCAUA	miRbase
15	bmo-miR-252	CUAAGUACUAGUGCCGCAGGAG	miRbase
16	bmo-miR-252*	CCUGCUGCCUAAGUGCUUAUCA	miRbase
17	bmo-miR-263a	AAUGGCACUGGAAGAAUUCAC	miRbase
18	bmo-miR-263a*	CGUGAUCUCUUAGUGGCAUCAC	miRbase
19	bmo-miR-263b	CUUGGCACUGGGAGAAUUCAC	miRbase
20	bmo-miR-263b*	GUGAAUUUCCCGAUGCCUUAG	miRbase
21	bmo-miR-275	UCAGGUACCUGAAGUAGCGCGCG	miRbase
22	bmo-miR-275*	CGCGCUACUCCGGCGCCAGGACU	miRbase
23	bmo-miR-2755	CACCCUGUCAGACCAUACUUGUU	miRbase
24	bmo-miR-2755*	CAAGGUGGCCUAGCAGAGUGUU	miRbase
25	bmo-miR-2756	ACCCUGUAGCUGCCAAGGGGCG	miRbase
26	bmo-miR-2756*	CCCCUCGGCUGCUACAUUGUAU	miRbase
27	bmo-miR-2757	ACGGGAAUGGUCACUUACAACU	miRbase
28	bmo-miR-2757*	CUGAAAGUGUCCAUUUCCGUU	miRbase
29	bmo-miR-2758	ACUUGGUAGAACACGUAGUAAG	miRbase
30	bmo-miR-2758*	CCCUGCGUGUUCUACCAAGUUA	miRbase
31	bmo-miR-276	AGCGAGGUAUAGAGUUCCUACG	miRbase
32	bmo-miR-276*	UAGGAACUUCAUACCGUGCUCU	miRbase
33	bmo-miR-2766	UCAGUCUUGUCGAAUGGUG	miRbase
34	bmo-miR-2766*	CCGCCCUUCGUCUUGACUGGCG	miRbase
35	bmo-miR-277	UAAAUGCACUAUCUGGUACGACA	miRbase
36	bmo-miR-277*	UCGUGCCAGGAGUGCGUUUGC	miRbase
37	bmo-miR-2777	AGGGACCUUGCCUGGGUUAU	miRbase
38	bmo-miR-2777*	AGAGCGCAGGGGAGGUGCUUAG	miRbase
39	bmo-miR-2778b	CAGAGUAGGCAAAAAAACAAUU	miRbase
40	bmo-miR-2778b*	GUUUUUUUGCAUAUCCUGCA	miRbase
41	bmo-miR-278	UCGGUGGGAUCUUCGUCCGUUU	miRbase
42	bmo-miR-278*	CCGGACGAACUUCCCAGCUCGG	miRbase
43	bmo-miR-2787	UGAGAAAGUUCCACGAUGUGCAUG	miRbase
44	bmo-miR-2787*	UAUCUUGAAUUUGAUUAGCACUAAA	miRbase
45	bmo-miR-2792-3p	UAGAUUAGAUAGCGAUUCCAUU	miRbase
46	bmo-miR-2792-5p	UGGUAUCGUUCUUUAAUCAACA	miRbase
47	bmo-miR-279c	UGACUAGAUCCAUACUCGUCUG	miRbase
48	bmo-miR-279c*	GGGCGAGUUUGCUUCUGGUUCA	miRbase
49	bmo-miR-279d	UGACUAGAUUUUCACUUAUCCU	miRbase
50	bmo-miR-279d*	GAUGAGUGACCGUUUAGUUCAA	miRbase
51	bmo-miR-2804	UUUGCAUUGUAAUACACUGUUA	miRbase
52	bmo-miR-2804*	GUAGUGUAUUACAAUACAAAGU	miRbase
53	bmo-miR-2807c	UACGACGAUGCGACAAAUAUGACA	miRbase
54	bmo-miR-2807c*	UCAUAUUUCGCAUUGUUGACG	miRbase
55	bmo-miR-281	ACUGUCAUGGAGUUGCUCUCUU	miRbase
56	bmo-miR-281*	AAGAGAGCUAUCCGUCGACAGU	miRbase
57	bmo-miR-2856	ACAUUCGAGAACCGUAAGACAA	miRbase
58	bmo-miR-2856*	UUGUCUGUGGUUCGAGGGUG	miRbase
59	bmo-miR-2b	UAUCACAGCCAGCUUUGUUGAGU	miRbase
60	bmo-miR-2b*	UCGACAAGGUGGUUGUGACAUG	miRbase
61	bmo-miR-305	AUUGUACUUCAUCAGGUGCUCUG	miRbase
62	bmo-miR-305*	GGCGCUUGUUGGAGUACACUU	miRbase
63	bmo-miR-307	UCACAACCUCCUUGAGUGAG	miRbase
64	bmo-miR-307*	ACUCACUCAACCUGGGUGUGAUG	miRbase
65	bmo-miR-308	AAUCACAGGAUAAUACUGCGAG	miRbase
66	bmo-miR-308*	CGUGGUAUUAUUCUUGUGAAUGU	miRbase
67	bmo-miR-31	GGCAAGAAGUCGGCAUAGCUG	miRbase
68	bmo-miR-31*	GGCUGUGUCACUUCGAGCCAGC	miRbase
69	bmo-miR-3204a	CGCGUCAUAAACUUCCCAUAU	miRbase
70	bmo-miR-3204a*	UAUGGGAGUUUAUGACUUAGG	miRbase
71	bmo-miR-3213	UACUACUUUACAGGGAAUGCUCAGC	miRbase
72	bmo-miR-3213*	UGAUAUGACCGAGUGUUUGUUAGAAA	miRbase
73	bmo-miR-3296	UAGCUACUCGGGAUAUGCUGUCUUU	miRbase
74	bmo-miR-3296*	UUUUGAGUAUGCCCGCUGUACAAUUCC	miRbase
75	bmo-miR-33	GUGCAUUGUAGUUGCAUUGCA	miRbase
76	bmo-miR-33*	CAAUAUGACUACAAGGCAAAUC	miRbase
77	bmo-miR-3308	UACUUUAUCUUGGUAAUUGGUUGUC	miRbase
78	bmo-miR-3308*	CUAGGCAAUGGGACAAAAUCA	miRbase
79	bmo-miR-3374	UGCUUUAUUUGCUCGCACUCAAC	miRbase
80	bmo-miR-3374*	UGAAGAUGCACCAGAUGUUGAGAGGCC	miRbase
81	bmo-miR-3375	UGCUAUCUUUGAAAAGUUUGGAAUA	miRbase
82	bmo-miR-3375*	UCCAUGUGUAAUUCUUCUUGGU	miRbase
83	bmo-miR-3379	AAAUCUGACCGAAGACUACGA	miRbase
84	bmo-miR-3379*	CGUACUCGUCGUUACGUGUUG	miRbase
85	bmo-miR-3382	UCAAGUUUUGUGUUCUGGGUCGU	miRbase
86	bmo-miR-3382*	UGCCUCCGGACUGGAUUCUUGAACC	miRbase
87	bmo-miR-3384	UGUCUGUUUGUGCGCUGGUAGAAGA	miRbase
88	bmo-miR-3384*	UGAAAUGUGUCCUCUAUCCGGCUC	miRbase
89	bmo-miR-3387	UUCAGGUUCGUGCAUAAUGUGCU	miRbase
90	bmo-miR-3387*	ACAUUAAUGAAAACGAUCGUG	miRbase
91	bmo-miR-3391	UGACAAAAAGUGAUGUGAGUCCGUC	miRbase
92	bmo-miR-3391*	AGGUCGUGGUAUUUCGUACCUUCAUGG	miRbase
93	bmo-miR-34	UGGCAGUGUGGUUAGCUGGUUG	miRbase
94	bmo-miR-34*	AGCCACUAACGACACUGCUCCU	miRbase
95	bmo-miR-3414	UCCUUAAGUUUUUUGAACGCAGUG	miRbase
96	bmo-miR-3414*	UGAUUUUUUGUUCGAUGUCAACCUA	miRbase
97	bmo-miR-375	ACCCGAGCGGUCUGAGCAAACU	miRbase
98	bmo-miR-375*	UUUGUUCGCCCCGGCUCGUGUCG	miRbase
99	bmo-miR-7	UGGAAGACUAGUGAUUUUGUUGU	miRbase
100	bmo-miR-7*	AAGAAAUCACUAAUCUGCCUA	miRbase
101	bmo-miR-750	CCAGAUCUAUCUUUCCAGCU	miRbase
102	bmo-miR-750*	AGUUGGACAGGGGAUCUUGACA	miRbase
103	bmo-miR-8	UAAUACUGUCAGGUAAAGAUGUC	miRbase
104	bmo-miR-8*	CAUCUUACCGGGCAGCAUUAGA	miRbase
105	bmo-miR-965	CGGGAGAAGCUAUAGCGCUAUAUG	miRbase
106	bmo-miR-965*	UAAGCGUAUAGCUUUUCCCCUU	miRbase
107	bmo-miR-970	UCAUAAGACACACGCGGCUCU	miRbase
108	bmo-miR-970*	AGCCUUGCGUGUGCUCUUAUUGGUA	miRbase
109	bmo-miR-9c	UAAAGUUAUGGUACCGAAGUUA	miRbase
110	bmo-miR-9c*	UCUUUGGUAUCCUAGCUG	miRbase
111	bmo-miR-P001-3p	ACGACUCUUAUCUUGCACGUGUUGU	present study
112	bmo-miR-P001-5p	UUUAUUGCAAGGUAUCGUGGUG	present study
113	bmo-miR-P002-3p	GGGAGGAAAUGUCCAACUUU	present study
114	bmo-miR-P002-5p	AGUAGGACAUCUCAUCUCGC	present study
115	bmo-miR-P003-3p	AACUCCGUAGGCUUGGCAAGUUUU	present study
116	bmo-miR-P003-5p	GUUGUCAGAAGGUUACCUAGAUA	present study
117	bmo-miR-P004-3p	UAAGUGCAGAGGUAGGUUAU	present study
118	bmo-miR-P004-5p	UAGUCGCUUUCUUUGGCAUGACG	present study
119	bmo-miR-P005-3p	AGUCUUGGUAGCCUGCAACGCC	present study
120	bmo-miR-P005-5p	CGCAGGUGAUAGAAGACGUU	present study
121	bmo-miR-P006-3p	UUACUGUAUUUCACACAUCU	present study
122	bmo-miR-P006-5p	AAAAUGUAGGUAUAGUAAUGGA	present study
123	bmo-miR-P007-3p	CAUUAGUCUAUGCGAGCUUG	present study
124	bmo-miR-P007-5p	GAAGCUCUCACGGACUAAUCGGUA	present study
125	bmo-miR-P008-3p	UUUUUUGUAGUUUUUGUGCGCG	present study
126	bmo-miR-P008-5p	UAAGGUUGCUGCGAGAGAAGUGUUGG	present study
127	bmo-miR-P009-3p	UUUUGCAAUGUUUUGAUACUC	present study
128	bmo-miR-P009-5p	GUGGUCAAGUACAGCUGUAUUUAA	present study
129	bmo-miR-P010-3p	UGUUUUGUUGGGAUGUAGUCGACGG	present study
130	bmo-miR-P010-5p	UUGUUUCUAACUUCCUCAUUGAGA	present study
131	bmo-miR-P011-3p	AUACACUCAAAAGGUUCAAAGU	present study
132	bmo-miR-P011-5p	AACCUUUUGAGCCUAUUGUAUU	present study
133	bmo-miR-P012-3p	AUACCACAGUCAGUACCUAAUC	present study
134	bmo-miR-P012-5p	CUAGGUACUGGCUUGUGGUAAA	present study
135	bmo-miR-P013-3p	CGUUAUGAGUCGUCGCGUUA	present study
136	bmo-miR-P013-5p	UGACCAGAGGACAAAUGUAUGUU	present study
137	bmo-miR-P014-3p	GUUCUUGUUAGGAUUGGGAAUAG	present study
138	bmo-miR-P014-5p	UUUCUCACUAGCCUAUAGACACAG	present study
139	bmo-miR-P015-3p	UACCACAGUCAGUACCUAACC	present study
140	bmo-miR-P015-5p	CUAGGUACUGGCUAGUGGUAUA	present study
141	bmo-miR-P016-3p	UACCACAGUCAGUACCUAACC	present study	same to bmo-miR-P015-3p
142	bmo-miR-P016-5p	CUAGGUACUGGCUUGUGGUAUAG	present study
143	bmo-miR-P017-3p	AUAAAUGUAUUUUCCAGGGUU	present study
144	bmo-miR-P017-5p	CAAGGAAGAUAUUUGUAUGA	present study
145	bmo-miR-P018-3p	AGAGGCUGAUCCAACUCCGUA	present study
146	bmo-miR-P018-5p	AUGGAGUUGGAUCAGUGUCCCU	present study
147	bmo-miR-P019-3p	CGAUAUCGUUAUAAUGGCAG	present study
148	bmo-miR-P019-5p	AUCAAUGUCAAUGGCGAGUAUCU	present study
149	bmo-miR-P020-3p	AUAUGGGAGUUUAUGACUGAGG	present study
150	bmo-miR-P020-5p	CGCGUCAUAAACUUCCCAU	present study
151	bmo-miR-P021-3p	CUCGGUGGAACAUCUUCCCUU	present study
152	bmo-miR-P021-5p	GGACCGUUGGUCUACCGAGC	present study
153	bmo-miR-P022-3p	UUUGUGUGUAUUGCAAAUCGCGCG	present study
154	bmo-miR-P022-5p	CGCGUAGUAGAAUAACGAAAA	present study
155	bmo-miR-P023-3p	CUCGGUGGAAGAUUUUCCCUU	present study
156	bmo-miR-P023-5p	GACCGUCGGUCUACCGAGCCA	present study
157	bmo-miR-P024-3p	ACUACACUAGGGGGUCGCGG	present study
158	bmo-miR-P024-5p	UACGUCCGUCUGGUGUAGUGGU	present study
159	bmo-miR-P025-3p	GAUAUCGUUAUAAUGGCA	present study
160	bmo-miR-P025-5p	AUCAAUGUCAAUGGCGAGUAUC	present study
161	bmo-miR-P026-3p	GAUGAUUGUAUUUCUGACUUGC	present study
162	bmo-miR-P026-5p	GUUGAGACAUAAAUUGGCUG	present study
163	bmo-miR-P027-3p	GUUGACUCCAUCAGGGGAGC	present study
164	bmo-miR-P027-5p	UCCCCUGAUGGGGUCGACGA	present study
165	bmo-miR-P028-3p	UACACAAGGGGGUUGC	present study
166	bmo-miR-P028-5p	AGCGGCCGUCUGGUGUA	present study
167	bmo-miR-P029-3p	UAGUAGAAUUAGUAGAUUCGGUG	present study
168	bmo-miR-P029-5p	UUCAGUGGAUUUAGUAGAUUUAGUGA	present study
169	bmo-miR-P030-3p	UGAAAUAGCAGGUCAGGUGUUGAGGU	present study
170	bmo-miR-P030-5p	UUUGAGUACACUCUGCUUUUCAUU	present study
171	bmo-miR-P031-3p	UUGCAGGUCGAAUGUUCUGAAG	present study
172	bmo-miR-P031-5p	UGAGAAUAAUUGCUGGGGCUAUG	present study
173	bmo-miR-P032-3p	UCUAGCAUUAGAGCCUGUCA	present study
174	bmo-miR-P032-5p	UGCGGGCUCUAAUGAGAAUGGCG	present study
175	bmo-miR-P033-3p	UUCCACUGAUAACUACUUUUA	present study
176	bmo-miR-P033-5p	CGAAGUAGGUAUCAGUGGAAUG	present study
177	bmo-miR-P034-3p	CCUCUCUCAAUUGUCAAAGACU	present study
178	bmo-miR-P034-5p	UUUGACAAUUGAGAGAGAGAG	present study
179	bmo-miR-P035-3p	UUGUAUUUUCAAAUUCUGAAUU	present study
180	bmo-miR-P035-5p	CAGAAUUUGAAAAUACAAUA	present study
181	bmo-miR-P036-3p	UUUUAAAAUUAAUGACAGUUGG	present study
182	bmo-miR-P036-5p	ACUGUCAUUAAUUUUAAAAUA	present study
183	bmo-miR-P037-3p	UUCUCUGAAGUAACAUAACGGU	present study
184	bmo-miR-P037-5p	CCGUUAUGUUACUUCAGAG	present study
185	bmo-miR-P038-3p	UGACGUCACGCGGUGCUCACG	present study
186	bmo-miR-P038-5p	GUGAGUGCAGUGACGUCA	present study
187	bmo-miR-P039-3p	UAGCGAGGUAUCGUGGUGGGA	present study
188	bmo-miR-P039-5p	UGACACGGCGACUCGCUCGCUUCU	present study
189	bmo-miR-P040-3p	CAUCUGUUGGCAAUAUGUAGUG	present study
190	bmo-miR-P040-5p	CUACAUAUUGCCAACAGAUGGC	present study
191	bmo-miR-P041-3p	CUCCACUGAUAGCUACUUUUA	present study
192	bmo-miR-P041-5p	CGAAGUAGGUAUCAGUGGAAUG	present study	same to bmo-miR-P033-5p
193	bmo-miR-P042-3p	AGACGACAUGGUGUUGCUGAGCC	present study
194	bmo-miR-P042-5p	CUCAGCAAUGCCAGUGUCGGCUGC	present study
195	bmo-miR-P043-3p	GAUAACCUAUAGAAUAUAUUU	present study
196	bmo-miR-P043-5p	AAUAUACUCUAUAGGAUAACCU	present study
197	bmo-miR-P044-3p	AUUUGGCUUAUGUUCAAGCGAUU	present study
198	bmo-miR-P044-5p	UCGCUGUACAAAAGUCAACAUUG	present study
199	bmo-miR-P045-3p	AGAAAUGUUAACUGCUGGUUGUAGU	present study
200	bmo-miR-P045-5p	UGGAUUUGUAGUGCCAUUUGG	present study
201	bmo-miR-P046-3p	UUCCACUGAUAGCUACUUUUAA	present study
202	bmo-miR-P041-5p	CGAAGUAGGUAUCAGUGGAAUG	present study	same to bmo-miR-P033-5p
203	bmo-miR-P047-3p	AAUUCGGUUCUAGAGAGGUUU	present study
204	bmo-miR-P047-5p	ACCCUGUAGAUCCGAAUUUG	present study
205	bmo-miR-P048-3p	UUCUCGUAGAAUUCUCGGC	present study
206	bmo-miR-P048-5p	UAGGGUUCUCGGAGGGUAUA	present study
207	bmo-miR-P049-3p	CUCGGUGGAAGAUCUUCCCUUUU	present study
208	bmo-miR-P049-5p	AGGACCGUCGGUCUACCGAGCAU	present study
209	bmo-miR-P050-3p	UAACGUUAACGUAUCGAGGGC	present study
210	bmo-miR-P050-5p	UUACGAUAGUUGGCAAAAUU	present study
211	bmo-miR-P051-3p	UCUCAUUGCUGCUACCAGGCU	present study
212	bmo-miR-P051-5p	UCUGAUCCAGUAGAACC	present study
213	bmo-miR-P052-3p	UUUCGCCAGGUCCAGAGAUAAU	present study
214	bmo-miR-P052-5p	UAUCUCUGGACCUCGCUGGAAU	present study
215	bmo-miR-P053-3p	AAGCGGAACACGAUUACG	present study
216	bmo-miR-P053-5p	UGCGUAAUCGUGUUCCGCUUUU	present study
217	bmo-miR-P054-3p	AUAUGGGAGUUUAUGACUUA	present study
218	bmo-miR-P054-5p	CGUCAUAAACUUCCCAUAUGA	present study
219	bmo-miR-P055-3p	UCGGUGGGAUCUUCGUCCGUUUG	present study
220	bmo-miR-P055-5p	CCGGACGAACUUCCCAGCUCGGCCG	present study
