# Supplementary material for: MicroRNA expression profiling of the fifth-instar posterior silk gland of Bombyx mori
Source: BMC Genomics. 2014 May 29;15(1):410. doi: 10.1186/1471-2164-15-410 (PMC4045974; doi:10.1186/1471-2164-15-410)
Supplement: Supplementary file 16 — Additional file 16: Table S11: Target genes of miRNAs detected at the entire stage prediction using miRanda. (XLS 3 MB) [file 12864_2013_6094_MOESM16_ESM.xls]

## Sheet: Supplemental table 11
Supplemental table 11 Target genes of miRNAs detected at the entire stage prediction using miRanda
target gene	gene annotation	miRNA	miRNA	miRNA	miRNA	miRNA	miRNA	miRNA	miRNA	miRNA	miRNA	miRNA	miRNA	miRNA	miRNA	miRNA	miRNA	miRNA	miRNA	miRNA	miRNA	miRNA	miRNA	miRNA	miRNA	miRNA	miRNA	miRNA	miRNA	miRNA	miRNA	miRNA	miRNA	miRNA	miRNA	miRNA	miRNA	miRNA	miRNA	miRNA
BGIBMGA000001-TA	gb|EAT37128.1| conserved hypothetical protein [Aedes aegypti]	2-bmo-miR-193	2-bmo-miR-138	bmo-miR-277*	2-bmo-miR-19	bmo-miR-P608-5p	bmo-miR-P505-5p	bmo-miR-P417-5p	bmo-miR-P185-3p	bmo-miR-3351	2-bmo-miR-894a	bmo-miR-3271
BGIBMGA000002-TA	gb|AAD38598.1|AF145623_1 motor-protein [Drosophila melanogaster]	bmo-miR-P089-3p	bmo-miR-P098-3p	bmo-miR-3379*	bmo-miR-P642-5p	bmo-miR-P014-5p	bmo-miR-3343
BGIBMGA000003-TA	ref|XP_392094.2| PREDICTED: similar to CG6455-PA, isoform A [Apis mellifera]	2-bmo-miR-77	2-bmo-miR-191	bmo-miR-P226-3p
BGIBMGA000004-TA	ref|NP_001072667.1| hypothetical protein LOC780124 [Xenopus tropicalis] gb|AAI23987.1| Hypothetical protein MGC147146 [Xenopus tropicalis]	bmo-miR-P027-5p	bmo-miR-276	bmo-miR-2842	bmo-miR-P614-5p	bmo-miR-P370-5p	bmo-miR-307	2-bmo-miR-297	bmo-miR-P154-3p	bmo-miR-P388-5p	bmo-miR-P607-5p	bmo-miR-2808d	bmo-miR-P192-3p	bmo-miR-P495-5p	2-bmo-miR-333
BGIBMGA000005-TA	gb|EAT48678.1| cytochrome P450 [Aedes aegypti]	2-bmo-miR-333
BGIBMGA000006-TA	ref|XP_311757.3| ENSANGP00000014367 [Anopheles gambiae str. PEST] gb|EAA07339.3| ENSANGP00000014367 [Anopheles gambiae str. PEST]	bmo-miR-P419-5p	bmo-miR-P230-3p	bmo-miR-3316	2-bmo-miR-72	bmo-miR-P401-5p
BGIBMGA000007-TA	unknown	bmo-miR-P590-5p	bmo-miR-P607-5p	bmo-miR-P315-3p	2-bmo-miR-315	bmo-miR-3343	bmo-miR-3399	bmo-miR-P326-3p
BGIBMGA000008-TA	gb|EAT44319.1| Osiris, putative [Aedes aegypti]	bmo-miR-P371-5p	2-bmo-miR-347	bmo-miR-3345	bmo-miR-283*	bmo-miR-P030-3p
BGIBMGA000010-TA	gb|EAT44321.1| Osiris, putative [Aedes aegypti]	2-bmo-miR-65
BGIBMGA000011-TA	gb|EAT44321.1| Osiris, putative [Aedes aegypti]	bmo-miR-P661
BGIBMGA000012-TA	ref|XP_001121625.1| PREDICTED: similar to Osiris 8 CG15591-PA [Apis mellifera]	2-bmo-miR-74	bmo-miR-P487-5p	bmo-miR-P038-3p	bmo-miR-P023-5p	bmo-miR-P029-5p
BGIBMGA000013-TA	gb|EAT44321.1| Osiris, putative [Aedes aegypti]	bmo-miR-2785	bmo-miR-P077-3p
BGIBMGA000014-TA	unknown	bmo-miR-P507-5p	bmo-miR-3343
BGIBMGA000015-TA	unknown	bmo-miR-2779	bmo-miR-2781	bmo-miR-2824	2-bmo-miR-346	2-bmo-miR-241
BGIBMGA000016-TA	gb|EAT37369.1| g-protein coupled receptor [Aedes aegypti]	bmo-miR-P546-5p	bmo-miR-P118-3p	bmo-miR-P485-5p	bmo-miR-2809	2-bmo-miR-216	bmo-miR-P396-5p	bmo-miR-P275-3p	bmo-miR-2739	bmo-miR-2761	bmo-miR-P415-5p	bmo-miR-P463-5p
BGIBMGA000017-TA	ref|NP_001036833.1| cecropin D [Bombyx mori] sp|O76146|CECD_BOMMO Cecropin-D precursor dbj|BAA31507.1| cecropin D [Bombyx mori]	bmo-miR-P419-5p	bmo-miR-3308	bmo-miR-2739	bmo-miR-P247-3p	bmo-miR-P159-3p	bmo-miR-P502-5p
BGIBMGA000018-TA	ref|NP_001037472.1| Enbocin protein [Bombyx mori] sp|P48821|CECE_BOMMO Antibacterial peptide enbocin precursor (Moricin) gb|AAC02238.1| enbocin [Bombyx mori] gb|AAC05493.1| antibacterial peptide enbocin [Bombyx mori]	bmo-miR-P051-5p	bmo-miR-P151-3p	bmo-miR-P597-5p	bmo-miR-P253-3p	bmo-miR-P400-5p
BGIBMGA000019-TA	gb|AAK61417.1| transposase [Ceratitis rosa]	bmo-miR-P089-3p	bmo-miR-3362	bmo-miR-P009-5p	bmo-miR-31	bmo-miR-P370-5p	bmo-miR-3374*	bmo-miR-P062-3p	bmo-miR-P016-5p	2-bmo-miR-56	2-bmo-miR-259	bmo-miR-P338-3p	3-bmo-miR-31a
BGIBMGA000020-TA	ref|NP_001037031.1| cecropin CBM2 [Bombyx mori] gb|AAG27715.1|AF303891_1 cecropin CBM2 [Bombyx mori]	bmo-miR-2842	2-bmo-miR-127	bmo-miR-P647-5p	bmo-miR-P113-3p	bmo-miR-P386-5p	bmo-miR-2777*
BGIBMGA000021-TA	ref|NP_001037460.1| cecropin B [Bombyx mori] sp|P04142|CECB_BOMMO Cecropin-B precursor (Lepidopteran-A/B) dbj|BAA01890.1| cecropin B [Bombyx mori] dbj|BAA01889.1| cecropin B [Bombyx mori] gb|AAC60501.1| cecropin B [Bombyx mori] gb|AAC60514.1| cecropin B; pBCB-6 [Bombyx mori] dbj|BAA04990.1| cecropin B [Bombyx mori] dbj|BAA04991.1| cecropin B [Bombyx mori]	2-bmo-miR-110	bmo-miR-P273-3p	bmo-miR-P524-5p
BGIBMGA000022-TA	unknown	bmo-miR-P615-5p	bmo-miR-2772a	bmo-miR-P508-5p	bmo-miR-2784	2-bmo-miR-52	bmo-miR-2772b	bmo-miR-P432-5p	bmo-miR-P637-5p
BGIBMGA000023-TA	ref|NP_001037460.1| cecropin B [Bombyx mori] sp|P04142|CECB_BOMMO Cecropin-B precursor (Lepidopteran-A/B) dbj|BAA01890.1| cecropin B [Bombyx mori] dbj|BAA01889.1| cecropin B [Bombyx mori] gb|AAC60501.1| cecropin B [Bombyx mori] gb|AAC60514.1| cecropin B; pBCB-6 [Bombyx mori] dbj|BAA04990.1| cecropin B [Bombyx mori] dbj|BAA04991.1| cecropin B [Bombyx mori]	bmo-miR-2761	bmo-miR-3403	bmo-miR-P637-5p
BGIBMGA000024-TA	ref|NP_001037460.1| cecropin B [Bombyx mori] sp|P04142|CECB_BOMMO Cecropin-B precursor (Lepidopteran-A/B) dbj|BAA01890.1| cecropin B [Bombyx mori] dbj|BAA01889.1| cecropin B [Bombyx mori] gb|AAC60501.1| cecropin B [Bombyx mori] gb|AAC60514.1| cecropin B; pBCB-6 [Bombyx mori] dbj|BAA04990.1| cecropin B [Bombyx mori] dbj|BAA04991.1| cecropin B [Bombyx mori]	bmo-miR-P167-3p	2-bmo-miR-127	bmo-miR-P480-5p	bmo-miR-P593-5p	2-bmo-miR-346	2-bmo-miR-19	2-bmo-miR-198	bmo-miR-3316	2-bmo-miR-129
BGIBMGA000025-TA	gb|EAT37367.1| conserved hypothetical protein [Aedes aegypti]	bmo-miR-P291-3p	bmo-miR-34	4-5P-bmo-miR-34	2-bmo-miR-289	2-bmo-miR-34	bmo-miR-3391	1-bmo-miR-34	bmo-miR-3420
BGIBMGA000026-TA	unknown	2-bmo-miR-321	bmo-miR-P369-5p	bmo-miR-3334	bmo-miR-P393-5p	bmo-miR-P105-3p	bmo-miR-2755*	3-bmo-miR-1﹟	bmo-miR-P209-3p
BGIBMGA000027-TA	gb|AAV90699.1| salivary antigen-5 related protein AG5-4 [Aedes albopictus]	bmo-miR-2755*	2-bmo-miR-229	bmo-miR-P205-3p	2-bmo-miR-353
BGIBMGA000028-TA	gb|EAT44020.1| conserved hypothetical protein [Aedes aegypti]	2-bmo-miR-358	2-bmo-miR-173	bmo-miR-998	2-bmo-miR-19	bmo-miR-P509-5p	bmo-miR-P560-5p	bmo-miR-3351	bmo-miR-375	bmo-miR-3382*
BGIBMGA000029-TA	ref|NP_001040438.1| nucleolar protein family A member 2 [Bombyx mori] gb|ABF51387.1| nucleolar protein family A member 2 [Bombyx mori]	bmo-miR-P177-3p	bmo-miR-2756	bmo-miR-P576-5p
BGIBMGA000030-TA	ref|XP_001120044.1| PREDICTED: similar to Sarcoglycan CG7851-PA [Apis mellifera]	2-bmo-miR-118	bmo-miR-3379*	bmo-miR-3403	bmo-miR-P381-5p	bmo-miR-P005-5p	2-bmo-miR-333	1-bmo-miR-34	bmo-miR-P588-5p
BGIBMGA000031-TA	E-value:0.0 dbj|BAE43845.1| Ebony [Papilio xuthus]	bmo-miR-2a-1*	2-bmo-miR-247	2-bmo-miR-194
BGIBMGA000032-TA	ref|NP_001011585.1| type I inositol 1,4,5-trisphosphate 5-phosphatase [Apis mellifera] dbj|BAB83990.1| IP3phosphatase [Apis mellifera]	bmo-miR-P145-3p	bmo-miR-P042-5p	bmo-miR-P218-3p	2-bmo-miR-172	bmo-miR-P280-3p
BGIBMGA000033-TA	ref|XP_396485.2| PREDICTED: similar to RhoBTB CG5701-PA isoform 1 [Apis mellifera]	bmo-miR-3362	bmo-miR-P038-3p	bmo-miR-P060-3p	bmo-miR-275*	bmo-miR-P669	bmo-miR-2a-1*	2-bmo-miR-19	bmo-miR-P204-3p	2-bmo-miR-315	bmo-miR-P626-5p	bmo-miR-P246-3p	2-bmo-miR-290
BGIBMGA000034-TA	ref|XP_966753.1| PREDICTED: similar to ADP-ribosylation factor-like 3 [Tribolium castaneum]	bmo-miR-2785	bmo-miR-P038-3p	bmo-miR-P099-3p	bmo-miR-P174-3p	bmo-miR-375	2-bmo-miR-251	bmo-miR-2999
BGIBMGA000035-TA	unknown	2-bmo-miR-297	bmo-miR-3354	bmo-miR-3316	bmo-miR-P055-5p	bmo-miR-P082-3p	bmo-miR-P022-3p	2-bmo-miR-350
BGIBMGA000036-TA	ref|NP_001037460.1| cecropin B [Bombyx mori] sp|P04142|CECB_BOMMO Cecropin-B precursor (Lepidopteran-A/B) dbj|BAA01890.1| cecropin B [Bombyx mori] dbj|BAA01889.1| cecropin B [Bombyx mori] gb|AAC60501.1| cecropin B [Bombyx mori] gb|AAC60514.1| cecropin B; pBCB-6 [Bombyx mori] dbj|BAA04990.1| cecropin B [Bombyx mori] dbj|BAA04991.1| cecropin B [Bombyx mori]	bmo-miR-2761	bmo-miR-P038-3p	bmo-miR-3403	bmo-miR-P299-3p
BGIBMGA000037-TA	ref|NP_001037460.1| cecropin B [Bombyx mori] sp|P04142|CECB_BOMMO Cecropin-B precursor (Lepidopteran-A/B) dbj|BAA01890.1| cecropin B [Bombyx mori] dbj|BAA01889.1| cecropin B [Bombyx mori] gb|AAC60501.1| cecropin B [Bombyx mori] gb|AAC60514.1| cecropin B; pBCB-6 [Bombyx mori] dbj|BAA04990.1| cecropin B [Bombyx mori] dbj|BAA04991.1| cecropin B [Bombyx mori]	bmo-miR-2761	bmo-miR-3403	bmo-miR-P299-3p
BGIBMGA000038-TA	ref|NP_001037460.1| cecropin B [Bombyx mori] sp|P04142|CECB_BOMMO Cecropin-B precursor (Lepidopteran-A/B) dbj|BAA01890.1| cecropin B [Bombyx mori] dbj|BAA01889.1| cecropin B [Bombyx mori] gb|AAC60501.1| cecropin B [Bombyx mori] gb|AAC60514.1| cecropin B; pBCB-6 [Bombyx mori] dbj|BAA04990.1| cecropin B [Bombyx mori] dbj|BAA04991.1| cecropin B [Bombyx mori]	bmo-miR-P038-3p	bmo-miR-P184-3p	bmo-miR-3403	2-bmo-miR-192
BGIBMGA000039-TA	ref|NP_001037472.1| Enbocin protein [Bombyx mori] sp|P48821|CECE_BOMMO Antibacterial peptide enbocin precursor (Moricin) gb|AAC02238.1| enbocin [Bombyx mori] gb|AAC05493.1| antibacterial peptide enbocin [Bombyx mori]	bmo-miR-2762	bmo-miR-P002-5p	2-bmo-miR-173	bmo-miR-P051-5p	bmo-miR-2772a	bmo-miR-998	bmo-miR-P151-3p	2-bmo-miR-19	bmo-miR-2772b	bmo-miR-2775b	bmo-miR-P204-3p	bmo-miR-3351	bmo-miR-P253-3p
BGIBMGA000040-TA	unknown	bmo-miR-P027-5p	bmo-miR-31*	bmo-miR-3385	2-bmo-miR-127	bmo-miR-P304-3p	bmo-miR-3282	bmo-miR-P422-5p	bmo-miR-P030-3p	bmo-miR-P395-5p	bmo-miR-P146-3p	bmo-miR-3316	bmo-miR-3351
BGIBMGA000041-TA	unknown	1-bmo-miR-46*	2-bmo-miR-110	bmo-miR-P296-3p	bmo-miR-P262-3p	bmo-miR-989	2-bmo-miR-289	bmo-miR-P621-5p	bmo-miR-281*	2-bmo-miR-333	2-bmo-miR-281-2*	bmo-miR-263a*	bmo-miR-P530-5p	2-bmo-miR-321	2-bmo-miR-281-1*	bmo-miR-P672	1-bmo-miR-7
BGIBMGA000042-TA	ref|XP_001121482.1| PREDICTED: similar to Osiris 3 CG1150-PA [Apis mellifera]	2-bmo-miR-155	bmo-miR-2785	bmo-miR-P488-5p	bmo-miR-P167-3p	bmo-miR-P593-5p	3-bmo-miR-1497
BGIBMGA000043-TA	ref|XP_976093.1| PREDICTED: hypothetical protein [Tribolium castaneum]	bmo-miR-P591-5p	bmo-miR-P324-3p	2-bmo-miR-140	bmo-miR-P607-5p	bmo-miR-P042-5p	bmo-miR-P213-3p	bmo-miR-P471-5p
BGIBMGA000044-TA	ref|NP_649626.1| Osiris 7 CG1153-PA [Drosophila melanogaster] gb|AAF51902.1| CG1153-PA [Drosophila melanogaster]	bmo-miR-P419-5p	2-bmo-miR-198	bmo-miR-P213-3p	bmo-miR-P460-5p	bmo-miR-2777*
BGIBMGA000045-TA	gb|EAT44321.1| Osiris, putative [Aedes aegypti]	bmo-miR-P283-3p	bmo-miR-P546-5p	bmo-miR-3388	bmo-miR-3379*	2-bmo-miR-51	2-bmo-miR-194	2-bmo-miR-241	bmo-miR-P446-5p	bmo-miR-P233-3p	bmo-miR-2739	bmo-miR-11*	bmo-miR-P294-3p	bmo-miR-P028-5p	2-bmo-miR-48
BGIBMGA000046-TA	gb|EAT44320.1| conserved hypothetical protein [Aedes aegypti]	2-bmo-miR-168	2-bmo-miR-127	bmo-miR-P470-5p	2-bmo-miR-355	bmo-miR-P460-5p	bmo-miR-3343	2-bmo-miR-158	bmo-miR-2a-2*	bmo-miR-3316	bmo-miR-2836	bmo-miR-P545-5p
BGIBMGA000047-TA	gb|EAT45778.1| lactoylglutathione lyase [Aedes aegypti]	bmo-miR-P098-3p	bmo-miR-P589-5p	bmo-miR-P479-5p	bmo-miR-993b*	bmo-miR-3351	bmo-miR-3263
BGIBMGA000048-TA	ref|NP_731062.1| CG15594-PB, isoform B [Drosophila melanogaster] gb|AAN13236.1| CG15594-PB, isoform B [Drosophila melanogaster]	bmo-miR-P089-3p	bmo-miR-P663	bmo-miR-2845	bmo-miR-P589-5p	bmo-miR-P479-5p	bmo-miR-P338-3p	bmo-miR-P484-5p	bmo-miR-P585-5p
BGIBMGA000049-TA	ref|XP_313009.1| ENSANGP00000020356 [Anopheles gambiae str. PEST] gb|EAA08642.1| ENSANGP00000020356 [Anopheles gambiae str. PEST]	bmo-miR-P038-3p	bmo-miR-P279-3p	bmo-miR-3296*	2-bmo-miR-19	bmo-miR-P419-5p	bmo-miR-2775b	bmo-miR-P509-5p	bmo-miR-3351	bmo-miR-P408-5p
BGIBMGA000050-TA	ref|XP_311753.3| ENSANGP00000013640 [Anopheles gambiae str. PEST] gb|EAA07386.3| ENSANGP00000013640 [Anopheles gambiae str. PEST]	bmo-miR-P070-3p	bmo-miR-210
BGIBMGA000051-TA	ref|XP_972093.1| PREDICTED: similar to CG31561-PA [Tribolium castaneum]	3-bmo-miR-281-5#	2-bmo-miR-244	2-bmo-miR-205	bmo-miR-P051-5p	bmo-miR-P028-5p	2-bmo-miR-51	bmo-miR-P011-3p
BGIBMGA000052-TA	ref|XP_972093.1| PREDICTED: similar to CG31561-PA [Tribolium castaneum]	2-bmo-miR-110	2-bmo-miR-366	2-bmo-miR-127	bmo-miR-P422-5p	bmo-miR-P249-3p
BGIBMGA000053-TA	ref|NP_649631.1| Osiris 12 CG1154-PA [Drosophila melanogaster] gb|AAF51897.2| CG1154-PA [Drosophila melanogaster] gb|AAQ22420.1| RH51767p [Drosophila melanogaster]	bmo-miR-3362	bmo-miR-2813
BGIBMGA000054-TA	ref|NP_649638.2| Osiris 17 CG15598-PA [Drosophila melanogaster] gb|AAM49993.1| RE22492p [Drosophila melanogaster] gb|AAF51890.3| CG15598-PA [Drosophila melanogaster]	bmo-miR-P079-3p	bmo-miR-P293-3p	bmo-miR-P665	bmo-miR-P424-5p	bmo-miR-P028-3p	bmo-miR-P059-3p	bmo-miR-P481-5p	bmo-miR-P119-3p	bmo-miR-P422-5p	bmo-miR-P104-3p	bmo-miR-P365-5p	bmo-miR-P017-3p	bmo-miR-2818	bmo-miR-P649-5p	bmo-miR-P521-5p
BGIBMGA000055-TA	unknown	2-bmo-miR-321	bmo-miR-P487-5p	2-bmo-miR-230	bmo-miR-998	bmo-miR-3374*	bmo-miR-277*	2-bmo-miR-155	2-bmo-miR-244	bmo-miR-P175-3p	bmo-miR-3391*	2-bmo-miR-894a
BGIBMGA000056-TA	ref|XP_973499.1| PREDICTED: similar to CYtochrome P450 family member (cyp-31A3) [Tribolium castaneum]	bmo-miR-3213	2-bmo-miR-328	2-bmo-miR-343	bmo-miR-P395-5p	bmo-miR-P518-5p	bmo-miR-3316	bmo-miR-2761	bmo-miR-3391*	bmo-miR-2766*
BGIBMGA000057-TA	gb|EAT33989.1| conserved hypothetical protein [Aedes aegypti]	bmo-miR-3388	bmo-miR-2a-2*	bmo-miR-2843	bmo-miR-P561-5p	bmo-miR-2998	bmo-miR-277*
BGIBMGA000058-TA	ref|XP_569577.1| DNA repair and recombination protein pif1, mitochondrial precursor [Cryptococcus neoformans var. neoformans JEC21] gb|AAW42270.1| DNA repair and recombination protein pif1, mitochondrial precursor, putative [Cryptococcus neoformans var. neoformans JEC21]	2-bmo-miR-296	bmo-miR-P031-3p
BGIBMGA000059-TA	ref|XP_312997.3| ENSANGP00000020348 [Anopheles gambiae str. PEST] gb|EAA08620.3| ENSANGP00000020348 [Anopheles gambiae str. PEST]	bmo-miR-P324-3p	2-bmo-miR-358	bmo-miR-2842	bmo-miR-3219	2-bmo-miR-173	2-bmo-miR-19	bmo-miR-P085-3p	bmo-miR-2808d	bmo-miR-375	bmo-miR-P259-3p	bmo-miR-P032-5p	bmo-miR-3382*
BGIBMGA000060-TA	E-value:0.0 ref|XP_001358768.1| GA20950-PA [Drosophila pseudoobscura] gb|EAL27911.1| GA20950-PA [Drosophila pseudoobscura]	2-bmo-miR-298	bmo-miR-317*	bmo-miR-P082-3p	2-bmo-miR-127	bmo-miR-P039-3p	bmo-miR-P263-3p	bmo-miR-P470-5p	bmo-miR-P422-5p	bmo-miR-P419-5p	bmo-miR-P010-3p	bmo-miR-3316	bmo-miR-P102-3p
BGIBMGA000061-TA	ref|XP_320871.2| ENSANGP00000019231 [Anopheles gambiae str. PEST] gb|EAA00046.2| ENSANGP00000019231 [Anopheles gambiae str. PEST]	bmo-miR-P316-3p	bmo-miR-970	bmo-miR-P253-3p
BGIBMGA000062-TA	gb|ABD36216.1| fumarylacetoacetate hydrolase isoform A [Bombyx mori]	bmo-miR-P167-3p	2-bmo-miR-278	2-bmo-miR-127	bmo-miR-P271-3p	bmo-miR-P030-3p	bmo-miR-2808d	bmo-miR-278	bmo-miR-3316	bmo-miR-P197-3p	bmo-miR-P055-3p	bmo-miR-3420
BGIBMGA000063-TA	ref|XP_966383.1| PREDICTED: similar to CG5974-PA [Tribolium castaneum]	bmo-miR-P324-3p	bmo-miR-P027-5p	bmo-miR-965	bmo-miR-2775a	2-bmo-let-7h	2-bmo-let-7e	bmo-miR-P387-5p	bmo-miR-2838	2-bmo-miR-160	bmo-miR-P348-5p	bmo-miR-P082-3p	bmo-miR-P039-3p	bmo-miR-P422-5p	bmo-miR-P438-5p	2-bmo-miR-338	bmo-miR-P192-3p
BGIBMGA000064-TA	ref|NP_001040464.1| thioredoxin peroxidase [Bombyx mori] gb|ABF51440.1| thioredoxin peroxidase [Bombyx mori]	bmo-miR-2758*	2-bmo-miR-350	bmo-miR-P502-5p	2-bmo-miR-65	2-bmo-miR-241	2-bmo-miR-6	bmo-miR-2761	bmo-miR-P493-5p	bmo-miR-P299-3p	bmo-miR-2731	2-bmo-miR-279	bmo-miR-970*	bmo-miR-2777
BGIBMGA000065-TA	ref|NP_001035353.1| cystathionine beta-synthase [Apis mellifera] dbj|BAE66603.1| cystathionine beta-synthase [Apis mellifera]	3-bmo-miR-1﹟	bmo-miR-P499-5p	2-bmo-miR-161
BGIBMGA000066-TA	ref|NP_001091752.1| ribosomal protein L32 [Bombyx mori] gb|AAV34844.1| ribosomal protein L32 [Bombyx mori]	bmo-miR-P059-3p	bmo-miR-P481-5p	bmo-miR-P104-3p	bmo-miR-P646-5p	bmo-miR-P425-5p	bmo-miR-P649-5p	bmo-miR-P521-5p	bmo-miR-P417-5p	2-bmo-miR-123
BGIBMGA000067-TA	ref|XP_320209.3| ENSANGP00000019992 [Anopheles gambiae str. PEST] gb|EAA00345.4| ENSANGP00000019992 [Anopheles gambiae str. PEST]	bmo-miR-P038-3p	bmo-miR-3385	2-bmo-miR-127	bmo-miR-P659	bmo-miR-P030-3p	bmo-miR-3316	bmo-miR-P077-3p	3-bmo-miR-228	bmo-miR-2789	bmo-miR-2848	4-5P-bmo-miR-263a	bmo-miR-P267-3p
BGIBMGA000068-TA	gb|AAK56551.1| ecdysone oxidase [Spodoptera littoralis] gb|AAK56552.1| ecdysone oxidase [Spodoptera littoralis]	bmo-miR-P121-3p	2-bmo-miR-149	bmo-miR-P038-3p	bmo-miR-P018-3p	bmo-miR-P069-3p
BGIBMGA000069-TA	gb|EAT44689.1| conserved hypothetical protein [Aedes aegypti]	bmo-miR-P222-3p	bmo-miR-P228-3p	bmo-miR-P357-5p	2-bmo-miR-289	bmo-miR-P279-3p
BGIBMGA000070-TA	gb|AAD13187.1| follicular epithelium yolk protein subunit [Plodia interpunctella]	bmo-miR-P170-3p	2-bmo-miR-343
BGIBMGA000071-TA	gb|AAD13187.1| follicular epithelium yolk protein subunit [Plodia interpunctella]	bmo-miR-P487-5p	bmo-miR-P052-5p	bmo-miR-P365-5p	2-bmo-miR-230	bmo-miR-P304-3p	bmo-miR-P422-5p
BGIBMGA000072-TA	gb|EAT40461.1| regulator of chromosome condensation [Aedes aegypti] gb|EAT40462.1| regulator of chromosome condensation [Aedes aegypti]	4-5P-bmo-miR-34	2-bmo-miR-127	bmo-miR-P469-5p	bmo-miR-P061-3p	bmo-miR-P030-3p	bmo-miR-P010-3p	bmo-miR-3316	bmo-miR-P074-3p	bmo-miR-2731	bmo-miR-P093-3p	bmo-miR-3257	2-bmo-miR-170	bmo-miR-P018-5p	bmo-miR-34	bmo-miR-283*	bmo-miR-P460-5p	bmo-miR-P422-5p	2-bmo-miR-74	2-bmo-miR-19	2-bmo-miR-34	bmo-miR-2775b
BGIBMGA000073-TA	unknown	bmo-miR-P412-5p	bmo-miR-3336	2-bmo-miR-166	bmo-miR-3316	bmo-miR-3213	2-bmo-miR-127
BGIBMGA000074-TA	gb|AAN71493.1| RE72617p [Drosophila melanogaster]	2-bmo-miR-281-1
BGIBMGA000075-TA	ref|NP_648454.1| CG18490-PB, isoform B [Drosophila melanogaster] ref|NP_729690.1| CG18490-PC, isoform C [Drosophila melanogaster] gb|AAF50076.2| CG18490-PB, isoform B [Drosophila melanogaster] gb|AAN11884.1| CG18490-PC, isoform C [Drosophila melanogaster]	2-bmo-miR-19	bmo-miR-P105-3p	bmo-miR-2755*	bmo-miR-2808d	bmo-miR-3351	bmo-miR-P420-5p	bmo-miR-P029-5p
BGIBMGA000076-TA	ref|XP_392745.3| PREDICTED: similar to CG32580-PA [Apis mellifera]	bmo-miR-P412-5p	2-bmo-miR-297	2-bmo-miR-19	bmo-miR-P487-5p	bmo-miR-2775b	bmo-miR-2787	bmo-miR-2756*
BGIBMGA000077-TA	gb|EAT45104.1| out at first protein [Aedes aegypti]	bmo-miR-2a	1-bmo-miR-8*	bmo-miR-P673
BGIBMGA000078-TA	ref|XP_395471.2| PREDICTED: similar to transmembrane channel-like 7 [Apis mellifera]	bmo-miR-P324-3p	bmo-miR-P518-5p	3-bmo-miR-31a	bmo-miR-P420-5p	bmo-miR-P209-3p
BGIBMGA000079-TA	unknown	2-bmo-miR-41	bmo-miR-P349-5p	2-bmo-miR-19	bmo-miR-3383	bmo-miR-P068-3p	bmo-miR-3351	bmo-miR-P637-5p	bmo-miR-P246-3p
BGIBMGA000080-TA	ref|XP_001122945.1| PREDICTED: similar to enabled CG15112-PA, isoform A [Apis mellifera]	bmo-miR-P214-3p	2-bmo-miR-242	bmo-miR-2809	bmo-miR-965	bmo-miR-P285-3p	2-bmo-miR-247	bmo-miR-2766*	bmo-miR-3333
BGIBMGA000081-TA	ref|XP_001122640.1| PREDICTED: similar to polymerase (DNA directed), epsilon 3 (p17 subunit) [Apis mellifera]	bmo-miR-P371-5p
BGIBMGA000082-TA	E-value:0.0 gb|EAT36135.1| actin [Aedes aegypti]	bmo-miR-P390-5p	bmo-miR-P348-5p	2-bmo-miR-127	bmo-miR-P527-5p	bmo-miR-P052-5p	bmo-miR-3316	bmo-miR-3378	bmo-miR-P458-5p	bmo-miR-2756	bmo-miR-P280-3p	bmo-miR-P029-5p	bmo-miR-P034-3p
BGIBMGA000083-TA	emb|CAA78363.1| cytoskeletal protein [Euglena gracilis]	bmo-miR-P172-3p	bmo-miR-P614-5p	2-bmo-miR-68	bmo-miR-P066-3p	bmo-miR-P361-5p	2-bmo-miR-158	bmo-miR-P052-5p	bmo-miR-2754	bmo-miR-252
BGIBMGA000084-TA	E-value:0.0 ref|XP_393202.2| PREDICTED: similar to hiiragi CG9854-PA, isoform A [Apis mellifera]	2-bmo-miR-224	2-bmo-miR-162	bmo-miR-2a-2*	bmo-miR-375*	2-bmo-miR-121	bmo-miR-P615-5p	2-bmo-miR-52	2-bmo-miR-58
BGIBMGA000085-TA	ref|XP_001054427.1| PREDICTED: similar to zinc finger protein 51 [Rattus norvegicus]	bmo-miR-3317
BGIBMGA000086-TA	ref|NP_001040417.1| LRP16 protein [Bombyx mori] gb|ABF51346.1| LRP16 protein [Bombyx mori]	bmo-miR-P593-5p	2-bmo-miR-328	bmo-miR-275*	bmo-miR-993b*	bmo-miR-275	2-bmo-miR-1	bmo-miR-2756	bmo-miR-P003-5p	bmo-miR-274*
BGIBMGA000087-TA	unknown	bmo-miR-P546-5p	bmo-miR-P001-3p	bmo-miR-2739	bmo-miR-307*	bmo-miR-P030-3p
BGIBMGA000088-TA	ref|XP_970636.1| PREDICTED: similar to CG9904-PA [Tribolium castaneum]	bmo-miR-3354	bmo-miR-P487-5p	bmo-miR-P389-5p	bmo-miR-P039-3p	bmo-miR-P621-5p	bmo-miR-P004-5p	2-bmo-miR-281-2*	bmo-miR-P462-5p
BGIBMGA000089-TA	gb|EAT42199.1| conserved hypothetical protein [Aedes aegypti]	bmo-miR-3316	2-bmo-miR-127	bmo-miR-P484-5p	bmo-miR-2b*	bmo-miR-2766*	bmo-miR-P422-5p
BGIBMGA000090-TA	ref|XP_309576.3| ENSANGP00000022286 [Anopheles gambiae str. PEST] gb|EAA05310.3| ENSANGP00000022286 [Anopheles gambiae str. PEST]	bmo-miR-276	bmo-miR-P633-5p	2-bmo-miR-216	bmo-miR-3337	bmo-miR-P039-3p	bmo-miR-2780a*	bmo-miR-P502-5p	2-bmo-miR-65	bmo-miR-P052-5p	bmo-miR-P505-5p	bmo-miR-P417-5p	2-bmo-miR-296
BGIBMGA000091-TA	gb|EAT37729.1| six/sine homebox transcription factors [Aedes aegypti]	2-bmo-miR-230
BGIBMGA000092-TA	ref|XP_310418.5| ENSANGP00000017939 [Anopheles gambiae str. PEST] gb|EAA06006.4| ENSANGP00000017939 [Anopheles gambiae str. PEST]	2-bmo-miR-178
BGIBMGA000093-TA	ref|XP_975262.1| PREDICTED: similar to CG16752-PA [Tribolium castaneum]	bmo-miR-P031-5p	bmo-miR-P487-5p	bmo-miR-P167-3p	bmo-miR-2836	2-bmo-miR-52	bmo-miR-P011-5p	bmo-miR-P421-5p
BGIBMGA000094-TA	ref|XP_975262.1| PREDICTED: similar to CG16752-PA [Tribolium castaneum]	bmo-miR-P510-5p	bmo-miR-P018-5p	bmo-miR-P633-5p	bmo-miR-283*	2-bmo-miR-353	2-bmo-miR-330	bmo-miR-P030-3p	bmo-miR-2796-3p
BGIBMGA000095-TA	unknown	bmo-miR-993b*	bmo-miR-3351	2-bmo-miR-362	bmo-miR-P062-3p	bmo-miR-3245
BGIBMGA000096-TA	ref|XP_320456.3| ENSANGP00000016570 [Anopheles gambiae str. PEST] gb|EAA00279.3| ENSANGP00000016570 [Anopheles gambiae str. PEST]	bmo-miR-P004-5p
BGIBMGA000097-TA	E-value:0.0 emb|CAA86993.1| Calpain [Drosophila melanogaster]	bmo-miR-P636-5p	bmo-miR-2808d	2-bmo-miR-205	bmo-miR-P038-3p	bmo-miR-2842	bmo-miR-P314-3p	bmo-miR-P069-3p
BGIBMGA000098-TA	unknown	2-bmo-miR-166	bmo-miR-P058-3p	bmo-miR-750*	bmo-miR-P073-3p
BGIBMGA000099-TA	unknown	bmo-miR-2772a	bmo-miR-P151-3p	bmo-miR-P507-5p	bmo-miR-2999	2-bmo-miR-158	bmo-miR-2772b	2-bmo-miR-362	bmo-miR-P029-5p	bmo-miR-2843-1*
BGIBMGA000100-TA	unknown	bmo-miR-P349-5p
BGIBMGA000101-TA	ref|NP_044506.1| large tegument protein [Human herpesvirus 2] emb|CAB06722.1| very large tegument protein [Human herpesvirus 2]	2-bmo-miR-77	2-bmo-miR-158	bmo-miR-P265-3p	2-bmo-miR-211	bmo-miR-P172-3p	2-bmo-miR-362	bmo-miR-P381-5p	bmo-miR-P005-5p
BGIBMGA000102-TA	gb|EAT48884.1| enolase-phosphatase e-1 [Aedes aegypti]	bmo-miR-P324-3p	bmo-miR-P479-5p	bmo-miR-2842	bmo-miR-P314-3p	2-bmo-miR-351	bmo-miR-P502-5p	2-bmo-miR-346	2-bmo-miR-158	bmo-miR-P395-5p	bmo-miR-P589-5p	bmo-miR-2808d	bmo-miR-P505-5p	bmo-miR-P417-5p
BGIBMGA000103-TA	ref|NP_611354.2| CG30122-PB [Drosophila melanogaster] gb|AAF57660.2| CG30122-PB [Drosophila melanogaster]	bmo-miR-P633-5p	2-bmo-miR-289	bmo-miR-2775a	bmo-miR-P502-5p	2-bmo-miR-65	bmo-miR-P519-5p	bmo-miR-P366-5p	bmo-miR-P658	bmo-miR-P417-5p	2-bmo-miR-71a
BGIBMGA000104-TA	ref|XP_311433.3| ENSANGP00000018445 [Anopheles gambiae str. PEST] gb|EAA07068.3| ENSANGP00000018445 [Anopheles gambiae str. PEST]	bmo-miR-P416-5p	bmo-miR-3351	2-bmo-miR-246
BGIBMGA000105-TA	unknown	bmo-miR-P613-5p	bmo-miR-3213	bmo-miR-2825	bmo-miR-P246-3p
BGIBMGA000106-TA	gb|ABD36364.1| mitochondrial intermembrane space translocase subunit Tim10 [Bombyx mori]	bmo-miR-P526-5p	bmo-miR-P501-5p	2-bmo-miR-365
BGIBMGA000107-TA	ref|XP_782504.1| PREDICTED: hypothetical protein [Strongylocentrotus purpuratus] ref|XP_001179067.1| PREDICTED: hypothetical protein [Strongylocentrotus purpuratus]	bmo-miR-P135-3p	bmo-miR-3351
BGIBMGA000108-TA	ref|XP_001121015.1| PREDICTED: similar to futsch CG3064-PB [Apis mellifera]	bmo-miR-P027-5p	bmo-miR-2847	bmo-miR-P262-3p	bmo-miR-2781	2-bmo-miR-127	bmo-miR-P106-3p	bmo-miR-P669	bmo-miR-P030-3p	bmo-miR-3316
BGIBMGA000109-TA	ref|XP_396694.2| PREDICTED: similar to Pleckstrin homology domain-containing family G member 1 [Apis mellifera]	bmo-miR-P037-3p	bmo-miR-3351
BGIBMGA000110-TA	ref|XP_971571.1| PREDICTED: similar to CG31291-PB, isoform B [Tribolium castaneum]	2-bmo-miR-237	bmo-miR-993b*
BGIBMGA000111-TA	ref|XP_729910.1| hypothetical protein PY02057 [Plasmodium yoelii yoelii str. 17XNL] gb|EAA21475.1| hypothetical protein [Plasmodium yoelii yoelii]	bmo-miR-2832	2-bmo-miR-6	2-bmo-miR-1	bmo-miR-P261-3p	bmo-miR-2756	bmo-miR-2856*	bmo-miR-2790
BGIBMGA000112-TA	ref|XP_968315.1| PREDICTED: similar to postsynaptic protein CRIPT [Tribolium castaneum]	bmo-miR-P152-3p	bmo-miR-P191-3p	bmo-miR-P052-5p	bmo-miR-993b*	bmo-miR-2756	bmo-miR-P066-3p
BGIBMGA000113-TA	unknown	2-bmo-miR-49	2-bmo-miR-347	bmo-miR-3345	bmo-miR-P614-5p	bmo-miR-3281	2-bmo-miR-127	bmo-miR-P279-3p	bmo-miR-P072-3p	2-bmo-miR-19	2-bmo-miR-329	bmo-miR-306-as
BGIBMGA000114-TA	ref|XP_971123.1| PREDICTED: similar to CG5913-PA [Tribolium castaneum]	bmo-miR-3373	bmo-miR-P170-3p	bmo-miR-P395-5p	2-bmo-miR-189	bmo-miR-P349-5p	2-bmo-miR-161	bmo-miR-3244
BGIBMGA000115-TA	ref|XP_309395.3| ENSANGP00000014975 [Anopheles gambiae str. PEST] gb|EAA05162.3| ENSANGP00000014975 [Anopheles gambiae str. PEST]	2-bmo-miR-19	bmo-miR-2775b	bmo-miR-3351	2-bmo-miR-355	2-bmo-miR-330
BGIBMGA000116-TA	unknown	bmo-miR-P411-5p	bmo-miR-31*	2-bmo-miR-127	bmo-miR-13a*	2-bmo-miR-19	bmo-miR-P495-5p	bmo-miR-2755	2-bmo-miR-345	2-bmo-miR-209	bmo-miR-2819
BGIBMGA000117-TA	gb|EAT34541.1| conserved hypothetical protein [Aedes aegypti]	bmo-miR-2757	2-bmo-miR-300	bmo-miR-P073-3p	bmo-miR-P349-5p	bmo-miR-P552-5p	bmo-miR-P111-3p
BGIBMGA000118-TA	gb|EAT48619.1| serine/threonine-protein kinase vrk [Aedes aegypti]	bmo-miR-2808d	bmo-miR-2842	2-bmo-miR-127	bmo-miR-252*	bmo-miR-P549-5p	2-bmo-miR-353	bmo-miR-3271
BGIBMGA000119-TA	ref|XP_967479.1| PREDICTED: similar to CG9165-PA [Tribolium castaneum]	bmo-miR-P038-3p	2-bmo-miR-173	bmo-miR-3384	bmo-miR-2766	bmo-miR-P320-3p	2-bmo-miR-346	2-bmo-miR-136	2-bmo-miR-19	bmo-miR-2808d	bmo-miR-306**
BGIBMGA000121-TA	ref|XP_311512.3| ENSANGP00000025366 [Anopheles gambiae str. PEST] gb|EAA07170.3| ENSANGP00000025366 [Anopheles gambiae str. PEST]	2-bmo-miR-77	2-bmo-miR-173	2-bmo-miR-1	bmo-miR-2791
BGIBMGA000122-TA	ref|XP_307208.3| ENSANGP00000014567 [Anopheles gambiae str. PEST] gb|EAA03226.3| ENSANGP00000014567 [Anopheles gambiae str. PEST]	bmo-miR-P504-5p	bmo-miR-2842	2-bmo-miR-216	bmo-miR-P508-5p	2-bmo-miR-147	2-bmo-miR-14	2-bmo-miR-237	bmo-miR-2808d	bmo-miR-P302-3p	bmo-miR-14	2-bmo-miR-48
BGIBMGA000123-TA	gb|EAT44690.1| conserved hypothetical protein [Aedes aegypti]	2-bmo-miR-134	bmo-miR-2a-2*	bmo-miR-P063-3p
BGIBMGA000124-TA	ref|XP_968123.1| PREDICTED: similar to CG11041-PA [Tribolium castaneum]	bmo-miR-P081-3p	bmo-miR-2808d	bmo-miR-P167-3p	bmo-miR-3244	bmo-miR-1-as
BGIBMGA000125-TA	ref|XP_969470.1| PREDICTED: similar to CG3165-PA [Tribolium castaneum]	bmo-miR-P089-3p	bmo-miR-3302	2-bmo-miR-259	bmo-miR-P256-3p	bmo-miR-P550-5p	bmo-miR-P016-5p
BGIBMGA000126-TA	unknown	bmo-miR-31*	bmo-miR-2842	bmo-miR-P107-3p	bmo-miR-P167-3p	bmo-miR-3229	bmo-miR-2808d	2-bmo-miR-247	bmo-miR-P192-3p	bmo-miR-2b*	2-bmo-miR-233
BGIBMGA000127-TA	ref|XP_971558.1| PREDICTED: similar to CG7006-PA [Tribolium castaneum]	bmo-miR-P020-3p
BGIBMGA000128-TA	ref|NP_326144.1| hypothetical protein MYPU_3130 [Mycoplasma pulmonis UAB CTIP] emb|CAC13486.1| conserved hypothetical protein [Mycoplasma pulmonis]	bmo-miR-P305-3p	bmo-miR-P128-3p	2-bmo-miR-189	bmo-miR-P030-3p	bmo-miR-2999	2-bmo-miR-158	2-bmo-miR-329	bmo-miR-P247-3p	bmo-miR-P029-5p	bmo-miR-2843-1*	bmo-miR-3257
BGIBMGA000129-TA	gb|ABF51212.1| actin-depolymerizing factor 4 [Bombyx mori] gb|ABF51446.1| actin-depolymerizing factor 1 [Bombyx mori]	3-bmo-miR-11-3p	bmo-miR-P288-3p	bmo-miR-P015-5p	bmo-miR-P016-5p	2-bmo-miR-342	bmo-miR-P319-3p	bmo-miR-11	2-bmo-miR-19	bmo-miR-P012-5p	2-bmo-miR-259	bmo-miR-3351	bmo-miR-308
BGIBMGA000130-TA	ref|XP_968562.1| PREDICTED: similar to CG10307-PA [Tribolium castaneum]	bmo-miR-P228-3p	bmo-miR-P128-3p	2-bmo-miR-366	2-bmo-let-7h	4-5P-bmo-let-7a	bmo-let-7	2-bmo-let-7e	bmo-miR-P357-5p	bmo-miR-P530-5p	2-bmo-let-7d	bmo-miR-P280-3p	2-bmo-miR-134	3-bmo-let-7a﹟	2-bmo-let-7b	2-bmo-miR-317	2-bmo-let-7	bmo-miR-P674	2-bmo-miR-338	bmo-miR-2a-2*	bmo-miR-3307
BGIBMGA000131-TA	E-value:0.0 gb|EAT33621.1| valyl-tRNA synthetase [Aedes aegypti]	bmo-miR-P038-3p	bmo-miR-P459-5p	bmo-miR-P633-5p	bmo-miR-P417-5p	2-bmo-miR-209	bmo-miR-2848	bmo-miR-P209-3p
BGIBMGA000132-TA	E-value:0.0 ref|XP_623603.1| PREDICTED: similar to CG14476-PB, isoform B isoform 2 [Apis mellifera]	2-bmo-miR-230	2-bmo-miR-127	bmo-miR-P113-3p	bmo-miR-P386-5p	bmo-miR-3271	bmo-miR-P003-3p
BGIBMGA000133-TA	ref|XP_795283.1| PREDICTED: hypothetical protein [Strongylocentrotus purpuratus] ref|XP_001184500.1| PREDICTED: hypothetical protein [Strongylocentrotus purpuratus]	2-bmo-miR-155	bmo-miR-P371-5p	bmo-miR-P405-5p	bmo-miR-P628-5p	2-bmo-miR-279	bmo-miR-P042-3p
BGIBMGA000134-TA	unknown	2-bmo-miR-122	bmo-miR-P658	bmo-miR-2822	2-bmo-miR-129	bmo-miR-P029-5p	bmo-miR-P249-3p
BGIBMGA000135-TA	unknown	bmo-miR-2842	bmo-miR-3337	bmo-miR-306	bmo-miR-1-as	2-bmo-miR-241	2-bmo-miR-151	bmo-miR-2808d	bmo-miR-P192-3p	2-bmo-miR-894a
BGIBMGA000136-TA	E-value:0.0 ref|NP_995890.1| par-1 CG8201-PO, isoform O [Drosophila melanogaster] ref|NP_995891.1| par-1 CG8201-PJ, isoform J [Drosophila melanogaster] ref|NP_995892.1| par-1 CG8201-PI, isoform I [Drosophila melanogaster] ref|NP_995893.1| par-1 CG8201-PH, isoform H [Drosophila melanogaster] gb|AAS64800.1| CG8201-PH, isoform H [Drosophila melanogaster] gb|AAS64801.1| CG8201-PI, isoform I [Drosophi…	bmo-miR-P085-3p	2-bmo-miR-36	bmo-miR-P349-5p	bmo-miR-P527-5p	bmo-miR-P153-3p	bmo-miR-P632-5p
BGIBMGA000137-TA	ref|XP_968516.1| PREDICTED: similar to CG8201-PA, isoform A [Tribolium castaneum]	2-bmo-miR-130	bmo-miR-P038-3p	2-bmo-miR-230	bmo-miR-P113-3p	bmo-miR-279c*	2-bmo-miR-317	bmo-miR-2777*	bmo-miR-P674	bmo-miR-P068-3p	bmo-miR-P526-5p	1-bmo-miR-34
BGIBMGA000138-TA	ref|XP_316567.3| ENSANGP00000010024 [Anopheles gambiae str. PEST] gb|EAA11387.3| ENSANGP00000010024 [Anopheles gambiae str. PEST]	bmo-miR-13b	bmo-miR-13a	bmo-miR-2729	bmo-miR-P673	2-bmo-miR-19	bmo-miR-2a	bmo-miR-2775b	bmo-miR-P055-5p	bmo-miR-2b	bmo-miR-3351	bmo-miR-2835
BGIBMGA000139-TA	ref|XP_972111.1| PREDICTED: similar to CG8967-PA [Tribolium castaneum]	bmo-miR-P360-5p	bmo-miR-P038-3p	bmo-miR-P362-5p
BGIBMGA000140-TA	E-value:0.0 ref|XP_968241.1| PREDICTED: similar to CCAAT/enhancer binding protein zeta [Tribolium castaneum]	bmo-miR-P628-5p	bmo-miR-283*	2-bmo-miR-894a	2-bmo-miR-310	bmo-miR-P029-5p	bmo-miR-281	2-bmo-miR-281
BGIBMGA000141-TA	unknown	bmo-miR-2a-2*	bmo-miR-3384
BGIBMGA000142-TA	ref|XP_395099.3| PREDICTED: similar to ribosomal protein S6 kinase, 90kDa, polypeptide 5 isoform a [Apis mellifera]	bmo-miR-3316	bmo-miR-P368-5p	2-bmo-miR-127	bmo-miR-P355-5p
BGIBMGA000143-TA	ref|XP_395099.3| PREDICTED: similar to ribosomal protein S6 kinase, 90kDa, polypeptide 5 isoform a [Apis mellifera]	2-bmo-miR-158	bmo-miR-2807c*	2-bmo-miR-66	bmo-miR-P256-3p	bmo-miR-P015-3p	2-bmo-miR-362	bmo-miR-P029-5p	bmo-miR-P640-5p
BGIBMGA000144-TA	ref|XP_396779.2| PREDICTED: similar to mitogen-activated protein kinase kinase kinase kinase 3 [Apis mellifera]	2-bmo-miR-216	bmo-miR-P643-5p	bmo-miR-P585-5p	2-bmo-miR-162	2-bmo-miR-214	4-5P-bmo-miR-2829	bmo-miR-2827	bmo-miR-P588-5p
BGIBMGA000145-TA	ref|XP_970174.1| PREDICTED: similar to CG10737-PB, isoform B [Tribolium castaneum]	2-bmo-miR-136	bmo-miR-P487-5p	2-bmo-miR-170	bmo-miR-P018-5p	bmo-miR-P058-3p	bmo-miR-P039-3p	2-bmo-miR-317
BGIBMGA000146-TA	ref|XP_970174.1| PREDICTED: similar to CG10737-PB, isoform B [Tribolium castaneum]	bmo-miR-P167-3p	bmo-miR-2999	2-bmo-miR-136	bmo-miR-2772b	bmo-miR-P388-5p	bmo-miR-2808d	bmo-miR-P068-3p	bmo-miR-P432-5p	bmo-miR-2843-1*	bmo-miR-P487-5p	bmo-miR-P314-3p	bmo-miR-2842	bmo-miR-P070-3p	bmo-miR-2772a	bmo-miR-P003-3p	2-bmo-miR-158	bmo-miR-P192-3p	2-bmo-miR-362	bmo-miR-P029-5p	bmo-miR-306-as
BGIBMGA000147-TA	gb|EAT38942.1| lola [Aedes aegypti]	2-bmo-miR-130	bmo-miR-2762	bmo-miR-P368-5p	bmo-miR-P481-5p	bmo-miR-P016-5p	bmo-miR-12	2-bmo-miR-259	bmo-miR-P521-5p	bmo-miR-3328	bmo-miR-P059-3p	bmo-miR-P039-5p	bmo-miR-P039-3p	bmo-miR-P104-3p	bmo-miR-P466-5p	bmo-miR-P649-5p	bmo-miR-P259-3p	bmo-miR-P032-5p
BGIBMGA000148-TA	ref|XP_314150.3| ENSANGP00000015781 [Anopheles gambiae str. PEST] gb|EAA09485.3| ENSANGP00000015781 [Anopheles gambiae str. PEST]	bmo-miR-P230-3p
BGIBMGA000149-TA	ref|XP_970901.1| PREDICTED: similar to tubulin-specific chaperone e [Tribolium castaneum]	2-bmo-miR-144	bmo-miR-P077-3p	bmo-miR-P623-5p	bmo-miR-P003-5p
BGIBMGA000150-TA	ref|XP_966632.1| PREDICTED: similar to ADP-ribosylation factor-like 2-like 1 isoform 1 [Tribolium castaneum]	2-bmo-miR-158	bmo-miR-P590-5p	bmo-miR-3308	2-bmo-miR-122	bmo-miR-P389-5p
BGIBMGA000151-TA	unknown	bmo-miR-P293-3p	bmo-miR-P059-3p	bmo-miR-P481-5p	bmo-miR-P629-5p	bmo-miR-P104-3p	bmo-miR-P649-5p	bmo-miR-P521-5p	bmo-miR-P126-3p
BGIBMGA000152-TA	E-value:0.0 ref|XP_320455.3| ENSANGP00000009228 [Anopheles gambiae str. PEST] gb|EAA00311.4| ENSANGP00000009228 [Anopheles gambiae str. PEST]	bmo-miR-P225-3p	bmo-miR-P188-3p	bmo-miR-P630-5p	2-bmo-miR-19	bmo-miR-P395-5p	bmo-miR-P170-3p	bmo-miR-2b*	bmo-miR-P540-5p
BGIBMGA000153-TA	unknown	bmo-miR-P360-5p	bmo-miR-P081-3p	bmo-miR-P091-3p	bmo-miR-2856*	bmo-miR-P265-3p	bmo-miR-P098-3p	2-bmo-miR-155	bmo-miR-P170-3p	bmo-miR-P505-5p	bmo-miR-P417-5p	2-bmo-miR-329	bmo-miR-P490-5p	2-bmo-miR-348	bmo-miR-P310-3p	bmo-miR-P276-3p
BGIBMGA000154-TA	gb|EAT44712.1| conserved hypothetical protein [Aedes aegypti]	2-bmo-miR-358	2-bmo-miR-127	bmo-miR-P271-3p	2-bmo-miR-241	bmo-miR-P098-3p	bmo-miR-P085-3p	bmo-miR-3316	bmo-miR-3324	bmo-miR-375
BGIBMGA000155-TA	ref|XP_624081.1| PREDICTED: similar to Methylosome subunit pICln (Chloride conductance regulatory protein ICln) (I(Cln)) (Chloride channel, nucleotide sensitive 1A) (Chloride ion current inducer protein) (ClCI) [Apis mellifera]	bmo-miR-P371-5p	bmo-miR-P010-3p	bmo-miR-P389-5p	bmo-miR-P153-3p	2-bmo-miR-290
BGIBMGA000156-TA	gb|AAT90323.1| sine oculis-like protein [Schistocerca americana]	bmo-miR-3388	bmo-miR-P027-5p	2-bmo-miR-86	2-bmo-miR-51	bmo-miR-3245	bmo-miR-P030-3p	bmo-miR-P042-5p	2-bmo-miR-233	2-bmo-miR-160	bmo-miR-2842	bmo-miR-P659	3-bmo-miR-281-5#	bmo-miR-3336	bmo-miR-P065-3p	bmo-miR-2836	bmo-miR-P386-5p
BGIBMGA000157-TA	gb|EAT36158.1| MAFF protein, putative [Aedes aegypti]	bmo-miR-P024-3p	2-bmo-miR-245	bmo-miR-P547-5p	bmo-miR-P593-5p	bmo-miR-P576-5p	2-bmo-miR-19	bmo-miR-2755*	bmo-miR-3336	bmo-miR-P488-5p	bmo-miR-3324	bmo-miR-3351	2-bmo-miR-35	2-bmo-miR-117
BGIBMGA000158-TA	gb|AAK56551.1| ecdysone oxidase [Spodoptera littoralis] gb|AAK56552.1| ecdysone oxidase [Spodoptera littoralis]	bmo-miR-34	2-bmo-miR-292	bmo-miR-P422-5p	2-bmo-miR-34	2-bmo-miR-77	1-bmo-miR-34	bmo-miR-P102-3p	bmo-miR-P524-5p
BGIBMGA000159-TA	unknown	2-bmo-miR-160	2-bmo-miR-110	bmo-miR-P135-3p	1-bmo-miR-7	bmo-miR-14	2-bmo-miR-14
BGIBMGA000160-TA	ref|XP_972469.1| PREDICTED: similar to CG33141-PA [Tribolium castaneum]	2-bmo-miR-298	2-bmo-miR-214	bmo-miR-P275-3p	bmo-miR-P550-5p	bmo-miR-210	bmo-miR-P034-3p
BGIBMGA000161-TA	unknown	bmo-miR-P531-5p	bmo-miR-P469-5p	bmo-miR-P524-5p	bmo-miR-P029-5p	2-bmo-miR-343
BGIBMGA000162-TA	ref|XP_972469.1| PREDICTED: similar to CG33141-PA [Tribolium castaneum]	bmo-miR-P390-5p	bmo-miR-2842	2-bmo-miR-178	2-bmo-miR-194	bmo-miR-3204b	bmo-miR-2808d	bmo-miR-P192-3p	2-bmo-miR-244	bmo-miR-3316	1-bmo-miR-7	bmo-miR-3391*	bmo-miR-3389	2-bmo-miR-233
BGIBMGA000163-TA	ref|XP_972469.1| PREDICTED: similar to CG33141-PA [Tribolium castaneum]	bmo-miR-P038-3p	bmo-miR-P061-3p	bmo-miR-P419-5p	2-bmo-miR-158	bmo-miR-3383	bmo-miR-P607-5p	bmo-miR-2808d	3-bmo-miR-31a	2-bmo-miR-362	bmo-miR-P029-5p	bmo-miR-P071-3p
BGIBMGA000164-TA	E-value:0.0 gb|EAT44865.1| nephrin [Aedes aegypti]	bmo-miR-P172-3p	bmo-miR-P614-5p	bmo-miR-P263-3p	bmo-miR-2772b	bmo-miR-2845	bmo-miR-P042-5p	2-bmo-let-7d	bmo-miR-305*	bmo-miR-P103-3p	bmo-miR-2772a	bmo-miR-P119-3p	bmo-miR-P361-5p	2-bmo-miR-158	bmo-miR-P135-3p	bmo-miR-316*	bmo-miR-P391-5p	bmo-miR-P029-5p
BGIBMGA000165-TA	unknown	2-bmo-miR-298	bmo-miR-P340-3p	bmo-miR-P624-5p	bmo-miR-3296*	bmo-miR-P527-5p	bmo-miR-P274-3p
BGIBMGA000166-TA	gb|EAT39455.1| hypothetical protein AaeL_AAEL008726 [Aedes aegypti]	2-bmo-miR-158	2-bmo-miR-362	bmo-miR-283*	bmo-miR-P246-3p	bmo-miR-P030-3p
BGIBMGA000167-TA	ref|NP_610270.1| CG1707-PA [Drosophila melanogaster] gb|AAF59267.1| CG1707-PA [Drosophila melanogaster]	bmo-miR-P010-5p
BGIBMGA000168-TA	ref|XP_001348042.1| hypothetical protein PF11_0371 [Plasmodium falciparum 3D7] gb|AAN35955.1|AE014841_38 hypothetical protein PF11_0371 [Plasmodium falciparum 3D7]	2-bmo-miR-321	bmo-miR-P047-5p	bmo-miR-10	1-bmo-miR-46	2-bmo-miR-230	2-bmo-miR-216	bmo-miR-P039-5p	bmo-miR-P023-5p	bmo-miR-2999	3-bmo-miR-281-3p	bmo-miR-P001-3p	bmo-miR-P340-3p	2-bmo-miR-272	bmo-miR-P049-5p	bmo-miR-P588-5p	bmo-miR-2756
BGIBMGA000169-TA	ref|NP_477376.1| CG4585-PA [Drosophila melanogaster] dbj|BAA32689.1| unnamed protein product [Drosophila melanogaster] dbj|BAA32692.1| unnamed protein product [Drosophila melanogaster] gb|AAF47081.1| CG4585-PA [Drosophila melanogaster] gb|AAL28300.1| GH20310p [Drosophila melanogaster]	2-bmo-miR-19	bmo-miR-2a-1*	2-bmo-miR-173	bmo-miR-3351	bmo-miR-P304-3p	bmo-miR-P659	bmo-miR-P516-5p
BGIBMGA000170-TA	dbj|BAB15166.1| unnamed protein product [Homo sapiens]	2-bmo-miR-19	bmo-miR-P197-3p	2-bmo-miR-51	bmo-miR-P385-5p
BGIBMGA000171-TA	ref|XP_001360807.1| GA18071-PA [Drosophila pseudoobscura] gb|EAL25382.1| GA18071-PA [Drosophila pseudoobscura]	bmo-miR-P674	2-bmo-miR-158	bmo-miR-P052-5p	bmo-miR-P042-5p	bmo-miR-P391-5p	2-bmo-miR-317
BGIBMGA000172-TA	gb|AAL35360.1|AF442732_3 reverse transcriptase/ribonuclease H/putative methyltransferase [Tetraodon nigroviridis]	bmo-miR-P085-3p	bmo-miR-3316	2-bmo-miR-264	2-bmo-miR-127	bmo-miR-P426-5p	2-bmo-miR-346
BGIBMGA000174-TA	ref|XP_966658.1| PREDICTED: similar to testis expressed gene 2 [Tribolium castaneum]	2-bmo-miR-127	2-bmo-miR-52	bmo-miR-P422-5p	bmo-miR-P030-3p	bmo-miR-P066-3p	bmo-miR-P395-5p	bmo-miR-2775b	bmo-miR-3316	bmo-miR-P490-5p	bmo-miR-2786	bmo-miR-P431-5p
BGIBMGA000175-TA	ref|XP_966658.1| PREDICTED: similar to testis expressed gene 2 [Tribolium castaneum]	bmo-miR-P498-5p	2-bmo-miR-289	bmo-miR-307*
BGIBMGA000176-TA	ref|XP_966658.1| PREDICTED: similar to testis expressed gene 2 [Tribolium castaneum]	bmo-miR-P018-5p	bmo-miR-P314-3p	bmo-miR-P469-5p
BGIBMGA000177-TA	ref|XP_966836.1| PREDICTED: similar to CG7506-PA [Tribolium castaneum]	bmo-miR-P048-5p
BGIBMGA000178-TA	ref|XP_969831.1| PREDICTED: similar to CG18549-PA [Tribolium castaneum]	bmo-miR-2755*
BGIBMGA000179-TA	ref|XP_969763.1| PREDICTED: similar to meteorin, glial cell differentiation regulator-like [Tribolium castaneum]	bmo-miR-P517-5p	1-bmo-miR-263b	bmo-miR-2824
BGIBMGA000181-TA	ref|XP_396307.3| PREDICTED: similar to CG31190-PB, isoform B, partial [Apis mellifera]	2-bmo-miR-224	bmo-miR-P590-5p	4-5P-bmo-miR-2829	bmo-miR-P501-5p	bmo-miR-274*
BGIBMGA000182-TA	ref|XP_973694.1| PREDICTED: similar to CG8654-PA [Tribolium castaneum]	bmo-miR-3384*
BGIBMGA000183-TA	ref|NP_611348.1| CG5493-PA [Drosophila melanogaster] gb|AAF57668.1| CG5493-PA [Drosophila melanogaster]	bmo-miR-P601-5p	2-bmo-miR-160	bmo-miR-2772a	bmo-miR-3244	bmo-miR-P011-5p	bmo-miR-P413-5p	bmo-miR-P085-3p	bmo-miR-2772b	bmo-miR-P666	2-bmo-miR-205	bmo-miR-P042-5p	bmo-miR-P102-3p	bmo-miR-P183-3p
BGIBMGA000184-TA	gb|EAT40877.1| cysteine dioxygenase [Aedes aegypti]	2-bmo-miR-205	bmo-miR-3364	2-bmo-miR-241
BGIBMGA000185-TA	gb|AAL17912.1| intestinal mucin [Mamestra configurata]	bmo-miR-P107-3p	bmo-miR-P349-5p	2-bmo-miR-125
BGIBMGA000186-TA	ref|XP_970132.1| PREDICTED: similar to ring finger protein 113A [Tribolium castaneum]	1-bmo-miR-263b	2-bmo-miR-36	bmo-miR-3379*	2-bmo-miR-351	2-bmo-miR-246	bmo-miR-263b	bmo-miR-P387-5p	bmo-miR-P526-5p	2-bmo-miR-362	bmo-miR-3263	bmo-miR-P611-5p
BGIBMGA000187-TA	E-value:0.0 ref|XP_971240.1| PREDICTED: similar to CG17569-PB, isoform B [Tribolium castaneum]	bmo-miR-P487-5p	bmo-miR-3235	bmo-miR-P419-5p	bmo-miR-P302-3p	bmo-miR-P655-5p	bmo-miR-P102-3p	bmo-miR-P415-5p	bmo-miR-P410-5p
BGIBMGA000188-TA	ref|XP_001123277.1| PREDICTED: similar to CG13393-PA [Apis mellifera]	bmo-miR-P070-3p	bmo-miR-P193-3p	2-bmo-miR-19	2-bmo-miR-77	bmo-miR-P425-5p	bmo-miR-2775b	bmo-miR-P234-3p	bmo-miR-2830
BGIBMGA000189-TA	E-value:0.0 ref|XP_968541.1| PREDICTED: similar to Vac14 homolog [Tribolium castaneum]	bmo-miR-2785	bmo-miR-31*	bmo-miR-34	bmo-miR-2809	4-5P-bmo-miR-34	bmo-miR-P396-5p	2-bmo-miR-34	bmo-miR-3304a	bmo-miR-P505-5p	bmo-miR-P415-5p	bmo-miR-P410-5p	bmo-miR-P637-5p
BGIBMGA000190-TA	unknown	bmo-miR-P305-3p	bmo-miR-P042-5p	bmo-miR-P247-3p	bmo-miR-P623-5p
BGIBMGA000191-TA	unknown	bmo-miR-P233-3p	2-bmo-miR-247	bmo-miR-3316	bmo-miR-P007-5p	bmo-miR-P197-3p	bmo-miR-P370-5p	2-bmo-miR-127
BGIBMGA000192-TA	unknown	bmo-miR-P305-3p	bmo-miR-P118-3p	2-bmo-miR-300	bmo-miR-P184-3p	bmo-miR-P188-3p	bmo-miR-P334-3p	bmo-miR-P607-5p	bmo-miR-P316-3p	bmo-miR-210	bmo-miR-P415-5p	bmo-miR-375	bmo-miR-P247-3p	bmo-miR-P462-5p
BGIBMGA000193-TA	ref|XP_001121303.1| PREDICTED: similar to dpr6 CG14162-PA, partial [Apis mellifera]	bmo-miR-P591-5p	bmo-miR-P001-3p	bmo-miR-P675	bmo-miR-P508-5p	bmo-miR-92a
BGIBMGA000194-TA	unknown	2-bmo-miR-134	bmo-miR-P662	bmo-miR-P315-3p	bmo-miR-P042-5p	2-bmo-miR-251
BGIBMGA000195-TA	emb|CAA82359.1| transposase (putative) [Drosophila hydei]	bmo-miR-P625-5p	2-bmo-miR-365	bmo-miR-P448-5p	bmo-miR-2794	bmo-miR-P238-3p	bmo-miR-P027-3p
BGIBMGA000196-TA	ref|XP_789861.2| PREDICTED: similar to UDP-glucuronosyltransferase 2B22 [Strongylocentrotus purpuratus] ref|XP_001186997.1| PREDICTED: similar to UDP-glucuronosyltransferase 2B22 [Strongylocentrotus purpuratus]	bmo-miR-P118-3p	2-bmo-miR-110
BGIBMGA000197-TA	pdb|1JR2|A Chain A, Structure Of Uroporphyrinogen Iii Synthase pdb|1JR2|B Chain B, Structure Of Uroporphyrinogen Iii Synthase	bmo-miR-2754	2-bmo-miR-315
BGIBMGA000198-TA	E-value:0.0 ref|XP_396937.3| PREDICTED: similar to ik2 CG2615-PB, isoform B [Apis mellifera]	bmo-miR-2785	2-bmo-miR-358	bmo-miR-P561-5p	bmo-miR-P493-5p	bmo-miR-P099-3p	bmo-miR-P178-3p	bmo-miR-2843-1*
BGIBMGA000199-TA	ref|XP_973078.1| PREDICTED: similar to Autocrine motility factor receptor (AMF receptor) [Tribolium castaneum]	bmo-miR-3354	bmo-miR-31	bmo-miR-989	bmo-miR-P366-5p	bmo-miR-2a-2*	3-bmo-miR-31a	3-bmo-miR-1497	bmo-miR-3271	bmo-miR-P143-3p
BGIBMGA000200-TA	ref|XP_973078.1| PREDICTED: similar to Autocrine motility factor receptor (AMF receptor) [Tribolium castaneum]	bmo-miR-P405-5p	bmo-miR-P596-5p	2-bmo-miR-51	bmo-miR-P028-5p	bmo-miR-P063-3p	bmo-miR-2809	bmo-miR-P039-3p	bmo-miR-2a-2*	bmo-miR-P135-3p	bmo-miR-11*	bmo-miR-750*	bmo-miR-3351	bmo-miR-P286-3p	bmo-miR-P415-5p	bmo-miR-P080-3p	bmo-miR-3317
BGIBMGA000201-TA	gb|ABF51323.1| proteasome beta subunit [Bombyx mori]	2-bmo-miR-157	bmo-miR-3228	bmo-miR-3347a	bmo-miR-P271-3p	bmo-miR-2766	bmo-miR-P320-3p	2-bmo-miR-346
BGIBMGA000202-TA	unknown	bmo-miR-P095-3p	bmo-miR-P607-5p	bmo-miR-P231-3p	bmo-miR-P462-5p
BGIBMGA000203-TA	gb|EAT45488.1| hypothetical protein AaeL_AAEL003252 [Aedes aegypti]	bmo-miR-P519-5p	2-bmo-miR-183	bmo-miR-2739	bmo-miR-P167-3p	bmo-miR-P030-3p
BGIBMGA000204-TA	E-value:0.0 ref|XP_974873.1| PREDICTED: similar to transcriptional co-repressor Sin3A [Tribolium castaneum]	bmo-miR-P089-3p	2-bmo-miR-118	bmo-miR-3345	bmo-miR-P016-5p	bmo-miR-P563-5p	bmo-miR-P329-3p	bmo-miR-P669	bmo-miR-P265-3p	bmo-miR-P533-5p	2-bmo-miR-259	bmo-miR-P338-3p	bmo-miR-P280-3p
BGIBMGA000205-TA	ref|XP_453995.1| unnamed protein product [Kluyveromyces lactis] emb|CAG99082.1| unnamed protein product [Kluyveromyces lactis NRRL Y-1140]	bmo-miR-3384	bmo-miR-278*	2-bmo-miR-127	bmo-miR-P279-3p	bmo-miR-P030-3p	2-bmo-miR-297	bmo-miR-P395-5p	bmo-miR-P560-5p	bmo-miR-P055-5p	2-bmo-miR-129	bmo-miR-3391*
BGIBMGA000206-TA	ref|XP_974344.1| PREDICTED: similar to fibrillin 2 precursor [Tribolium castaneum]	bmo-miR-3379*	bmo-miR-3351	bmo-miR-P420-5p	bmo-miR-2766*
BGIBMGA000207-TA	ref|XP_974344.1| PREDICTED: similar to fibrillin 2 precursor [Tribolium castaneum]	2-bmo-miR-351	bmo-miR-2775a	bmo-miR-P666	bmo-miR-P013-3p	bmo-miR-P024-5p	bmo-miR-P367-5p	bmo-miR-P048-5p	bmo-miR-306-as
BGIBMGA000208-TA	ref|XP_974344.1| PREDICTED: similar to fibrillin 2 precursor [Tribolium castaneum]	bmo-miR-P369-5p	bmo-miR-P296-3p	bmo-miR-P288-3p	2-bmo-miR-51	bmo-miR-P600-5p	bmo-miR-306	bmo-miR-P539-5p	bmo-miR-P083-3p	bmo-miR-275	bmo-miR-11*	bmo-miR-P028-5p	bmo-miR-P493-5p	bmo-miR-3324	2-bmo-miR-296	bmo-miR-P490-5p
BGIBMGA000209-TA	E-value:0.0 ref|XP_974344.1| PREDICTED: similar to fibrillin 2 precursor [Tribolium castaneum]	2-bmo-miR-77	bmo-miR-3334	3-bmo-miR-1﹟	bmo-miR-P038-3p	bmo-miR-P505-5p	bmo-miR-2998	bmo-miR-P417-5p	bmo-miR-P588-5p	bmo-miR-P640-5p
BGIBMGA000210-TA	unknown	bmo-miR-P314-3p	bmo-miR-P633-5p	bmo-miR-2807a	bmo-miR-P349-5p	2-bmo-miR-317	2-bmo-miR-65	bmo-miR-2808d	bmo-miR-P192-3p	bmo-miR-P171-3p	bmo-miR-P459-5p	bmo-miR-P417-5p	2-bmo-miR-345	2-bmo-miR-233
BGIBMGA000211-TA	ref|XP_973503.1| PREDICTED: similar to CG33152-PA [Tribolium castaneum]	2-bmo-miR-351	bmo-miR-P342-3p	2-bmo-miR-127	bmo-miR-P046-3p	bmo-miR-P304-3p	2-bmo-miR-241	bmo-miR-3316	bmo-miR-P041-3p	bmo-miR-P462-5p	bmo-miR-P343-3p
BGIBMGA000212-TA	unknown	2-bmo-miR-216	bmo-miR-P060-3p	bmo-miR-P153-3p	bmo-miR-2756*	bmo-miR-2772b	bmo-miR-2733a	bmo-miR-278	bmo-miR-2b*	bmo-miR-P055-3p	2-bmo-miR-278	bmo-miR-2772a	bmo-miR-283*	bmo-miR-2733c	2-bmo-miR-158	bmo-miR-P495-5p	bmo-miR-P286-3p	bmo-miR-P259-3p	bmo-miR-P032-5p	bmo-miR-P029-5p	bmo-miR-3420
BGIBMGA000213-TA	ref|NP_001091788.1| candidate olfactory receptor [Bombyx mori] dbj|BAF31192.1| candidate olfactory receptor [Bombyx mori]	bmo-miR-2758	bmo-miR-282*	bmo-miR-P191-3p	bmo-miR-P038-5p	2-bmo-miR-173	2-bmo-miR-127	bmo-miR-2782	bmo-miR-100	2-bmo-miR-346	2-bmo-miR-247	bmo-miR-P102-3p	bmo-miR-305*	bmo-miR-3328
BGIBMGA000214-TA	unknown	2-bmo-miR-21	2-bmo-miR-173	bmo-miR-P177-3p	bmo-miR-P396-5p	2-bmo-miR-241	bmo-miR-P065-3p	2-bmo-miR-15	bmo-miR-745
BGIBMGA000215-TA	E-value:0.0 ref|NP_001037186.1| sensory neuron membrane protein-1 [Bombyx mori] emb|CAB65730.1| sensory neuron membrane protein-1 [Bombyx mori]	2-bmo-miR-185
BGIBMGA000216-TA	unknown	bmo-miR-3362	2-bmo-miR-149	bmo-miR-P504-5p	bmo-miR-275	bmo-miR-2787
BGIBMGA000218-TA	ref|XP_971881.1| PREDICTED: similar to CG11301-PA [Tribolium castaneum]	bmo-miR-2814	bmo-miR-P049-3p	bmo-miR-P318-3p	bmo-miR-P258-3p	bmo-miR-P023-3p	bmo-miR-2774a	bmo-miR-P021-3p	bmo-miR-2774c
BGIBMGA000219-TA	ref|XP_969725.1| PREDICTED: similar to nuclear transcription factor-Y beta [Tribolium castaneum]	bmo-miR-3228	bmo-miR-P068-3p	bmo-miR-P263-3p	bmo-miR-2801
BGIBMGA000220-TA	E-value:0.0 ref|XP_968472.1| PREDICTED: similar to CG31121-PA, isoform A [Tribolium castaneum]	2-bmo-miR-77	2-bmo-miR-36	bmo-miR-2809	bmo-miR-P180-3p	bmo-miR-P231-3p
BGIBMGA000221-TA	gb|EAT47743.1| DNA photolyase [Aedes aegypti]	3-bmo-let-7a﹟	2-bmo-let-7f	1-bmo-let-7a	2-bmo-let-7b	2-bmo-let-7h	bmo-miR-3384*	4-5P-bmo-let-7a	2-bmo-let-7	2-bmo-miR-338	bmo-let-7	2-bmo-let-7e	bmo-miR-P315-3p	2-bmo-let-7d	2-bmo-miR-348
BGIBMGA000222-TA	ref|XP_967463.1| PREDICTED: similar to CG17119-PA, isoform A [Tribolium castaneum]	bmo-miR-P191-3p	bmo-miR-2a-2*	bmo-miR-P420-5p
BGIBMGA000223-TA	ref|XP_308203.3| ENSANGP00000020718 [Anopheles gambiae str. PEST] gb|EAA04222.3| ENSANGP00000020718 [Anopheles gambiae str. PEST]	bmo-miR-P506-5p	bmo-miR-34*	bmo-miR-P349-5p
BGIBMGA000224-TA	ref|XP_624970.2| PREDICTED: similar to CG4797-PB, isoform B [Apis mellifera]	bmo-miR-2860	2-bmo-miR-216	bmo-miR-3384*	bmo-miR-P397-5p	bmo-miR-P048-5p
BGIBMGA000225-TA	ref|XP_969947.1| PREDICTED: hypothetical protein [Tribolium castaneum]	bmo-miR-P121-3p	2-bmo-miR-342	bmo-miR-P422-5p	bmo-miR-P066-3p	bmo-miR-11	bmo-miR-279d*	bmo-miR-P395-5p	bmo-miR-3333
BGIBMGA000226-TA	ref|XP_969947.1| PREDICTED: hypothetical protein [Tribolium castaneum]	2-bmo-miR-158	bmo-miR-P186-3p	3-bmo-miR-1﹟	2-bmo-miR-178	bmo-miR-998	bmo-miR-P623-5p	2-bmo-miR-251	bmo-miR-3329	bmo-miR-P385-5p
BGIBMGA000227-TA	unknown	bmo-miR-P222-3p	bmo-miR-P607-5p	bmo-miR-2739	bmo-miR-3384	bmo-miR-277*
BGIBMGA000228-TA	gb|EAT35281.1| hypothetical protein AaeL_AAEL012536 [Aedes aegypti]	2-bmo-miR-297	bmo-miR-P121-3p	bmo-miR-279d*	bmo-miR-3351	bmo-miR-P434-5p
BGIBMGA000229-TA	ref|XP_968238.1| PREDICTED: similar to phospholipase A2, activating protein [Tribolium castaneum]	1-bmo-miR-263b	bmo-miR-P624-5p	bmo-miR-P340-3p	bmo-miR-P260-3p	bmo-miR-263b	bmo-miR-2775b	bmo-miR-P560-5p	bmo-miR-3351	bmo-miR-P270-3p
BGIBMGA000230-TA	gb|AAI24848.1| Unknown (protein for MGC:154260) [Xenopus laevis]	bmo-miR-3347a
BGIBMGA000231-TA	ref|NP_001040169.1| vacuolar ATP synthase 21 kDa proteolipid subunit [Bombyx mori] gb|ABD36187.1| vacuolar ATP synthase 21 kDa proteolipid subunit [Bombyx mori]	bmo-miR-2854
BGIBMGA000232-TA	ref|NP_001040396.1| calcyphosphine isoform 2 [Bombyx mori] gb|ABF51311.1| calcyphosphine isoform 2 [Bombyx mori]	bmo-miR-P167-3p	2-bmo-miR-350	bmo-miR-P593-5p	bmo-miR-P003-3p	bmo-miR-P004-5p	bmo-miR-P488-5p	bmo-miR-P024-5p	bmo-miR-P367-5p	bmo-miR-2848	bmo-miR-2830	bmo-miR-305*	bmo-miR-P243-3p
BGIBMGA000233-TA	ref|NP_001036878.1| p27K [Bombyx mori] sp|Q8T113|P27K_BOMMO 27 kDa glycoprotein precursor (P27K) dbj|BAB87849.1| p27K [Bombyx mori]	bmo-miR-P289-3p	bmo-miR-P191-3p	2-bmo-miR-348	2-bmo-miR-330
BGIBMGA000234-TA	ref|XP_970563.1| PREDICTED: similar to CG8363-PA, isoform A [Tribolium castaneum]	bmo-miR-P395-5p	2-bmo-miR-41	bmo-miR-P550-5p	bmo-miR-P058-3p	2-bmo-miR-296	bmo-miR-P593-5p	bmo-miR-P042-3p	bmo-miR-2766*
BGIBMGA000235-TA	gb|EAT42895.1| adenylsulfate kinase [Aedes aegypti]	bmo-miR-P520-5p
BGIBMGA000236-TA	E-value:0.0 gb|EAT45617.1| acyl-coa dehydrogenase [Aedes aegypti]	bmo-miR-P252-3p	bmo-miR-P557-5p	bmo-miR-P405-5p	bmo-miR-P499-5p
BGIBMGA000237-TA	gb|EAT47503.1| hypothetical protein AaeL_AAEL001387 [Aedes aegypti]	bmo-miR-P262-3p	bmo-miR-989	2-bmo-miR-216	bmo-miR-P333-3p	bmo-miR-3296	bmo-miR-P415-5p	bmo-miR-P080-3p	2-bmo-miR-894a
BGIBMGA000238-TA	ref|XP_967241.1| PREDICTED: similar to Peroxidase precursor (DmPO) [Tribolium castaneum]	bmo-miR-P152-3p	bmo-miR-P592-5p	2-bmo-miR-347	bmo-miR-P635-5p
BGIBMGA000239-TA	gb|EAT42428.1| oxidase/peroxidase [Aedes aegypti]	bmo-miR-2807c	bmo-miR-P593-5p	bmo-miR-279c*	2-bmo-miR-158	bmo-miR-P325-3p	2-bmo-miR-155	bmo-miR-P488-5p	bmo-miR-2843-1*	bmo-miR-3404	bmo-miR-306-as
BGIBMGA000240-TA	ref|XP_001121716.1| PREDICTED: similar to CG31048-PA [Apis mellifera]	bmo-miR-2845	bmo-miR-P018-5p	bmo-miR-P042-5p	bmo-miR-P032-5p
BGIBMGA000241-TA	E-value:0.0 ref|XP_001121716.1| PREDICTED: similar to CG31048-PA [Apis mellifera]	bmo-miR-P233-3p	bmo-miR-2795	bmo-miR-33
BGIBMGA000242-TA	E-value:0.0 ref|XP_001121716.1| PREDICTED: similar to CG31048-PA [Apis mellifera]	bmo-miR-2785	bmo-miR-9a	2-bmo-miR-242	bmo-miR-P676	2-bmo-miR-338	2-bmo-let-7e	bmo-miR-P655-5p	bmo-miR-P509-5p	bmo-miR-P099-3p	2-bmo-miR-9c
BGIBMGA000243-TA	ref|XP_968964.1| PREDICTED: similar to CG15432-PA [Tribolium castaneum]	bmo-miR-P008-5p
BGIBMGA000244-TA	E-value:0.0 ref|XP_393863.2| PREDICTED: similar to scaf6 CG33522-PA, isoform A [Apis mellifera]	2-bmo-miR-245	bmo-miR-P595-5p	bmo-miR-P338-3p	bmo-miR-3296	bmo-miR-276*	2-bmo-miR-276a
BGIBMGA000245-TA	gb|AAV36951.1| LP12967p [Drosophila melanogaster]	bmo-miR-3316	bmo-miR-2814	bmo-miR-P429-5p
BGIBMGA000246-TA	ref|XP_967897.1| PREDICTED: similar to CG1919-PA [Tribolium castaneum]	bmo-miR-P049-3p	bmo-miR-P318-3p	bmo-miR-P258-3p	bmo-miR-2774c	bmo-miR-P023-3p	bmo-miR-2774a	bmo-miR-P021-3p
BGIBMGA000247-TA	ref|XP_001237794.1| ENSANGP00000029837 [Anopheles gambiae str. PEST] gb|EAU76580.1| ENSANGP00000029837 [Anopheles gambiae str. PEST]	2-bmo-miR-297	bmo-miR-P098-3p	bmo-miR-P479-5p	bmo-miR-P198-3p	bmo-miR-P596-5p	bmo-miR-P326-3p
BGIBMGA000249-TA	ref|NP_647667.1| CG13935-PA [Drosophila melanogaster] gb|AAF47579.2| CG13935-PA [Drosophila melanogaster] gb|AAQ23535.1| RH05746p [Drosophila melanogaster]	1-bmo-miR-46*	bmo-miR-P228-3p	bmo-miR-2779	bmo-miR-P527-5p	bmo-miR-P621-5p	bmo-miR-3391	bmo-miR-281*	bmo-miR-P387-5p	bmo-miR-2808d	bmo-miR-2827	2-bmo-miR-281-2*	bmo-miR-P588-5p	bmo-miR-P191-3p	2-bmo-miR-211	2-bmo-miR-281-1*	bmo-miR-P471-5p	bmo-miR-2774a	bmo-miR-P179-3p	bmo-miR-P672	2-bmo-miR-140	2-bmo-miR-244	bmo-miR-P524-5p
BGIBMGA000250-TA	gb|EAT39210.1| adult cuticle protein, putative [Aedes aegypti]	2-bmo-miR-50	2-bmo-miR-36	bmo-miR-P526-5p	bmo-miR-P675	bmo-miR-3263	bmo-miR-3382*
BGIBMGA000251-TA	gb|AAY54652.1| IP11472p [Drosophila melanogaster] gb|AAY54704.1| IP11372p [Drosophila melanogaster] gb|AAY54768.1| IP11272p [Drosophila melanogaster] gb|AAY54828.1| IP11572p [Drosophila melanogaster]	bmo-miR-P324-3p	bmo-miR-2842	2-bmo-miR-173	bmo-miR-P527-5p	2-bmo-miR-328	bmo-miR-P085-3p	bmo-miR-P518-5p	bmo-miR-2808d	bmo-miR-P259-3p	bmo-miR-P231-3p	bmo-miR-P032-5p
BGIBMGA000252-TA	ref|NP_001036867.1| cuticle protein [Bombyx mori] dbj|BAB32482.1| cuticle protein [Bombyx mori] dbj|BAB32483.1| cuticle protein [Bombyx mori]	bmo-miR-2775b	bmo-miR-3281	bmo-miR-3351
BGIBMGA000253-TA	ref|NP_001036867.1| cuticle protein [Bombyx mori] dbj|BAB32482.1| cuticle protein [Bombyx mori] dbj|BAB32483.1| cuticle protein [Bombyx mori]	bmo-miR-P031-5p	2-bmo-miR-160	bmo-miR-P178-3p	bmo-miR-2801	bmo-miR-P320-3p	2-bmo-miR-346
BGIBMGA000254-TA	ref|XP_967897.1| PREDICTED: similar to CG1919-PA [Tribolium castaneum]	2-bmo-miR-19	2-bmo-miR-347	bmo-miR-P495-5p	bmo-miR-3351	bmo-miR-P349-5p	bmo-miR-3399
BGIBMGA000255-TA	ref|NP_001036867.1| cuticle protein [Bombyx mori] dbj|BAB32482.1| cuticle protein [Bombyx mori] dbj|BAB32483.1| cuticle protein [Bombyx mori]	2-bmo-miR-158	2-bmo-miR-144	bmo-miR-3384	2-bmo-miR-362	bmo-miR-P432-5p	bmo-miR-283*	bmo-miR-P029-5p	bmo-miR-P464-5p
BGIBMGA000256-TA	ref|NP_001036867.1| cuticle protein [Bombyx mori] dbj|BAB32482.1| cuticle protein [Bombyx mori] dbj|BAB32483.1| cuticle protein [Bombyx mori]	bmo-miR-P675	2-bmo-miR-172
BGIBMGA000257-TA	ref|NP_001036867.1| cuticle protein [Bombyx mori] dbj|BAB32482.1| cuticle protein [Bombyx mori] dbj|BAB32483.1| cuticle protein [Bombyx mori]	3-bmo-miR-281-5#	bmo-miR-3391	bmo-miR-P038-5p	2-bmo-miR-333	bmo-miR-P432-5p	bmo-miR-3271
BGIBMGA000258-TA	ref|NP_001036867.1| cuticle protein [Bombyx mori] dbj|BAB32482.1| cuticle protein [Bombyx mori] dbj|BAB32483.1| cuticle protein [Bombyx mori]	bmo-miR-3385	bmo-miR-P015-5p	bmo-miR-P016-5p	bmo-miR-P361-5p	bmo-miR-P620-5p	bmo-miR-P012-5p	2-bmo-miR-259	bmo-miR-3363	bmo-miR-P464-5p
BGIBMGA000259-TA	ref|NP_001036867.1| cuticle protein [Bombyx mori] dbj|BAB32482.1| cuticle protein [Bombyx mori] dbj|BAB32483.1| cuticle protein [Bombyx mori]	bmo-miR-P085-3p	bmo-miR-3316	2-bmo-miR-127	bmo-miR-P593-5p	bmo-miR-P267-3p	2-bmo-miR-294
BGIBMGA000260-TA	ref|NP_001036867.1| cuticle protein [Bombyx mori] dbj|BAB32482.1| cuticle protein [Bombyx mori] dbj|BAB32483.1| cuticle protein [Bombyx mori]	bmo-miR-P005-3p	bmo-miR-2784	2-bmo-miR-20	2-bmo-miR-346	2-bmo-miR-294	2-bmo-miR-19	bmo-miR-3324	bmo-miR-P209-3p
BGIBMGA000261-TA	unknown	bmo-miR-P265-3p	2-bmo-miR-110	bmo-miR-3391*	bmo-miR-3213*	bmo-miR-P353-5p
BGIBMGA000262-TA	ref|NP_001036867.1| cuticle protein [Bombyx mori] dbj|BAB32482.1| cuticle protein [Bombyx mori] dbj|BAB32483.1| cuticle protein [Bombyx mori]	2-bmo-miR-19	bmo-miR-2845	bmo-miR-3316	bmo-miR-P042-5p	2-bmo-miR-311	2-bmo-miR-127	bmo-miR-3351
BGIBMGA000263-TA	ref|NP_001036855.1| cuticle protein [Bombyx mori] dbj|BAB32476.1| cuticle protein [Bombyx mori]	bmo-miR-P182-3p	bmo-miR-993b*	bmo-miR-P299-3p	bmo-miR-P061-3p	bmo-miR-P676
BGIBMGA000264-TA	ref|NP_001036862.1| cuticle protein [Bombyx mori] dbj|BAB32477.1| cuticle protein [Bombyx mori]	bmo-miR-2788	2-bmo-miR-289	bmo-miR-P632-5p	2-bmo-miR-158	bmo-miR-P145-3p	2-bmo-miR-247	2-bmo-miR-272	bmo-miR-2b*
BGIBMGA000265-TA	ref|NP_001036862.1| cuticle protein [Bombyx mori] dbj|BAB32477.1| cuticle protein [Bombyx mori]	2-bmo-miR-155	bmo-miR-3316	bmo-miR-P038-5p	bmo-miR-P167-3p	2-bmo-miR-127	bmo-miR-2807c	2-bmo-miR-129	bmo-miR-P030-3p
BGIBMGA000266-TA	ref|NP_001036862.1| cuticle protein [Bombyx mori] dbj|BAB32477.1| cuticle protein [Bombyx mori]	2-bmo-miR-155	bmo-miR-P475-5p	bmo-miR-3316	2-bmo-miR-127	bmo-miR-2807c	bmo-miR-P552-5p	bmo-miR-3399
BGIBMGA000267-TA	ref|NP_001036862.1| cuticle protein [Bombyx mori] dbj|BAB32477.1| cuticle protein [Bombyx mori]	bmo-miR-P081-3p	2-bmo-miR-281-1	bmo-miR-3402
BGIBMGA000268-TA	ref|NP_001036862.1| cuticle protein [Bombyx mori] dbj|BAB32477.1| cuticle protein [Bombyx mori]	bmo-miR-P518-5p	bmo-miR-3219	bmo-miR-P167-3p	bmo-miR-P024-5p	bmo-miR-3351	bmo-miR-P367-5p	bmo-miR-P420-5p
BGIBMGA000269-TA	ref|NP_001036863.1| cuticle protein [Bombyx mori] dbj|BAB32478.1| cuticle protein [Bombyx mori]	3-bmo-miR-281-5#	bmo-miR-P508-5p	bmo-miR-P066-3p	bmo-miR-P126-3p
BGIBMGA000270-TA	ref|XP_967979.1| PREDICTED: similar to CG1919-PA [Tribolium castaneum]	bmo-miR-2832	bmo-miR-P055-5p	bmo-miR-278*
BGIBMGA000271-TA	ref|NP_001036864.1| cuticle protein [Bombyx mori] dbj|BAB32479.1| cuticle protein [Bombyx mori]	2-bmo-miR-244	bmo-miR-275	2-bmo-miR-366	bmo-miR-2789	bmo-miR-2b*	bmo-miR-283*	bmo-miR-P457-5p
BGIBMGA000272-TA	ref|NP_001036865.1| cuticle protein [Bombyx mori] dbj|BAB32480.1| cuticle protein [Bombyx mori]	2-bmo-miR-338	bmo-miR-P024-3p	2-bmo-let-7e	bmo-miR-P010-3p	bmo-miR-P411-5p	bmo-miR-P063-3p
BGIBMGA000273-TA	ref|NP_001036864.1| cuticle protein [Bombyx mori] dbj|BAB32479.1| cuticle protein [Bombyx mori]	2-bmo-miR-237	2-bmo-miR-144	bmo-miR-P530-5p	bmo-miR-989
BGIBMGA000274-TA	ref|XP_001076490.1| PREDICTED: hypothetical protein [Rattus norvegicus]	bmo-miR-P549-5p
BGIBMGA000275-TA	ref|NP_001036838.1| cuticle protein [Bombyx mori] dbj|BAA33195.1| cuticle protein [Bombyx mori]	bmo-miR-P121-3p	bmo-miR-P191-3p	bmo-miR-P038-5p	bmo-miR-2807c	bmo-miR-2824	2-bmo-miR-172	bmo-miR-P311-3p	bmo-miR-2826	bmo-miR-P315-3p	bmo-miR-P101-3p	2-bmo-miR-209
BGIBMGA000276-TA	ref|NP_001036838.1| cuticle protein [Bombyx mori] dbj|BAA33195.1| cuticle protein [Bombyx mori]	2-bmo-miR-36	2-bmo-miR-9c	2-bmo-miR-362	bmo-miR-3263
BGIBMGA000277-TA	ref|NP_001036838.1| cuticle protein [Bombyx mori] dbj|BAA33195.1| cuticle protein [Bombyx mori]	2-bmo-miR-214	2-bmo-miR-247	bmo-miR-P675	bmo-miR-P372-5p	bmo-miR-92a
BGIBMGA000278-TA	ref|NP_001036838.1| cuticle protein [Bombyx mori] dbj|BAA33195.1| cuticle protein [Bombyx mori]	bmo-miR-3379*	bmo-miR-P167-3p	bmo-miR-P178-3p	bmo-miR-2794	bmo-miR-3282	2-bmo-miR-19	bmo-miR-P024-5p	bmo-miR-P367-5p	bmo-miR-P524-5p
BGIBMGA000279-TA	ref|NP_001036838.1| cuticle protein [Bombyx mori] dbj|BAA33195.1| cuticle protein [Bombyx mori]	bmo-miR-P085-3p	bmo-miR-P158-3p	bmo-miR-3336	bmo-miR-P437-5p	2-bmo-miR-264	bmo-miR-P263-3p
BGIBMGA000280-TA	ref|NP_001036864.1| cuticle protein [Bombyx mori] dbj|BAB32479.1| cuticle protein [Bombyx mori]	bmo-miR-P024-3p	2-bmo-miR-16	bmo-miR-P234-3p	bmo-miR-P516-5p
BGIBMGA000281-TA	ref|NP_001036838.1| cuticle protein [Bombyx mori] dbj|BAA33195.1| cuticle protein [Bombyx mori]	2-bmo-miR-15	bmo-miR-13a*
BGIBMGA000282-TA	ref|NP_647668.1| CG1919-PA [Drosophila melanogaster] gb|AAF47580.1| CG1919-PA [Drosophila melanogaster] gb|AAL28706.1| LD12613p [Drosophila melanogaster]	bmo-miR-3345	bmo-miR-3384	bmo-miR-P378-5p	bmo-miR-P640-5p
BGIBMGA000284-TA	unknown	2-bmo-miR-34	bmo-miR-34	bmo-miR-3385	4-5P-bmo-miR-34	bmo-miR-P460-5p	2-bmo-miR-294	bmo-miR-3326
BGIBMGA000285-TA	ref|XP_565330.2| ENSANGP00000026095 [Anopheles gambiae str. PEST] gb|EAL41928.2| ENSANGP00000026095 [Anopheles gambiae str. PEST]	bmo-miR-31	bmo-miR-2808d	bmo-miR-2842	2-bmo-miR-362	bmo-miR-P507-5p	bmo-miR-P029-5p	bmo-miR-P030-3p
BGIBMGA000286-TA	ref|XP_001123210.1| PREDICTED: similar to Gonadal protein gdl [Apis mellifera]	bmo-miR-P191-3p	bmo-miR-278*	bmo-miR-P631-5p	bmo-miR-283*	2-bmo-miR-237	bmo-miR-P085-3p	bmo-miR-P055-5p	bmo-miR-3316
BGIBMGA000287-TA	ref|XP_974817.1| PREDICTED: similar to O-sialoglycoprotein endopeptidase-like 1 [Tribolium castaneum]	bmo-miR-P315-3p	bmo-miR-283*	bmo-miR-P030-3p
BGIBMGA000288-TA	ref|XP_969585.1| PREDICTED: similar to CG12360-PA, isoform A [Tribolium castaneum]	2-bmo-miR-118	2-bmo-miR-300	2-bmo-miR-264
BGIBMGA000289-TA	ref|XP_787913.1| PREDICTED: similar to TraB domain containing [Strongylocentrotus purpuratus] ref|XP_001197364.1| PREDICTED: similar to TraB domain containing [Strongylocentrotus purpuratus]	2-bmo-miR-36	bmo-miR-P069-3p	bmo-miR-P547-5p	bmo-miR-P508-5p	bmo-miR-P122-3p	bmo-miR-P539-5p	bmo-miR-P425-5p	bmo-miR-P209-3p	bmo-miR-P125-3p	2-bmo-miR-126
BGIBMGA000290-TA	gb|AAH95053.1| LOC553423 protein [Danio rerio]	bmo-miR-P423-5p	bmo-miR-2820	bmo-miR-2808d	bmo-miR-2842	bmo-miR-3351	bmo-miR-P420-5p
BGIBMGA000291-TA	ref|XP_971599.1| PREDICTED: similar to CG31522-PB, isoform B [Tribolium castaneum]	bmo-miR-P089-3p
BGIBMGA000293-TA	ref|XP_966917.1| PREDICTED: similar to CG7488-PA [Tribolium castaneum]	bmo-miR-3362	bmo-miR-3336	2-bmo-miR-241
BGIBMGA000294-TA	ref|XP_001120835.1| PREDICTED: similar to beaten path Ic CG4838-PA [Apis mellifera]	2-bmo-miR-19	bmo-miR-P509-5p	bmo-miR-2775b	bmo-miR-P597-5p
BGIBMGA000295-TA	ref|NP_001037620.1| ras-related GTP-binding protein Rab3 [Bombyx mori] gb|ABF71469.1| ras-related GTP-binding protein Rab3 [Bombyx mori]	2-bmo-miR-310	bmo-miR-P003-5p
BGIBMGA000296-TA	dbj|BAB85621.1| retinol-binding protein [Papilio xuthus]	bmo-miR-932
BGIBMGA000297-TA	unknown	bmo-miR-P340-3p	bmo-miR-P278-3p	bmo-miR-375*
BGIBMGA000298-TA	ref|XP_625044.2| PREDICTED: similar to CG12567-PA.3 [Apis mellifera]	1-bmo-miR-46*
BGIBMGA000299-TA	ref|XP_973801.1| PREDICTED: similar to CG10869-PA [Tribolium castaneum]	bmo-miR-2792-5p	bmo-miR-3316	bmo-miR-P488-5p	2-bmo-miR-127	bmo-miR-P593-5p	bmo-miR-P030-3p
BGIBMGA000300-TA	E-value:0.0 ref|NP_001037654.1| eIF2B-gamma protein [Bombyx mori] gb|ABG54285.1| eIF2B-gamma protein [Bombyx mori]	bmo-miR-3308	bmo-miR-P015-5p	bmo-miR-P151-3p	bmo-miR-P023-3p	bmo-miR-P016-5p	bmo-miR-P321-3p	2-bmo-miR-259	bmo-miR-P501-5p	bmo-miR-P432-5p	bmo-miR-P258-3p	2-bmo-miR-317	bmo-miR-P674	bmo-miR-307	2-bmo-miR-158	2-bmo-miR-231	bmo-miR-P012-5p	2-bmo-miR-362
BGIBMGA000301-TA	E-value:0.0 ref|XP_969219.1| PREDICTED: similar to pancreatic lipase precursor [Tribolium castaneum]	2-bmo-miR-19	bmo-miR-P394-5p	bmo-miR-P022-3p	bmo-miR-11*	bmo-miR-263a*	bmo-miR-P042-3p	2-bmo-miR-251
BGIBMGA000302-TA	E-value:0.0 ref|XP_397351.3| PREDICTED: hypothetical protein isoform 1 [Apis mellifera]	bmo-miR-P608-5p	bmo-miR-P051-3p
BGIBMGA000303-TA	ref|NP_649948.1| CG8500-PA [Drosophila melanogaster] gb|AAF54453.1| CG8500-PA [Drosophila melanogaster]	bmo-miR-2784
BGIBMGA000304-TA	ref|XP_969158.1| PREDICTED: similar to PHD finger protein 22 [Tribolium castaneum]	2-bmo-miR-15	bmo-miR-P177-3p	bmo-miR-307*	bmo-miR-P178-3p
BGIBMGA000305-TA	ref|XP_971604.1| PREDICTED: similar to CG5737-PA [Tribolium castaneum]	bmo-miR-P419-5p	2-bmo-miR-281-1	bmo-miR-2848	bmo-miR-14*
BGIBMGA000306-TA	gb|EAT48971.1| conserved hypothetical protein [Aedes aegypti]	bmo-miR-2781	bmo-miR-P614-5p	bmo-miR-P539-5p
BGIBMGA000307-TA	ref|NP_001015755.1| MGC107957 protein [Xenopus tropicalis] ref|NP_001017266.1| carboxypeptidase N, polypeptide 1 [Xenopus tropicalis] gb|AAH89691.1| MGC107957 protein [Xenopus tropicalis] emb|CAJ82957.1| carboxypeptidase N, polypeptide 1, 50 kD [Xenopus tropicalis]	bmo-miR-2807c*	bmo-miR-P587-5p	bmo-miR-P192-3p	2-bmo-miR-329
BGIBMGA000308-TA	ref|XP_624128.1| PREDICTED: similar to Synapsin CG3985-PA, isoform A [Apis mellifera]	bmo-miR-2785	bmo-miR-P038-3p	bmo-miR-2843	bmo-miR-998	bmo-miR-2784	bmo-miR-P408-5p	bmo-miR-2816
BGIBMGA000309-TA	ref|XP_971243.1| PREDICTED: similar to CG3985-PE, isoform E [Tribolium castaneum]	bmo-miR-P333-3p	bmo-miR-P228-3p	bmo-miR-P214-3p	bmo-miR-3296	bmo-miR-P176-3p	2-bmo-miR-281	2-bmo-miR-241
BGIBMGA000310-TA	ref|XP_393843.2| PREDICTED: similar to CG3996-PA isoform 1 [Apis mellifera]	bmo-miR-P082-3p	2-bmo-miR-172	bmo-miR-P209-3p	bmo-miR-P243-3p
BGIBMGA000311-TA	ref|NP_651006.1| BG4 CG12297-PA [Drosophila melanogaster] sp|Q9V3B4|BG4_DROME Death domain-containing adapter protein BG4 (dFADD) gb|AAF44325.1|AF222005_1 death-domain containing protein BG4 [Drosophila melanogaster] gb|AAF55950.1| CG12297-PA [Drosophila melanogaster] gb|AAG22535.1| death domain-containing adaptor protein [Drosophila melanogaster]	2-bmo-miR-298	bmo-miR-P085-3p
BGIBMGA000312-TA	ref|NP_001026665.1| serine/arginine repetitive matrix 1 [Gallus gallus] sp|Q5ZMJ9|SRRM1_CHICK Serine/arginine repetitive matrix protein 1 emb|CAG31044.1| hypothetical protein [Gallus gallus]	bmo-miR-993b*	bmo-miR-P526-5p	2-bmo-miR-51	2-bmo-miR-126	bmo-miR-3343
BGIBMGA000313-TA	ref|XP_396025.2| PREDICTED: similar to Leucokinin receptor CG10626-PA [Apis mellifera]	bmo-miR-P371-5p	bmo-miR-P160-3p	2-bmo-miR-140	bmo-miR-3351	bmo-miR-P391-5p	bmo-miR-P420-5p	bmo-miR-P217-3p	bmo-miR-P462-5p
BGIBMGA000314-TA	ref|XP_725453.1| rhoptry protein [Plasmodium yoelii yoelii str. 17XNL] gb|EAA17018.1| rhoptry protein [Plasmodium yoelii yoelii]	bmo-miR-2780a*	bmo-miR-P254-3p
BGIBMGA000315-TA	gb|EAT47166.1| hypothetical protein AaeL_AAEL001680 [Aedes aegypti]	bmo-miR-P561-5p	2-bmo-miR-127	2-bmo-miR-251	bmo-miR-2a-1*	bmo-miR-3316	1-bmo-miR-34	bmo-miR-P382-5p	bmo-miR-P246-3p
BGIBMGA000316-TA	ref|XP_972302.1| PREDICTED: similar to Broad-complex core-protein isoform 6 [Tribolium castaneum]	2-bmo-miR-264	bmo-miR-P042-5p	bmo-miR-P039-5p
BGIBMGA000317-TA	ref|XP_316605.3| ENSANGP00000011512 [Anopheles gambiae str. PEST] gb|EAA10974.4| ENSANGP00000011512 [Anopheles gambiae str. PEST]	bmo-miR-P154-3p	bmo-miR-P070-3p	bmo-miR-P279-3p
BGIBMGA000319-TA	E-value:0.0 gb|EAT33965.1| zinc finger protein [Aedes aegypti]	bmo-miR-P027-5p	2-bmo-miR-176	bmo-miR-P410-5p
BGIBMGA000320-TA	gb|EAT33823.1| pcdc2/rp-8 (programmed cell death protein 2) [Aedes aegypti]	bmo-miR-P082-3p	bmo-miR-306
BGIBMGA000321-TA	ref|XP_969333.1| PREDICTED: similar to CG6664-PA, isoform A [Tribolium castaneum]	bmo-miR-P487-5p	2-bmo-miR-205	bmo-miR-P039-3p
BGIBMGA000323-TA	ref|XP_975229.1| PREDICTED: similar to CG4088-PA, isoform A [Tribolium castaneum]	bmo-miR-282*	2-bmo-miR-127	bmo-miR-P645-5p	2-bmo-miR-350	bmo-miR-P593-5p	bmo-miR-P422-5p	bmo-miR-P488-5p	bmo-miR-3316	bmo-miR-3391*	bmo-miR-2766*
BGIBMGA000324-TA	ref|NP_001037001.1| larval cuticle protein 1 [Bombyx mori] dbj|BAE92300.1| cuticle protein [Bombyx mori]	2-bmo-miR-321	bmo-miR-750	bmo-miR-P272-3p	2-bmo-miR-173	bmo-miR-P042-5p
BGIBMGA000325-TA	ref|NP_001036869.1| cuticle protein [Bombyx mori] dbj|BAB32485.1| cuticle protein [Bombyx mori]	bmo-miR-2770	bmo-miR-P024-5p	bmo-miR-P101-3p	bmo-miR-P367-5p	bmo-miR-P311-3p	bmo-miR-P014-3p
BGIBMGA000326-TA	gb|EAT45440.1| pupal cuticle protein 78E, putative [Aedes aegypti]	bmo-miR-2814	bmo-miR-P310-3p	bmo-miR-2999
BGIBMGA000327-TA	ref|XP_974046.1| PREDICTED: similar to CG30045-PA [Tribolium castaneum]	bmo-miR-P304-3p	bmo-miR-2766*	bmo-miR-P460-5p
BGIBMGA000328-TA	ref|XP_973969.1| PREDICTED: similar to CG30045-PA [Tribolium castaneum]	2-bmo-miR-183	2-bmo-miR-71a	2-bmo-miR-258	bmo-miR-3395
BGIBMGA000329-TA	ref|NP_001037490.1| larval cuticle protein [Bombyx mori] sp|Q08738|CU30_BOMMO Larval cuticle protein LCP-30 precursor emb|CAA52368.2| larval cuticle protein [Bombyx mori]	bmo-miR-P487-5p	bmo-miR-2842	bmo-miR-P082-3p	2-bmo-miR-230	bmo-miR-P039-5p	bmo-miR-3384*	bmo-miR-2999	bmo-miR-2756*	bmo-miR-P072-3p	bmo-miR-210	bmo-miR-2843-1*
BGIBMGA000330-TA	ref|NP_729074.1| CG10625-PB, isoform B [Drosophila melanogaster] ref|NP_729075.1| CG10625-PC, isoform C [Drosophila melanogaster] gb|AAF50773.2| CG10625-PB, isoform B [Drosophila melanogaster] gb|AAN12098.1| CG10625-PC, isoform C [Drosophila melanogaster]	bmo-miR-P487-5p	bmo-miR-P190-3p	2-bmo-miR-300	bmo-miR-P296-3p	bmo-miR-P110-3p	bmo-miR-P354-5p	bmo-miR-P393-5p	2-bmo-miR-355	2-bmo-miR-74	bmo-miR-P493-5p	bmo-miR-2777	bmo-miR-P093-3p
BGIBMGA000331-TA	ref|XP_001360852.1| GA15599-PA [Drosophila pseudoobscura] gb|EAL25427.1| GA15599-PA [Drosophila pseudoobscura]	2-bmo-miR-321	bmo-miR-P022-3p	bmo-miR-P177-3p	bmo-miR-277*	bmo-miR-2761	2-bmo-miR-15	bmo-miR-P171-3p	2-bmo-miR-333	1-bmo-miR-7
BGIBMGA000332-TA	ref|NP_001036828.1| LCP22 [Bombyx mori] sp|O02388|CU22_BOMMO Larval cuticle protein LCP-22 precursor dbj|BAA20475.1| LCP22 [Bombyx mori]	2-bmo-miR-298	2-bmo-miR-66	bmo-miR-P263-3p	2-bmo-miR-172
BGIBMGA000333-TA	ref|NP_001036828.1| LCP22 [Bombyx mori] sp|O02388|CU22_BOMMO Larval cuticle protein LCP-22 precursor dbj|BAA20475.1| LCP22 [Bombyx mori]	bmo-miR-P395-5p	bmo-miR-2761	bmo-miR-3316	bmo-miR-P197-3p	bmo-miR-P628-5p	2-bmo-miR-127	bmo-miR-P593-5p	2-bmo-miR-125
BGIBMGA000334-TA	gb|EAT45454.1| pupal cuticle protein 78E, putative [Aedes aegypti]	bmo-miR-P240-3p	bmo-miR-2808d	bmo-miR-375*	bmo-miR-2b	bmo-miR-P314-3p	bmo-miR-P502-5p
BGIBMGA000335-TA	emb|CAK18547.1| cell surface flocculin [Saccharomyces cerevisiae]	2-bmo-miR-297	2-bmo-miR-19	bmo-miR-P487-5p	2-bmo-miR-170	bmo-miR-P039-3p	bmo-miR-P014-3p
BGIBMGA000336-TA	gb|EAT45459.1| conserved hypothetical protein [Aedes aegypti]	bmo-miR-P368-5p	bmo-miR-3384	4-5P-bmo-miR-263a	bmo-miR-P597-5p
BGIBMGA000337-TA	gb|EAT45440.1| pupal cuticle protein 78E, putative [Aedes aegypti]	2-bmo-miR-136	bmo-miR-P085-3p	bmo-miR-P390-5p
BGIBMGA000338-TA	ref|XP_974125.1| PREDICTED: similar to CG30045-PA [Tribolium castaneum]	2-bmo-miR-297	bmo-miR-P079-3p	2-bmo-miR-259	bmo-miR-P485-5p	bmo-miR-P526-5p	bmo-miR-P628-5p	bmo-miR-P119-3p	bmo-miR-3382*
BGIBMGA000339-TA	ref|NP_649345.1| CG7160-PA [Drosophila melanogaster] gb|AAF51762.1| CG7160-PA [Drosophila melanogaster] gb|AAM50896.1| LP06027p [Drosophila melanogaster]	bmo-miR-P419-5p	2-bmo-miR-125	bmo-miR-P008-3p
BGIBMGA000340-TA	gb|AAV91346.1| cuticle protein 1 [Lonomia obliqua]	bmo-miR-P535-5p	bmo-miR-P167-3p	bmo-miR-2766	bmo-miR-2801	bmo-miR-P320-3p	2-bmo-miR-346	bmo-miR-P265-3p	bmo-miR-P013-5p	bmo-miR-P675	bmo-miR-2834
BGIBMGA000341-TA	gb|AAV91347.1| cuticle protein 2 [Lonomia obliqua]	bmo-miR-P085-3p	bmo-miR-P495-5p	bmo-miR-P493-5p
BGIBMGA000342-TA	gb|AAV91347.1| cuticle protein 2 [Lonomia obliqua]	bmo-miR-P047-5p	bmo-miR-10	bmo-miR-P119-3p	bmo-miR-P010-3p	bmo-miR-2755	bmo-miR-P426-5p	bmo-miR-P524-5p	2-bmo-miR-258	bmo-miR-2756	bmo-miR-P421-5p
BGIBMGA000343-TA	gb|AAR15419.1| cuticle protein 14 [Antheraea pernyi]	bmo-miR-P055-5p	bmo-miR-2819	bmo-miR-306-as
BGIBMGA000344-TA	unknown	bmo-miR-3354	bmo-miR-P390-5p	bmo-miR-3391*	2-bmo-miR-894a
BGIBMGA000345-TA	ref|XP_316040.1| ENSANGP00000010776 [Anopheles gambiae str. PEST] gb|EAA11711.1| ENSANGP00000010776 [Anopheles gambiae str. PEST]	2-bmo-miR-244	2-bmo-miR-139	bmo-miR-279c*	2-bmo-miR-894a
BGIBMGA000346-TA	ref|XP_970518.1| PREDICTED: similar to CG32405-PA [Tribolium castaneum]	bmo-miR-P184-3p	bmo-miR-745
BGIBMGA000348-TA	gb|EAT43043.1| conserved hypothetical protein [Aedes aegypti]	2-bmo-miR-77	bmo-miR-P411-5p
BGIBMGA000349-TA	ref|XP_974817.1| PREDICTED: similar to O-sialoglycoprotein endopeptidase-like 1 [Tribolium castaneum]	bmo-miR-2851
BGIBMGA000350-TA	gb|EAT35860.1| conserved hypothetical protein [Aedes aegypti]	bmo-miR-P090-3p	bmo-miR-305	bmo-miR-P370-5p
BGIBMGA000351-TA	ref|XP_967670.1| PREDICTED: similar to CG9764-PA [Tribolium castaneum]	2-bmo-miR-19	bmo-miR-P190-3p	bmo-miR-P425-5p	bmo-miR-92b	bmo-miR-3351	bmo-miR-92a
BGIBMGA000352-TA	ref|XP_969496.1| PREDICTED: similar to CG8527-PA, isoform A [Tribolium castaneum]	2-bmo-miR-214	bmo-miR-3378	bmo-miR-2b*
BGIBMGA000353-TA	gb|AAZ08496.1| gram negative bacteria binding protein 2 [Nasutitermes fumigatus]	bmo-miR-2808d	2-bmo-miR-66	bmo-miR-P250-3p	bmo-miR-2843-1*
BGIBMGA000354-TA	E-value:0.0 ref|XP_391863.3| PREDICTED: similar to Neurospecific receptor kinase CG4007-PA [Apis mellifera]	bmo-miR-P475-5p	bmo-miR-P663
BGIBMGA000355-TA	ref|XP_395253.2| PREDICTED: similar to Transcription factor IIE CG10415-PA [Apis mellifera]	bmo-miR-3354	bmo-miR-3316	bmo-miR-P219-3p	bmo-miR-P279-3p	bmo-miR-P052-3p
BGIBMGA000356-TA	unknown	bmo-miR-P027-5p	bmo-miR-P061-3p	bmo-miR-3391*	bmo-miR-P669
BGIBMGA000357-TA	dbj|BAA14120.1| unnamed protein product [Bombyx mori]	bmo-miR-2755	bmo-miR-2756
BGIBMGA000358-TA	ref|XP_001355013.1| GA20757-PA [Drosophila pseudoobscura] gb|EAL32069.1| GA20757-PA [Drosophila pseudoobscura]	bmo-miR-P172-3p	bmo-miR-P349-5p	bmo-miR-283*	bmo-miR-3213*	bmo-miR-3336	bmo-miR-P001-5p	2-bmo-miR-140	bmo-miR-P338-3p	bmo-miR-P410-5p
BGIBMGA000359-TA	ref|XP_969499.1| PREDICTED: similar to RIKEN cDNA 4921505C17 [Tribolium castaneum]	bmo-miR-3402
BGIBMGA000360-TA	ref|XP_624220.2| PREDICTED: similar to CG11586-PA [Apis mellifera]	bmo-miR-P026-5p	bmo-miR-P020-3p	bmo-miR-2738	bmo-miR-P208-3p
BGIBMGA000361-TA	unknown	bmo-miR-P085-3p	bmo-miR-P070-3p	bmo-miR-P128-3p	bmo-miR-3351	bmo-miR-P271-3p
BGIBMGA000362-TA	ref|XP_001005161.1| PREDICTED: similar to Zinc finger protein Kr18 (HKr18) [Mus musculus]	bmo-miR-P087-3p	bmo-miR-P047-5p	bmo-miR-10	bmo-miR-3219	bmo-miR-P349-5p	bmo-miR-P023-5p	2-bmo-miR-297	2-bmo-miR-205	bmo-miR-2819
BGIBMGA000363-TA	ref|XP_966819.1| PREDICTED: similar to growth differentiation factor 8 [Tribolium castaneum]	bmo-miR-P510-5p	bmo-miR-P390-5p	bmo-miR-P018-5p	bmo-miR-P015-5p	bmo-miR-3383	bmo-miR-2845	bmo-miR-P495-5p	bmo-miR-P045-3p	bmo-miR-P604-5p
BGIBMGA000364-TA	ref|XP_624398.1| PREDICTED: similar to lactation elevated 1 [Apis mellifera]	1-bmo-miR-46*	bmo-miR-P033-5p	bmo-miR-P031-3p	bmo-miR-P030-3p
BGIBMGA000365-TA	ref|XP_316374.3| ENSANGP00000013042 [Anopheles gambiae str. PEST] gb|EAA10808.3| ENSANGP00000013042 [Anopheles gambiae str. PEST]	2-bmo-miR-130	bmo-miR-P009-5p	2-bmo-miR-15	bmo-miR-P050-3p	bmo-miR-P370-5p	bmo-miR-P177-3p	2-bmo-miR-353
BGIBMGA000366-TA	E-value:0.0 ref|XP_972621.1| PREDICTED: similar to Probable cation-transporting ATPase 13A3 (ATPase family homolog up-regulated in senescence cells 1) [Tribolium castaneum]	bmo-miR-P223-3p	bmo-miR-2762	bmo-miR-P002-3p	bmo-miR-3382	bmo-miR-P055-5p	bmo-miR-2836	bmo-miR-P669
BGIBMGA000367-TA	gb|ABF51378.1| eukaryotic translation initiation factor 3 subunit 4 [Bombyx mori]	bmo-miR-P666
BGIBMGA000368-TA	E-value:0.0 ref|NP_001036953.1| Cyp302a1 [Bombyx mori] dbj|BAD99022.1| Cyp302a1 [Bombyx mori]	2-bmo-miR-347	bmo-miR-P118-3p	bmo-miR-P246-3p
BGIBMGA000369-TA	gb|EAT34219.1| Pupal cuticle protein, putative [Aedes aegypti]	bmo-miR-P305-3p	bmo-miR-P279-3p	bmo-miR-P622-5p	bmo-miR-P616-5p	bmo-miR-P042-5p	bmo-miR-P197-3p	1-bmo-miR-34	bmo-miR-P306-3p	bmo-miR-P247-3p	bmo-miR-P126-3p
BGIBMGA000370-TA	unknown	bmo-miR-P487-5p	bmo-miR-2860	bmo-miR-3384	bmo-miR-P389-5p	bmo-miR-P039-3p	2-bmo-miR-317	bmo-miR-P223-3p	bmo-miR-P674	bmo-miR-P052-5p
BGIBMGA000371-TA	ref|XP_973761.1| PREDICTED: similar to CG30045-PA [Tribolium castaneum]	2-bmo-miR-224	bmo-miR-P121-3p	bmo-miR-2842	bmo-miR-2999	2-bmo-miR-297	bmo-miR-P260-3p	bmo-miR-P574-5p	bmo-miR-P192-3p	bmo-miR-P042-5p
BGIBMGA000372-TA	unknown	2-bmo-miR-297	bmo-miR-3228	bmo-miR-P401-5p	bmo-miR-3317
BGIBMGA000373-TA	ref|NP_648056.1| CG10107-PA, isoform A [Drosophila melanogaster] ref|NP_996008.1| CG10107-PC, isoform C [Drosophila melanogaster] gb|AAF50646.3| CG10107-PA, isoform A [Drosophila melanogaster] gb|AAS65070.1| CG10107-PC, isoform C [Drosophila melanogaster]	bmo-miR-2a	bmo-miR-2812	bmo-miR-P165-3p
BGIBMGA000374-TA	ref|XP_971090.1| PREDICTED: similar to CG10107-PA, isoform A [Tribolium castaneum]	bmo-miR-P101-3p	bmo-miR-P311-3p
BGIBMGA000375-TA	ref|XP_974445.1| PREDICTED: similar to dihydrouridine synthase 4-like [Tribolium castaneum]	bmo-miR-P648-5p	2-bmo-miR-230
BGIBMGA000376-TA	ref|XP_001121357.1| PREDICTED: similar to CG15269-PA [Apis mellifera]	bmo-miR-P435-5p	bmo-miR-P485-5p	2-bmo-miR-127	2-bmo-miR-68	bmo-miR-P052-5p	bmo-miR-P518-5p	bmo-miR-3316	bmo-miR-306**
BGIBMGA000377-TA	ref|XP_975245.1| PREDICTED: similar to CG17334-PA [Tribolium castaneum]	2-bmo-miR-230
BGIBMGA000378-TA	E-value:0.0 ref|XP_316614.3| ENSANGP00000002581 [Anopheles gambiae str. PEST] gb|EAA11675.4| ENSANGP00000002581 [Anopheles gambiae str. PEST]	bmo-miR-P228-3p	bmo-miR-P039-5p	2-bmo-miR-68	bmo-miR-3399	bmo-miR-3400	bmo-miR-2999	bmo-miR-P222-3p	2-bmo-miR-74	bmo-miR-P610-5p	bmo-miR-P543-5p	bmo-miR-210	bmo-miR-2843-1*
BGIBMGA000379-TA	E-value:0.0 ref|NP_996000.1| still life CG5406-PC, isoform C [Drosophila melanogaster] sp|P91620|SIF2_DROME Protein still life, isoforms C/SIF type 2 gb|AAM48334.1| GH10341p [Drosophila melanogaster] gb|AAS65075.1| CG5406-PC, isoform C [Drosophila melanogaster]	2-bmo-miR-122	bmo-miR-P530-5p	bmo-miR-P034-5p	bmo-miR-P490-5p	bmo-miR-305*
BGIBMGA000380-TA	unknown	bmo-miR-P405-5p	bmo-miR-P061-3p	bmo-miR-2999	bmo-miR-3383	bmo-miR-P461-5p	bmo-miR-P607-5p	bmo-miR-P493-5p	bmo-miR-306**	bmo-miR-P515-5p	bmo-miR-P286-3p	2-bmo-miR-310	bmo-miR-P464-5p
BGIBMGA000381-TA	ref|NP_001040262.1| nuclear migration protein nudC [Bombyx mori] gb|ABD36329.1| nuclear migration protein nudC [Bombyx mori]	2-bmo-miR-77	bmo-miR-P419-5p	bmo-miR-P010-3p	2-bmo-miR-6	2-bmo-miR-197	bmo-miR-3395	bmo-miR-P421-5p	bmo-miR-P462-5p
BGIBMGA000382-TA	ref|NP_001040262.1| nuclear migration protein nudC [Bombyx mori] gb|ABD36329.1| nuclear migration protein nudC [Bombyx mori]	bmo-miR-P285-3p	bmo-miR-2775a	2-bmo-miR-125	bmo-miR-P539-5p	bmo-miR-P072-3p	bmo-miR-P419-5p	2-bmo-miR-7	bmo-miR-P093-3p	2-bmo-miR-233
BGIBMGA000383-TA	ref|XP_001122971.1| PREDICTED: similar to odorant response abnormal 4 [Apis mellifera]	bmo-miR-2758	bmo-miR-P296-3p	2-bmo-miR-71a
BGIBMGA000384-TA	ref|XP_001120370.1| PREDICTED: similar to CG10660-PA [Apis mellifera]	bmo-miR-2785	bmo-miR-P027-5p	2-bmo-miR-51	bmo-miR-2999	bmo-miR-2808d	2-bmo-miR-329	bmo-miR-P099-3p	2-bmo-miR-129	2-bmo-miR-290	bmo-miR-3382*	bmo-miR-P182-3p	bmo-miR-P189-3p	bmo-miR-P314-3p	2-bmo-miR-350	2-bmo-miR-343	bmo-miR-P085-3p	2-bmo-miR-247	2-bmo-miR-279
BGIBMGA000385-TA	ref|XP_393727.1| PREDICTED: similar to CG10663-PA [Apis mellifera]	bmo-miR-P004-5p	bmo-miR-P388-5p	bmo-miR-2808d	bmo-miR-2842
BGIBMGA000386-TA	ref|XP_393552.1| PREDICTED: similar to Glutamine synthetase 2 CG1743-PC, isoform C [Apis mellifera]	bmo-miR-P029-3p	2-bmo-miR-127	bmo-miR-P052-3p	2-bmo-miR-198	bmo-miR-P223-3p	2-bmo-miR-19	bmo-miR-P085-3p	bmo-miR-P359-5p	bmo-miR-3316	bmo-miR-P432-5p	bmo-miR-P238-3p	3-bmo-miR-1497	bmo-miR-P267-3p
BGIBMGA000387-TA	ref|XP_975320.1| PREDICTED: similar to CG7509-PA [Tribolium castaneum]	bmo-miR-P021-5p	2-bmo-miR-281
BGIBMGA000388-TA	E-value:0.0 emb|CAA83002.1| Collagen [Bombyx mori]	2-bmo-miR-321	bmo-miR-P191-3p	bmo-miR-2808d	bmo-miR-2842	bmo-miR-3378	bmo-miR-965
BGIBMGA000389-TA	gb|ABF13207.1| glycine/tyrosine-rich eggshell protein [Opisthorchis viverrini]	bmo-miR-279d*
BGIBMGA000390-TA	E-value:0.0 gb|EAT43159.1| phosphoribosylformylglycinamidine synthase, putative [Aedes aegypti]	2-bmo-miR-52
BGIBMGA000391-TA	E-value:0.0 ref|XP_970082.1| PREDICTED: similar to CG3999-PA [Tribolium castaneum]	bmo-miR-2998	bmo-miR-P661	bmo-miR-P039-5p	bmo-miR-3282	bmo-miR-2791
BGIBMGA000392-TA	ref|XP_624155.1| PREDICTED: similar to CG12814-PA [Apis mellifera]	bmo-miR-3388	bmo-miR-P038-3p	bmo-miR-P561-5p	2-bmo-let-7h	bmo-miR-2790	2-bmo-miR-338	2-bmo-let-7e	bmo-miR-2843	2-bmo-miR-135	2-bmo-let-7d	bmo-miR-P586-5p	bmo-miR-3351	bmo-miR-P014-5p
BGIBMGA000393-TA	unknown	bmo-miR-P666	bmo-miR-2754	bmo-miR-P530-5p	bmo-miR-2784	2-bmo-miR-117
BGIBMGA000394-TA	ref|XP_975278.1| PREDICTED: similar to CG10222-PA [Tribolium castaneum]	2-bmo-miR-122	2-bmo-miR-65
BGIBMGA000395-TA	ref|NP_001037247.1| ribosomal protein L37 [Bombyx mori] gb|AAV34850.1| ribosomal protein L37 [Bombyx mori]	bmo-miR-306-as
BGIBMGA000396-TA	ref|NP_001040127.1| RGS-GAIP interacting protein GIPC [Bombyx mori] gb|ABD36121.1| RGS-GAIP interacting protein GIPC [Bombyx mori]	2-bmo-miR-86
BGIBMGA000397-TA	ref|NP_001040127.1| RGS-GAIP interacting protein GIPC [Bombyx mori] gb|ABD36121.1| RGS-GAIP interacting protein GIPC [Bombyx mori]	bmo-miR-P051-3p	bmo-miR-3347a
BGIBMGA000398-TA	E-value:0.0 ref|XP_316153.3| ENSANGP00000020432 [Anopheles gambiae str. PEST] gb|EAA11282.3| ENSANGP00000020432 [Anopheles gambiae str. PEST]	2-bmo-miR-259	bmo-miR-3000	2-bmo-miR-350	bmo-miR-P042-3p	2-bmo-miR-125	bmo-miR-P075-3p
BGIBMGA000399-TA	ref|NP_001040151.1| ribosomal protein L20 [Bombyx mori] gb|ABD36161.1| ribosomal protein L20 [Bombyx mori]	bmo-miR-3302	bmo-miR-P209-3p
BGIBMGA000400-TA	ref|XP_969367.1| PREDICTED: similar to Glutamate [NMDA] receptor subunit 3A precursor (N-methyl-D-aspartate receptor subtype NR3A) (NMDAR-L) [Tribolium castaneum]	bmo-miR-2760*	bmo-miR-P128-3p	2-bmo-miR-362
BGIBMGA000401-TA	E-value:0.0 ref|XP_969367.1| PREDICTED: similar to Glutamate [NMDA] receptor subunit 3A precursor (N-methyl-D-aspartate receptor subtype NR3A) (NMDAR-L) [Tribolium castaneum]	2-bmo-miR-298	bmo-miR-P082-3p
BGIBMGA000402-TA	ref|XP_393246.3| PREDICTED: similar to Multiple inositol polyphosphate phosphatase 1 CG4123-PA, isoform A [Apis mellifera]	2-bmo-miR-19	bmo-miR-P590-5p	bmo-miR-P042-5p	2-bmo-miR-229
BGIBMGA000403-TA	ref|XP_975313.1| PREDICTED: similar to CG33508-PA [Tribolium castaneum]	bmo-miR-3385	2-bmo-miR-281-1
BGIBMGA000404-TA	ref|XP_969222.1| PREDICTED: similar to CG12958-PA [Tribolium castaneum]	2-bmo-miR-298	bmo-miR-P142-3p
BGIBMGA000405-TA	ref|XP_969222.1| PREDICTED: similar to CG12958-PA [Tribolium castaneum]	bmo-miR-P314-3p	bmo-miR-P349-5p	2-bmo-miR-317	bmo-miR-275*	2-bmo-miR-281	bmo-miR-1	2-bmo-miR-237	2-bmo-miR-247	bmo-miR-306**	bmo-miR-281	2-bmo-miR-290	bmo-miR-P027-3p
BGIBMGA000406-TA	ref|XP_314176.3| ENSANGP00000015790 [Anopheles gambiae str. PEST] gb|EAA09368.3| ENSANGP00000015790 [Anopheles gambiae str. PEST]	2-bmo-miR-118	bmo-miR-P079-3p	2-bmo-miR-168	bmo-miR-P119-3p	2-bmo-miR-343	bmo-miR-P175-3p	bmo-miR-P102-3p	bmo-miR-P280-3p	2-bmo-miR-894a	bmo-miR-P421-5p
BGIBMGA000407-TA	ref|NP_729916.1| CG10741-PA, isoform A [Drosophila melanogaster] gb|AAF49804.1| CG10741-PA, isoform A [Drosophila melanogaster]	3-bmo-let-7a﹟	bmo-miR-2808d	bmo-miR-P314-3p
BGIBMGA000408-TA	E-value:0.0 ref|XP_624082.2| PREDICTED: similar to Calcium/calmodulin-dependent protein kinase type II alpha chain (CaM-kinase II alpha chain) [Apis mellifera]	bmo-miR-3391	bmo-miR-P015-5p	bmo-miR-306
BGIBMGA000409-TA	unknown	2-bmo-miR-74	bmo-miR-P004-3p	bmo-miR-P042-5p	bmo-miR-P029-5p	bmo-miR-2786
BGIBMGA000410-TA	ref|YP_803612.1| Subtilisin-like serine protease [Pediococcus pentosaceus ATCC 25745] gb|ABJ67170.1| Subtilisin-like serine protease [Pediococcus pentosaceus ATCC 25745]	bmo-miR-2762	bmo-miR-P499-5p
BGIBMGA000411-TA	ref|XP_001354849.1| GA19265-PA [Drosophila pseudoobscura] gb|EAL31904.1| GA19265-PA [Drosophila pseudoobscura]	bmo-miR-P614-5p	2-bmo-miR-345	bmo-miR-745	bmo-miR-P205-3p
BGIBMGA000412-TA	gb|EAT46059.1| conserved hypothetical protein [Aedes aegypti]	bmo-miR-2819	bmo-miR-2738	bmo-miR-306-as
BGIBMGA000413-TA	unknown	bmo-miR-P121-3p	bmo-miR-P024-3p	2-bmo-miR-230	bmo-miR-3326
BGIBMGA000414-TA	ref|NP_001071920.1| zinc finger protein [Ciona intestinalis] dbj|BAE93315.1| zinc finger protein [Ciona intestinalis]	bmo-miR-3235	bmo-miR-P015-5p
BGIBMGA000415-TA	ref|XP_967208.1| PREDICTED: similar to CG31037-PA [Tribolium castaneum]	bmo-miR-P425-5p	bmo-miR-P008-5p	bmo-miR-P490-5p
BGIBMGA000416-TA	gb|EAT40429.1| conserved hypothetical protein [Aedes aegypti]	bmo-miR-P658	3-bmo-miR-1497	2-bmo-miR-343
BGIBMGA000417-TA	gb|EAT39454.1| hypothetical protein AaeL_AAEL008748 [Aedes aegypti]	2-bmo-miR-19	bmo-miR-2755*	2-bmo-miR-358	bmo-miR-375	2-bmo-miR-294
BGIBMGA000418-TA	ref|NP_001037426.1| yellow3 [Bombyx mori] gb|ABC96696.1| yellow-c [Bombyx mori]	bmo-miR-P591-5p	bmo-miR-P395-5p	2-bmo-miR-21	2-bmo-miR-366
BGIBMGA000419-TA	gb|EAT40256.1| 3-hydroxyacyl-coa dehyrogenase [Aedes aegypti]	bmo-miR-P414-5p	bmo-miR-2843-2*	bmo-miR-P485-5p	bmo-miR-3364	bmo-miR-P042-3p
BGIBMGA000420-TA	ref|XP_623596.1| PREDICTED: similar to lkb1 CG9374-PB, isoform B, partial [Apis mellifera]	bmo-miR-2785	bmo-miR-3219	bmo-miR-P405-5p	bmo-miR-P167-3p	bmo-miR-P052-3p	2-bmo-miR-355	2-bmo-miR-20	bmo-miR-P334-3p	bmo-miR-263b	2-bmo-miR-345	bmo-miR-P099-3p	2-bmo-miR-126	bmo-miR-P429-5p	1-bmo-miR-263b	2-bmo-miR-298	bmo-miR-P184-3p	2-bmo-miR-351	bmo-miR-P495-5p	bmo-miR-P433-5p
BGIBMGA000421-TA	gb|EAT40791.1| conserved hypothetical protein [Aedes aegypti]	bmo-miR-P291-3p	bmo-miR-34	4-5P-bmo-miR-34	2-bmo-miR-34	2-bmo-miR-237	1-bmo-miR-34	bmo-miR-3351	2-bmo-miR-175
BGIBMGA000422-TA	ref|XP_971544.1| PREDICTED: similar to CG31523-PA, isoform A [Tribolium castaneum]	bmo-miR-P360-5p	bmo-miR-P380-5p
BGIBMGA000423-TA	unknown	bmo-miR-P635-5p	2-bmo-miR-35
BGIBMGA000424-TA	ref|XP_968784.1| PREDICTED: similar to CG31522-PB, isoform B [Tribolium castaneum]	bmo-miR-P065-3p	bmo-miR-P362-5p	bmo-miR-P493-5p	bmo-miR-P023-5p	bmo-miR-P049-5p	bmo-miR-308
BGIBMGA000425-TA	ref|XP_970017.1| PREDICTED: similar to CG4729-PA, isoform A [Tribolium castaneum]	bmo-miR-3375	bmo-miR-P432-5p	bmo-miR-P003-3p
BGIBMGA000426-TA	gb|EAT39209.1| adult cuticle protein, putative [Aedes aegypti]	bmo-miR-P031-5p	bmo-miR-P081-3p	bmo-miR-P314-3p	2-bmo-miR-189	bmo-miR-P177-3p	1-bmo-miR-8*	bmo-miR-P031-3p	4-5P-bmo-miR-2829	bmo-miR-3324	bmo-miR-P410-5p	bmo-miR-P464-5p
BGIBMGA000427-TA	ref|XP_001069867.1| PREDICTED: hypothetical protein [Rattus norvegicus]	bmo-miR-2842	bmo-miR-P167-3p	2-bmo-miR-189	bmo-miR-2733c	bmo-miR-P388-5p	bmo-miR-P192-3p	bmo-miR-2733i	2-bmo-miR-287	bmo-miR-P024-5p	bmo-miR-P367-5p	bmo-miR-2b*	bmo-miR-P670	bmo-miR-2766*	2-bmo-miR-233
BGIBMGA000428-TA	ref|NP_001036855.1| cuticle protein [Bombyx mori] dbj|BAB32476.1| cuticle protein [Bombyx mori]	bmo-miR-P607-5p	bmo-miR-P038-3p	bmo-miR-3296*	bmo-miR-3389
BGIBMGA000429-TA	ref|NP_001036855.1| cuticle protein [Bombyx mori] dbj|BAB32476.1| cuticle protein [Bombyx mori]	2-bmo-miR-19	2-bmo-miR-183	bmo-miR-3219	bmo-miR-3351	bmo-miR-P060-3p	bmo-miR-P299-3p	bmo-miR-P374-5p	2-bmo-miR-294
BGIBMGA000430-TA	ref|NP_001036854.1| cuticle protein [Bombyx mori] dbj|BAB32475.1| cuticle protein [Bombyx mori]	bmo-miR-P167-3p	bmo-miR-2772a	2-bmo-miR-350	bmo-miR-P630-5p	bmo-miR-P320-3p	2-bmo-miR-346	2-bmo-miR-294	bmo-miR-P030-3p	bmo-miR-2772b
BGIBMGA000431-TA	ref|NP_001036867.1| cuticle protein [Bombyx mori] dbj|BAB32482.1| cuticle protein [Bombyx mori] dbj|BAB32483.1| cuticle protein [Bombyx mori]	bmo-miR-2854	bmo-miR-P302-3p	bmo-miR-2801
BGIBMGA000432-TA	ref|NP_001036867.1| cuticle protein [Bombyx mori] dbj|BAB32482.1| cuticle protein [Bombyx mori] dbj|BAB32483.1| cuticle protein [Bombyx mori]	bmo-miR-2754	bmo-miR-306-as
BGIBMGA000433-TA	ref|NP_001036868.1| cuticle protein [Bombyx mori] dbj|BAB32484.1| cuticle protein [Bombyx mori]	2-bmo-miR-224	bmo-miR-P487-5p	bmo-miR-276	bmo-miR-P262-3p	bmo-miR-P122-3p	bmo-miR-3274	bmo-miR-P635-5p	2-bmo-miR-345	bmo-miR-2753
BGIBMGA000434-TA	ref|NP_001036867.1| cuticle protein [Bombyx mori] dbj|BAB32482.1| cuticle protein [Bombyx mori] dbj|BAB32483.1| cuticle protein [Bombyx mori]	bmo-miR-3378	bmo-miR-P464-5p	bmo-miR-P034-3p
BGIBMGA000435-TA	ref|NP_001036867.1| cuticle protein [Bombyx mori] dbj|BAB32482.1| cuticle protein [Bombyx mori] dbj|BAB32483.1| cuticle protein [Bombyx mori]	2-bmo-miR-170	bmo-miR-P039-5p	bmo-miR-276*	bmo-miR-2999	bmo-miR-2a-2*	bmo-miR-P387-5p	bmo-miR-P635-5p	bmo-miR-2843-1*	2-bmo-miR-276a	bmo-miR-P464-5p
BGIBMGA000436-TA	ref|NP_001036867.1| cuticle protein [Bombyx mori] dbj|BAB32482.1| cuticle protein [Bombyx mori] dbj|BAB32483.1| cuticle protein [Bombyx mori]	2-bmo-miR-19	bmo-miR-P589-5p	bmo-miR-P479-5p
BGIBMGA000437-TA	ref|NP_001036868.1| cuticle protein [Bombyx mori] dbj|BAB32484.1| cuticle protein [Bombyx mori]	bmo-miR-P371-5p	bmo-miR-P464-5p	bmo-miR-3317
BGIBMGA000438-TA	ref|NP_001036868.1| cuticle protein [Bombyx mori] dbj|BAB32484.1| cuticle protein [Bombyx mori]	bmo-miR-P390-5p	2-bmo-miR-343	bmo-miR-P419-5p	2-bmo-miR-158	bmo-miR-P010-3p	bmo-miR-P526-5p	bmo-miR-3391*	bmo-miR-3364	bmo-miR-P238-3p	bmo-miR-3404
BGIBMGA000439-TA	ref|XP_314252.3| ENSANGP00000000956 [Anopheles gambiae str. PEST] gb|EAA09668.4| ENSANGP00000000956 [Anopheles gambiae str. PEST]	bmo-miR-P546-5p	2-bmo-miR-245	bmo-miR-2757	bmo-miR-3374*	2-bmo-miR-19	bmo-miR-2812	bmo-miR-2775b	bmo-miR-3351
BGIBMGA000440-TA	ref|XP_307966.3| ENSANGP00000013554 [Anopheles gambiae str. PEST] gb|EAA03797.3| ENSANGP00000013554 [Anopheles gambiae str. PEST]	2-bmo-miR-224	2-bmo-miR-191	1-bmo-miR-46*	bmo-miR-3388	bmo-miR-3219	bmo-miR-P508-5p	bmo-miR-P381-5p	2-bmo-miR-355	bmo-miR-P595-5p	2-bmo-miR-237	bmo-miR-2819
BGIBMGA000441-TA	ref|NP_523946.1| sulfateless CG8339-PA [Drosophila melanogaster] sp|Q9V3L1|NDST_DROME Bifunctional heparan sulfate N-deacetylase/N-sulfotransferase (Glucosaminyl N-deacetylase/N-sulfotransferase) (Sulfateless) [Includes: Heparan sulfate N-deacetylase ; Heparan sulfate N-sulfotransferase ] gb|AAD51842.1| heparan sulfate N-deacetylase/N-sulfotransferase homolog [Drosophila melanogaster] gb|AAF50658…	bmo-miR-P487-5p	bmo-miR-P160-3p	2-bmo-miR-170	bmo-miR-P039-3p
BGIBMGA000442-TA	E-value:0.0 gb|EAT35284.1| heparan sulfate n-deacetylase/n-sulfotransferase [Aedes aegypti]	2-bmo-miR-56	bmo-miR-2998	bmo-miR-P286-3p	2-bmo-miR-51	bmo-miR-3244
BGIBMGA000443-TA	unknown	2-bmo-miR-173	bmo-miR-998	bmo-miR-P640-5p
BGIBMGA000444-TA	ref|XP_001007473.1| hypothetical protein TTHERM_00368570 [Tetrahymena thermophila SB210] gb|EAR87228.1| hypothetical protein TTHERM_00368570 [Tetrahymena thermophila SB210]	bmo-miR-P613-5p	2-bmo-miR-175	bmo-miR-P355-5p
BGIBMGA000445-TA	ref|XP_318396.3| ENSANGP00000022596 [Anopheles gambiae str. PEST] gb|EAA43669.3| ENSANGP00000022596 [Anopheles gambiae str. PEST]	bmo-miR-P228-3p	bmo-miR-P019-5p	bmo-miR-P585-5p	2-bmo-miR-241	bmo-miR-2733c	2-bmo-miR-57	bmo-miR-P025-5p	bmo-miR-P604-5p
BGIBMGA000446-TA	ref|XP_624016.1| PREDICTED: similar to misato CG1424-PA [Apis mellifera]	2-bmo-miR-237	bmo-miR-31*	2-bmo-miR-358	bmo-miR-P204-3p	bmo-miR-P338-3p	bmo-miR-P417-5p	bmo-miR-P049-5p	bmo-miR-375	2-bmo-miR-72
BGIBMGA000447-TA	E-value:0.0 gb|AAF18300.1|AF118384_1 N-ethylmaleimide sensitive fusion protein [Manduca sexta]	bmo-miR-P620-5p	2-bmo-miR-259	bmo-miR-P012-5p	bmo-miR-P015-5p	bmo-miR-P016-5p
BGIBMGA000448-TA	E-value:0.0 ref|XP_395969.3| PREDICTED: similar to CG10217-PA, isoform A [Apis mellifera]	bmo-miR-P518-5p	bmo-miR-P387-5p	2-bmo-miR-205	bmo-miR-P625-5p	2-bmo-miR-362	bmo-miR-P600-5p	bmo-miR-276*	2-bmo-miR-276a
BGIBMGA000449-TA	ref|XP_972045.1| PREDICTED: similar to CG9656-PA [Tribolium castaneum]	bmo-miR-P344-3p	bmo-miR-P094-3p	bmo-miR-P214-3p	bmo-miR-P176-3p
BGIBMGA000450-TA	ref|XP_001149280.1| PREDICTED: GATA binding protein 3 isoform 1 [Pan troglodytes]	bmo-miR-P240-3p	bmo-miR-P360-5p	bmo-miR-P038-3p	2-bmo-miR-125	2-bmo-miR-72	bmo-miR-2856*	bmo-miR-P456-5p	2-bmo-miR-294	bmo-miR-2845	2-bmo-miR-205	bmo-miR-P526-5p	bmo-miR-P050-3p	bmo-miR-3351	bmo-miR-P021-5p
BGIBMGA000451-TA	ref|XP_972045.1| PREDICTED: similar to CG9656-PA [Tribolium castaneum]	bmo-miR-932	bmo-miR-P070-3p	bmo-miR-P675	bmo-miR-P673	bmo-miR-2780a*
BGIBMGA000452-TA	ref|XP_623563.1| PREDICTED: similar to Innexin inx3 (Innexin-3) isoform 2 [Apis mellifera]	bmo-miR-2842	2-bmo-miR-281-1	bmo-miR-2766	bmo-miR-P320-3p	2-bmo-miR-346
BGIBMGA000453-TA	gb|AAV91427.1| protease inhibitor 5 [Lonomia obliqua]	bmo-miR-3385	bmo-miR-P339-3p	bmo-miR-P271-3p	bmo-miR-P421-5p	bmo-miR-3326
BGIBMGA000454-TA	E-value:0.0 ref|XP_971877.1| PREDICTED: similar to CG1976-PA [Tribolium castaneum]	bmo-miR-P189-3p	bmo-miR-P091-3p	bmo-miR-2807c	bmo-miR-P008-5p	bmo-miR-P153-3p	2-bmo-miR-155	2-bmo-miR-162	2-bmo-miR-329	bmo-miR-P185-3p	bmo-miR-3395	bmo-miR-3333	bmo-miR-3363
BGIBMGA000455-TA	gb|EAT47653.1| conserved hypothetical protein [Aedes aegypti]	bmo-miR-P369-5p	2-bmo-miR-245	bmo-miR-P666	bmo-miR-P010-3p	2-bmo-miR-310
BGIBMGA000456-TA	E-value:0.0 gb|EAT47653.1| conserved hypothetical protein [Aedes aegypti]	bmo-miR-11	3-bmo-miR-11-3p	2-bmo-miR-342	bmo-miR-P421-5p
BGIBMGA000457-TA	ref|XP_969600.1| PREDICTED: similar to Peroxidase precursor (DmPO) [Tribolium castaneum]	bmo-miR-317*	bmo-miR-P291-3p	bmo-miR-34	bmo-miR-P060-3p	bmo-miR-283*	bmo-miR-2999	bmo-miR-P111-3p	2-bmo-miR-34	bmo-miR-11*	bmo-miR-P099-3p	2-bmo-miR-362	2-bmo-miR-176	bmo-miR-P432-5p	bmo-miR-2843-1*	bmo-miR-P209-3p
BGIBMGA000458-TA	unknown	bmo-miR-3374*
BGIBMGA000459-TA	ref|XP_972502.1| PREDICTED: similar to CG13902-PA [Tribolium castaneum]	bmo-miR-P663	bmo-miR-P252-3p	bmo-miR-P387-5p	bmo-miR-P030-3p	bmo-miR-P111-3p
BGIBMGA000460-TA	unknown	bmo-miR-2832	bmo-miR-307	2-bmo-miR-110	bmo-miR-P051-3p	bmo-miR-P184-3p	2-bmo-miR-246	bmo-miR-306
BGIBMGA000461-TA	ref|XP_971060.1| PREDICTED: similar to CG17002-PB [Tribolium castaneum]	2-bmo-miR-231	bmo-miR-P087-3p	2-bmo-miR-237	2-bmo-miR-362	bmo-miR-P229-3p	bmo-miR-P545-5p
BGIBMGA000462-TA	ref|NP_001036878.1| p27K [Bombyx mori] sp|Q8T113|P27K_BOMMO 27 kDa glycoprotein precursor (P27K) dbj|BAB87849.1| p27K [Bombyx mori]	bmo-miR-2842	2-bmo-miR-200b*	bmo-miR-P233-3p	3-bmo-miR-228	bmo-miR-2808d	bmo-miR-P380-5p	4-5P-bmo-miR-263a	bmo-miR-P027-3p
BGIBMGA000463-TA	ref|XP_783441.1| PREDICTED: similar to piggyBac transposable element derived 4 [Strongylocentrotus purpuratus] ref|XP_001202848.1| PREDICTED: similar to piggyBac transposable element derived 4 [Strongylocentrotus purpuratus]	bmo-miR-P592-5p	2-bmo-miR-333	bmo-miR-2835	bmo-miR-P021-5p	2-bmo-miR-172	bmo-miR-3271
BGIBMGA000464-TA	gb|EAT37698.1| conserved hypothetical protein [Aedes aegypti]	bmo-miR-P228-3p	bmo-miR-P411-5p	1-bmo-miR-34
BGIBMGA000465-TA	emb|CAE70527.1| Hypothetical protein CBG17156 [Caenorhabditis briggsae]	bmo-miR-P479-5p	bmo-miR-P138-3p	bmo-miR-P075-3p	2-bmo-miR-74	bmo-miR-3391	bmo-miR-P666	2-bmo-miR-237	bmo-miR-P589-5p	2-bmo-miR-205
BGIBMGA000466-TA	ref|NP_724962.2| starry night CG11895-PA [Drosophila melanogaster] sp|Q9V5N8|STAN_DROME Protocadherin-like wing polarity protein stan precursor (Protein starry night) (Protein flamingo) gb|AAF58763.4| CG11895-PA [Drosophila melanogaster]	bmo-miR-3244	bmo-miR-P431-5p	bmo-miR-P179-3p
BGIBMGA000467-TA	E-value:0.0 ref|XP_968232.1| PREDICTED: similar to Protocadherin-like wing polarity protein stan precursor (Starry night protein) (Flamingo protein) [Tribolium castaneum]	2-bmo-miR-247	bmo-miR-P024-5p	bmo-miR-P367-5p
BGIBMGA000468-TA	E-value:0.0 gb|EAT37611.1| conserved hypothetical protein [Aedes aegypti]	bmo-miR-P549-5p	2-bmo-miR-229
BGIBMGA000469-TA	ref|XP_001122854.1| PREDICTED: similar to CG10103-PA [Apis mellifera]	bmo-miR-P590-5p	bmo-miR-3219	1-bmo-miR-34
BGIBMGA000470-TA	ref|XP_969212.1| PREDICTED: similar to CG6465-PA [Tribolium castaneum]	bmo-miR-P002-3p	bmo-miR-P222-3p	bmo-miR-P558-5p	2-bmo-miR-358	bmo-miR-P402-5p	bmo-miR-P033-5p	bmo-miR-P381-5p
BGIBMGA000471-TA	ref|XP_001122192.1| PREDICTED: similar to CG14079-PA [Apis mellifera]	bmo-miR-P089-3p	bmo-miR-P324-3p	bmo-miR-P546-5p	2-bmo-miR-358	bmo-miR-P296-3p	bmo-miR-P317-3p	bmo-miR-P314-3p	bmo-miR-P167-3p	bmo-miR-P470-5p	bmo-miR-3213*	2-bmo-miR-19	bmo-miR-2808d	bmo-miR-P338-3p	bmo-miR-375	bmo-miR-3382*
BGIBMGA000472-TA	ref|XP_968555.1| PREDICTED: similar to CG11069-PA [Tribolium castaneum]	bmo-miR-P416-5p	2-bmo-miR-237	2-bmo-miR-259	bmo-miR-P082-3p	bmo-miR-2998	bmo-miR-P016-5p	2-bmo-miR-258	bmo-miR-P512-5p
BGIBMGA000473-TA	E-value:0.0 ref|XP_974750.1| PREDICTED: similar to 5-3 exoribonuclease 1 [Tribolium castaneum]	bmo-miR-2860	bmo-miR-P425-5p	2-bmo-miR-173	bmo-miR-3351	bmo-miR-998	bmo-miR-P321-3p	2-bmo-miR-355
BGIBMGA000474-TA	ref|XP_974567.1| PREDICTED: similar to CG3983-PB, isoform B [Tribolium castaneum]	bmo-miR-P272-3p	2-bmo-miR-147
BGIBMGA000475-TA	E-value:0.0 dbj|BAC57964.1| calreticulin [Bombyx mori]	1-bmo-miR-263b	bmo-miR-P444-5p	2-bmo-miR-125	2-bmo-miR-72	2-bmo-miR-144	bmo-miR-P607-5p	bmo-miR-P197-3p	bmo-miR-2849
BGIBMGA000476-TA	ref|XP_001123354.1| PREDICTED: hypothetical protein [Apis mellifera]	bmo-miR-P505-5p	bmo-miR-P417-5p
BGIBMGA000477-TA	gb|EAT36690.1| wd-repeat protein [Aedes aegypti]	2-bmo-miR-170	bmo-miR-3414	bmo-miR-P235-3p	bmo-miR-P052-3p	2-bmo-miR-125	bmo-miR-P242-3p	bmo-miR-P674	bmo-miR-P432-5p
BGIBMGA000478-TA	ref|XP_972704.1| PREDICTED: similar to WD repeat domain 10 [Tribolium castaneum]	2-bmo-miR-158	2-bmo-miR-247	bmo-miR-P038-3p	bmo-miR-P246-3p
BGIBMGA000479-TA	unknown	bmo-miR-993b*	bmo-miR-3385	bmo-miR-2856*
BGIBMGA000480-TA	gb|EAT37938.1| scabrous protein [Aedes aegypti]	bmo-miR-P030-3p
BGIBMGA000482-TA	ref|XP_971438.1| PREDICTED: similar to CG11203-PA [Tribolium castaneum]	bmo-miR-P152-3p	bmo-miR-375*	bmo-miR-2824	bmo-miR-P422-5p
BGIBMGA000483-TA	ref|XP_971438.1| PREDICTED: similar to CG11203-PA [Tribolium castaneum]	1-bmo-miR-263b	bmo-miR-P013-3p	2-bmo-miR-115	bmo-miR-2796-3p
BGIBMGA000484-TA	E-value:0.0 ref|NP_001036846.1| nonclathrin coat protein gamma1-COP [Bombyx mori] dbj|BAA93047.2| nonclathrin coat protein gamma1-COP [Bombyx mori]	bmo-miR-P127-3p	bmo-miR-P013-5p	bmo-miR-2787
BGIBMGA000485-TA	dbj|BAD93237.1| PERIOD beta [Bombyx mori]	bmo-miR-P607-5p	bmo-miR-P031-3p
BGIBMGA000486-TA	E-value:0.0 ref|NP_001036975.1| period [Bombyx mori] dbj|BAD93236.1| PERIOD alpha [Bombyx mori]	2-bmo-miR-125
BGIBMGA000487-TA	gb|ABF21088.1| period [Bombyx mori]	2-bmo-miR-77	bmo-miR-P087-3p	2-bmo-miR-151	bmo-miR-3213*	bmo-miR-P111-3p
BGIBMGA000488-TA	ref|XP_976341.1| PREDICTED: hypothetical protein [Tribolium castaneum]	3-bmo-miR-281-5#	bmo-miR-P121-3p	bmo-miR-P434-5p	bmo-miR-2830
BGIBMGA000489-TA	gb|EAT33671.1| vacuolar proton atpases [Aedes aegypti]	2-bmo-miR-19	2-bmo-miR-140	bmo-miR-3384	bmo-miR-P135-3p	bmo-miR-998	bmo-miR-P061-3p	bmo-miR-2843-1*	bmo-miR-2856*	bmo-miR-P471-5p
BGIBMGA000490-TA	unknown	bmo-miR-2814	2-bmo-miR-216	bmo-miR-2807c	bmo-miR-P349-5p	bmo-miR-P478-5p	2-bmo-miR-155	2-bmo-miR-329	bmo-miR-210	bmo-miR-306-as
BGIBMGA000491-TA	ref|XP_966707.1| PREDICTED: similar to CG33531-PA [Tribolium castaneum]	2-bmo-miR-355
BGIBMGA000492-TA	ref|XP_966707.1| PREDICTED: similar to CG33531-PA [Tribolium castaneum]	2-bmo-miR-297	bmo-miR-P167-3p	bmo-miR-P370-5p	2-bmo-miR-52
BGIBMGA000493-TA	ref|XP_001354843.1| GA19236-PA [Drosophila pseudoobscura] gb|EAL31898.1| GA19236-PA [Drosophila pseudoobscura]	bmo-miR-3223	bmo-miR-2845	2-bmo-miR-300	2-bmo-miR-264	2-bmo-miR-315	2-bmo-miR-172	2-bmo-miR-894a
BGIBMGA000495-TA	unknown	bmo-miR-P072-3p	bmo-miR-3316	bmo-miR-P045-5p	bmo-miR-277*
BGIBMGA000496-TA	ref|XP_320378.3| ENSANGP00000013980 [Anopheles gambiae str. PEST] gb|EAA00193.3| ENSANGP00000013980 [Anopheles gambiae str. PEST]	bmo-miR-3336	bmo-miR-P018-5p	bmo-miR-P175-3p	2-bmo-miR-173	bmo-miR-3351
BGIBMGA000497-TA	ref|XP_001120922.1| PREDICTED: similar to 48 related 2 CG5952-PA [Apis mellifera]	bmo-miR-P413-5p	bmo-miR-P371-5p	bmo-miR-P592-5p	bmo-miR-P601-5p	2-bmo-miR-140	bmo-miR-P075-3p	bmo-miR-P471-5p
BGIBMGA000498-TA	gb|AAR14936.1| CLOCK [Antheraea pernyi]	bmo-miR-3391	bmo-miR-998
BGIBMGA000499-TA	ref|XP_968635.1| PREDICTED: similar to Zinc finger protein 84 (Zinc finger protein HPF2) [Tribolium castaneum]	bmo-miR-P601-5p	bmo-miR-P053-5p	bmo-miR-P038-3p	bmo-miR-P368-5p	bmo-miR-P255-3p	bmo-miR-3245	bmo-miR-277*	bmo-miR-P458-5p
BGIBMGA000500-TA	ref|XP_973589.1| PREDICTED: similar to CG13313-PA [Tribolium castaneum]	bmo-miR-2a	1-bmo-miR-8*	bmo-miR-P311-3p
BGIBMGA000501-TA	unknown	bmo-miR-P487-5p	2-bmo-miR-211	bmo-miR-P417-5p	bmo-miR-P493-5p	2-bmo-miR-246	bmo-miR-P039-3p	bmo-miR-252
BGIBMGA000502-TA	ref|XP_969815.1| PREDICTED: similar to ankyrin repeat domain 12 [Tribolium castaneum]	bmo-miR-P152-3p
BGIBMGA000503-TA	ref|XP_969950.1| PREDICTED: similar to CG10984-PC, isoform C [Tribolium castaneum]	2-bmo-miR-166
BGIBMGA000504-TA	ref|XP_970846.1| PREDICTED: similar to ZK899.2 [Tribolium castaneum]	bmo-miR-P050-3p	bmo-miR-3351	bmo-miR-P410-5p
BGIBMGA000505-TA	gb|EAT36727.1| conserved hypothetical protein [Aedes aegypti]	bmo-miR-P632-5p	bmo-miR-P066-3p
BGIBMGA000506-TA	ref|NP_650025.1| CG6567-PA [Drosophila melanogaster] gb|AAF54564.1| CG6567-PA [Drosophila melanogaster] gb|AAM27490.1| GH11067p [Drosophila melanogaster]	bmo-miR-P038-3p	2-bmo-miR-127	2-bmo-miR-172	bmo-miR-3399	bmo-miR-2999	2-bmo-miR-158	2-bmo-miR-162	2-bmo-miR-296	2-bmo-miR-362	2-bmo-miR-310	bmo-miR-2766*	bmo-miR-P029-5p	bmo-miR-2843-1*
BGIBMGA000507-TA	ref|XP_799985.2| PREDICTED: hypothetical protein [Strongylocentrotus purpuratus] ref|XP_001183782.1| PREDICTED: hypothetical protein [Strongylocentrotus purpuratus]	bmo-miR-2758	bmo-miR-P531-5p	bmo-miR-P192-3p	2-bmo-miR-115	bmo-miR-P568-5p	2-bmo-miR-52
BGIBMGA000508-TA	ref|XP_001347409.1| hypothetical protein PF10_0124 [Plasmodium falciparum 3D7] gb|AAN35322.1|AE014830_66 hypothetical protein [Plasmodium falciparum 3D7]	2-bmo-miR-135	bmo-miR-P349-5p	bmo-miR-P263-3p	bmo-miR-306-as	bmo-miR-2816
BGIBMGA000509-TA	ref|XP_967245.1| PREDICTED: similar to polyhomeotic-like 2 [Tribolium castaneum]	bmo-miR-2847	bmo-miR-2772a	bmo-miR-P636-5p	2-bmo-miR-158	bmo-miR-P252-3p	bmo-miR-2772b	2-bmo-miR-247	bmo-miR-P449-5p	bmo-miR-P432-5p	2-bmo-miR-362	bmo-miR-P029-5p
BGIBMGA000510-TA	ref|XP_001121952.1| PREDICTED: similar to polyhomeotic-like 3 [Apis mellifera]	bmo-miR-P411-5p	2-bmo-miR-333	bmo-miR-P232-3p
BGIBMGA000511-TA	ref|NP_001040424.1| 3-hydroxyacyl-CoA dehydrogenase [Bombyx mori] gb|ABF51362.1| 3-hydroxyacyl-CoA dehydrogenase [Bombyx mori]	bmo-miR-3354	bmo-miR-31*	bmo-miR-P018-3p	2-bmo-miR-289	bmo-miR-P640-5p
BGIBMGA000512-TA	E-value:0.0 ref|XP_972558.1| PREDICTED: similar to CG8085-PB, isoform B [Tribolium castaneum]	bmo-miR-3354	bmo-miR-P072-3p	bmo-miR-306-as
BGIBMGA000513-TA	ref|XP_394316.2| PREDICTED: similar to daughter of sevenless CG1044-PA, isoform A [Apis mellifera]	2-bmo-miR-19	bmo-miR-P495-5p	bmo-miR-P437-5p	bmo-miR-2775b	bmo-miR-2818	2-bmo-miR-353
BGIBMGA000514-TA	gb|EAT39529.1| grb2-associated binder, gab [Aedes aegypti]	bmo-miR-2a-1*	bmo-miR-P667	2-bmo-miR-187	bmo-miR-277*
BGIBMGA000515-TA	ref|XP_973966.1| PREDICTED: similar to CG1691-PD, isoform D [Tribolium castaneum]	bmo-miR-P305-3p	3-bmo-let-7a﹟	bmo-miR-P251-3p	bmo-miR-P247-3p	bmo-miR-2824
BGIBMGA000516-TA	E-value:0.0 ref|XP_973966.1| PREDICTED: similar to CG1691-PD, isoform D [Tribolium castaneum]	bmo-miR-P121-3p	bmo-miR-P085-3p	bmo-miR-2788	bmo-miR-P527-5p	bmo-miR-2855
BGIBMGA000517-TA	ref|XP_396098.3| PREDICTED: similar to CG13917-PA [Apis mellifera]	bmo-miR-31	bmo-miR-P605-5p	bmo-miR-P122-3p	bmo-miR-2856*
BGIBMGA000518-TA	ref|XP_396531.2| PREDICTED: similar to CG12151-PA [Apis mellifera]	bmo-miR-P366-5p	bmo-miR-P217-3p
BGIBMGA000519-TA	unknown	bmo-miR-317*	bmo-miR-P665	bmo-miR-P082-3p	bmo-miR-P073-3p	2-bmo-miR-20	bmo-miR-750	bmo-miR-307	2-bmo-miR-15	2-bmo-miR-296	bmo-miR-2843-1*	2-bmo-miR-233	bmo-miR-3363
BGIBMGA000520-TA	E-value:0.0 ref|NP_001036950.1| glycine rich protein [Bombyx mori] dbj|BAE06188.1| glycine rich protein [Bombyx mori]	bmo-miR-P314-3p	bmo-miR-P370-5p	2-bmo-miR-241	3-bmo-miR-281-5#	bmo-miR-P674	bmo-miR-P272-3p	2-bmo-miR-140	bmo-miR-P410-5p	bmo-miR-P552-5p	bmo-miR-3402	bmo-miR-P524-5p
BGIBMGA000521-TA	gb|EAT37163.1| zinc finger protein [Aedes aegypti]	2-bmo-miR-155	2-bmo-miR-51	bmo-miR-P147-3p	bmo-miR-P039-3p
BGIBMGA000522-TA	unknown	bmo-miR-P344-3p	2-bmo-miR-36	bmo-miR-P007-5p	bmo-miR-P370-5p	2-bmo-miR-71a	bmo-miR-P033-5p
BGIBMGA000523-TA	ref|XP_001120611.1| PREDICTED: similar to CG14141-PA [Apis mellifera]	3-bmo-miR-1﹟	bmo-miR-P038-3p	bmo-miR-P501-5p	bmo-miR-2834
BGIBMGA000524-TA	gb|EAT40134.1| guanine nucleotide-binding protein beta 2 (g protein beta2) [Aedes aegypti]	bmo-miR-P369-5p	bmo-miR-P225-3p	2-bmo-miR-230	2-bmo-miR-241	bmo-miR-P150-3p	bmo-miR-P395-5p	2-bmo-miR-244	bmo-miR-P526-5p	bmo-miR-3363
BGIBMGA000525-TA	unknown	bmo-miR-2847	bmo-miR-P314-3p	bmo-miR-3244
BGIBMGA000526-TA	ref|NP_001036897.1| Y-box protein [Bombyx mori] dbj|BAD26606.1| Y-box protein [Bombyx mori]	2-bmo-miR-34	bmo-miR-P291-3p	1-bmo-miR-34	bmo-miR-34	4-5P-bmo-miR-34	bmo-miR-2835	3-bmo-miR-1497
BGIBMGA000527-TA	ref|XP_974017.1| PREDICTED: similar to CG31100-PA [Tribolium castaneum]	2-bmo-miR-300	2-bmo-miR-331	2-bmo-miR-350	bmo-miR-P093-3p	bmo-miR-3337	2-bmo-miR-172	bmo-miR-306-as
BGIBMGA000528-TA	ref|XP_968522.1| PREDICTED: similar to eukaryotic translation initiation factor 4 gamma, 3 [Tribolium castaneum]	bmo-miR-P031-5p	bmo-miR-P493-5p
BGIBMGA000529-TA	E-value:0.0 ref|NP_001036959.1| neutral endopeptidase 24.11 [Bombyx mori] dbj|BAB33300.1| neutral endopeptidase 24.11 [Bombyx mori]	2-bmo-miR-348	bmo-miR-P363-5p
BGIBMGA000530-TA	gb|EAT35706.1| npdc-1 [Aedes aegypti]	bmo-miR-P029-5p
BGIBMGA000532-TA	E-value:0.0 ref|XP_974145.1| PREDICTED: similar to CG32393-PA, isoform A [Tribolium castaneum]	bmo-miR-P397-5p
BGIBMGA000533-TA	unknown	bmo-miR-P152-3p
BGIBMGA000534-TA	ref|XP_396987.3| PREDICTED: similar to CG8949-PA [Apis mellifera]	2-bmo-miR-74	2-bmo-miR-34	bmo-miR-3354	bmo-miR-P085-3p	2-bmo-miR-242	bmo-miR-34	4-5P-bmo-miR-34	bmo-miR-2843-1*	bmo-miR-P029-5p
BGIBMGA000535-TA	ref|XP_396254.3| PREDICTED: similar to RasGEF domain family, member 1B isoform 2 [Apis mellifera]	bmo-miR-2808d	bmo-miR-P314-3p	2-bmo-miR-72
BGIBMGA000536-TA	ref|XP_718863.1| hypothetical protein CaO19_6276 [Candida albicans SC5314] ref|XP_718778.1| hypothetical protein CaO19_13655 [Candida albicans SC5314] gb|EAK99870.1| hypothetical protein CaO19.13655 [Candida albicans SC5314] gb|EAK99959.1| hypothetical protein CaO19.6276 [Candida albicans SC5314]	bmo-miR-2a-1*	2-bmo-miR-347	bmo-miR-P404-5p	bmo-miR-P286-3p
BGIBMGA000537-TA	gb|EAT43725.1| conserved hypothetical protein [Aedes aegypti]	2-bmo-miR-34	1-bmo-miR-34	bmo-miR-34	4-5P-bmo-miR-34	bmo-miR-P060-3p	bmo-miR-2835	bmo-miR-306-as
BGIBMGA000538-TA	gb|EAT43776.1| potassium-dependent sodium-calcium exchanger, putative [Aedes aegypti]	bmo-miR-305	bmo-miR-281
BGIBMGA000539-TA	ref|XP_393316.3| PREDICTED: similar to CG8213-PA [Apis mellifera]	bmo-miR-P233-3p	bmo-miR-3379*	bmo-miR-P625-5p	bmo-miR-3296	bmo-miR-P023-5p	bmo-miR-9b*	bmo-miR-3404
BGIBMGA000540-TA	E-value:0.0 ref|XP_967500.1| PREDICTED: similar to CG11727-PA, isoform A [Tribolium castaneum]	bmo-miR-P636-5p	bmo-miR-2827	2-bmo-miR-147
BGIBMGA000541-TA	ref|XP_315015.1| ENSANGP00000025291 [Anopheles gambiae str. PEST] gb|EAA44328.1| ENSANGP00000025291 [Anopheles gambiae str. PEST]	bmo-miR-P256-3p	2-bmo-miR-189	bmo-miR-P042-5p	bmo-miR-2763	bmo-miR-279c*	bmo-miR-3271
BGIBMGA000542-TA	E-value:0.0 ref|XP_321276.2| ENSANGP00000018412 [Anopheles gambiae str. PEST] gb|EAA01146.2| ENSANGP00000018412 [Anopheles gambiae str. PEST]	2-bmo-miR-191	bmo-miR-P191-3p	bmo-miR-P026-3p
BGIBMGA000543-TA	gb|EAT41243.1| hypothetical protein AaeL_AAEL007086 [Aedes aegypti]	bmo-miR-2764	bmo-miR-P094-3p	bmo-miR-993b*	bmo-miR-P509-5p	bmo-miR-P502-5p	bmo-miR-2756
BGIBMGA000544-TA	gb|EAT41242.1| leucine-rich transmembrane protein [Aedes aegypti]	2-bmo-miR-16	bmo-miR-2835	2-bmo-miR-353	bmo-miR-12
BGIBMGA000545-TA	E-value:0.0 ref|XP_970437.1| PREDICTED: similar to CG12084-PA [Tribolium castaneum]	bmo-miR-P147-3p
BGIBMGA000546-TA	ref|XP_843163.1| Leishmania major strain Friedlin proteophosphoglycan 5 [Leishmania major strain Friedlin] gb|AAZ14281.1| proteophosphoglycan 5 [Leishmania major strain Friedlin]	bmo-miR-P068-3p	bmo-miR-P552-5p	2-bmo-miR-330	bmo-miR-P224-3p
BGIBMGA000547-TA	ref|XP_396046.3| PREDICTED: similar to CG32843-PA, partial [Apis mellifera]	bmo-miR-P283-3p	bmo-miR-P324-3p	bmo-miR-3302	bmo-miR-P240-3p	2-bmo-miR-170	bmo-miR-P058-3p	bmo-miR-P061-3p	2-bmo-miR-72	2-bmo-miR-355	bmo-miR-275*	2-bmo-miR-241	2-bmo-miR-77	bmo-miR-P518-5p	bmo-miR-P425-5p	bmo-miR-11*	bmo-miR-P490-5p
BGIBMGA000548-TA	ref|XP_394441.2| PREDICTED: similar to CG10338-PA [Apis mellifera]	bmo-miR-P349-5p	2-bmo-miR-330
BGIBMGA000549-TA	ref|XP_972061.1| PREDICTED: similar to CG9953-PA [Tribolium castaneum]	bmo-miR-P487-5p	bmo-miR-2787
BGIBMGA000550-TA	E-value:0.0 ref|XP_395793.2| PREDICTED: similar to CRSP complex subunit 3 (Cofactor required for Sp1 transcriptional activation subunit 3) (Transcriptional coactivator CRSP130) (Vitamin D3 receptor-interacting protein complex 130 kDa component) (DRIP130) (Activator-recruited cofactor 130... isoform 1 [Apis mellifera]	bmo-miR-P218-3p	bmo-miR-11*
BGIBMGA000551-TA	ref|XP_968396.1| PREDICTED: similar to CG4609-PC, isoform C [Tribolium castaneum]	bmo-miR-P085-3p	bmo-miR-P518-5p	bmo-miR-P154-3p	bmo-miR-P584-5p	bmo-miR-P039-5p	bmo-miR-P286-3p	bmo-miR-252
BGIBMGA000552-TA	ref|XP_968396.1| PREDICTED: similar to CG4609-PC, isoform C [Tribolium castaneum]	2-bmo-miR-57	bmo-miR-P175-3p	bmo-miR-3403	bmo-miR-P640-5p
BGIBMGA000553-TA	E-value:0.0 ref|XP_968570.1| PREDICTED: similar to CG12002-PA, isoform A [Tribolium castaneum]	bmo-miR-P601-5p	bmo-miR-282*	bmo-miR-P011-5p	2-bmo-miR-158	bmo-miR-P052-5p	bmo-miR-P518-5p	bmo-miR-P042-5p	bmo-miR-P391-5p
BGIBMGA000554-TA	ref|XP_970717.1| PREDICTED: similar to CG12164-PA [Tribolium castaneum]	bmo-miR-P260-3p
BGIBMGA000555-TA	ref|XP_973522.1| PREDICTED: similar to CG8314-PA [Tribolium castaneum]	bmo-miR-P372-5p	2-bmo-miR-894a
BGIBMGA000556-TA	unknown	2-bmo-miR-140	bmo-miR-P417-5p	bmo-miR-P102-3p	bmo-miR-P507-5p	bmo-miR-P471-5p
BGIBMGA000557-TA	ref|NP_569988.1| CG14052-PA [Drosophila melanogaster] gb|AAF45754.2| CG14052-PA [Drosophila melanogaster]	bmo-miR-P296-3p	2-bmo-miR-242	bmo-miR-P151-3p	2-bmo-miR-330	2-bmo-miR-19	2-bmo-miR-297	bmo-miR-P007-5p	2-bmo-miR-362	bmo-miR-2796-3p
BGIBMGA000558-TA	unknown	bmo-miR-34	2-bmo-miR-68	2-bmo-miR-346	bmo-miR-2774a	bmo-miR-P375-5p	2-bmo-miR-34	bmo-miR-P366-5p	bmo-miR-P272-3p	bmo-miR-P395-5p	bmo-miR-P425-5p	2-bmo-miR-244	bmo-miR-P231-3p
BGIBMGA000559-TA	sp|P82204|TPIS_BOMMO Triosephosphate isomerase (TIM) (Triose-phosphate isomerase) gb|AAU34185.1| triosephosphate isomerase [Bombyx mori]	bmo-miR-P186-3p	bmo-miR-P485-5p	bmo-miR-P151-3p	2-bmo-miR-246	bmo-miR-P669	bmo-miR-P471-5p	bmo-miR-P519-5p	2-bmo-miR-140	bmo-miR-3391	bmo-miR-P414-5p	bmo-miR-3391*	bmo-miR-P076-3p
BGIBMGA000560-TA	ref|XP_974782.1| PREDICTED: similar to CG7693-PA, isoform A [Tribolium castaneum]	2-bmo-miR-197
BGIBMGA000561-TA	unknown	bmo-miR-P072-3p	bmo-miR-3388	bmo-miR-P192-3p
BGIBMGA000562-TA	gb|ABD64815.1| Dvir_CG10440 [Drosophila virilis]	bmo-miR-P324-3p	bmo-miR-P259-3p	bmo-miR-P577-5p
BGIBMGA000563-TA	E-value:0.0 dbj|BAE43824.1| tyrosine hydroxylase [Papilio xuthus]	2-bmo-miR-21	bmo-miR-P401-5p	bmo-miR-P471-5p	2-bmo-miR-140	bmo-miR-P364-5p	2-bmo-miR-333	bmo-miR-P310-3p	bmo-miR-P640-5p
BGIBMGA000564-TA	E-value:0.0 ref|XP_971080.1| PREDICTED: similar to CG11874-PA [Tribolium castaneum]	bmo-miR-P674	2-bmo-miR-281-1
BGIBMGA000565-TA	ref|XP_968480.1| PREDICTED: similar to CG1764-PA [Tribolium castaneum]	bmo-miR-P674	bmo-miR-P050-3p	2-bmo-miR-346
BGIBMGA000566-TA	ref|NP_476855.1| Glutamate receptor I CG8442-PA [Drosophila melanogaster] sp|Q03445|GLK1_DROME Glutamate receptor 1 precursor (Glutamate receptor I) (dGLUR-I) (Kainate-selective glutamate receptor) gb|AAF50652.2| CG8442-PA [Drosophila melanogaster]	bmo-miR-P283-3p	bmo-miR-P360-5p	2-bmo-miR-317	bmo-miR-P229-3p	bmo-miR-P674	bmo-miR-2845	bmo-miR-P135-3p	2-bmo-miR-264
BGIBMGA000567-TA	ref|XP_968786.1| PREDICTED: similar to CG4481-PA [Tribolium castaneum]	bmo-miR-2856
BGIBMGA000568-TA	gb|AAB62572.1| GABA-gated chloride channel isoform a3 [Heliothis virescens]	bmo-miR-P651-5p	bmo-miR-P260-3p
BGIBMGA000569-TA	unknown	2-bmo-miR-140	bmo-miR-P554-5p	1-bmo-miR-7	bmo-miR-P178-3p	bmo-miR-P276-3p	bmo-miR-P471-5p
BGIBMGA000570-TA	ref|NP_728573.1| APP-like protein interacting protein 1 CG1200-PB, isoform B [Drosophila melanogaster] sp|Q9W0K0|JIP1_DROME JNK-interacting protein 1 (JIP-1) (Protein eye developmental SP512) (APP-like-interacting protein 1) (APLIP1) gb|AAF34806.1|AF231037_1 SP512 protein [Drosophila melanogaster] gb|AAL50332.1|AF220194_1 APPL interaction protein 1 [Drosophila melanogaster] gb|AAK92919.1| GH14842…	2-bmo-miR-130	bmo-miR-2832	bmo-miR-929	2-bmo-miR-330
BGIBMGA000571-TA	unknown	bmo-miR-P069-3p	bmo-miR-3268	bmo-miR-P117-3p	bmo-miR-2777*
BGIBMGA000572-TA	ref|XP_967882.1| PREDICTED: similar to CG7995-PA, isoform A [Tribolium castaneum]	2-bmo-miR-290
BGIBMGA000573-TA	ref|NP_729816.2| CG10632-PB [Drosophila melanogaster] gb|AAK93225.1| LD31582p [Drosophila melanogaster] gb|AAF49897.3| CG10632-PB [Drosophila melanogaster]	bmo-miR-2860	bmo-miR-P102-3p
BGIBMGA000574-TA	ref|XP_393780.2| PREDICTED: similar to CG10632-PA, partial [Apis mellifera]	bmo-miR-P242-3p	bmo-miR-3373	2-bmo-miR-140	bmo-miR-3363	bmo-miR-2999
BGIBMGA000576-TA	unknown	bmo-miR-2809	bmo-miR-P023-5p	bmo-miR-P470-5p	bmo-miR-2766	bmo-miR-P320-3p	2-bmo-miR-346	bmo-miR-P422-5p	2-bmo-miR-77	bmo-miR-3378	bmo-miR-P231-3p
BGIBMGA000577-TA	E-value:0.0 ref|XP_319802.3| ENSANGP00000019600 [Anopheles gambiae str. PEST] gb|EAA14765.4| ENSANGP00000019600 [Anopheles gambiae str. PEST]	bmo-miR-3403	bmo-miR-3347a	bmo-miR-P464-5p
BGIBMGA000578-TA	ref|XP_970503.1| PREDICTED: similar to CG7334-PA, isoform A [Tribolium castaneum]	bmo-miR-P487-5p	bmo-miR-P315-3p	2-bmo-miR-190	bmo-miR-P113-3p
BGIBMGA000579-TA	ref|XP_397549.2| PREDICTED: similar to CG18659-PA, isoform A [Apis mellifera]	2-bmo-miR-298	bmo-miR-P666	bmo-miR-3336
BGIBMGA000580-TA	ref|NP_001024342.1| Aboc, EXpulsion defective family member (aex-3) [Caenorhabditis elegans] gb|AAM51509.1|U49945_4 Aboc, expulsion defective protein 3, isoform b [Caenorhabditis elegans]	bmo-miR-2797c	bmo-miR-2797b	bmo-miR-2851	bmo-miR-P554-5p
BGIBMGA000581-TA	gb|EAT39324.1| conserved hypothetical protein [Aedes aegypti]	bmo-miR-P228-3p	bmo-miR-P302-3p
BGIBMGA000582-TA	E-value:0.0 ref|XP_396585.2| PREDICTED: similar to CG4928-PB, isoform B [Apis mellifera]	bmo-miR-P546-5p	bmo-miR-34	bmo-miR-989	4-5P-bmo-miR-34	2-bmo-miR-297	2-bmo-miR-34	bmo-miR-2739	1-bmo-miR-34	2-bmo-miR-229
BGIBMGA000583-TA	sp|O76537|PGRP_TRINI Peptidoglycan recognition protein precursor gb|AAC31820.1| peptidoglycan recognition protein precursor [Trichoplusia ni]	bmo-miR-P487-5p	2-bmo-miR-157	bmo-miR-2774b	2-bmo-miR-311	bmo-miR-13a*	bmo-miR-P039-3p	bmo-miR-P613-5p	bmo-miR-P004-5p	2-bmo-miR-333	bmo-miR-2836	bmo-miR-P042-5p
BGIBMGA000584-TA	gb|ABA86375.1| CG14745 [Drosophila erecta]	bmo-miR-P405-5p	bmo-miR-P167-3p	2-bmo-miR-351	bmo-miR-P664
BGIBMGA000585-TA	sp|O76537|PGRP_TRINI Peptidoglycan recognition protein precursor gb|AAC31820.1| peptidoglycan recognition protein precursor [Trichoplusia ni]	bmo-miR-P186-3p	bmo-miR-P551-5p	bmo-miR-263a*	bmo-miR-P049-5p
BGIBMGA000586-TA	ref|XP_314103.3| ENSANGP00000010323 [Anopheles gambiae str. PEST] gb|EAA09419.3| ENSANGP00000010323 [Anopheles gambiae str. PEST]	bmo-miR-P498-5p	bmo-miR-3334	bmo-miR-2856*
BGIBMGA000587-TA	E-value:0.0 ref|XP_968938.1| PREDICTED: similar to CG33531-PA [Tribolium castaneum]	bmo-miR-34	4-5P-bmo-miR-34	bmo-miR-P023-5p	bmo-miR-277*	2-bmo-miR-34	bmo-miR-P170-3p	bmo-miR-P338-3p	2-bmo-miR-279
BGIBMGA000588-TA	unknown	2-bmo-miR-297	bmo-miR-P487-5p	bmo-miR-P002-3p	bmo-miR-P039-3p	bmo-miR-P383-5p
BGIBMGA000589-TA	dbj|BAC10622.1| syntaxin-like protein [Bombyx mori]	2-bmo-miR-158	2-bmo-miR-155	bmo-miR-P388-5p	bmo-miR-2808d	bmo-miR-P209-3p	bmo-miR-P006-5p
BGIBMGA000590-TA	dbj|BAB85199.1| Pleiotrophin-like protein [Bombyx mori] dbj|BAC10621.1| Pleiotrophin-like protein [Bombyx mori]	1-bmo-miR-263b	bmo-miR-P018-5p	2-bmo-miR-178	bmo-miR-P593-5p	bmo-miR-P030-3p	2-bmo-miR-155	2-bmo-miR-237	bmo-miR-263b	bmo-miR-2843	bmo-miR-3316	2-bmo-miR-258	bmo-miR-P231-3p
BGIBMGA000591-TA	E-value:0.0 dbj|BAB85195.1| projectin-like protein [Bombyx mori] dbj|BAC10616.1| projectin-like protein [Bombyx mori]	bmo-miR-P105-3p	bmo-miR-92b	2-bmo-miR-115	bmo-miR-92a	bmo-miR-P637-5p
BGIBMGA000592-TA	E-value:0.0 dbj|BAB85194.1| leucyl aminopeptidase-like protein [Bombyx mori] dbj|BAC10615.1| leucyl aminopeptidase-like protein [Bombyx mori]	2-bmo-miR-224	bmo-miR-2754	bmo-miR-2808d	bmo-miR-2842	bmo-miR-3382	bmo-miR-P167-3p	bmo-miR-P625-5p	2-bmo-miR-315	bmo-miR-2b*
BGIBMGA000593-TA	E-value:0.0 dbj|BAB85192.1| hypothetical protein [Bombyx mori] dbj|BAC10613.1| hypothetical protein [Bombyx mori]	bmo-miR-P338-3p
BGIBMGA000594-TA	ref|XP_971273.1| PREDICTED: similar to CG15669-PA, isoform A [Tribolium castaneum]	bmo-miR-278*	bmo-miR-P279-3p	bmo-miR-P188-3p	bmo-miR-P422-5p	bmo-miR-P085-3p	bmo-miR-P055-5p	bmo-miR-3316	2-bmo-miR-129	bmo-miR-2b*	bmo-miR-2766*
BGIBMGA000595-TA	ref|XP_396456.3| PREDICTED: similar to Misexpression suppressor of KSR 2 CG15669-PB, isoform B isoform 1 [Apis mellifera]	bmo-miR-2757	bmo-miR-P058-3p	bmo-miR-281	bmo-miR-P433-5p	bmo-miR-P353-5p
BGIBMGA000597-TA	ref|XP_971273.1| PREDICTED: similar to CG15669-PA, isoform A [Tribolium castaneum]	bmo-miR-P113-3p	bmo-miR-P585-5p
BGIBMGA000598-TA	unknown	bmo-miR-3354	bmo-miR-P098-3p	2-bmo-miR-205	bmo-miR-2819	bmo-miR-P113-3p	2-bmo-miR-330
BGIBMGA000599-TA	ref|NP_728802.2| CG11486-PC, isoform C [Drosophila melanogaster] gb|AAF47713.3| CG11486-PC, isoform C [Drosophila melanogaster]	bmo-miR-P546-5p	bmo-miR-P535-5p	bmo-miR-P519-5p	bmo-miR-P666	bmo-miR-2739	bmo-miR-3305	bmo-miR-P660	bmo-miR-P249-3p	bmo-miR-252
BGIBMGA000600-TA	E-value:0.0 ref|XP_624101.2| PREDICTED: similar to small wing CG4200-PA [Apis mellifera]	bmo-miR-12	bmo-miR-P375-5p	bmo-miR-P242-3p	2-bmo-miR-6	2-bmo-miR-183	bmo-miR-2761	2-bmo-miR-264	2-bmo-miR-894	bmo-miR-2731	2-bmo-miR-279	bmo-miR-3402
BGIBMGA000601-TA	gb|AAQ22445.1| RE55648p [Drosophila melanogaster]	bmo-miR-2845	2-bmo-miR-65
BGIBMGA000602-TA	E-value:0.0 ref|XP_971394.1| PREDICTED: similar to CG10079-PB, isoform B [Tribolium castaneum]	bmo-miR-P636-5p	2-bmo-miR-297	bmo-miR-P395-5p	bmo-miR-P656-5p
BGIBMGA000603-TA	E-value:0.0 ref|XP_973389.1| PREDICTED: similar to CG8110-PA, isoform A [Tribolium castaneum]	bmo-miR-P518-5p	bmo-miR-P084-3p	bmo-miR-P007-5p	bmo-miR-P633-5p	bmo-miR-3268
BGIBMGA000604-TA	ref|XP_001121064.1| PREDICTED: similar to scratch CG1130-PA [Apis mellifera]	bmo-miR-P185-3p	2-bmo-miR-190	2-bmo-miR-20	bmo-miR-2843-1*	bmo-miR-2999	bmo-miR-2777*
BGIBMGA000605-TA	ref|XP_001121064.1| PREDICTED: similar to scratch CG1130-PA [Apis mellifera]	bmo-miR-2843-1*	bmo-miR-2999
BGIBMGA000607-TA	ref|XP_001121064.1| PREDICTED: similar to scratch CG1130-PA [Apis mellifera]	2-bmo-miR-216	bmo-miR-P279-3p	bmo-miR-P349-5p	bmo-miR-P593-5p	bmo-miR-P527-5p	bmo-miR-P395-5p	bmo-miR-P425-5p	bmo-miR-P488-5p	2-bmo-miR-315	bmo-miR-3391*
BGIBMGA000608-TA	ref|XP_971138.1| PREDICTED: similar to CG9089-PA [Tribolium castaneum]	bmo-miR-307	bmo-miR-P215-3p	bmo-miR-3337	2-bmo-miR-241
BGIBMGA000609-TA	unknown	bmo-miR-2832	2-bmo-miR-36	bmo-miR-P291-3p	bmo-miR-34	4-5P-bmo-miR-34	2-bmo-miR-355	2-bmo-miR-34	bmo-miR-P589-5p	bmo-miR-P625-5p	bmo-miR-2805
BGIBMGA000610-TA	ref|XP_312929.3| ENSANGP00000014719 [Anopheles gambiae str. PEST] gb|EAA08488.3| ENSANGP00000014719 [Anopheles gambiae str. PEST]	bmo-miR-P648-5p	bmo-miR-P079-3p	bmo-miR-P293-3p	2-bmo-miR-300	bmo-miR-P424-5p	bmo-miR-P481-5p	bmo-miR-P631-5p	bmo-miR-P365-5p	bmo-miR-P017-3p	bmo-miR-2818	bmo-miR-P521-5p	bmo-miR-P367-5p	bmo-miR-3257	bmo-miR-P028-3p	bmo-miR-P059-3p	bmo-miR-P119-3p	2-bmo-miR-241	bmo-miR-P422-5p	bmo-miR-P104-3p	bmo-miR-P024-5p	bmo-miR-P649-5p
BGIBMGA000611-TA	unknown	bmo-miR-P020-3p	bmo-miR-P417-5p	3-bmo-miR-31a	bmo-miR-P316-3p	3-bmo-miR-1497
BGIBMGA000612-TA	E-value:0.0 ref|XP_393281.2| PREDICTED: similar to Paramyosin CG5939-PA, isoform A [Apis mellifera]	bmo-miR-989	bmo-miR-P178-3p	bmo-miR-277*	2-bmo-miR-205	bmo-miR-278	bmo-miR-92a	bmo-miR-P055-3p	bmo-miR-P256-3p	bmo-miR-34	2-bmo-miR-278	bmo-miR-P251-3p	bmo-miR-P352-5p	2-bmo-miR-34	bmo-miR-P495-5p	2-bmo-miR-209	bmo-miR-P410-5p
BGIBMGA000613-TA	E-value:0.0 ref|NP_729406.1| Paramyosin CG5939-PC, isoform C [Drosophila melanogaster] ref|NP_729407.1| Paramyosin CG5939-PD, isoform D [Drosophila melanogaster] sp|P35416|MYSP2_DROME Paramyosin, short form (Miniparamyosin) gb|AAF50371.2| CG5939-PC, isoform C [Drosophila melanogaster] gb|AAN11995.1| CG5939-PD, isoform D [Drosophila melanogaster]	bmo-miR-P435-5p	2-bmo-miR-149	bmo-miR-P323-3p	bmo-miR-P081-3p	2-bmo-miR-358	bmo-miR-P172-3p	bmo-miR-P130-3p	bmo-miR-P039-5p	bmo-miR-P015-5p	bmo-miR-P016-5p	bmo-miR-P495-5p	2-bmo-miR-259	bmo-miR-P012-5p	bmo-miR-2761	2-bmo-miR-258
BGIBMGA000614-TA	ref|XP_970784.1| PREDICTED: similar to CG32025-PA [Tribolium castaneum]	bmo-miR-P524-5p	bmo-miR-P030-3p
BGIBMGA000615-TA	E-value:0.0 ref|XP_970849.1| PREDICTED: similar to CG32030-PA, isoform A [Tribolium castaneum]	2-bmo-miR-251
BGIBMGA000616-TA	ref|XP_315692.3| ENSANGP00000021877 [Anopheles gambiae str. PEST] gb|EAA11808.4| ENSANGP00000021877 [Anopheles gambiae str. PEST]	bmo-miR-275	1-bmo-miR-7	bmo-miR-P205-3p	bmo-miR-306
BGIBMGA000617-TA	ref|XP_973455.1| PREDICTED: similar to CG5081-PA, isoform A [Tribolium castaneum]	bmo-miR-2843-2*	2-bmo-miR-894	bmo-miR-P380-5p
BGIBMGA000618-TA	ref|XP_970906.1| PREDICTED: similar to CG9847-PA, isoform A [Tribolium castaneum]	2-bmo-miR-41	2-bmo-miR-15	bmo-miR-P177-3p
BGIBMGA000619-TA	dbj|BAB85190.1| FK506-binding protein [Bombyx mori] dbj|BAC10611.1| FK506-binding protein [Bombyx mori]	1-bmo-miR-34	bmo-miR-2772a	bmo-miR-P086-3p
BGIBMGA000620-TA	E-value:0.0 dbj|BAB85191.1| heparanase-like protein [Bombyx mori] dbj|BAC10612.1| heparanase-like protein [Bombyx mori]	2-bmo-miR-315
BGIBMGA000621-TA	dbj|BAB85193.1| hypothetical protein [Bombyx mori] dbj|BAC10614.1| hypothetical protein [Bombyx mori]	2-bmo-miR-149	bmo-miR-P390-5p	2-bmo-miR-178	bmo-miR-306-as
BGIBMGA000622-TA	E-value:0.0 dbj|BAB85196.1| BMKETTIN [Bombyx mori] dbj|BAC10617.1| KETTIN [Bombyx mori]	bmo-miR-P305-3p	bmo-miR-2842	bmo-miR-P007-5p	bmo-miR-P569-5p	2-bmo-miR-216	bmo-miR-P247-3p	bmo-miR-P353-5p
BGIBMGA000624-TA	E-value:0.0 dbj|BAB85198.1| Titin-like protein [Bombyx mori]	bmo-miR-P314-3p	2-bmo-miR-189	bmo-miR-P132-3p	bmo-miR-P285-3p	2-bmo-miR-51	bmo-miR-2775a	bmo-miR-P363-5p	bmo-miR-307	bmo-miR-2755*	bmo-miR-P425-5p	bmo-miR-P028-5p	bmo-miR-2777	bmo-miR-14*
BGIBMGA000625-TA	unknown	bmo-miR-P550-5p	bmo-miR-P530-5p	2-bmo-miR-294
BGIBMGA000626-TA	E-value:0.0 dbj|BAB85201.1| PM-Scl autoantigen-like protein [Bombyx mori] dbj|BAC10623.1| PM-Scl autoantigen-like protein [Bombyx mori]	bmo-miR-2808d	bmo-miR-P655-5p	bmo-miR-3306
BGIBMGA000627-TA	dbj|BAB85203.1| ubiquitin conjugating enzyme-like protein [Bombyx mori] dbj|BAC10625.1| ubiquitin conjugating enzyme-like protein [Bombyx mori]	bmo-miR-P030-5p
BGIBMGA000628-TA	E-value:0.0 ref|XP_392428.2| PREDICTED: similar to Bestrophin 2 CG10173-PA [Apis mellifera]	bmo-miR-P665	2-bmo-miR-343
BGIBMGA000629-TA	E-value:0.0 ref|XP_967163.1| PREDICTED: similar to CG7015-PA [Tribolium castaneum]	bmo-miR-3235	bmo-miR-P368-5p	bmo-miR-P499-5p	2-bmo-miR-127	bmo-miR-P185-3p	bmo-miR-279c*	bmo-miR-306**
BGIBMGA000630-TA	ref|XP_969084.1| PREDICTED: similar to CG2812-PA, partial [Tribolium castaneum]	1-bmo-miR-263b	bmo-miR-263b	bmo-miR-P589-5p	bmo-miR-P296-3p	bmo-miR-P135-3p	bmo-miR-P493-5p	bmo-miR-P383-5p
BGIBMGA000631-TA	ref|XP_969084.1| PREDICTED: similar to CG2812-PA, partial [Tribolium castaneum]	bmo-miR-2770	bmo-miR-P423-5p	bmo-miR-P275-3p	bmo-miR-3351	bmo-miR-P093-3p	bmo-miR-P429-5p
BGIBMGA000632-TA	ref|XP_316173.2| ENSANGP00000020349 [Anopheles gambiae str. PEST] gb|EAA11621.2| ENSANGP00000020349 [Anopheles gambiae str. PEST]	bmo-miR-P623-5p	bmo-miR-2b*	bmo-miR-100	bmo-miR-306-as
BGIBMGA000633-TA	unknown	bmo-miR-P299-3p	bmo-miR-3333
BGIBMGA000634-TA	unknown	bmo-miR-P349-5p	bmo-miR-306-as	bmo-miR-3395
BGIBMGA000635-TA	ref|XP_001121925.1| PREDICTED: similar to forkhead box L2 [Apis mellifera]	2-bmo-miR-162	2-bmo-miR-130	bmo-miR-P013-5p	bmo-miR-P660	bmo-miR-P524-5p	bmo-miR-2777*
BGIBMGA000636-TA	unknown	bmo-miR-P302-3p	bmo-miR-P114-3p	bmo-miR-3387
BGIBMGA000637-TA	ref|XP_001353411.1| GA10403-PA [Drosophila pseudoobscura] gb|EAL30918.1| GA10403-PA [Drosophila pseudoobscura]	2-bmo-miR-338	2-bmo-let-7e	2-bmo-miR-361	bmo-miR-P396-5p	2-bmo-let-7b
BGIBMGA000638-TA	gb|EAT40787.1| iroquois-class homeodomain protein irx [Aedes aegypti]	bmo-miR-P190-3p	bmo-miR-P059-3p	bmo-miR-P481-5p	bmo-miR-275*	2-bmo-miR-162	bmo-miR-P252-3p	bmo-miR-P521-5p	2-bmo-miR-35	2-bmo-miR-348	bmo-miR-P562-5p
BGIBMGA000639-TA	ref|XP_971676.1| PREDICTED: similar to CG10601-PA, isoform A [Tribolium castaneum]	bmo-miR-2806	bmo-miR-P038-3p
BGIBMGA000640-TA	E-value:0.0 dbj|BAA96811.1| cytochrome P450 [Bombyx mori] gb|ABC69163.1| cytochrome P450 CYP305B1V1 [Bombyx mandarina] gb|ABD78849.1| cytochrome P450 Cyp305B1 [Bombyx mori]	bmo-miR-P357-5p
BGIBMGA000641-TA	gb|AAB62563.1| GABA-gated chloride channel isoform a2 [Heliothis virescens]	bmo-miR-P042-5p	bmo-miR-P052-3p	bmo-miR-3363
BGIBMGA000642-TA	E-value:0.0 ref|XP_967413.1| PREDICTED: similar to CG9122-PA [Tribolium castaneum]	bmo-miR-P262-3p	bmo-miR-P059-3p	bmo-miR-P481-5p	bmo-miR-P104-3p	2-bmo-miR-6	bmo-miR-P032-3p	bmo-miR-P649-5p	bmo-miR-P521-5p	bmo-miR-970*
BGIBMGA000643-TA	E-value:0.0 ref|XP_623820.2| PREDICTED: similar to O-glycosyltransferase CG10392-PB, isoform B [Apis mellifera]	bmo-miR-2785	bmo-miR-3373	bmo-miR-P099-3p	bmo-miR-P383-5p
BGIBMGA000644-TA	ref|XP_001122808.1| PREDICTED: similar to Glutamate receptor IB CG4481-PA, partial [Apis mellifera]	1-bmo-miR-263b	bmo-miR-P475-5p	bmo-miR-3362	2-bmo-miR-245	bmo-miR-P531-5p	bmo-miR-P005-3p	bmo-miR-3281	bmo-miR-263b	bmo-miR-P266-3p
BGIBMGA000645-TA	E-value:0.0 ref|XP_968786.1| PREDICTED: similar to CG4481-PA [Tribolium castaneum]	bmo-miR-3228	bmo-miR-308*	2-bmo-miR-172	2-bmo-miR-20
BGIBMGA000646-TA	ref|XP_624942.1| PREDICTED: similar to TBP-associated factor 7 CG2670-PA isoform 2 [Apis mellifera]	bmo-miR-P190-3p	bmo-miR-P640-5p
BGIBMGA000647-TA	E-value:0.0 gb|AAF63957.1| CALNUC [Spodoptera frugiperda]	3-bmo-miR-281-5#	bmo-miR-P081-3p	bmo-miR-P349-5p
BGIBMGA000648-TA	E-value:0.0 ref|NP_001036847.1| IDGF like protein [Bombyx mori] sp|Q9GV28|IDGFL_BOMMO Chitinase-like protein EN03 precursor (Imaginal disk growth factor-like protein) dbj|BAB16695.1| IDGF like protein [Bombyx mori]	bmo-miR-3388	bmo-miR-P214-3p	bmo-miR-8	2-bmo-miR-230	bmo-miR-3274	2-bmo-miR-8	bmo-miR-P252-3p	2-bmo-miR-115	bmo-miR-P176-3p
BGIBMGA000649-TA	gb|AAN39695.1| ATP synthase-like protein [Choristoneura parallela]	2-bmo-miR-245	2-bmo-miR-358	bmo-miR-P015-5p	bmo-miR-P016-5p	2-bmo-miR-72	2-bmo-miR-77	bmo-miR-P012-5p	2-bmo-miR-259	bmo-miR-375	bmo-miR-2796-3p
BGIBMGA000650-TA	ref|XP_396475.2| PREDICTED: similar to Carboxyl-terminal PDZ ligand of neuronal nitric oxide synthase protein (C--terminal PDZ ligand of neuronal nitric oxide synthase protein) (Nitric oxide synthase 1 adaptor protein) [Apis mellifera]	bmo-miR-P571-5p	2-bmo-miR-170	bmo-miR-P079-3p	bmo-miR-P119-3p	bmo-miR-P179-3p	bmo-miR-P010-3p	bmo-miR-P399-5p	bmo-miR-306-as
BGIBMGA000651-TA	ref|XP_396475.2| PREDICTED: similar to Carboxyl-terminal PDZ ligand of neuronal nitric oxide synthase protein (C--terminal PDZ ligand of neuronal nitric oxide synthase protein) (Nitric oxide synthase 1 adaptor protein) [Apis mellifera]	bmo-miR-989	bmo-miR-P484-5p	bmo-miR-3296
BGIBMGA000652-TA	unknown	bmo-miR-87	bmo-miR-P509-5p	bmo-miR-P526-5p	2-bmo-miR-289	2-bmo-miR-230	bmo-miR-P349-5p	bmo-miR-P209-3p
BGIBMGA000653-TA	ref|XP_968392.1| PREDICTED: similar to C-terminal PDZ domain ligand of neuronal nitric oxide synthase [Tribolium castaneum]	bmo-miR-P487-5p	bmo-miR-2809	bmo-miR-P593-5p	bmo-miR-P488-5p	bmo-miR-P605-5p	bmo-miR-2731	bmo-miR-P426-5p	bmo-miR-P420-5p
BGIBMGA000654-TA	ref|XP_968392.1| PREDICTED: similar to C-terminal PDZ domain ligand of neuronal nitric oxide synthase [Tribolium castaneum]	2-bmo-miR-19	2-bmo-miR-103	bmo-miR-307*	bmo-miR-3384*
BGIBMGA000655-TA	ref|XP_974065.1| PREDICTED: similar to outer dense fiber of sperm tails 2 isoform 1 [Tribolium castaneum]	bmo-miR-3317
BGIBMGA000656-TA	unknown	2-bmo-miR-19	bmo-miR-P222-3p	2-bmo-miR-166	bmo-miR-2775b	bmo-miR-P167-3p	bmo-miR-P024-5p	bmo-miR-P367-5p
BGIBMGA000657-TA	ref|XP_316059.3| ENSANGP00000010697 [Anopheles gambiae str. PEST] gb|EAA11757.3| ENSANGP00000010697 [Anopheles gambiae str. PEST]	bmo-miR-3391	bmo-miR-3388
BGIBMGA000658-TA	ref|XP_001360728.1| GA13032-PA [Drosophila pseudoobscura] gb|EAL25303.1| GA13032-PA [Drosophila pseudoobscura]	bmo-miR-P628-5p
BGIBMGA000659-TA	ref|XP_396437.1| PREDICTED: similar to CG30427-PC, isoform C [Apis mellifera]	2-bmo-miR-115	2-bmo-miR-317
BGIBMGA000660-TA	ref|XP_393581.2| PREDICTED: similar to geminin CG3183-PA [Apis mellifera]	bmo-miR-P087-3p	bmo-miR-13b	bmo-miR-2a	bmo-miR-P022-3p	bmo-miR-P061-3p	bmo-miR-2795	bmo-miR-3379	bmo-miR-306-as	bmo-miR-P027-3p
BGIBMGA000661-TA	E-value:0.0 gb|EAT39913.1| protein disulfide isomerase [Aedes aegypti]	bmo-miR-P098-3p
BGIBMGA000662-TA	ref|XP_970717.1| PREDICTED: similar to CG12164-PA [Tribolium castaneum]	bmo-miR-P087-3p	bmo-miR-P240-3p	bmo-miR-P191-3p	bmo-miR-P510-5p	bmo-miR-31*	bmo-miR-P225-3p	2-bmo-miR-51	2-bmo-miR-158	bmo-miR-3336	2-bmo-miR-66	2-bmo-miR-264	bmo-miR-P147-3p	bmo-miR-P045-5p	bmo-miR-P310-3p
BGIBMGA000663-TA	ref|NP_647647.2| CG13931-PA [Drosophila melanogaster] gb|AAY55340.1| IP04370p [Drosophila melanogaster] gb|AAY55365.1| IP04270p [Drosophila melanogaster] gb|AAF47549.2| CG13931-PA [Drosophila melanogaster]	bmo-miR-275	2-bmo-miR-173	2-bmo-miR-115
BGIBMGA000664-TA	ref|NP_001040235.1| hypothetical protein LOC692928 [Bombyx mori] gb|ABD36286.1| unknown [Bombyx mori]	bmo-miR-P098-3p	bmo-miR-P302-3p	2-bmo-miR-251	bmo-miR-P329-3p
BGIBMGA000665-TA	gb|AAH79797.1| LOC446273 protein [Xenopus laevis]	bmo-miR-2842	bmo-miR-P167-3p	2-bmo-miR-19	2-bmo-miR-6	bmo-miR-2775b	bmo-miR-P204-3p	bmo-miR-P499-5p	bmo-miR-P526-5p	2-bmo-miR-333	bmo-miR-3351
BGIBMGA000666-TA	ref|XP_315557.3| ENSANGP00000018286 [Anopheles gambiae str. PEST] gb|EAA11343.3| ENSANGP00000018286 [Anopheles gambiae str. PEST]	bmo-miR-P557-5p	2-bmo-miR-264	bmo-miR-P349-5p	bmo-let-7*
BGIBMGA000667-TA	sp|P21808|BXE1_BOMMO Bombyxin E-1 precursor (BBX-E1) (Bombyxin IV) (4K-prothoracicotropic hormone IV) (4K-PTTH-IV) [Contains: Bombyxin E-1 B chain; Bombyxin E-1 A chain] dbj|BAA22159.1| prepro-bombyxin E1 [Bombyx mori]	2-bmo-miR-77	2-bmo-miR-245	bmo-miR-3228	2-bmo-miR-345	2-bmo-miR-190
BGIBMGA000668-TA	ref|NP_001040504.1| thioesterase superfamily member 2 [Bombyx mori] gb|ABF51522.1| thioesterase superfamily member 2 [Bombyx mori]	bmo-miR-P234-3p	2-bmo-miR-72	bmo-miR-P183-3p	bmo-miR-P011-5p	bmo-miR-P669
BGIBMGA000669-TA	ref|XP_397211.3| PREDICTED: similar to Suppressor of Cytokine Signaling at 16D CG8146-PA, partial [Apis mellifera]	2-bmo-miR-57	bmo-miR-3275	bmo-miR-P225-3p	bmo-miR-2797d	bmo-miR-279c*	bmo-miR-3306
BGIBMGA000670-TA	ref|XP_624042.1| PREDICTED: similar to photoreceptor-specific nuclear receptor isoform b [Apis mellifera]	bmo-miR-282*	2-bmo-miR-127	bmo-miR-2807c	bmo-miR-P593-5p	bmo-miR-P669	bmo-miR-P422-5p	bmo-miR-2733c	2-bmo-miR-74	2-bmo-miR-155	bmo-miR-2808d	bmo-miR-P488-5p	bmo-miR-3351	2-bmo-miR-192
BGIBMGA000671-TA	ref|NP_690545.1| tetracyclin-resistance protein [Heliothis zea virus 1] gb|AAN04419.1|AF451898_125 tetracyclin-resistance protein [Heliothis zea virus 1]	bmo-miR-3403
BGIBMGA000673-TA	ref|XP_392452.1| PREDICTED: similar to Peptidoglycan recognition protein LC CG4432-PA, isoform A [Apis mellifera]	bmo-miR-P674	2-bmo-miR-298	bmo-miR-2761	2-bmo-miR-315	2-bmo-miR-317
BGIBMGA000674-TA	ref|XP_968288.1| PREDICTED: hypothetical protein [Tribolium castaneum]	2-bmo-miR-36	bmo-miR-2845	2-bmo-miR-187	bmo-miR-2766	bmo-miR-P320-3p	2-bmo-miR-346
BGIBMGA000675-TA	gb|EAT43778.1| potassium-dependent sodium-calcium exchanger, putative [Aedes aegypti]	bmo-miR-2820	bmo-miR-2809	bmo-miR-P023-5p	bmo-miR-283*	bmo-miR-P030-3p	bmo-miR-2999	2-bmo-miR-158	bmo-miR-P007-5p	bmo-miR-P415-5p	2-bmo-miR-362	bmo-miR-P029-5p	bmo-miR-2843-1*
BGIBMGA000676-TA	gb|AAK61417.1| transposase [Ceratitis rosa]	bmo-miR-P077-3p	bmo-miR-P178-3p	bmo-miR-P119-3p
BGIBMGA000677-TA	ref|XP_321718.3| ENSANGP00000015755 [Anopheles gambiae str. PEST] gb|EAA01076.3| ENSANGP00000015755 [Anopheles gambiae str. PEST]	bmo-miR-P038-3p
BGIBMGA000678-TA	ref|XP_972418.1| PREDICTED: similar to CG12524-PA [Tribolium castaneum]	2-bmo-miR-298	bmo-miR-P087-3p	2-bmo-miR-20	bmo-miR-3383	2-bmo-miR-77	bmo-miR-3235	bmo-miR-3336	bmo-miR-P077-3p	bmo-miR-P420-5p	bmo-miR-P386-5p	bmo-miR-P310-3p	bmo-miR-3402
BGIBMGA000679-TA	ref|NP_001040206.1| rotamase Pin1 [Bombyx mori] gb|ABD36247.1| rotamase Pin1 [Bombyx mori]	bmo-miR-P024-3p	bmo-miR-P255-3p
BGIBMGA000680-TA	ref|XP_967731.1| PREDICTED: similar to CG1743-PB, isoform B [Tribolium castaneum]	bmo-miR-2785	bmo-miR-P265-3p	bmo-miR-P099-3p	bmo-miR-P316-3p	bmo-miR-9b*
BGIBMGA000681-TA	ref|XP_310546.3| ENSANGP00000017295 [Anopheles gambiae str. PEST] gb|EAA06263.3| ENSANGP00000017295 [Anopheles gambiae str. PEST]	2-bmo-miR-298	bmo-miR-3384	bmo-miR-998	bmo-miR-P602-5p	bmo-miR-3235	bmo-miR-2739	bmo-miR-P175-3p	bmo-miR-3296	bmo-miR-3382*
BGIBMGA000682-TA	ref|XP_001197210.1| PREDICTED: similar to LOC507488 protein, partial [Strongylocentrotus purpuratus]	2-bmo-miR-365	bmo-let-7*	bmo-miR-3404	bmo-miR-P034-3p
BGIBMGA000683-TA	ref|XP_967695.1| PREDICTED: similar to CG32528-PA [Tribolium castaneum]	bmo-miR-P251-3p	bmo-miR-P285-3p	bmo-miR-3271	bmo-miR-3326	bmo-miR-P136-3p
BGIBMGA000684-TA	ref|XP_969045.1| PREDICTED: similar to CG15151-PA [Tribolium castaneum]	bmo-miR-P419-5p	2-bmo-miR-136	2-bmo-miR-57	bmo-miR-P395-5p	2-bmo-miR-244	bmo-miR-2b*	bmo-miR-2843-1*
BGIBMGA000685-TA	unknown	bmo-miR-P105-3p	bmo-miR-1	bmo-miR-P405-5p	bmo-miR-P421-5p
BGIBMGA000686-TA	ref|XP_970125.1| PREDICTED: similar to CG32688-PA, isoform A [Tribolium castaneum]	bmo-miR-P317-3p	2-bmo-miR-173	bmo-miR-P349-5p	bmo-miR-P010-3p	bmo-miR-P085-3p	2-bmo-miR-244	bmo-miR-P175-3p	bmo-miR-P559-5p
BGIBMGA000687-TA	ref|XP_973939.1| PREDICTED: similar to CG9657-PA [Tribolium castaneum]	4-5P-bmo-miR-2829	2-bmo-miR-247	bmo-miR-P234-3p	bmo-miR-P588-5p	bmo-miR-P372-5p	2-bmo-miR-147	bmo-miR-2766*
BGIBMGA000688-TA	ref|XP_968752.1| PREDICTED: similar to Na-Ca exchanger 5 [Tribolium castaneum]	bmo-miR-P340-3p	bmo-miR-P191-3p	bmo-miR-P624-5p	bmo-miR-P357-5p	bmo-miR-2777*
BGIBMGA000690-TA	ref|XP_967250.1| PREDICTED: similar to CG6619-PA [Tribolium castaneum]	2-bmo-miR-278	2-bmo-miR-173	bmo-miR-P444-5p	2-bmo-miR-346	2-bmo-miR-19	2-bmo-miR-338	2-bmo-let-7e	bmo-miR-2775b	bmo-miR-278	bmo-miR-P055-3p
BGIBMGA000691-TA	ref|XP_001353286.1| GA19067-PA [Drosophila pseudoobscura] gb|EAL30789.1| GA19067-PA [Drosophila pseudoobscura]	2-bmo-miR-297	bmo-miR-P242-3p	bmo-miR-P275-3p	bmo-miR-3000	2-bmo-miR-355	bmo-miR-2856*
BGIBMGA000692-TA	E-value:0.0 ref|XP_970411.1| PREDICTED: similar to CG7092-PA [Tribolium castaneum]	bmo-miR-P085-3p	bmo-miR-P299-3p	bmo-miR-2813
BGIBMGA000693-TA	E-value:0.0 ref|XP_970411.1| PREDICTED: similar to CG7092-PA [Tribolium castaneum]	bmo-miR-P087-3p	bmo-miR-34	4-5P-bmo-miR-34	bmo-miR-P015-5p	bmo-miR-P383-5p	bmo-miR-P345-5p	2-bmo-miR-34	bmo-miR-3378	bmo-miR-210	bmo-miR-P355-5p
BGIBMGA000694-TA	ref|XP_968083.1| PREDICTED: similar to prefoldin 1 [Tribolium castaneum]	bmo-miR-3334	bmo-miR-3219	bmo-miR-P167-3p	bmo-miR-3307
BGIBMGA000695-TA	ref|XP_967327.1| PREDICTED: similar to C35D10.6 [Tribolium castaneum]	bmo-miR-P008-3p
BGIBMGA000696-TA	ref|XP_969397.1| PREDICTED: similar to CG5522-PA, isoform A [Tribolium castaneum]	bmo-miR-P038-3p
BGIBMGA000697-TA	ref|XP_315694.1| ENSANGP00000021668 [Anopheles gambiae str. PEST] gb|EAA11751.2| ENSANGP00000021668 [Anopheles gambiae str. PEST]	2-bmo-miR-6	bmo-miR-P140-3p	bmo-miR-P648-5p
BGIBMGA000698-TA	E-value:0.0 ref|XP_320568.3| ENSANGP00000008696 [Anopheles gambiae str. PEST] gb|EAA00340.3| ENSANGP00000008696 [Anopheles gambiae str. PEST]	2-bmo-miR-110	bmo-miR-P075-3p	3-bmo-miR-228	bmo-miR-P042-5p	bmo-miR-306**	4-5P-bmo-miR-263a	bmo-miR-263a	2-bmo-miR-258	2-bmo-miR-348
BGIBMGA000699-TA	E-value:0.0 ref|XP_969912.1| PREDICTED: similar to CG8475-PA, isoform A [Tribolium castaneum]	2-bmo-miR-134	3-bmo-miR-8#
BGIBMGA000700-TA	unknown	bmo-miR-P038-3p	bmo-miR-P355-5p	bmo-miR-3382*
BGIBMGA000701-TA	E-value:0.0 ref|NP_001036912.1| catalase [Bombyx mori] dbj|BAD38853.1| catalase [Bombyx mori]	2-bmo-miR-264
BGIBMGA000702-TA	unknown	2-bmo-miR-19	bmo-miR-P414-5p	2-bmo-miR-110	bmo-miR-P485-5p	bmo-miR-3351	2-bmo-miR-308	bmo-miR-3271
BGIBMGA000703-TA	ref|XP_973819.1| PREDICTED: similar to CG6199-PA, isoform A [Tribolium castaneum]	2-bmo-miR-136	bmo-miR-3406	bmo-miR-P023-5p	bmo-miR-3271	bmo-miR-2999
BGIBMGA000704-TA	ref|XP_973819.1| PREDICTED: similar to CG6199-PA, isoform A [Tribolium castaneum]	bmo-miR-275	bmo-miR-2856*
BGIBMGA000705-TA	E-value:0.0 ref|XP_967569.1| PREDICTED: similar to potassium channel, subfamily T, member 1 [Tribolium castaneum]	2-bmo-miR-34	bmo-miR-P498-5p	bmo-miR-34	4-5P-bmo-miR-34
BGIBMGA000706-TA	unknown	2-bmo-miR-315
BGIBMGA000707-TA	unknown	bmo-miR-P089-3p	2-bmo-miR-157	bmo-miR-P370-5p	bmo-miR-3296*	bmo-miR-13a*	2-bmo-miR-251	bmo-miR-3400	bmo-miR-P083-3p	bmo-miR-P519-5p	bmo-miR-P102-3p	bmo-miR-34*	bmo-miR-P626-5p	bmo-miR-P640-5p
BGIBMGA000708-TA	gb|EAT44277.1| conserved hypothetical protein [Aedes aegypti]	2-bmo-miR-8	bmo-miR-P214-3p	bmo-miR-8	bmo-miR-P349-5p	bmo-miR-P176-3p	2-bmo-miR-310
BGIBMGA000709-TA	ref|NP_525093.1| Frequenin 2 CG5907-PA, isoform A [Drosophila melanogaster] ref|NP_996501.1| Frequenin 2 CG5907-PC, isoform C [Drosophila melanogaster] ref|NP_996502.1| Frequenin 2 CG5907-PB, isoform B [Drosophila melanogaster] ref|XP_001354341.1| GA19219-PA [Drosophila pseudoobscura] gb|AAF48809.1| CG5907-PA, isoform A [Drosophila melanogaster] gb|AAS65399.1| CG5907-PB, isoform B [Drosophila mel…	bmo-miR-3336	bmo-miR-31*	bmo-miR-2808d	bmo-miR-P077-3p	bmo-miR-P314-3p	bmo-miR-P493-5p
BGIBMGA000710-TA	ref|XP_966498.1| PREDICTED: similar to Vesicle-associated membrane protein-associated protein B/C (VAMP-associated protein B/C) (VAMP-B/VAMP-C) (VAP-B/VAP-C) [Tribolium castaneum]	bmo-miR-3373	bmo-miR-P038-3p	2-bmo-miR-237	2-bmo-miR-333	bmo-miR-P068-3p	bmo-miR-745	bmo-miR-3307	bmo-miR-970*	bmo-miR-P076-3p	2-bmo-miR-348	bmo-miR-P463-5p
BGIBMGA000711-TA	ref|XP_971016.1| PREDICTED: similar to protein kinase N2 [Tribolium castaneum]	bmo-miR-P590-5p	bmo-miR-2854	bmo-miR-P017-5p	2-bmo-miR-366	bmo-miR-P339-3p	bmo-miR-P008-3p
BGIBMGA000712-TA	ref|XP_976385.1| PREDICTED: hypothetical protein [Tribolium castaneum]	bmo-miR-P026-5p	bmo-miR-P317-3p	bmo-miR-P005-3p	2-bmo-miR-361	bmo-miR-P205-3p	bmo-miR-P042-3p	bmo-miR-2755	2-bmo-miR-66	bmo-miR-3420	bmo-miR-P464-5p
BGIBMGA000713-TA	unknown	bmo-miR-P087-3p	bmo-miR-P061-3p	2-bmo-miR-126
BGIBMGA000714-TA	ref|XP_308237.3| ENSANGP00000021536 [Anopheles gambiae str. PEST] gb|EAA04057.3| ENSANGP00000021536 [Anopheles gambiae str. PEST]	bmo-miR-2836	bmo-miR-P349-5p	bmo-miR-P029-5p	bmo-miR-P311-3p	2-bmo-miR-233
BGIBMGA000715-TA	E-value:0.0 ref|XP_970506.1| PREDICTED: similar to CG12262-PA [Tribolium castaneum]	bmo-miR-P409-5p	1-bmo-miR-7	bmo-miR-P433-5p
BGIBMGA000716-TA	E-value:0.0 gb|AAL50351.1| nuclear hormone receptor betaFTZ-F1 [Manduca sexta]	bmo-miR-P121-3p	bmo-miR-P558-5p	bmo-miR-P402-5p	bmo-miR-3382*
BGIBMGA000717-TA	ref|XP_973843.1| PREDICTED: similar to angiopoietin-like 1 precursor [Tribolium castaneum]	bmo-miR-P371-5p	bmo-miR-2762	bmo-miR-P414-5p	bmo-miR-P485-5p	bmo-miR-P661	bmo-miR-P552-5p
BGIBMGA000718-TA	unknown	2-bmo-miR-8	bmo-miR-P531-5p	bmo-miR-P214-3p	bmo-miR-8	bmo-miR-P176-3p	bmo-miR-P632-5p
BGIBMGA000719-TA	gb|AAI23413.1| LOC511682 protein [Bos taurus]	bmo-miR-P541-5p	bmo-miR-P222-3p	bmo-miR-P636-5p	bmo-miR-P010-3p	bmo-miR-2739	2-bmo-miR-166	bmo-miR-P493-5p	bmo-miR-P656-5p
BGIBMGA000721-TA	E-value:0.0 sp|Q9VP61|ACSA_DROME Acetyl-coenzyme A synthetase (Acetate--CoA ligase) (Acyl-activating enzyme) (Acetyl-CoA synthetase) (ACS) (AceCS) gb|AAL90278.1| LD12826p [Drosophila melanogaster]	bmo-miR-3235	bmo-miR-2830	bmo-miR-P432-5p
BGIBMGA000722-TA	ref|NP_001040328.1| surfeit protein isoform 1 [Bombyx mori] gb|ABD36358.1| surfeit protein isoform 1 [Bombyx mori]	bmo-miR-P167-3p	bmo-miR-P024-5p	bmo-miR-3351	bmo-miR-P185-3p	bmo-miR-P367-5p	bmo-miR-279c*	bmo-miR-2753
BGIBMGA000723-TA	emb|CAB58343.1| hypothetical protein [Drosophila erecta]	2-bmo-miR-49	bmo-miR-3391	2-bmo-miR-110	bmo-miR-P664	bmo-miR-P246-3p
BGIBMGA000724-TA	E-value:0.0 gb|AAM51996.1| RE14657p [Drosophila melanogaster]	2-bmo-miR-298	2-bmo-miR-36	bmo-miR-P049-3p	bmo-miR-P318-3p	bmo-miR-P023-3p	bmo-miR-P153-3p	bmo-miR-2774a	bmo-miR-P013-5p	2-bmo-miR-144	2-bmo-miR-244	bmo-miR-P042-5p	bmo-miR-2774c	2-bmo-miR-362	bmo-miR-P432-5p	2-bmo-miR-117
BGIBMGA000725-TA	E-value:0.0 ref|XP_315658.2| ENSANGP00000021663 [Anopheles gambiae str. PEST] gb|EAA11754.2| ENSANGP00000021663 [Anopheles gambiae str. PEST]	bmo-miR-3400
BGIBMGA000726-TA	unknown	bmo-miR-P275-3p	bmo-miR-P209-3p
BGIBMGA000727-TA	gb|EAT43267.1| conserved hypothetical protein [Aedes aegypti]	bmo-miR-P595-5p	bmo-miR-3305	bmo-miR-P336-3p	bmo-miR-3263
BGIBMGA000728-TA	gb|EAT35019.1| conserved hypothetical protein [Aedes aegypti]	bmo-miR-P348-5p	bmo-miR-P264-3p
BGIBMGA000729-TA	gb|AAR26516.1| antennal esterase [Mamestra brassicae]	2-bmo-miR-191	2-bmo-miR-331	bmo-miR-P372-5p	bmo-miR-3244	bmo-miR-3286*	bmo-miR-3400	bmo-miR-P135-3p	bmo-miR-P048-5p
BGIBMGA000730-TA	unknown	bmo-miR-2847	bmo-miR-P057-3p	bmo-miR-3219	bmo-miR-P211-3p	bmo-miR-P180-3p
BGIBMGA000731-TA	ref|XP_001361550.1| GA21353-PA [Drosophila pseudoobscura] gb|EAL26129.1| GA21353-PA [Drosophila pseudoobscura]	bmo-miR-P616-5p	bmo-miR-P622-5p
BGIBMGA000732-TA	gb|ABF60225.1| ubiquinol-cytochrome c reductase [Bombyx mori]	2-bmo-miR-19	bmo-miR-P487-5p	bmo-miR-P024-3p	bmo-miR-3351	bmo-miR-P039-3p	bmo-miR-P527-5p	bmo-miR-3420
BGIBMGA000733-TA	ref|XP_624873.2| PREDICTED: similar to Polypeptide N-acetylgalactosaminyltransferase 35A CG7480-PA [Apis mellifera]	1-bmo-miR-263b	2-bmo-miR-110	bmo-miR-2842	bmo-miR-P167-3p	bmo-miR-P008-5p	bmo-miR-P030-3p	bmo-miR-P388-5p	bmo-miR-2808d	bmo-miR-P192-3p	2-bmo-miR-123	2-bmo-miR-233	bmo-miR-274*
BGIBMGA000734-TA	unknown	bmo-miR-2a-1*	bmo-miR-2808d	2-bmo-miR-300	bmo-miR-3351	bmo-miR-2784	bmo-miR-2766*	bmo-miR-3343
BGIBMGA000735-TA	unknown	bmo-miR-2809
BGIBMGA000736-TA	ref|XP_969223.1| PREDICTED: hypothetical protein [Tribolium castaneum]	bmo-miR-P269-3p
BGIBMGA000737-TA	ref|XP_969223.1| PREDICTED: hypothetical protein [Tribolium castaneum]	bmo-miR-2784	bmo-miR-P005-5p	bmo-miR-2808d	2-bmo-miR-205	2-bmo-miR-166	2-bmo-miR-333	2-bmo-miR-129	bmo-miR-P490-5p	2-bmo-miR-233	bmo-miR-276	bmo-miR-P240-3p	2-bmo-miR-317	bmo-miR-P471-5p	bmo-miR-P674	2-bmo-miR-231	2-bmo-miR-140	2-bmo-miR-50	bmo-miR-P646-5p	bmo-miR-P135-3p	bmo-miR-P102-3p	bmo-miR-3324	2-bmo-miR-279	bmo-miR-970*	bmo-miR-P267-3p
BGIBMGA000738-TA	ref|XP_969293.1| PREDICTED: similar to CG7445-PA [Tribolium castaneum]	bmo-miR-P265-3p	2-bmo-miR-193	2-bmo-miR-51	bmo-miR-13a*	bmo-miR-P349-5p	bmo-miR-P039-3p	bmo-miR-P238-3p	bmo-miR-P669
BGIBMGA000739-TA	ref|XP_763310.1| splicing factor Prp8 [Theileria parva strain Muguga] gb|EAN31027.1| splicing factor Prp8, putative [Theileria parva]	2-bmo-miR-6	bmo-miR-P191-3p	bmo-miR-P389-5p	bmo-miR-2805	bmo-miR-P276-3p	bmo-miR-3244	bmo-miR-P231-3p
BGIBMGA000740-TA	unknown	2-bmo-miR-191	2-bmo-miR-170	bmo-miR-P082-3p	bmo-miR-P527-5p	2-bmo-miR-317	bmo-miR-P674	bmo-miR-2845	bmo-miR-P042-5p	bmo-miR-P586-5p	2-bmo-miR-345	3-bmo-miR-1497	bmo-miR-P209-3p	bmo-miR-P427-5p
BGIBMGA000741-TA	gb|EAT38903.1| hypothetical protein AaeL_AAEL009251 [Aedes aegypti]	bmo-miR-P608-5p	1-bmo-miR-34	bmo-miR-3305	bmo-miR-P021-5p	bmo-miR-P527-5p	bmo-miR-P049-5p
BGIBMGA000742-TA	ref|XP_394248.2| PREDICTED: similar to F16A11.1 [Apis mellifera]	bmo-miR-P518-5p	bmo-miR-P527-5p	2-bmo-miR-328
BGIBMGA000743-TA	E-value:0.0 ref|XP_308381.3| ENSANGP00000009431 [Anopheles gambiae str. PEST] gb|EAA04642.3| ENSANGP00000009431 [Anopheles gambiae str. PEST]	bmo-miR-P524-5p	bmo-miR-3244	bmo-miR-2856*
BGIBMGA000744-TA	ref|XP_663325.1| hypothetical protein AN5721.2 [Aspergillus nidulans FGSC A4] gb|EAA62814.1| hypothetical protein AN5721.2 [Aspergillus nidulans FGSC A4]	bmo-miR-P033-5p	bmo-miR-P008-5p	bmo-miR-P353-5p
BGIBMGA000745-TA	gb|EAT35520.1| conserved hypothetical protein [Aedes aegypti]	bmo-miR-2775a	2-bmo-miR-72	2-bmo-miR-328	bmo-miR-P052-5p	bmo-miR-929	bmo-miR-P386-5p	bmo-miR-P231-3p	bmo-miR-P027-3p
BGIBMGA000746-TA	ref|XP_001197580.1| PREDICTED: hypothetical protein, partial [Strongylocentrotus purpuratus] ref|XP_001201319.1| PREDICTED: hypothetical protein, partial [Strongylocentrotus purpuratus]	bmo-miR-3343
BGIBMGA000747-TA	unknown	bmo-miR-P032-3p	bmo-miR-307*	bmo-miR-3296	bmo-miR-279c*	bmo-miR-283*	bmo-miR-P552-5p	bmo-miR-12
BGIBMGA000748-TA	ref|XP_972417.1| PREDICTED: similar to CG2930-PA, isoform A [Tribolium castaneum]	2-bmo-miR-297	bmo-miR-P550-5p	bmo-miR-P262-3p	bmo-miR-P349-5p	bmo-miR-P042-3p	bmo-miR-306-as
BGIBMGA000749-TA	unknown	bmo-miR-2832	bmo-miR-P186-3p	2-bmo-miR-49	bmo-miR-P595-5p
BGIBMGA000750-TA	unknown	bmo-miR-2762	bmo-miR-P485-5p	bmo-miR-P647-5p	bmo-miR-998	bmo-miR-3296*	bmo-miR-279c*	2-bmo-miR-241	2-bmo-miR-19	bmo-miR-P414-5p	bmo-miR-P495-5p	bmo-miR-993b*	bmo-miR-3391*
BGIBMGA000751-TA	gb|AAS93634.1| homothorax [Tribolium castaneum]	bmo-miR-P167-3p	2-bmo-miR-127	bmo-miR-P151-3p	2-bmo-miR-172	bmo-miR-P460-5p	bmo-miR-P030-3p	bmo-miR-P592-5p	2-bmo-miR-155	2-bmo-miR-162	bmo-miR-3316	bmo-miR-P338-3p	2-bmo-miR-333	bmo-miR-P449-5p
BGIBMGA000752-TA	gb|EAT47123.1| candidate tumor suppressor protein [Aedes aegypti]	bmo-miR-P607-5p	bmo-miR-P296-3p	bmo-miR-P508-5p	bmo-miR-P507-5p	2-bmo-miR-894a	bmo-miR-P462-5p	bmo-miR-P539-5p
BGIBMGA000753-TA	E-value:0.0 gb|EAT40641.1| conserved hypothetical protein [Aedes aegypti]	bmo-miR-P475-5p	bmo-miR-2785	bmo-miR-P070-3p	2-bmo-miR-230	bmo-miR-P113-3p	bmo-miR-P075-3p	bmo-miR-P471-5p	2-bmo-miR-74	2-bmo-miR-140	bmo-miR-P042-5p	bmo-miR-P099-3p
BGIBMGA000754-TA	gb|EAT44888.1| conserved hypothetical protein [Aedes aegypti]	bmo-miR-P602-5p	bmo-miR-3385	bmo-miR-P350-5p
BGIBMGA000755-TA	emb|CAK18547.1| cell surface flocculin [Saccharomyces cerevisiae]	bmo-miR-P404-5p	bmo-miR-P584-5p	bmo-miR-2843-2*	bmo-miR-P101-3p	2-bmo-miR-362	2-bmo-miR-330	2-bmo-miR-251	bmo-miR-P209-3p	bmo-miR-P045-3p
BGIBMGA000756-TA	gb|AAI17595.1| Unknown (protein for IMAGE:7436393) [Danio rerio]	2-bmo-miR-77	2-bmo-miR-189	bmo-miR-2809	bmo-miR-3391*	bmo-miR-275*
BGIBMGA000757-TA	ref|XP_972709.1| PREDICTED: similar to programmed cell death protein 11 [Tribolium castaneum]	bmo-miR-P067-3p	bmo-miR-3263
BGIBMGA000758-TA	ref|XP_970284.1| PREDICTED: similar to M142.8 [Tribolium castaneum]	2-bmo-miR-127	bmo-miR-P153-3p	bmo-miR-3001	bmo-miR-P422-5p	2-bmo-miR-136	bmo-miR-3316	bmo-miR-2761	bmo-miR-P552-5p
BGIBMGA000759-TA	gb|AAU06505.1| unknown salivary protein [Culicoides sonorensis]	bmo-miR-31*	bmo-miR-3402
BGIBMGA000760-TA	E-value:0.0 ref|XP_968165.1| PREDICTED: similar to polymerase (RNA) III (DNA directed) polypeptide A, 155kDa [Tribolium castaneum]	bmo-miR-2854	bmo-miR-P349-5p	bmo-miR-P593-5p	2-bmo-miR-52	bmo-miR-P327-3p	2-bmo-miR-155	bmo-miR-P302-3p	bmo-miR-2843-2*	2-bmo-miR-272	bmo-miR-3351	bmo-miR-P027-3p	bmo-miR-3271
BGIBMGA000761-TA	gb|EAT44882.1| homeobox protein nk-2 [Aedes aegypti]	2-bmo-miR-170	bmo-miR-P026-5p	bmo-miR-P082-3p	bmo-miR-P489-5p	bmo-miR-P029-5p	bmo-miR-3244	bmo-miR-P208-3p
BGIBMGA000762-TA	ref|XP_973795.1| PREDICTED: similar to CG17594-PA.3 [Tribolium castaneum]	2-bmo-miR-259	bmo-miR-P234-3p	bmo-miR-P015-5p	bmo-miR-P016-5p	bmo-miR-3244
BGIBMGA000763-TA	unknown	2-bmo-miR-34	1-bmo-miR-34	bmo-miR-34	4-5P-bmo-miR-34
BGIBMGA000764-TA	unknown	bmo-miR-P411-5p	bmo-miR-2772a	2-bmo-miR-241	bmo-miR-P422-5p	bmo-miR-P105-3p	bmo-miR-2772b	bmo-miR-P607-5p	bmo-miR-P234-3p	2-bmo-miR-333	bmo-miR-3351	bmo-miR-2805	bmo-miR-306-as
BGIBMGA000765-TA	E-value:0.0 ref|XP_973240.1| PREDICTED: similar to CG31159-PA [Tribolium castaneum]	bmo-miR-3354	bmo-miR-P510-5p	bmo-miR-P018-5p	bmo-miR-P633-5p	bmo-miR-P285-3p	bmo-miR-2775a	bmo-miR-275*	bmo-miR-P518-5p	bmo-miR-P359-5p	bmo-miR-993b*	bmo-miR-P417-5p	2-bmo-miR-365	bmo-miR-P391-5p	bmo-miR-P524-5p	bmo-miR-P310-3p
BGIBMGA000766-TA	E-value:0.0 ref|XP_394944.3| PREDICTED: similar to CG3173-PA [Apis mellifera]	bmo-miR-P487-5p	bmo-miR-P533-5p	1-bmo-miR-7	bmo-miR-3001
BGIBMGA000767-TA	E-value:0.0 gb|EAT45634.1| atlastin [Aedes aegypti]	2-bmo-miR-297	bmo-miR-P038-3p	bmo-miR-P489-5p	bmo-miR-2775a	bmo-miR-275*	bmo-miR-P244-3p	bmo-miR-P111-3p
BGIBMGA000768-TA	ref|NP_775813.1| hypothetical protein LOC196463 [Homo sapiens] sp|Q8NHP8|LAML2_HUMAN LAMA-like protein 2 precursor gb|AAH30618.1| Hypothetical protein LOC196463 [Homo sapiens]	bmo-miR-3385	bmo-miR-P422-5p
BGIBMGA000769-TA	E-value:0.0 ref|XP_308549.2| ENSANGP00000009556 [Anopheles gambiae str. PEST] gb|EAA04080.2| ENSANGP00000009556 [Anopheles gambiae str. PEST]	bmo-miR-2808d	2-bmo-miR-311	bmo-miR-279c*	2-bmo-miR-241
BGIBMGA000770-TA	ref|XP_973940.1| PREDICTED: similar to CG31127-PA [Tribolium castaneum]	bmo-miR-2832	bmo-miR-P667
BGIBMGA000771-TA	ref|XP_967681.1| PREDICTED: similar to CG13603-PA [Tribolium castaneum]	bmo-miR-P517-5p	bmo-miR-P487-5p	bmo-miR-2774b	bmo-miR-375*	bmo-miR-P022-3p	bmo-miR-P279-3p	bmo-miR-P066-3p	2-bmo-miR-155	2-bmo-miR-237	bmo-miR-2851	bmo-miR-P362-5p	bmo-miR-P284-3p
BGIBMGA000772-TA	E-value:0.0 ref|NP_001037027.1| juvenile hormone esterase [Bombyx mori] gb|AAL55240.1|AF287267_1 juvenile hormone esterase [Bombyx mori]	2-bmo-miR-110	bmo-miR-3391*	2-bmo-miR-161	2-bmo-miR-290
BGIBMGA000774-TA	ref|NP_001037027.1| juvenile hormone esterase [Bombyx mori] gb|AAL55240.1|AF287267_1 juvenile hormone esterase [Bombyx mori]	bmo-miR-P240-3p	bmo-miR-3391	bmo-miR-3414	bmo-miR-P484-5p
BGIBMGA000775-TA	gb|AAG42021.2|AF327882_1 juvenile hormone esterase precursor [Manduca sexta]	bmo-miR-P603-5p	bmo-miR-P222-3p	2-bmo-miR-110	bmo-miR-P302-3p	bmo-miR-P008-5p	bmo-miR-P392-5p	bmo-miR-P113-3p
BGIBMGA000776-TA	gb|AAG42021.2|AF327882_1 juvenile hormone esterase precursor [Manduca sexta]	bmo-miR-P475-5p	bmo-miR-P031-5p	bmo-miR-P423-5p	bmo-miR-P132-3p	2-bmo-miR-125	bmo-miR-2816	2-bmo-miR-136	2-bmo-miR-19	bmo-miR-P340-3p	2-bmo-miR-57	bmo-miR-P528-5p	2-bmo-miR-296	bmo-miR-P464-5p	bmo-miR-3317
BGIBMGA000777-TA	ref|XP_312564.3| ENSANGP00000014256 [Anopheles gambiae str. PEST] gb|EAA08068.4| ENSANGP00000014256 [Anopheles gambiae str. PEST]	bmo-miR-P360-5p	bmo-miR-P608-5p	bmo-miR-2761	bmo-miR-P484-5p	bmo-miR-P271-3p	bmo-miR-P034-3p
BGIBMGA000778-TA	ref|XP_975481.1| PREDICTED: similar to pinin, desmosome associated protein [Tribolium castaneum]	bmo-miR-P395-5p	bmo-miR-3316	bmo-miR-P167-3p	bmo-miR-P370-5p	2-bmo-miR-127	bmo-miR-2807c	bmo-miR-P593-5p	bmo-miR-P030-3p
BGIBMGA000779-TA	E-value:0.0 ref|XP_974650.1| PREDICTED: similar to CG1954-PA [Tribolium castaneum]	bmo-miR-P228-3p	bmo-miR-P293-3p	bmo-miR-P469-5p	bmo-miR-P481-5p	2-bmo-miR-190	bmo-miR-P527-5p	bmo-miR-2775a	bmo-miR-P005-5p	bmo-miR-79*	bmo-miR-P518-5p	bmo-miR-2733a	bmo-miR-2733i	bmo-miR-P055-5p	bmo-miR-P521-5p	3-bmo-miR-1497	bmo-miR-278*	bmo-miR-P059-3p	bmo-miR-P104-3p	bmo-miR-2733c	bmo-miR-P265-3p	2-bmo-miR-6	bmo-miR-P649-5p
BGIBMGA000780-TA	unknown	2-bmo-miR-191	bmo-miR-2785	bmo-miR-P023-5p	bmo-miR-P527-5p	2-bmo-miR-138	bmo-miR-P030-3p	2-bmo-miR-136	bmo-miR-P414-5p	bmo-miR-2808d	bmo-miR-P197-3p	bmo-miR-P099-3p	bmo-miR-P517-5p	bmo-miR-P018-3p	bmo-miR-P485-5p	bmo-miR-P393-5p	2-bmo-miR-77	bmo-miR-P560-5p	bmo-miR-3263
BGIBMGA000781-TA	unknown	bmo-miR-P121-3p	bmo-miR-P127-3p	2-bmo-miR-173	2-bmo-miR-350	bmo-miR-P349-5p	bmo-miR-P066-3p	bmo-miR-P284-3p	bmo-miR-2787	bmo-miR-3351	bmo-miR-P637-5p
BGIBMGA000782-TA	unknown	bmo-miR-P601-5p	bmo-miR-P510-5p	bmo-miR-P172-3p	bmo-miR-P178-3p	bmo-miR-277*	2-bmo-miR-205	bmo-miR-P526-5p	bmo-miR-3317
BGIBMGA000783-TA	E-value:0.0 ref|XP_394560.1| PREDICTED: similar to Jagged-1 precursor (Jagged1) (hJ1) (CD339 antigen) [Apis mellifera]	bmo-miR-2785	bmo-miR-3388	2-bmo-miR-358	bmo-miR-P038-3p	bmo-miR-P039-3p	bmo-miR-2999	bmo-miR-2808d	bmo-miR-P493-5p	bmo-miR-P524-5p	bmo-miR-P490-5p
BGIBMGA000784-TA	ref|XP_001118518.1| PREDICTED: hypothetical protein [Macaca mulatta]	bmo-miR-P186-3p	bmo-miR-2814	bmo-miR-P049-3p	bmo-miR-P318-3p	bmo-miR-P039-5p	bmo-miR-P023-3p	2-bmo-miR-172	bmo-miR-2774a	bmo-miR-P021-3p	bmo-miR-P010-3p	2-bmo-miR-244	2-bmo-miR-144	bmo-miR-2774c	bmo-miR-2b*	bmo-miR-P295-3p	bmo-miR-P611-5p
BGIBMGA000785-TA	unknown	bmo-miR-P487-5p	bmo-miR-2774b	2-bmo-miR-358	bmo-miR-P038-3p	bmo-miR-2842	bmo-miR-P284-3p	bmo-miR-3391*
BGIBMGA000786-TA	ref|XP_975625.1| PREDICTED: similar to CG7435-PA [Tribolium castaneum]	bmo-miR-P423-5p
BGIBMGA000787-TA	ref|XP_001121954.1| PREDICTED: similar to Paired box pox-meso protein (Paired box mesodermal protein) [Apis mellifera]	bmo-miR-P191-3p	bmo-miR-P038-5p	bmo-miR-P177-3p	bmo-miR-275*	2-bmo-miR-19	bmo-miR-P170-3p	2-bmo-miR-15	bmo-miR-2775b	bmo-miR-P204-3p	bmo-miR-P197-3p	bmo-miR-3351	2-bmo-miR-1	bmo-miR-3271
BGIBMGA000788-TA	ref|NP_001040467.1| copper transporter [Bombyx mori] gb|ABF51452.1| copper transporter [Bombyx mori]	bmo-miR-P256-3p	bmo-miR-P405-5p	2-bmo-miR-242	bmo-miR-252*	2-bmo-miR-346	bmo-miR-2816	bmo-miR-P294-3p	bmo-miR-2756
BGIBMGA000789-TA	unknown	2-bmo-bantam	2-bmo-miR-224	2-bmo-miR-41	2-bmo-miR-127	bmo-miR-P632-5p	bmo-miR-P585-5p	2-bmo-miR-74	bmo-miR-P455-5p	2-bmo-miR-35
BGIBMGA000790-TA	gb|EAT45861.1| protein kinase c, mu [Aedes aegypti]	2-bmo-miR-297	bmo-miR-2785	bmo-miR-P038-3p	bmo-miR-P251-3p	bmo-miR-P099-3p	bmo-miR-P033-5p	bmo-miR-P183-3p	bmo-miR-P378-5p
BGIBMGA000791-TA	E-value:0.0 gb|EAT45861.1| protein kinase c, mu [Aedes aegypti]	bmo-miR-P010-3p	bmo-miR-P197-3p	2-bmo-miR-176	bmo-miR-2835	2-bmo-miR-241
BGIBMGA000792-TA	ref|XP_853587.1| PREDICTED: similar to zinc finger protein 91 (HPF7, HTF10) [Canis familiaris]	bmo-miR-P079-3p	bmo-miR-P051-3p	bmo-miR-2772a	bmo-miR-P015-5p	bmo-miR-P016-5p	bmo-miR-P119-3p	bmo-miR-P518-5p	bmo-miR-2772b	2-bmo-miR-259	bmo-miR-P425-5p	bmo-miR-P012-5p	bmo-miR-P490-5p
BGIBMGA000793-TA	ref|XP_974795.1| PREDICTED: similar to CG5484-PB, isoform B [Tribolium castaneum]	2-bmo-miR-160	bmo-miR-P198-3p	bmo-miR-2733e	2-bmo-miR-51	bmo-miR-P023-5p	bmo-miR-275*	bmo-miR-2733c	bmo-miR-2733i	bmo-miR-P028-5p	2-bmo-miR-296	2-bmo-miR-129	bmo-miR-P310-3p
BGIBMGA000794-TA	ref|XP_973573.1| PREDICTED: similar to CG8144-PA, isoform A [Tribolium castaneum]	bmo-miR-P280-3p	bmo-miR-252
BGIBMGA000795-TA	ref|XP_973573.1| PREDICTED: similar to CG8144-PA, isoform A [Tribolium castaneum]	bmo-miR-P001-3p	bmo-miR-P465-5p	bmo-miR-2808d	bmo-miR-P073-3p
BGIBMGA000796-TA	ref|XP_001357838.1| GA20847-PA [Drosophila pseudoobscura] gb|EAL26973.1| GA20847-PA [Drosophila pseudoobscura]	bmo-miR-P621-5p	2-bmo-miR-281-1*	bmo-miR-P010-3p	bmo-miR-3391	bmo-miR-P554-5p	1-bmo-miR-34	2-bmo-miR-281-2*	bmo-miR-375
BGIBMGA000797-TA	ref|XP_312014.3| ENSANGP00000018709 [Anopheles gambiae str. PEST] gb|EAA08028.3| ENSANGP00000018709 [Anopheles gambiae str. PEST]	2-bmo-bantam	bmo-miR-P324-3p	bmo-miR-3354	bmo-miR-P053-5p	bmo-miR-P481-5p	bmo-miR-P349-5p	bmo-miR-P066-3p	2-bmo-miR-297	bmo-bantam	bmo-miR-278	bmo-miR-P042-5p	bmo-miR-P336-3p	bmo-miR-P521-5p	3-bmo-bantam#	bmo-miR-P055-3p	bmo-miR-P152-3p	bmo-miR-2842	2-bmo-miR-278	bmo-miR-P059-3p	bmo-miR-P104-3p	bmo-miR-P021-3p	bmo-miR-2774a	bmo-miR-P192-3p	bmo-miR-2774c	bmo-miR-P649-5p	bmo-miR-P301-3p
BGIBMGA000798-TA	ref|XP_973573.1| PREDICTED: similar to CG8144-PA, isoform A [Tribolium castaneum]	bmo-miR-P121-3p	bmo-miR-P423-5p	bmo-miR-P158-3p	bmo-miR-P228-3p	bmo-miR-P118-3p	bmo-miR-2809	bmo-miR-P177-3p	bmo-miR-2856*	bmo-miR-275*	2-bmo-miR-139	2-bmo-miR-894
BGIBMGA000799-TA	ref|NP_733062.2| CG11120-PB, isoform B [Drosophila melanogaster] gb|AAN14026.2| CG11120-PB, isoform B [Drosophila melanogaster]	bmo-miR-P289-3p	bmo-miR-P395-5p	bmo-miR-3316	bmo-miR-P197-3p	bmo-miR-33*	2-bmo-miR-127	bmo-miR-P056-3p
BGIBMGA000800-TA	ref|XP_975476.1| PREDICTED: similar to CG6056-PA [Tribolium castaneum]	2-bmo-miR-77	bmo-miR-P004-3p	bmo-miR-P535-5p	bmo-miR-3351	2-bmo-miR-294
BGIBMGA000801-TA	ref|XP_975422.1| PREDICTED: similar to WAF-1/CIP1 stabilizing protein 39 [Tribolium castaneum]	bmo-miR-31	2-bmo-miR-358	2-bmo-miR-72	2-bmo-miR-355	bmo-miR-2733c	bmo-miR-2733a	bmo-miR-P042-5p	3-bmo-miR-31a	bmo-miR-375	bmo-miR-3382*
BGIBMGA000802-TA	ref|XP_975363.1| PREDICTED: similar to CG6668-PA, isoform A [Tribolium castaneum]	bmo-miR-P049-3p	bmo-miR-P318-3p	bmo-miR-P258-3p	bmo-miR-2774c	bmo-miR-P023-3p	bmo-miR-2774a
BGIBMGA000803-TA	ref|XP_967650.1| PREDICTED: similar to CG18593-PA [Tribolium castaneum]	bmo-miR-P121-3p	bmo-miR-2760*	bmo-miR-P411-5p	bmo-miR-3000	bmo-miR-305*
BGIBMGA000804-TA	ref|NP_001091814.1| mitochondrial ATP synthase coupling factor 6 [Bombyx mori] gb|ABF51465.1| mitochondrial ATP synthase coupling factor 6 [Bombyx mori]	bmo-miR-P001-3p	bmo-miR-P256-3p	2-bmo-miR-242	bmo-miR-2786
BGIBMGA000805-TA	unknown	bmo-miR-282*	3-bmo-miR-11-3p	bmo-miR-307*	bmo-miR-P393-5p	bmo-miR-P113-3p	2-bmo-miR-342	bmo-miR-P319-3p	bmo-miR-11	2-bmo-miR-183	bmo-miR-P560-5p	bmo-miR-P007-5p	bmo-miR-P386-5p
BGIBMGA000806-TA	E-value:0.0 ref|XP_623550.1| PREDICTED: similar to CG32626-PA, isoform A isoform 2 [Apis mellifera]	bmo-miR-2a-2*	bmo-miR-P409-5p
BGIBMGA000807-TA	E-value:0.0 ref|XP_392957.2| PREDICTED: similar to CG32626-PC, isoform C isoform 1 [Apis mellifera] ref|XP_623597.1| PREDICTED: similar to CG32626-PC, isoform C [Apis mellifera]	bmo-miR-P324-3p	2-bmo-miR-358	bmo-miR-P314-3p	2-bmo-miR-173	bmo-miR-3406	bmo-miR-P448-5p	2-bmo-miR-328	2-bmo-miR-297	bmo-miR-P085-3p	bmo-miR-P518-5p	bmo-miR-2808d	3-bmo-miR-1﹟	bmo-miR-375
BGIBMGA000808-TA	ref|XP_392371.2| PREDICTED: similar to CG10354-PA [Apis mellifera]	bmo-miR-P089-3p	bmo-miR-3383	bmo-miR-3347a	bmo-miR-P524-5p	bmo-miR-P005-5p	bmo-miR-P328-3p	bmo-miR-P611-5p
BGIBMGA000809-TA	ref|XP_973739.1| PREDICTED: similar to CG10354-PA [Tribolium castaneum]	2-bmo-miR-358	bmo-miR-P167-3p	bmo-miR-P061-3p	2-bmo-miR-155	2-bmo-miR-19	bmo-miR-2775b	2-bmo-miR-205	bmo-miR-375	bmo-miR-3271
BGIBMGA000810-TA	unknown	bmo-miR-P370-5p
BGIBMGA000811-TA	unknown	bmo-miR-P544-5p	2-bmo-miR-127	bmo-miR-2855
BGIBMGA000812-TA	gb|AAD43031.1|AF103942_1 discs lost protein [Drosophila melanogaster]	bmo-miR-P242-3p	bmo-miR-2755*	bmo-miR-3213*	bmo-miR-P422-5p
BGIBMGA000813-TA	ref|NP_610306.1| CG30491-PA [Drosophila melanogaster] gb|AAM52579.1| AT09608p [Drosophila melanogaster] gb|AAF59216.3| CG30491-PA [Drosophila melanogaster]	bmo-miR-3379*	2-bmo-miR-173	bmo-miR-P178-3p	2-bmo-miR-294	bmo-miR-P471-5p	bmo-miR-3229	2-bmo-miR-140	bmo-miR-3351
BGIBMGA000814-TA	ref|XP_971434.1| PREDICTED: similar to CG1966-PA [Tribolium castaneum]	bmo-miR-3362	bmo-miR-P305-3p	bmo-miR-P614-5p	4-5P-bmo-miR-34	bmo-miR-P153-3p	2-bmo-miR-355	bmo-miR-P621-5p	2-bmo-miR-136	2-bmo-miR-281-2*	bmo-miR-P247-3p	bmo-miR-2847	bmo-miR-P251-3p	bmo-miR-P049-3p	bmo-miR-34	bmo-miR-P258-3p	bmo-miR-P021-3p	2-bmo-miR-34	bmo-miR-P395-5p	2-bmo-miR-244
BGIBMGA000815-TA	gb|EAT33689.1| zinc finger protein [Aedes aegypti]	bmo-miR-3354	bmo-miR-3373	bmo-miR-P024-3p	bmo-miR-3316	bmo-miR-P640-5p
BGIBMGA000816-TA	E-value:0.0 ref|XP_396621.3| PREDICTED: similar to Kinesin-like protein at 98A CG5658-PA [Apis mellifera]	2-bmo-bantam	bmo-miR-P435-5p	bmo-miR-3385	bmo-miR-3337	bmo-bantam	3-bmo-bantam#	bmo-miR-P259-3p	bmo-miR-P301-3p
BGIBMGA000817-TA	ref|XP_396621.3| PREDICTED: similar to Kinesin-like protein at 98A CG5658-PA [Apis mellifera]	bmo-miR-P018-3p	bmo-miR-252*	bmo-miR-283*	bmo-miR-3286*	bmo-miR-P030-3p	2-bmo-miR-158	bmo-miR-P384-5p	2-bmo-miR-362	bmo-miR-P029-5p
BGIBMGA000818-TA	ref|XP_001121320.1| PREDICTED: similar to CG8481-PA, isoform A [Apis mellifera]	bmo-miR-2762	bmo-miR-2772a	bmo-miR-2856*	2-bmo-miR-65	2-bmo-miR-158	bmo-miR-2772b	bmo-miR-2808d	bmo-miR-P499-5p	bmo-miR-P625-5p	bmo-miR-2731	2-bmo-miR-362	bmo-miR-P432-5p	bmo-miR-P029-5p
BGIBMGA000819-TA	ref|XP_975411.1| PREDICTED: similar to CG9471-PA [Tribolium castaneum]	bmo-miR-2851	bmo-miR-P607-5p	bmo-miR-P314-3p	bmo-miR-P315-3p	bmo-miR-2731	bmo-miR-P480-5p	bmo-miR-P588-5p	bmo-miR-2856*
BGIBMGA000820-TA	ref|XP_624190.2| PREDICTED: similar to radial spokehead-like 3 [Apis mellifera]	2-bmo-miR-57	2-bmo-miR-264	2-bmo-miR-216	2-bmo-miR-241
BGIBMGA000821-TA	emb|CAF90691.1| unnamed protein product [Tetraodon nigroviridis]	bmo-miR-P487-5p	bmo-miR-P546-5p	bmo-miR-P510-5p	bmo-miR-P018-5p	2-bmo-miR-351	bmo-miR-P633-5p	2-bmo-miR-127	bmo-miR-P023-5p	bmo-miR-P030-3p	bmo-miR-P519-5p	bmo-miR-P395-5p	bmo-miR-2808d	bmo-miR-3316	bmo-miR-2739
BGIBMGA000822-TA	unknown	2-bmo-miR-224	bmo-miR-3316	2-bmo-miR-127	bmo-miR-P349-5p	bmo-miR-P263-3p	bmo-miR-306-as
BGIBMGA000823-TA	ref|XP_970126.1| PREDICTED: similar to CG10585-PA [Tribolium castaneum]	bmo-miR-P186-3p	bmo-miR-P167-3p	bmo-miR-P214-3p	bmo-miR-3384	bmo-miR-P177-3p	bmo-miR-P105-3p	2-bmo-miR-19	bmo-miR-P024-5p	bmo-miR-P367-5p	bmo-miR-3351
BGIBMGA000824-TA	unknown	bmo-miR-31*	bmo-miR-P038-3p	bmo-miR-P110-3p	bmo-miR-3226	bmo-miR-P422-5p	2-bmo-miR-77	2-bmo-miR-140	bmo-miR-P085-3p	bmo-miR-3316	bmo-miR-2856
BGIBMGA000825-TA	gb|EAT42940.1| c3f [Aedes aegypti]	2-bmo-miR-244	bmo-miR-P019-5p	bmo-miR-3374*	bmo-miR-P025-5p	bmo-miR-P111-3p
BGIBMGA000826-TA	E-value:0.0 ref|XP_973380.1| PREDICTED: similar to CG10620-PA [Tribolium castaneum]	bmo-miR-P067-3p	bmo-miR-P554-5p	bmo-miR-989
BGIBMGA000827-TA	ref|XP_973880.1| PREDICTED: similar to RIKEN cDNA 6230410P16 [Tribolium castaneum]	bmo-miR-P027-5p	bmo-miR-P260-3p	bmo-miR-P304-3p	2-bmo-miR-241
BGIBMGA000828-TA	E-value:0.0 gb|EAT35274.1| DNA replication licensing factor MCM6 [Aedes aegypti]	bmo-miR-2772a	2-bmo-miR-158	bmo-miR-2755*	bmo-miR-2772b	2-bmo-miR-57	bmo-miR-P175-3p	bmo-miR-745	2-bmo-miR-296	2-bmo-miR-362
BGIBMGA000829-TA	E-value:0.0 ref|XP_623333.1| PREDICTED: similar to splicing factor 3b, subunit 3 isoform 1 [Apis mellifera]	bmo-miR-P042-5p	bmo-miR-P033-5p	bmo-miR-P008-5p	bmo-miR-P023-5p	bmo-miR-2843-1*	bmo-miR-P422-5p	bmo-miR-3382*
BGIBMGA000830-TA	unknown	bmo-miR-3373	bmo-miR-282*	2-bmo-miR-115	bmo-miR-P276-3p
BGIBMGA000831-TA	unknown	bmo-miR-P152-3p	bmo-miR-31*	bmo-miR-P172-3p	2-bmo-miR-65	bmo-miR-2777*
BGIBMGA000832-TA	gb|EAT43078.1| tyrosine-protein kinase [Aedes aegypti]	bmo-miR-P419-5p	2-bmo-miR-296	bmo-miR-3403	bmo-miR-2782	bmo-miR-3387*	bmo-miR-P029-5p
BGIBMGA000833-TA	ref|XP_665383.1| hypothetical protein Chro.30098 [Cryptosporidium hominis TU502] gb|EAL35153.1| hypothetical protein Chro.30098 [Cryptosporidium hominis]	bmo-miR-34	4-5P-bmo-miR-34	bmo-miR-P178-3p	2-bmo-miR-34	bmo-miR-P170-3p	bmo-miR-P395-5p	2-bmo-miR-140	1-bmo-miR-34	bmo-miR-P080-3p
BGIBMGA000834-TA	gb|EAT36564.1| zinc finger protein [Aedes aegypti]	bmo-miR-P388-5p	bmo-miR-P135-3p	bmo-miR-P350-5p	2-bmo-miR-138	bmo-miR-3363
BGIBMGA000835-TA	unknown	bmo-miR-2761	bmo-miR-P172-3p
BGIBMGA000836-TA	gb|AAH86265.1| LOC495678 protein [Xenopus laevis]	bmo-miR-P191-3p	bmo-miR-P077-3p	bmo-miR-3213	bmo-miR-P250-3p	bmo-miR-P464-5p	bmo-miR-3387
BGIBMGA000837-TA	gb|AAR26516.1| antennal esterase [Mamestra brassicae]	2-bmo-miR-34	bmo-miR-P347-5p	2-bmo-miR-347	bmo-miR-34	4-5P-bmo-miR-34	bmo-miR-3244
BGIBMGA000838-TA	ref|NP_570076.2| forkhead domain 3F CG12632-PB [Drosophila melanogaster] gb|AAF45896.3| CG12632-PB [Drosophila melanogaster] gb|ABF85764.2| RT01015p [Drosophila melanogaster]	2-bmo-miR-19	bmo-miR-2775b
BGIBMGA000839-TA	E-value:0.0 ref|XP_623489.1| PREDICTED: similar to CG12325-PA [Apis mellifera]	2-bmo-miR-127	bmo-miR-P481-5p	bmo-miR-P030-3p	bmo-miR-2808d	2-bmo-miR-205	bmo-miR-3316	2-bmo-miR-296	2-bmo-miR-135	bmo-miR-P521-5p	3-bmo-miR-1497	2-bmo-miR-161	bmo-miR-P584-5p	bmo-miR-P059-3p	2-bmo-miR-125	bmo-miR-P104-3p	bmo-miR-P422-5p	bmo-miR-P649-5p	2-bmo-miR-115	bmo-miR-2848	2-bmo-miR-362
BGIBMGA000840-TA	emb|CAA80517.1| trypsin [Anopheles gambiae]	2-bmo-miR-300	bmo-miR-9a	bmo-miR-P676	bmo-miR-P356-5p	bmo-miR-275*	bmo-miR-2755*	bmo-miR-P015-3p	2-bmo-miR-9c	bmo-miR-P259-3p	bmo-miR-P032-5p
BGIBMGA000841-TA	ref|XP_555167.1| ENSANGP00000026990 [Anopheles gambiae str. PEST] sp|P35036|TRY2_ANOGA Trypsin-2 precursor gb|EAL39600.1| ENSANGP00000026990 [Anopheles gambiae str. PEST]	bmo-miR-2762	bmo-miR-P024-3p	bmo-miR-P079-3p	bmo-miR-P317-3p	bmo-miR-P058-3p	bmo-miR-P119-3p	bmo-miR-P422-5p	bmo-miR-P365-5p	bmo-miR-P024-5p	bmo-miR-P017-3p	bmo-miR-P367-5p	bmo-miR-2818
BGIBMGA000842-TA	ref|XP_966527.1| PREDICTED: similar to elongation of very long chain fatty acids (FEN1/Elo2, SUR4/Elo3, yeast)-like 4 [Tribolium castaneum]	bmo-miR-P546-5p	bmo-miR-P506-5p	2-bmo-miR-358	bmo-miR-P593-5p	2-bmo-miR-72	bmo-miR-P419-5p	bmo-miR-2739	bmo-miR-P488-5p	bmo-miR-iab-4as	bmo-miR-P417-5p	bmo-miR-375
BGIBMGA000843-TA	ref|XP_311409.3| ENSANGP00000000555 [Anopheles gambiae str. PEST] gb|EAA07038.3| ENSANGP00000000555 [Anopheles gambiae str. PEST]	bmo-miR-2774b	bmo-miR-P405-5p	bmo-miR-2809	bmo-miR-3374*	3-bmo-miR-281-5#	bmo-miR-P366-5p	bmo-miR-P170-3p	bmo-miR-P299-3p	bmo-miR-P420-5p	bmo-miR-2819	bmo-miR-2848	bmo-miR-3328	2-bmo-miR-233	bmo-miR-3363
BGIBMGA000844-TA	ref|XP_311418.3| ENSANGP00000016729 [Anopheles gambiae str. PEST] gb|EAA07041.3| ENSANGP00000016729 [Anopheles gambiae str. PEST]	2-bmo-miR-34	bmo-miR-P087-3p	2-bmo-miR-41	bmo-miR-2843	bmo-miR-34	4-5P-bmo-miR-34	2-bmo-miR-209
BGIBMGA000845-TA	ref|XP_311418.3| ENSANGP00000016729 [Anopheles gambiae str. PEST] gb|EAA07041.3| ENSANGP00000016729 [Anopheles gambiae str. PEST]	bmo-miR-307	2-bmo-miR-237	2-bmo-miR-110	bmo-miR-2842	2-bmo-miR-353
BGIBMGA000846-TA	E-value:0.0 gb|EAT48691.1| phopholipase d [Aedes aegypti]	bmo-miR-P654-5p	bmo-miR-P425-5p
BGIBMGA000847-TA	unknown	bmo-miR-P603-5p	bmo-miR-2809	bmo-miR-P392-5p	2-bmo-miR-269	bmo-miR-3382*
BGIBMGA000848-TA	ref|XP_392199.3| PREDICTED: similar to jing CG9403-PA, isoform A [Apis mellifera]	bmo-miR-P369-5p	2-bmo-miR-264	bmo-miR-P367-5p	2-bmo-miR-190	bmo-miR-P113-3p	bmo-miR-P502-5p	bmo-miR-P378-5p
BGIBMGA000849-TA	ref|XP_969839.1| PREDICTED: similar to CG30483-PA [Tribolium castaneum]	bmo-miR-P009-5p	2-bmo-miR-173	bmo-miR-2733c	bmo-miR-2733a	2-bmo-miR-237	bmo-miR-2836	bmo-miR-P068-3p	bmo-miR-3351
BGIBMGA000850-TA	gb|EAT44279.1| hypothetical protein AaeL_AAEL004337 [Aedes aegypti]	2-bmo-miR-298	bmo-miR-P027-5p	2-bmo-miR-358	2-bmo-miR-173	bmo-miR-3384	2-bmo-miR-329	2-bmo-miR-117
BGIBMGA000851-TA	ref|XP_966449.1| PREDICTED: similar to CG10092-PA [Tribolium castaneum]	2-bmo-miR-173
BGIBMGA000852-TA	ref|XP_975654.1| PREDICTED: similar to CG15319-PB [Tribolium castaneum]	2-bmo-bantam	2-bmo-miR-331	2-bmo-miR-328	2-bmo-miR-138	bmo-miR-P170-3p	bmo-miR-P493-5p	2-bmo-miR-329	bmo-miR-P367-5p	bmo-miR-P432-5p	bmo-miR-3271	bmo-miR-P396-5p	bmo-miR-P516-5p	2-bmo-miR-155	2-bmo-miR-158	bmo-miR-P024-5p	bmo-miR-P102-3p	bmo-miR-970*
BGIBMGA000853-TA	E-value:0.0 ref|XP_975654.1| PREDICTED: similar to CG15319-PB [Tribolium castaneum]	bmo-miR-2812	bmo-miR-P607-5p	bmo-miR-P441-5p	bmo-miR-P329-3p	bmo-miR-P361-5p
BGIBMGA000854-TA	gb|EAT40804.1| GDP-fucose transporter, putative [Aedes aegypti]	bmo-miR-P186-3p	bmo-miR-P055-5p	bmo-miR-278*
BGIBMGA000855-TA	E-value:0.0 ref|XP_392567.2| PREDICTED: similar to CG32663-PA isoform 1 [Apis mellifera]	bmo-miR-P010-3p	2-bmo-miR-296	2-bmo-miR-20
BGIBMGA000856-TA	ref|XP_624440.1| PREDICTED: similar to CG16959-PA, isoform A, partial [Apis mellifera]	bmo-miR-3228
BGIBMGA000857-TA	unknown	2-bmo-miR-77	bmo-miR-307	bmo-miR-P085-3p	2-bmo-miR-160	bmo-miR-3316	bmo-miR-P426-5p	2-bmo-miR-58
BGIBMGA000858-TA	ref|XP_394212.3| PREDICTED: similar to F36G9.12 [Apis mellifera]	bmo-miR-P324-3p	2-bmo-miR-130	2-bmo-miR-173	bmo-miR-P023-3p	2-bmo-miR-328	bmo-miR-P518-5p	bmo-miR-2808d	bmo-miR-P462-5p	bmo-miR-3382*	bmo-miR-P314-3p	2-bmo-miR-358	bmo-miR-P318-3p	bmo-miR-P049-3p	bmo-miR-P258-3p	bmo-miR-2774a	bmo-miR-P085-3p	bmo-miR-2774c	bmo-miR-375
BGIBMGA000859-TA	gb|EAT43757.1| conserved hypothetical protein [Aedes aegypti]	2-bmo-miR-160	bmo-miR-P038-3p	2-bmo-miR-127	2-bmo-miR-350	bmo-miR-P023-5p	bmo-miR-2733c	bmo-miR-2733i	2-bmo-miR-166	bmo-miR-P042-5p	bmo-miR-3305	2-bmo-miR-345
BGIBMGA000860-TA	ref|XP_001237269.1| ENSANGP00000031877 [Anopheles gambiae str. PEST] gb|EAU77249.1| ENSANGP00000031877 [Anopheles gambiae str. PEST]	bmo-miR-P487-5p	bmo-miR-P437-5p	bmo-miR-P381-5p	2-bmo-miR-355	bmo-miR-P456-5p	bmo-miR-P072-3p	bmo-miR-P084-3p	2-bmo-miR-237	bmo-miR-P024-5p	bmo-miR-P367-5p	2-bmo-miR-197	bmo-miR-P637-5p	bmo-miR-3382*	bmo-miR-306-as
BGIBMGA000861-TA	unknown	2-bmo-miR-77	2-bmo-miR-115	bmo-miR-P524-5p	2-bmo-miR-317	bmo-miR-3244
BGIBMGA000862-TA	ref|XP_001121311.1| PREDICTED: similar to Centromeric protein E (CENP-E protein) [Apis mellifera]	bmo-miR-P206-3p
BGIBMGA000863-TA	ref|XP_653447.1| Viral A-type inclusion protein repeat [Entamoeba histolytica HM-1:IMSS]	bmo-miR-P675	bmo-miR-P061-3p	bmo-miR-3263
BGIBMGA000864-TA	ref|XP_653447.1| Viral A-type inclusion protein repeat [Entamoeba histolytica HM-1:IMSS]	2-bmo-miR-151	bmo-miR-P421-5p
BGIBMGA000865-TA	ref|NP_651595.1| CG12259-PA [Drosophila melanogaster] gb|AAF56759.1| CG12259-PA [Drosophila melanogaster] gb|AAM29622.1| RH65663p [Drosophila melanogaster]	bmo-miR-P349-5p	bmo-miR-P593-5p	bmo-miR-P585-5p	bmo-miR-P031-3p	bmo-miR-P422-5p	2-bmo-miR-74	2-bmo-miR-155	bmo-miR-P395-5p	bmo-miR-P488-5p	bmo-miR-3316	bmo-miR-P420-5p	bmo-miR-P577-5p	bmo-miR-3333
BGIBMGA000866-TA	ref|NP_001037686.1| aspartylglucosaminidase [Bombyx mori] gb|ABG81362.1| aspartylglucosaminidase [Bombyx mori]	2-bmo-miR-19	bmo-miR-P323-3p	bmo-miR-3351	bmo-miR-P549-5p	2-bmo-miR-129	bmo-miR-P349-5p	bmo-miR-274*
BGIBMGA000867-TA	ref|NP_001037564.1| ribosomal protein S2 [Bombyx mori] gb|AAV34857.1| ribosomal protein S2 [Bombyx mori]	bmo-miR-P495-5p	bmo-miR-2775b	2-bmo-miR-173
BGIBMGA000868-TA	gb|AAL48300.1| cytochrome P450 CYP4L4 [Mamestra brassicae]	2-bmo-miR-321	bmo-miR-P085-3p	bmo-miR-3316	bmo-miR-2767	bmo-miR-P286-3p	bmo-miR-P422-5p
BGIBMGA000869-TA	unknown	bmo-miR-P654-5p	bmo-miR-2788	2-bmo-miR-127	bmo-miR-3282	bmo-miR-275*	2-bmo-miR-281	bmo-miR-P030-3p	bmo-miR-P302-3p	bmo-miR-281
BGIBMGA000870-TA	unknown	bmo-miR-2785	bmo-miR-P340-3p	bmo-miR-P008-5p	bmo-miR-P271-3p
BGIBMGA000871-TA	ref|XP_973722.1| PREDICTED: similar to CG3020-PA [Tribolium castaneum]	bmo-miR-P535-5p	2-bmo-miR-300	bmo-miR-P256-3p	bmo-miR-3375*	2-bmo-miR-178
BGIBMGA000872-TA	E-value:0.0 ref|XP_968584.1| PREDICTED: similar to CG4041-PA [Tribolium castaneum]	bmo-miR-3245
BGIBMGA000873-TA	ref|XP_001353146.1| GA20362-PA [Drosophila pseudoobscura] gb|EAL30647.1| GA20362-PA [Drosophila pseudoobscura]	2-bmo-miR-298	2-bmo-miR-278	2-bmo-miR-19	bmo-miR-3229	bmo-miR-278	bmo-miR-2761	bmo-miR-3351	bmo-miR-P209-3p	bmo-miR-P055-3p
BGIBMGA000874-TA	ref|XP_966968.1| PREDICTED: similar to CG7450-PA, isoform A [Tribolium castaneum]	bmo-miR-2762	bmo-miR-P038-3p	bmo-miR-P214-3p	bmo-miR-3384	bmo-miR-2731	bmo-miR-P367-5p	bmo-miR-P015-3p	bmo-miR-P176-3p	bmo-miR-2796-3p	2-bmo-miR-160	bmo-miR-3345	bmo-miR-8	2-bmo-miR-242	bmo-miR-998	2-bmo-miR-8	bmo-miR-P024-5p
BGIBMGA000875-TA	gb|AAR26516.1| antennal esterase [Mamestra brassicae]	2-bmo-miR-136	bmo-miR-P338-3p	bmo-miR-3244
BGIBMGA000876-TA	ref|XP_974162.1| PREDICTED: similar to CG13282-PA [Tribolium castaneum]	2-bmo-miR-134	bmo-miR-2755*
BGIBMGA000877-TA	ref|XP_629701.1| calmodulin-binding protein [Dictyostelium discoideum AX4] gb|AAD47903.1|AF090533_1 unconventional myosin heavy chain MyoM [Dictyostelium discoideum] dbj|BAA84604.1| myoM [Dictyostelium discoideum] gb|EAL61255.1| calmodulin-binding protein [Dictyostelium discoideum AX4]	2-bmo-miR-19	bmo-miR-P390-5p	bmo-miR-3351	bmo-miR-2731	bmo-miR-P101-3p	bmo-miR-P219-3p	bmo-miR-3391*	bmo-miR-P311-3p
BGIBMGA000878-TA	ref|XP_971253.1| PREDICTED: similar to CG13035-PA, isoform A [Tribolium castaneum]	bmo-miR-P009-5p	2-bmo-miR-175	bmo-miR-P052-3p	bmo-miR-279c*
BGIBMGA000879-TA	ref|XP_394004.2| PREDICTED: similar to Retinal rod rhodopsin-sensitive cGMP 3,5-cyclic phosphodiesterase delta-subunit (GMP-PDE delta) [Apis mellifera]	bmo-miR-P234-3p	bmo-miR-P022-3p	bmo-miR-3263
BGIBMGA000880-TA	E-value:0.0 gb|EAT40781.1| ATP-dependent RNA and DNA helicase [Aedes aegypti]	bmo-miR-P487-5p	bmo-miR-P201-3p	bmo-miR-P167-3p	bmo-miR-P039-3p	bmo-miR-P593-5p	2-bmo-miR-155	bmo-miR-3383	bmo-miR-P488-5p	bmo-miR-P493-5p
BGIBMGA000881-TA	gb|EAT39143.1| hypothetical protein AaeL_AAEL009036 [Aedes aegypti]	bmo-miR-P636-5p	bmo-miR-965
BGIBMGA000882-TA	gb|ABD36141.1| ribosomal protein L27 [Bombyx mori]	bmo-miR-P293-3p	bmo-miR-P138-3p	bmo-miR-P059-3p	bmo-miR-P481-5p	bmo-miR-P585-5p	bmo-miR-P104-3p	bmo-miR-P024-5p	bmo-miR-P449-5p	bmo-miR-P649-5p	bmo-miR-P521-5p	bmo-miR-P367-5p
BGIBMGA000883-TA	gb|EAT40986.1| conserved hypothetical protein [Aedes aegypti]	bmo-miR-3383	bmo-miR-2761	bmo-miR-3281
BGIBMGA000884-TA	gb|EAT40987.1| conserved hypothetical protein [Aedes aegypti]	1-bmo-miR-46*
BGIBMGA000885-TA	gb|EAT40987.1| conserved hypothetical protein [Aedes aegypti]	bmo-miR-P517-5p	bmo-miR-P010-3p	bmo-miR-P180-3p
BGIBMGA000886-TA	gb|EAT40987.1| conserved hypothetical protein [Aedes aegypti]	bmo-miR-P517-5p	bmo-miR-P010-3p	2-bmo-miR-127	bmo-miR-P180-3p	2-bmo-miR-292	bmo-miR-P030-3p
BGIBMGA000887-TA	unknown	bmo-miR-P423-5p	2-bmo-miR-170	bmo-miR-277*
BGIBMGA000888-TA	E-value:0.0 gb|EAT36999.1| roundabout [Aedes aegypti]	bmo-miR-P024-5p	bmo-miR-P367-5p
BGIBMGA000889-TA	unknown	2-bmo-miR-170	bmo-miR-P042-5p	bmo-miR-P213-3p	bmo-miR-3257
BGIBMGA000890-TA	E-value:0.0 ref|XP_001123040.1| PREDICTED: similar to CG1514-PA, partial [Apis mellifera]	2-bmo-miR-74	2-bmo-miR-125	bmo-miR-3226	bmo-miR-P386-5p
BGIBMGA000891-TA	ref|XP_974894.1| PREDICTED: similar to CG8916-PA [Tribolium castaneum]	bmo-miR-P167-3p	bmo-miR-P633-5p	2-bmo-miR-127	bmo-miR-2766*
BGIBMGA000892-TA	E-value:0.0 ref|XP_967042.1| PREDICTED: similar to Probable phosphorylase b kinase alpha regulatory chain (Phosphorylase kinase alpha subunit) isoform 1 [Tribolium castaneum]	bmo-miR-282*	bmo-miR-P518-5p	bmo-miR-2842	bmo-miR-P042-5p	2-bmo-miR-331	2-bmo-miR-68	bmo-miR-2766*	bmo-miR-306-as
BGIBMGA000893-TA	E-value:0.0 ref|XP_967042.1| PREDICTED: similar to Probable phosphorylase b kinase alpha regulatory chain (Phosphorylase kinase alpha subunit) isoform 1 [Tribolium castaneum]	2-bmo-miR-136	bmo-miR-P105-3p	2-bmo-miR-170	bmo-miR-P004-5p	bmo-miR-P005-3p
BGIBMGA000894-TA	ref|XP_974572.1| PREDICTED: similar to Golgin subfamily A member 4 (Trans-Golgi p230) (256 kDa golgin) (Golgin-245) (Protein 72.1) [Tribolium castaneum]	bmo-miR-P633-5p	2-bmo-miR-127	2-bmo-miR-355	bmo-miR-P422-5p	bmo-miR-3316	2-bmo-miR-205	bmo-miR-P459-5p	bmo-miR-P417-5p	bmo-miR-2825	bmo-miR-375
BGIBMGA000895-TA	ref|YP_456549.1| hypothetical protein AYWB_353 [Aster yellows witches'-broom phytoplasma AYWB] gb|ABC65470.1| conserved hypothetical protein [Aster yellows witches'-broom phytoplasma AYWB]	bmo-miR-P496-5p	bmo-miR-P191-3p	bmo-miR-P314-3p	bmo-miR-P508-5p	2-bmo-miR-251	bmo-miR-P420-5p	bmo-miR-3391*	bmo-miR-P259-3p	bmo-miR-P032-5p
BGIBMGA000896-TA	ref|XP_318514.3| ENSANGP00000021243 [Anopheles gambiae str. PEST] gb|EAA13713.3| ENSANGP00000021243 [Anopheles gambiae str. PEST]	bmo-miR-P591-5p	bmo-miR-P530-5p	bmo-miR-P266-3p
BGIBMGA000897-TA	ref|XP_318516.2| ENSANGP00000021249 [Anopheles gambiae str. PEST] gb|EAA13714.2| ENSANGP00000021249 [Anopheles gambiae str. PEST]	bmo-miR-3228	bmo-miR-2772a	2-bmo-miR-74	bmo-miR-P230-3p	bmo-miR-2772b	bmo-miR-P432-5p	bmo-miR-P029-5p	bmo-miR-P253-3p	bmo-miR-3404	bmo-miR-306-as
BGIBMGA000898-TA	gb|EAT48579.1| U2 small nuclear ribonucleoprotein, putative [Aedes aegypti]	bmo-miR-P375-5p	bmo-miR-P324-3p	bmo-miR-P265-3p	bmo-miR-P307-3p	bmo-miR-P655-5p	bmo-miR-P349-5p	bmo-miR-P310-3p
BGIBMGA000899-TA	ref|YP_456549.1| hypothetical protein AYWB_353 [Aster yellows witches'-broom phytoplasma AYWB] gb|ABC65470.1| conserved hypothetical protein [Aster yellows witches'-broom phytoplasma AYWB]	bmo-miR-P256-3p	bmo-miR-P070-3p	bmo-miR-P177-3p	bmo-miR-2794	2-bmo-miR-138	bmo-miR-2775b	2-bmo-miR-144	bmo-miR-305*	bmo-miR-P640-5p
BGIBMGA000900-TA	ref|XP_973219.1| PREDICTED: similar to elongation protein 4 homolog [Tribolium castaneum]	bmo-miR-P496-5p	bmo-miR-P623-5p	bmo-miR-P527-5p	bmo-miR-2784	bmo-miR-P265-3p	2-bmo-miR-205	bmo-miR-2808d	bmo-miR-P024-5p	bmo-miR-P367-5p	2-bmo-miR-348	bmo-miR-P604-5p	bmo-miR-3382*
BGIBMGA000901-TA	ref|XP_392407.3| PREDICTED: similar to mastermind CG8118-PA, isoform A [Apis mellifera]	2-bmo-miR-298	bmo-miR-2842	bmo-miR-P614-5p	bmo-miR-252*	bmo-miR-12	2-bmo-miR-138	bmo-miR-P001-5p	bmo-miR-P607-5p	bmo-miR-2808d	bmo-miR-P192-3p	bmo-miR-P171-3p	bmo-miR-P384-5p	bmo-miR-P102-3p	bmo-miR-3351	2-bmo-miR-290
BGIBMGA000902-TA	ref|XP_392407.3| PREDICTED: similar to mastermind CG8118-PA, isoform A [Apis mellifera]	3-bmo-miR-281-5#	bmo-miR-2762	bmo-miR-2806	2-bmo-miR-52
BGIBMGA000903-TA	gb|EAT44291.1| dendritic cell protein [Aedes aegypti]	bmo-miR-P498-5p	bmo-miR-3373	bmo-miR-2819	2-bmo-miR-126	bmo-miR-3343	bmo-miR-274*
BGIBMGA000904-TA	ref|XP_001120231.1| PREDICTED: similar to CG18584-PA, partial [Apis mellifera]	bmo-miR-P419-5p	bmo-miR-P411-5p	2-bmo-miR-110	2-bmo-miR-187	bmo-miR-P061-3p	bmo-miR-P259-3p
BGIBMGA000905-TA	ref|NP_001034527.1| Kruppel [Tribolium castaneum] gb|AAG17563.2|AF236856_1 Kruppel protein [Tribolium castaneum]	bmo-miR-P387-5p	bmo-miR-2827	bmo-miR-P492-5p	2-bmo-miR-351	bmo-miR-P505-5p	bmo-miR-276*	2-bmo-miR-276a
BGIBMGA000906-TA	ref|XP_623909.1| PREDICTED: similar to Lobe CG10109-PA [Apis mellifera]	2-bmo-miR-170	bmo-miR-31*	bmo-miR-P633-5p	bmo-miR-P150-3p	3-bmo-miR-31a	bmo-miR-P420-5p	bmo-miR-P259-3p	bmo-miR-P032-5p	2-bmo-miR-126	3-bmo-miR-1497
BGIBMGA000907-TA	ref|XP_394520.2| PREDICTED: similar to tetratricopeptide repeat domain 10 isoform 1 [Apis mellifera]	2-bmo-miR-21	bmo-miR-P082-3p	bmo-miR-P028-3p	2-bmo-miR-72	bmo-miR-3245	bmo-miR-P471-5p	2-bmo-miR-140	bmo-miR-P338-3p	bmo-miR-P315-3p
BGIBMGA000908-TA	unknown	bmo-miR-P279-3p	bmo-miR-10*	bmo-miR-P446-5p	bmo-miR-P607-5p	bmo-miR-P042-5p	bmo-miR-210	bmo-miR-375	bmo-miR-P462-5p	bmo-miR-2833	bmo-miR-3257	bmo-miR-3363
BGIBMGA000909-TA	ref|XP_975018.1| PREDICTED: similar to dynein, cytoplasmic, heavy polypeptide 2 [Tribolium castaneum]	bmo-miR-P324-3p	bmo-miR-P079-3p	bmo-miR-P424-5p	bmo-miR-P507-5p	2-bmo-miR-328	bmo-miR-P365-5p	bmo-miR-2808d	bmo-miR-P055-5p	bmo-miR-P367-5p	bmo-miR-P411-5p	bmo-miR-2842	bmo-miR-278*	bmo-miR-P119-3p	bmo-miR-P422-5p	bmo-miR-P024-5p	1-bmo-miR-7
BGIBMGA000911-TA	ref|XP_975018.1| PREDICTED: similar to dynein, cytoplasmic, heavy polypeptide 2 [Tribolium castaneum]	2-bmo-miR-136	bmo-miR-P084-3p	bmo-miR-P314-3p	bmo-miR-P410-5p	bmo-miR-P250-3p	2-bmo-miR-294
BGIBMGA000912-TA	ref|XP_975018.1| PREDICTED: similar to dynein, cytoplasmic, heavy polypeptide 2 [Tribolium castaneum]	bmo-miR-P546-5p	bmo-miR-275	bmo-miR-2739	bmo-miR-14*	bmo-miR-P433-5p
BGIBMGA000913-TA	ref|XP_975018.1| PREDICTED: similar to dynein, cytoplasmic, heavy polypeptide 2 [Tribolium castaneum]	bmo-miR-P557-5p	2-bmo-miR-115	bmo-miR-3377	bmo-miR-P023-5p	bmo-miR-P205-3p	2-bmo-miR-72	bmo-miR-3286*	2-bmo-miR-65
BGIBMGA000914-TA	ref|XP_417173.2| PREDICTED: similar to dynein cytoplasmic heavy chain 2 [Gallus gallus]	2-bmo-miR-19	bmo-miR-P597-5p
BGIBMGA000915-TA	dbj|BAB21565.1| laminin [Bombyx mori]	2-bmo-miR-298	bmo-miR-2739	bmo-miR-3391*
BGIBMGA000917-TA	unknown	bmo-miR-P324-3p	2-bmo-miR-224	bmo-miR-P314-3p	bmo-miR-P008-5p	bmo-miR-P597-5p	bmo-miR-P175-3p	bmo-miR-375	bmo-miR-P259-3p	bmo-miR-P055-3p	bmo-miR-3271	bmo-miR-P086-3p
BGIBMGA000918-TA	ref|NP_001040518.1| S-phase kinase-associated protein [Bombyx mori] gb|ABF51299.1| S-phase kinase-associated protein [Bombyx mori]	2-bmo-miR-68	bmo-miR-2777
BGIBMGA000919-TA	ref|XP_974904.1| PREDICTED: similar to CG13363-PA [Tribolium castaneum]	bmo-miR-11*	bmo-miR-3324
BGIBMGA000920-TA	ref|XP_311082.3| ENSANGP00000017476 [Anopheles gambiae str. PEST] gb|EAA06160.3| ENSANGP00000017476 [Anopheles gambiae str. PEST]	2-bmo-miR-19	bmo-miR-P027-5p	bmo-miR-3351	bmo-miR-P420-5p	bmo-miR-P455-5p	bmo-miR-P462-5p	bmo-miR-P539-5p
BGIBMGA000921-TA	gb|AAT94433.1| RE66462p [Drosophila melanogaster]	bmo-miR-2808d	bmo-miR-P608-5p	bmo-miR-P314-3p	2-bmo-miR-176	bmo-miR-P229-3p	bmo-miR-P611-5p
BGIBMGA000922-TA	gb|EAT38742.1| conserved hypothetical protein [Aedes aegypti]	bmo-miR-P024-3p	bmo-miR-P085-3p	2-bmo-miR-245	bmo-miR-2733c
BGIBMGA000923-TA	ref|XP_001353790.1| GA20453-PA [Drosophila pseudoobscura] gb|EAL29524.1| GA20453-PA [Drosophila pseudoobscura]	2-bmo-miR-110	bmo-miR-P015-5p	bmo-miR-P151-3p	bmo-miR-P016-5p	bmo-miR-P030-3p	bmo-miR-2999	bmo-miR-2772b	2-bmo-miR-259	bmo-miR-P432-5p	bmo-miR-2843-1*	bmo-miR-P485-5p	bmo-miR-2772a	bmo-miR-P471-5p	2-bmo-miR-158	2-bmo-miR-140	bmo-miR-P012-5p	bmo-miR-3305	bmo-miR-P286-3p	2-bmo-miR-362	bmo-miR-P029-5p
BGIBMGA000924-TA	gb|ABD36230.1| ribosomal protein L22 [Bombyx mori]	bmo-miR-P038-3p	2-bmo-miR-173	bmo-miR-P481-5p	bmo-miR-P508-5p	bmo-miR-P507-5p	bmo-miR-3316	bmo-miR-P068-3p	bmo-miR-P521-5p	bmo-miR-P367-5p	bmo-miR-P152-3p	bmo-miR-P059-3p	bmo-miR-P480-5p	2-bmo-miR-52	bmo-miR-P104-3p	bmo-miR-P024-5p	bmo-miR-P505-5p	bmo-miR-P417-5p	bmo-miR-P649-5p	bmo-miR-P253-3p
BGIBMGA000925-TA	ref|NP_001040442.1| Ssu72 RNA polymerase II CTD phosphatase [Bombyx mori] gb|ABF51397.1| Ssu72 RNA polymerase II CTD phosphatase [Bombyx mori]	bmo-miR-306-as
BGIBMGA000926-TA	E-value:0.0 ref|NP_001040544.1| transaldolase [Bombyx mori] gb|ABF51488.1| transaldolase [Bombyx mori]	bmo-miR-3373	bmo-miR-P010-3p	bmo-miR-P589-5p	bmo-miR-P479-5p	bmo-miR-P508-5p	bmo-miR-12	bmo-miR-3382*
BGIBMGA000927-TA	E-value:0.0 gb|ABE73259.1| IP14091p [Drosophila melanogaster]	bmo-miR-2785	bmo-miR-2a-2*	bmo-miR-1-as
BGIBMGA000928-TA	ref|XP_974840.1| PREDICTED: similar to CG5921-PB, isoform B [Tribolium castaneum]	bmo-miR-P517-5p	bmo-miR-3373	bmo-miR-31	bmo-miR-P198-3p	bmo-miR-3337	bmo-miR-P632-5p	bmo-miR-P401-5p	bmo-miR-306**
BGIBMGA000929-TA	ref|XP_974840.1| PREDICTED: similar to CG5921-PB, isoform B [Tribolium castaneum]	bmo-miR-P625-5p
BGIBMGA000930-TA	E-value:0.0 ref|XP_396195.2| PREDICTED: similar to Imitation SWI CG8625-PA, isoform A isoform 1 [Apis mellifera]	bmo-miR-282*	bmo-miR-P583-5p	2-bmo-miR-315
BGIBMGA000931-TA	ref|XP_001352623.1| GA19054-PA [Drosophila pseudoobscura] gb|EAL30121.1| GA19054-PA [Drosophila pseudoobscura]	2-bmo-miR-151	bmo-miR-P274-3p
BGIBMGA000932-TA	E-value:0.0 gb|EAT45428.1| protein phosphatase-7 [Aedes aegypti]	2-bmo-miR-34	1-bmo-miR-263b	bmo-miR-263b	bmo-miR-34	4-5P-bmo-miR-34	bmo-miR-P030-3p
BGIBMGA000933-TA	ref|XP_972576.1| PREDICTED: similar to CG10488-PA, isoform A [Tribolium castaneum]	bmo-miR-P085-3p	bmo-miR-2808d	bmo-miR-2733i	bmo-miR-P042-5p	2-bmo-miR-172	bmo-miR-3395
BGIBMGA000934-TA	ref|XP_972474.1| PREDICTED: similar to CG32698-PA [Tribolium castaneum]	bmo-miR-P487-5p	2-bmo-miR-289
BGIBMGA000935-TA	ref|XP_001347410.1| hypothetical protein PF10_0125 [Plasmodium falciparum 3D7] gb|AAN35323.1|AE014830_67 hypothetical protein [Plasmodium falciparum 3D7]	bmo-miR-P517-5p	bmo-miR-P485-5p
BGIBMGA000937-TA	ref|XP_001361569.1| GA14829-PA [Drosophila pseudoobscura] gb|EAL26148.1| GA14829-PA [Drosophila pseudoobscura]	bmo-miR-3379*	bmo-miR-750*	2-bmo-miR-172	bmo-miR-3226	bmo-miR-P253-3p
BGIBMGA000938-TA	ref|XP_975455.1| PREDICTED: similar to Probable dolichyl pyrophosphate Glc1Man9GlcNAc2 alpha-1,3-glucosyltransferase (Dolichyl-P-Glc:Glc1Man9GlcNAc2-PP-dolichyl glucosyltransferase) (Asparagine-linked glycosylation protein 8 homolog) [Tribolium castaneum]	bmo-miR-2755*	bmo-miR-P625-5p	bmo-miR-P508-5p	2-bmo-miR-52
BGIBMGA000939-TA	ref|XP_972004.1| PREDICTED: similar to CG14689-PA [Tribolium castaneum]	bmo-miR-2758*	bmo-miR-P424-5p	bmo-miR-3374*	bmo-miR-P052-3p	bmo-miR-P527-5p	bmo-miR-P150-3p	bmo-miR-2816	bmo-miR-P518-5p	2-bmo-miR-166	bmo-miR-3271	bmo-miR-P121-3p	bmo-miR-2794	2-bmo-miR-155	bmo-miR-932	bmo-miR-34*	bmo-miR-306**	bmo-miR-306-as
BGIBMGA000941-TA	ref|XP_392426.2| PREDICTED: similar to Sema-2a CG4700-PA, isoform A [Apis mellifera]	bmo-miR-34	4-5P-bmo-miR-34	2-bmo-miR-330	2-bmo-miR-14	2-bmo-miR-34	bmo-miR-P289-3p	bmo-miR-14	bmo-miR-P449-5p	bmo-miR-P034-3p
BGIBMGA000942-TA	ref|XP_392426.2| PREDICTED: similar to Sema-2a CG4700-PA, isoform A [Apis mellifera]	2-bmo-miR-19	bmo-miR-2857	bmo-miR-P167-3p
BGIBMGA000943-TA	gb|EAT34163.1| synaptobrevin [Aedes aegypti]	1-bmo-miR-263b	bmo-miR-263b	bmo-miR-3382	bmo-miR-277*
BGIBMGA000944-TA	ref|NP_001036985.1| heat shock protein hsp21.4 [Bombyx mori] dbj|BAD74197.1| heat shock protein hsp21.4 [Bombyx mori]	bmo-miR-2854	bmo-miR-P029-3p	bmo-miR-P469-5p	bmo-miR-252*	bmo-miR-2824	bmo-miR-P607-5p	bmo-miR-P080-3p	bmo-miR-P029-5p	bmo-miR-P064-3p
BGIBMGA000945-TA	unknown	2-bmo-miR-166	bmo-miR-993b*	2-bmo-miR-229	bmo-miR-P295-3p	bmo-miR-3420
BGIBMGA000946-TA	ref|XP_975547.1| PREDICTED: similar to CG8153-PA, isoform A [Tribolium castaneum]	bmo-miR-P191-3p	2-bmo-miR-247	bmo-miR-3378	2-bmo-miR-230	bmo-miR-P039-3p	bmo-miR-P113-3p
BGIBMGA000947-TA	ref|XP_973321.1| PREDICTED: similar to CG7484-PB [Tribolium castaneum]	2-bmo-miR-237	bmo-miR-P147-3p	bmo-miR-P008-5p	bmo-miR-3263
BGIBMGA000948-TA	ref|NP_001040166.1| anaphase promoting complex subunit 10 [Bombyx mori] gb|ABD36183.1| anaphase promoting complex subunit 10 [Bombyx mori]	2-bmo-miR-136	bmo-miR-282*
BGIBMGA000949-TA	ref|XP_975141.1| PREDICTED: similar to Bardet-Biedl syndrome 7 [Tribolium castaneum]	bmo-miR-P085-3p	bmo-miR-P018-5p	2-bmo-miR-264	bmo-miR-P042-5p	bmo-miR-P209-3p
BGIBMGA000950-TA	E-value:0.0 gb|EAT47141.1| THO complex subunit 2 (Tho2) [Aedes aegypti] gb|EAT47142.1| THO complex subunit 2 (Tho2) [Aedes aegypti]	bmo-miR-3354	bmo-miR-2797d	bmo-miR-306-as
BGIBMGA000951-TA	gb|EAT48692.1| conserved hypothetical protein [Aedes aegypti]	2-bmo-miR-183	2-bmo-miR-215	bmo-miR-3406	bmo-miR-3274	bmo-miR-P125-3p
BGIBMGA000952-TA	ref|XP_975474.1| PREDICTED: similar to CG5160-PA [Tribolium castaneum]	bmo-miR-P186-3p	2-bmo-miR-189	bmo-miR-P279-3p	bmo-miR-P422-5p	bmo-miR-79*	bmo-miR-P610-5p	bmo-miR-P543-5p	bmo-miR-P117-3p	bmo-miR-P159-3p
BGIBMGA000953-TA	unknown	bmo-miR-3235	bmo-miR-277*
BGIBMGA000954-TA	unknown	2-bmo-miR-259	bmo-miR-P012-5p	bmo-miR-P016-5p	bmo-miR-2816
BGIBMGA000955-TA	unknown	bmo-miR-317*	bmo-miR-13b	bmo-miR-P304-3p	2-bmo-miR-317	bmo-miR-P005-5p	bmo-miR-P674	2-bmo-miR-231	2-bmo-miR-140	bmo-miR-2808d	bmo-miR-P135-3p	bmo-miR-P024-5p	bmo-miR-P367-5p	bmo-miR-970*	bmo-miR-308
BGIBMGA000956-TA	ref|XP_636442.1| hypothetical protein DDBDRAFT_0188232 [Dictyostelium discoideum AX4] gb|EAL62937.1| hypothetical protein DDBDRAFT_0188232 [Dictyostelium discoideum AX4]	bmo-miR-P007-5p
BGIBMGA000957-TA	gb|EAT38096.1| hypothetical protein AaeL_AAEL009976 [Aedes aegypti]	bmo-miR-P307-3p	2-bmo-miR-333	bmo-miR-P596-5p	bmo-miR-P126-3p
BGIBMGA000958-TA	E-value:0.0 ref|XP_975475.1| PREDICTED: similar to CG8632-PA, isoform A [Tribolium castaneum]	bmo-miR-P518-5p	2-bmo-miR-245	bmo-miR-P038-3p	2-bmo-miR-1
BGIBMGA000959-TA	ref|NP_001091751.1| ribosomal protein L31 [Bombyx mori] gb|AAV34843.1| ribosomal protein L31 [Bombyx mori]	2-bmo-miR-77	bmo-miR-2808d	bmo-miR-P633-5p	bmo-miR-P499-5p	bmo-miR-P209-3p	bmo-miR-3382*
BGIBMGA000960-TA	ref|XP_394629.3| PREDICTED: similar to Tenascin major CG5723-PB isoform 1 [Apis mellifera]	2-bmo-miR-19	bmo-miR-P495-5p	bmo-miR-2775b	2-bmo-miR-193	bmo-miR-2843-2*	bmo-miR-P604-5p
BGIBMGA000961-TA	unknown	bmo-miR-P560-5p	bmo-miR-P615-5p	bmo-miR-P034-5p	bmo-miR-P049-5p	bmo-miR-P250-3p	2-bmo-miR-355
BGIBMGA000962-TA	emb|CAA48691.2| type II transmembrane protein [Drosophila melanogaster]	2-bmo-miR-214	1-bmo-miR-263b	bmo-miR-2758*	1-bmo-miR-34	2-bmo-miR-272
BGIBMGA000963-TA	ref|XP_394629.3| PREDICTED: similar to Tenascin major CG5723-PB isoform 1 [Apis mellifera]	bmo-miR-P589-5p	bmo-miR-P338-3p	bmo-miR-2799	bmo-miR-P410-5p	bmo-miR-P327-3p
BGIBMGA000964-TA	E-value:0.0 ref|XP_966373.1| PREDICTED: similar to CG32659-PA, partial [Tribolium castaneum]	bmo-miR-P204-3p	bmo-miR-275	bmo-miR-P635-5p	2-bmo-miR-894a	bmo-miR-P045-3p
BGIBMGA000965-TA	E-value:0.0 ref|XP_973904.1| PREDICTED: similar to CG12218-PA [Tribolium castaneum]	2-bmo-miR-190	bmo-miR-P597-5p	3-bmo-miR-8#
BGIBMGA000966-TA	ref|XP_974037.1| PREDICTED: similar to CG1504-PA [Tribolium castaneum]	2-bmo-miR-259	bmo-miR-P368-5p	bmo-miR-P042-5p	bmo-miR-iab-4as	bmo-miR-P016-5p	bmo-miR-3402	bmo-miR-252
BGIBMGA000967-TA	unknown	bmo-miR-P010-3p	bmo-miR-P425-5p	bmo-miR-P034-5p	bmo-miR-P490-5p	bmo-miR-P125-3p	bmo-miR-P006-5p	bmo-miR-306-as
BGIBMGA000968-TA	unknown	2-bmo-miR-36	bmo-miR-P079-3p	2-bmo-miR-41	bmo-miR-P082-3p	bmo-miR-276*	bmo-miR-P119-3p	bmo-miR-P576-5p	bmo-miR-P269-3p	2-bmo-miR-183	bmo-miR-P284-3p	2-bmo-miR-329	bmo-miR-P434-5p	4-5P-bmo-miR-263a	bmo-miR-P355-5p	2-bmo-miR-276a
BGIBMGA000969-TA	unknown	bmo-miR-P592-5p	bmo-miR-P049-5p	bmo-miR-306-as
BGIBMGA000970-TA	ref|XP_396630.2| PREDICTED: similar to Mediator complex subunit 7 CG31390-PA isoform 1 [Apis mellifera]	3-bmo-let-7a﹟	bmo-miR-2788	bmo-miR-P190-3p	2-bmo-miR-358	2-bmo-miR-52	2-bmo-let-7h	4-5P-bmo-let-7a	2-bmo-let-7	2-bmo-miR-338	bmo-let-7	2-bmo-let-7e	2-bmo-let-7d	bmo-miR-375	bmo-miR-P267-3p
BGIBMGA000971-TA	ref|XP_623807.2| PREDICTED: similar to Pomp CG9324-PA [Apis mellifera]	bmo-miR-P366-5p	2-bmo-miR-115
BGIBMGA000972-TA	gb|EAT35049.1| tyrosine-protein kinase btk29a [Aedes aegypti] gb|EAT44719.1| tyrosine-protein kinase btk29a [Aedes aegypti]	1-bmo-miR-46*	2-bmo-miR-6	bmo-miR-375*	bmo-miR-965	2-bmo-miR-215	2-bmo-miR-355	bmo-miR-2855
BGIBMGA000973-TA	ref|XP_394126.3| PREDICTED: similar to Btk family kinase at 29A CG8049-PB, isoform B [Apis mellifera]	bmo-miR-P077-3p	bmo-miR-P255-3p
BGIBMGA000974-TA	ref|XP_394126.3| PREDICTED: similar to Btk family kinase at 29A CG8049-PB, isoform B [Apis mellifera]	bmo-miR-3373	bmo-miR-P022-3p	bmo-miR-P157-3p	bmo-miR-3406	bmo-miR-P106-3p	bmo-miR-P265-3p	2-bmo-miR-155	bmo-miR-P065-3p	bmo-miR-2761	bmo-miR-P175-3p	bmo-miR-210	bmo-miR-P524-5p
BGIBMGA000975-TA	E-value:0.0 ref|XP_395592.3| PREDICTED: similar to CG7852-PA, isoform A [Apis mellifera]	bmo-miR-3354	bmo-miR-P535-5p	bmo-miR-P228-3p	bmo-miR-P065-3p	2-bmo-miR-346
BGIBMGA000976-TA	E-value:0.0 ref|XP_624473.2| PREDICTED: similar to CG17233-PA, isoform A isoform 2 [Apis mellifera]	1-bmo-miR-263b	bmo-miR-263b	bmo-miR-P666	bmo-miR-993b*	bmo-miR-745	2-bmo-miR-115	2-bmo-miR-315	bmo-miR-2756	bmo-miR-P545-5p
BGIBMGA000977-TA	ref|NP_001040384.1| mitochondrial single-stranded DNA-binding protein [Bombyx mori] gb|ABF51293.1| mitochondrial single-stranded DNA-binding protein [Bombyx mori]	2-bmo-miR-19	bmo-miR-P085-3p
BGIBMGA000978-TA	unknown	bmo-miR-3354	2-bmo-miR-216	bmo-miR-2784	2-bmo-miR-126
BGIBMGA000979-TA	ref|XP_396275.2| PREDICTED: similar to tubulin, gamma complex associated protein 2, partial [Apis mellifera]	2-bmo-miR-347	bmo-miR-2842	bmo-miR-P485-5p	2-bmo-miR-237	bmo-miR-P414-5p	bmo-miR-P660	bmo-miR-P338-3p	2-bmo-miR-258
BGIBMGA000980-TA	gb|EAT35384.1| conserved hypothetical protein [Aedes aegypti]	bmo-miR-3354	bmo-miR-3308	bmo-miR-P411-5p	bmo-miR-P038-3p	bmo-miR-2842	bmo-miR-P314-3p	bmo-miR-P262-3p	bmo-miR-P059-3p	bmo-miR-P481-5p	2-bmo-miR-190	2-bmo-miR-269	bmo-miR-P104-3p	bmo-miR-P265-3p	bmo-miR-P077-3p	bmo-miR-P649-5p	bmo-miR-P521-5p	bmo-miR-P410-5p	bmo-miR-P274-3p
BGIBMGA000981-TA	ref|XP_001183678.1| PREDICTED: similar to ENSANGP00000028549 [Strongylocentrotus purpuratus] ref|XP_001190734.1| PREDICTED: similar to ENSANGP00000028549 [Strongylocentrotus purpuratus]	2-bmo-miR-19	bmo-miR-2826
BGIBMGA000982-TA	gb|ABF18363.1| protein kinase A cAMP-dependent catalytic subunit [Aedes aegypti] gb|EAT41043.1| camp-dependent protein kinase catalytic subunit [Aedes aegypti] gb|EAT41044.1| camp-dependent protein kinase catalytic subunit [Aedes aegypti] gb|EAT41045.1| camp-dependent protein kinase catalytic subunit [Aedes aegypti]	bmo-miR-P674	2-bmo-miR-56	2-bmo-miR-317
BGIBMGA000983-TA	gb|EAT44586.1| conserved hypothetical protein [Aedes aegypti]	2-bmo-miR-34	2-bmo-miR-231	bmo-miR-P291-3p	bmo-miR-34	4-5P-bmo-miR-34	bmo-miR-P075-3p	bmo-miR-P502-5p
BGIBMGA000984-TA	unknown	bmo-miR-375*	2-bmo-miR-168	2-bmo-let-7b	bmo-miR-2784	2-bmo-let-7h	4-5P-bmo-let-7a	2-bmo-let-7	2-bmo-miR-338	bmo-let-7	2-bmo-let-7e	2-bmo-miR-15	2-bmo-let-7d
BGIBMGA000985-TA	ref|XP_972575.1| PREDICTED: hypothetical protein [Tribolium castaneum]	2-bmo-miR-41	bmo-miR-P349-5p
BGIBMGA000986-TA	unknown	bmo-miR-P252-3p	bmo-miR-P167-3p	bmo-miR-P024-5p	bmo-miR-P367-5p	bmo-miR-P420-5p
BGIBMGA000987-TA	unknown	bmo-miR-P487-5p	bmo-miR-P191-3p	bmo-miR-P197-3p	bmo-miR-P028-5p	2-bmo-miR-51	bmo-miR-P502-5p
BGIBMGA000988-TA	ref|XP_974881.1| PREDICTED: similar to CG6824-PB, isoform B [Tribolium castaneum]	bmo-miR-2733e	bmo-miR-P016-5p	bmo-miR-3282	bmo-miR-P012-5p	2-bmo-miR-259	2-bmo-miR-7	bmo-miR-P675	bmo-miR-P653-5p	bmo-miR-7
BGIBMGA000989-TA	E-value:0.0 ref|XP_974903.1| PREDICTED: similar to CG32627-PB, isoform B [Tribolium castaneum]	bmo-miR-P605-5p	bmo-miR-252
BGIBMGA000990-TA	ref|XP_523055.2| PREDICTED: exonuclease 3'-5' domain-like 1 isoform 2 [Pan troglodytes]	bmo-miR-P419-5p	2-bmo-miR-19	bmo-miR-P197-3p	bmo-miR-P028-5p	2-bmo-miR-51	2-bmo-miR-343
BGIBMGA000991-TA	ref|XP_974715.1| PREDICTED: similar to CG6335-PA, isoform A [Tribolium castaneum]	bmo-miR-P094-3p	bmo-miR-P042-5p
BGIBMGA000992-TA	ref|XP_001120762.1| PREDICTED: hypothetical protein [Apis mellifera]	2-bmo-miR-71a	bmo-miR-P023-5p	bmo-miR-P053-3p	bmo-miR-100
BGIBMGA000993-TA	ref|XP_585694.2| PREDICTED: similar to duodenase [Bos taurus]	2-bmo-miR-200b*	bmo-miR-P045-5p	bmo-miR-P588-5p	bmo-miR-8*
BGIBMGA000994-TA	gb|AAF27650.1|AF218064_1 malate dehydrogenase precursor [Nucella lapillus]	2-bmo-miR-118	bmo-miR-P085-3p
BGIBMGA000996-TA	gb|EAT46360.1| conserved hypothetical protein [Aedes aegypti]	bmo-miR-P365-5p
BGIBMGA000998-TA	gb|EAT34553.1| conserved hypothetical protein [Aedes aegypti]	bmo-miR-P240-3p
BGIBMGA000999-TA	ref|XP_972111.1| PREDICTED: similar to CG8967-PA [Tribolium castaneum]	bmo-miR-P674	bmo-miR-P038-3p	2-bmo-miR-365	bmo-miR-P477-5p	2-bmo-miR-317
BGIBMGA001000-TA	gb|AAC24714.1| achaete-scute homolog ASH1 [Junonia coenia]	3-bmo-miR-279c	bmo-miR-2832	bmo-miR-279c	bmo-miR-P281-3p	bmo-miR-P173-3p	bmo-miR-279b	bmo-miR-P207-3p
BGIBMGA001001-TA	ref|NP_001037416.1| achaete-scute-like protein [Bombyx mori] gb|ABC84346.1| achaete-scute-like protein [Bombyx mori] gb|ABC84347.1| achaete-scute-like protein [Bombyx mori]	bmo-miR-P222-3p	bmo-miR-P573-5p	bmo-miR-P256-3p	bmo-miR-7	bmo-miR-2766*
BGIBMGA001002-TA	gb|AAL32065.1| asense-like protein [Calliphora vicina]	bmo-miR-9a	2-bmo-miR-230	bmo-miR-P676	bmo-miR-2845	bmo-miR-P160-3p	bmo-miR-2757*	2-bmo-miR-9c	bmo-miR-9c*	bmo-miR-3363
BGIBMGA001003-TA	E-value:0.0 gb|ABF51451.1| cytochrome P450 [Bombyx mori]	bmo-miR-P262-3p	2-bmo-miR-173	bmo-miR-3385	bmo-miR-3213	bmo-miR-P614-5p	bmo-miR-P340-3p	bmo-miR-P055-5p	2-bmo-miR-290	bmo-miR-P624-5p	bmo-miR-P070-3p	bmo-miR-278*	2-bmo-miR-350	2-bmo-miR-330	2-bmo-miR-19	2-bmo-miR-77	bmo-miR-P275-3p	bmo-miR-2775b	bmo-miR-3351
BGIBMGA001004-TA	E-value:0.0 gb|ABF51451.1| cytochrome P450 [Bombyx mori]	bmo-miR-P344-3p	bmo-miR-P189-3p	4-3P-bmo-miR-2802-3p	bmo-miR-2781	bmo-miR-P168-3p	bmo-miR-2739	2-bmo-miR-117	2-bmo-miR-348
BGIBMGA001005-TA	gb|ABF51451.1| cytochrome P450 [Bombyx mori]	2-bmo-miR-36	2-bmo-miR-355	bmo-miR-2756*	bmo-miR-P340-3p	bmo-miR-P065-3p	bmo-miR-P007-5p	bmo-miR-3305	bmo-miR-3351	bmo-miR-P231-3p
BGIBMGA001006-TA	unknown	2-bmo-miR-74	bmo-miR-3229	bmo-miR-P509-5p	bmo-miR-P286-3p	bmo-miR-P363-5p
BGIBMGA001007-TA	ref|XP_972216.1| PREDICTED: similar to CG14196-PA [Tribolium castaneum]	bmo-miR-P324-3p	bmo-miR-P228-3p	2-bmo-miR-358	2-bmo-miR-300	bmo-miR-P314-3p	2-bmo-miR-173	bmo-miR-P178-3p	2-bmo-miR-77	bmo-miR-87	bmo-miR-P010-3p	bmo-miR-2808d	2-bmo-miR-166	bmo-miR-375
BGIBMGA001008-TA	ref|XP_320186.3| ENSANGP00000008982 [Anopheles gambiae str. PEST] gb|EAA00137.3| ENSANGP00000008982 [Anopheles gambiae str. PEST]	2-bmo-miR-205	bmo-miR-P048-5p
BGIBMGA001009-TA	gb|EAT38029.1| conserved hypothetical protein [Aedes aegypti]	2-bmo-miR-155	bmo-miR-3316	bmo-miR-2791	bmo-miR-P422-5p
BGIBMGA001010-TA	gb|EAT33923.1| hypothetical protein AaeL_AAEL013812 [Aedes aegypti]	2-bmo-miR-245	bmo-miR-P633-5p	bmo-miR-P151-3p	2-bmo-let-7b	bmo-miR-P016-5p	2-bmo-let-7h	4-5P-bmo-let-7a	2-bmo-let-7	bmo-miR-P620-5p	bmo-let-7	2-bmo-miR-259	bmo-miR-P012-5p	bmo-miR-2739	bmo-miR-P338-3p	2-bmo-let-7d	bmo-miR-2830
BGIBMGA001011-TA	E-value:0.0 ref|XP_973062.1| PREDICTED: similar to CG3810-PB, isoform B [Tribolium castaneum]	bmo-miR-P324-3p	bmo-miR-P192-3p	bmo-miR-P655-5p	bmo-miR-305	2-bmo-miR-296	2-bmo-miR-229	2-bmo-miR-233
BGIBMGA001012-TA	ref|XP_395507.3| PREDICTED: similar to CG14305-PA, isoform A [Apis mellifera]	bmo-miR-31*	bmo-miR-P107-3p	bmo-miR-2787	bmo-miR-P478-5p	bmo-miR-P502-5p
BGIBMGA001013-TA	ref|XP_395507.3| PREDICTED: similar to CG14305-PA, isoform A [Apis mellifera]	bmo-miR-3228	bmo-miR-P212-3p
BGIBMGA001014-TA	ref|XP_624809.2| PREDICTED: similar to CG5850-PA [Apis mellifera]	2-bmo-miR-258	bmo-miR-P276-3p	bmo-miR-P224-3p
BGIBMGA001015-TA	ref|XP_970106.1| PREDICTED: similar to chromosome 6 open reading frame 106 isoform a [Tribolium castaneum]	bmo-miR-P038-5p	bmo-miR-P279-3p	2-bmo-miR-51	bmo-miR-3326	bmo-miR-P607-5p	bmo-miR-P493-5p	bmo-miR-3389	bmo-miR-P637-5p	bmo-miR-P280-3p	bmo-miR-P611-5p	bmo-miR-P427-5p	2-bmo-miR-290
BGIBMGA001016-TA	ref|NP_649175.1| CG14185-PA [Drosophila melanogaster] gb|AAF49072.2| CG14185-PA [Drosophila melanogaster]	bmo-miR-P369-5p	bmo-miR-P425-5p	2-bmo-miR-197	bmo-miR-2756	bmo-miR-P003-3p
BGIBMGA001017-TA	unknown	bmo-miR-P590-5p	2-bmo-miR-216	bmo-miR-P389-5p	bmo-miR-P153-3p	2-bmo-miR-140	bmo-miR-2843-2*	bmo-miR-745	bmo-miR-3351	bmo-miR-305*
BGIBMGA001018-TA	gb|EAT42096.1| epoxide hydrolase [Aedes aegypti]	bmo-miR-P390-5p	bmo-miR-2814	bmo-miR-P214-3p	bmo-miR-8	2-bmo-miR-158	2-bmo-miR-8	bmo-miR-P074-3p	bmo-miR-3391*	2-bmo-miR-315	bmo-miR-P176-3p
BGIBMGA001019-TA	ref|XP_974301.1| PREDICTED: similar to FGFR1 oncogene partner 2 [Tribolium castaneum]	bmo-miR-3382	2-bmo-let-7f	2-bmo-let-7b	2-bmo-let-7h	4-5P-bmo-let-7a	2-bmo-let-7	bmo-miR-P066-3p	bmo-let-7	bmo-miR-P628-5p	2-bmo-let-7d
BGIBMGA001020-TA	dbj|BAE96354.1| cocoonase [Bombyx mori]	bmo-miR-3388	bmo-miR-3275	bmo-miR-P055-5p	bmo-miR-P132-3p	2-bmo-miR-115	bmo-miR-P585-5p
BGIBMGA001021-TA	unknown	bmo-miR-317*	bmo-miR-2842	bmo-miR-P204-3p	2-bmo-miR-115	bmo-miR-2830	bmo-miR-P385-5p
BGIBMGA001022-TA	ref|XP_001121569.1| PREDICTED: similar to Tetraspanin 2A CG11415-PA [Apis mellifera]	bmo-miR-P222-3p	bmo-miR-P010-3p	bmo-miR-P028-5p	2-bmo-miR-51	3-bmo-miR-1497
BGIBMGA001023-TA	ref|XP_974172.1| PREDICTED: similar to CG4050-PA, isoform A [Tribolium castaneum]	bmo-miR-P199-3p	bmo-miR-P167-3p	bmo-miR-P178-3p	2-bmo-miR-19	bmo-miR-P192-3p	bmo-miR-P024-5p	bmo-miR-P367-5p	bmo-miR-3351	2-bmo-miR-290
BGIBMGA001024-TA	E-value:0.0 ref|XP_974172.1| PREDICTED: similar to CG4050-PA, isoform A [Tribolium castaneum]	bmo-miR-P385-5p
BGIBMGA001025-TA	ref|XP_624219.1| PREDICTED: similar to CG4756-PA [Apis mellifera]	bmo-miR-P089-3p	bmo-miR-P135-3p	bmo-miR-P493-5p
BGIBMGA001026-TA	ref|NP_649176.1| CG7385-PA [Drosophila melanogaster] gb|AAF49071.1| CG7385-PA [Drosophila melanogaster] gb|AAY55183.1| IP13856p [Drosophila melanogaster] gb|AAY55191.1| IP13956p [Drosophila melanogaster]	bmo-miR-2845	bmo-miR-P042-5p
BGIBMGA001027-TA	ref|XP_970438.1| PREDICTED: similar to CG9240-PA [Tribolium castaneum]	bmo-miR-P661	bmo-miR-3339
BGIBMGA001028-TA	emb|CAF99942.1| unnamed protein product [Tetraodon nigroviridis]	bmo-miR-P063-3p	bmo-miR-P167-3p
BGIBMGA001029-TA	unknown	bmo-miR-P349-5p	bmo-miR-306-as
BGIBMGA001030-TA	ref|NP_001037295.1| troponin I [Bombyx mori] gb|AAW66633.1| troponin I [Bombyx mori]	bmo-miR-P487-5p	bmo-miR-P038-3p	bmo-miR-P039-3p	bmo-miR-P053-3p	bmo-miR-P363-5p	bmo-miR-P607-5p	2-bmo-miR-205	bmo-miR-P286-3p	bmo-miR-P386-5p
BGIBMGA001031-TA	ref|NP_523398.1| wings up A CG7178-PC, isoform C [Drosophila melanogaster] ref|NP_728137.1| wings up A CG7178-PF, isoform F [Drosophila melanogaster] emb|CAA42020.1| troponin I [Drosophila melanogaster] gb|AAN09458.1| CG7178-PC, isoform C [Drosophila melanogaster] gb|AAN09459.1| CG7178-PF, isoform F [Drosophila melanogaster]	2-bmo-miR-158	bmo-miR-2785	bmo-miR-P099-3p
BGIBMGA001032-TA	gb|EAT45265.1| sorting nexin [Aedes aegypti]	bmo-miR-P228-3p	bmo-miR-P667	bmo-miR-2731	bmo-miR-P355-5p
BGIBMGA001033-TA	ref|XP_001121314.1| PREDICTED: similar to CD151 antigen (Platelet-endothelial tetraspan antigen 3) (PETA-3) (GP27) (Membrane glycoprotein SFA-1) (Tetraspanin-24) (Tspan-24) [Apis mellifera]	bmo-miR-P079-3p	bmo-miR-P424-5p	bmo-miR-P008-5p	bmo-miR-2999	bmo-miR-P365-5p	bmo-miR-263b	bmo-miR-2761	bmo-miR-P055-5p	bmo-miR-2768	1-bmo-miR-263b	2-bmo-miR-160	bmo-miR-278*	bmo-miR-P534-5p	bmo-miR-P119-3p	bmo-miR-P422-5p	2-bmo-miR-77	2-bmo-miR-19	4-5P-bmo-miR-2829	bmo-miR-P192-3p	bmo-miR-P007-5p	bmo-miR-2766*
BGIBMGA001034-TA	ref|XP_637400.1| putative GATA-binding transcription factor [Dictyostelium discoideum AX4] gb|EAL63893.1| putative GATA-binding transcription factor [Dictyostelium discoideum AX4]	bmo-miR-P269-3p	2-bmo-miR-65	bmo-miR-P031-3p
BGIBMGA001035-TA	E-value:0.0 ref|XP_309514.2| ENSANGP00000012632 [Anopheles gambiae str. PEST] gb|EAA05291.2| ENSANGP00000012632 [Anopheles gambiae str. PEST]	bmo-miR-P146-3p	bmo-miR-P047-3p	bmo-miR-10*	2-bmo-miR-229
BGIBMGA001036-TA	ref|XP_973814.1| PREDICTED: similar to CG1218-PA [Tribolium castaneum]	bmo-miR-3316	2-bmo-miR-366	2-bmo-miR-127	2-bmo-miR-317	bmo-miR-P462-5p	bmo-miR-P422-5p
BGIBMGA001037-TA	E-value:0.0 ref|XP_975388.1| PREDICTED: similar to CG33123-PA [Tribolium castaneum]	bmo-miR-P222-3p	2-bmo-miR-166	bmo-miR-P420-5p
BGIBMGA001038-TA	ref|XP_624420.1| PREDICTED: similar to TUWD12 [Apis mellifera]	bmo-miR-P324-3p	bmo-miR-P571-5p	2-bmo-miR-115	bmo-miR-316*	2-bmo-miR-197	bmo-miR-3271
BGIBMGA001039-TA	gb|ABF18202.1| tetraspanin [Aedes aegypti] gb|EAT43417.1| tetraspanin, putative [Aedes aegypti]	2-bmo-miR-298	bmo-miR-3281	bmo-miR-307*	bmo-miR-2830	bmo-miR-12	bmo-miR-71*	bmo-miR-P361-5p	bmo-miR-2816
BGIBMGA001040-TA	unknown	bmo-miR-3354	bmo-miR-P279-3p	2-bmo-miR-51	bmo-miR-P113-3p	bmo-miR-3336	bmo-miR-P197-3p	2-bmo-miR-129	bmo-miR-P231-3p
BGIBMGA001041-TA	gb|EAT34893.1| AMP dependent ligase [Aedes aegypti]	bmo-miR-P302-3p	bmo-miR-P101-3p	bmo-miR-P311-3p
BGIBMGA001042-TA	E-value:0.0 ref|XP_319174.3| ENSANGP00000011916 [Anopheles gambiae str. PEST] gb|EAA13909.4| ENSANGP00000011916 [Anopheles gambiae str. PEST]	bmo-miR-P437-5p	bmo-miR-P058-3p	bmo-miR-P285-3p	bmo-miR-2772a	bmo-miR-2775a	bmo-miR-P229-3p	bmo-miR-P072-3p	2-bmo-miR-297	bmo-miR-P642-5p
BGIBMGA001043-TA	ref|NP_001037522.1| ribosomal protein L27A [Bombyx mori] gb|AAV34839.1| ribosomal protein L27A [Bombyx mori]	2-bmo-miR-19	bmo-miR-P546-5p	2-bmo-miR-160	bmo-miR-P084-3p	bmo-miR-2775b	bmo-miR-3351	bmo-miR-P263-3p
BGIBMGA001044-TA	ref|NP_001040187.1| apoptosis-linked protein 2 [Bombyx mori] gb|ABD36211.1| apoptosis-linked protein 2 [Bombyx mori]	2-bmo-miR-134	bmo-miR-P666	bmo-miR-2772b	bmo-miR-2772a
BGIBMGA001045-TA	ref|XP_974335.1| PREDICTED: similar to CG12950-PA [Tribolium castaneum]	2-bmo-miR-19	bmo-miR-2843-2*
BGIBMGA001046-TA	unknown	bmo-miR-P593-5p	bmo-miR-P515-5p	bmo-miR-P049-5p	bmo-miR-3282	bmo-miR-2796-3p
BGIBMGA001047-TA	unknown	bmo-miR-P010-3p
BGIBMGA001048-TA	E-value:0.0 ref|XP_001360952.1| GA19223-PA [Drosophila pseudoobscura] gb|EAL25528.1| GA19223-PA [Drosophila pseudoobscura]	2-bmo-miR-115
BGIBMGA001049-TA	unknown	2-bmo-miR-130	2-bmo-miR-66	bmo-miR-P061-3p	bmo-miR-P032-5p	bmo-miR-P259-3p	2-bmo-miR-343	bmo-miR-3257
BGIBMGA001050-TA	ref|XP_968043.1| PREDICTED: similar to CG13532-PA [Tribolium castaneum]	bmo-miR-P504-5p	bmo-miR-2854	2-bmo-miR-244	bmo-miR-P470-5p	bmo-miR-P029-5p
BGIBMGA001051-TA	ref|NP_001037197.1| glutathione S-transferase 1 [Bombyx mori] gb|AAO41719.1| glutathione S-transferase 1 [Bombyx mori] gb|ABI15774.1| glutathione S-transferase 1 [Bombyx mori]	2-bmo-miR-19	bmo-miR-P148-3p	bmo-miR-3219	bmo-miR-P342-3p
BGIBMGA001052-TA	ref|XP_966523.1| PREDICTED: similar to CG32036-PB [Tribolium castaneum]	2-bmo-miR-321	bmo-miR-P369-5p	bmo-miR-3334	bmo-miR-P029-3p	bmo-miR-P030-3p	2-bmo-miR-50	bmo-miR-P461-5p	bmo-miR-P116-3p
BGIBMGA001053-TA	unknown	bmo-miR-P094-3p	bmo-miR-P068-3p	bmo-miR-P049-5p	bmo-miR-2b*	bmo-miR-P106-3p	bmo-miR-P422-5p
BGIBMGA001054-TA	ref|XP_625039.1| PREDICTED: similar to CG7023-PA, isoform A [Apis mellifera]	bmo-miR-P167-3p	bmo-miR-307*	bmo-miR-P519-5p	2-bmo-miR-158	bmo-miR-P518-5p	bmo-miR-P052-5p	bmo-miR-3316	1-bmo-miR-34	bmo-miR-P024-5p	bmo-miR-P367-5p	bmo-miR-2796-3p
BGIBMGA001056-TA	ref|XP_970721.1| PREDICTED: similar to CG5295-PA [Tribolium castaneum]	bmo-miR-P323-3p	2-bmo-miR-110	bmo-miR-2772a	bmo-miR-P321-3p	bmo-miR-2999	2-bmo-miR-19	2-bmo-miR-158	bmo-miR-2772b	2-bmo-miR-144	bmo-miR-P664	bmo-miR-P259-3p	bmo-miR-P032-5p	bmo-miR-2843-1*
BGIBMGA001057-TA	unknown	bmo-miR-375*	bmo-miR-278*	bmo-miR-P019-3p	bmo-miR-P502-5p	bmo-miR-P055-5p	bmo-miR-P505-5p	2-bmo-miR-264	bmo-miR-P458-5p
BGIBMGA001058-TA	ref|XP_970721.1| PREDICTED: similar to CG5295-PA [Tribolium castaneum]	2-bmo-miR-15	bmo-miR-P415-5p
BGIBMGA001059-TA	ref|XP_001101209.1| PREDICTED: similar to IP63 protein isoform 1 [Macaca mulatta]	bmo-miR-P052-5p	bmo-miR-P349-5p
BGIBMGA001060-TA	gb|EAT47989.1| clathrin light chain [Aedes aegypti]	bmo-miR-2a-2*
BGIBMGA001061-TA	gb|EAT47955.1| conserved hypothetical protein [Aedes aegypti]	3-bmo-miR-11-3p	2-bmo-miR-342	bmo-miR-P319-3p	bmo-miR-11	bmo-miR-3391	bmo-miR-2b	bmo-miR-P675	bmo-miR-P426-5p	bmo-miR-P093-3p	bmo-miR-P029-5p	bmo-miR-306-as
BGIBMGA001062-TA	ref|NP_001037086.1| hemolin-interacting protein [Bombyx mori] gb|AAR97570.1| hemolin-interacting protein [Bombyx mori]	bmo-miR-P371-5p	2-bmo-miR-110	bmo-miR-3219	bmo-miR-P370-5p
BGIBMGA001063-TA	ref|NP_001034898.1| hypothetical protein LOC556133 [Danio rerio] gb|AAI14281.1| Zgc:136823 [Danio rerio] emb|CAM14220.1| novel protein similar to HORMA domain containing 1 (HORMAD1, zgc:136823) [Danio rerio]	bmo-miR-1	bmo-miR-279d*	bmo-miR-P185-3p	bmo-miR-P023-5p
BGIBMGA001064-TA	E-value:0.0 ref|XP_974926.1| PREDICTED: similar to CG2103-PA, isoform A [Tribolium castaneum]	bmo-miR-P371-5p	bmo-miR-P102-3p	2-bmo-miR-178	bmo-miR-P271-3p	bmo-miR-P381-5p	bmo-miR-P345-5p
BGIBMGA001065-TA	unknown	bmo-miR-P002-3p	bmo-miR-P530-5p
BGIBMGA001066-TA	ref|NP_001037021.1| serpin-2 [Bombyx mori] gb|AAF61252.1|AF242200_1 serpin-2 [Bombyx mori]	bmo-miR-P395-5p	bmo-miR-3316	bmo-miR-P197-3p	bmo-miR-P042-5p	2-bmo-miR-127	bmo-miR-P267-3p	bmo-miR-P003-3p
BGIBMGA001067-TA	unknown	bmo-miR-P087-3p	bmo-miR-P437-5p	2-bmo-miR-51	bmo-miR-P349-5p	bmo-miR-P230-3p	2-bmo-miR-333	2-bmo-miR-135	bmo-miR-970*	bmo-miR-P126-3p
BGIBMGA001068-TA	gb|ABD36216.1| fumarylacetoacetate hydrolase isoform A [Bombyx mori]	bmo-miR-P089-3p	bmo-miR-P342-3p	bmo-miR-P151-3p	3-bmo-miR-8#	bmo-miR-2a-2*	bmo-miR-P607-5p	bmo-miR-P338-3p	bmo-miR-3317
BGIBMGA001069-TA	ref|XP_974602.1| PREDICTED: similar to CG3407-PA [Tribolium castaneum]	bmo-miR-317*	bmo-miR-P024-3p	bmo-miR-2788	bmo-miR-3345	bmo-miR-P023-5p	bmo-miR-2784	bmo-miR-2855	bmo-miR-P666	bmo-miR-P560-5p	bmo-miR-P074-3p	bmo-miR-P049-5p	bmo-miR-2843-1*
BGIBMGA001070-TA	ref|XP_001120141.1| PREDICTED: similar to Arflike at 72A CG6025-PA [Apis mellifera]	bmo-miR-P121-3p	bmo-miR-2764	bmo-miR-3388	bmo-miR-34	4-5P-bmo-miR-34	bmo-miR-P469-5p	bmo-miR-2816	2-bmo-miR-34	bmo-miR-P052-5p	1-bmo-miR-34
BGIBMGA001071-TA	unknown	2-bmo-miR-41	bmo-miR-P167-3p	bmo-miR-2772a	bmo-miR-283*	bmo-miR-P030-3p	bmo-miR-2772b	bmo-miR-P192-3p	bmo-miR-2731	bmo-miR-3420	2-bmo-miR-233
BGIBMGA001072-TA	E-value:0.0 ref|XP_972993.1| PREDICTED: similar to CG33291-PA [Tribolium castaneum]	bmo-miR-P487-5p	bmo-miR-P052-5p	2-bmo-miR-123	bmo-miR-P039-3p
BGIBMGA001073-TA	ref|XP_976099.1| PREDICTED: similar to CG6016-PB, isoform B isoform 3 [Tribolium castaneum]	bmo-miR-P518-5p	bmo-miR-2a-2*	bmo-miR-P368-5p	2-bmo-miR-187	bmo-miR-P426-5p	bmo-miR-P585-5p	bmo-miR-P106-3p
BGIBMGA001074-TA	E-value:0.0 gb|EAT48160.1| phospholipid-transporting atpase 1 (aminophospholipid flippase 1) [Aedes aegypti]	bmo-miR-P089-3p	bmo-miR-P087-3p	2-bmo-miR-110	bmo-miR-P214-3p	2-bmo-miR-52	bmo-miR-3374	bmo-miR-P526-5p	bmo-miR-P021-5p	bmo-miR-P427-5p	bmo-miR-274*
BGIBMGA001075-TA	ref|XP_968866.1| PREDICTED: similar to Phosphatidylcholine:ceramide cholinephosphotransferase 1 (Transmembrane protein 23) (Sphingomyelin synthase 1) (Mob protein), partial [Tribolium castaneum]	bmo-miR-3373	bmo-miR-P002-3p	bmo-miR-P411-5p	bmo-miR-P480-5p	bmo-miR-P178-3p	bmo-miR-2794	bmo-miR-P381-5p	bmo-miR-P030-3p	bmo-miR-P471-5p	bmo-miR-P363-5p	2-bmo-miR-237	2-bmo-miR-140	bmo-miR-P004-5p	bmo-miR-P065-3p
BGIBMGA001076-TA	ref|XP_973935.1| PREDICTED: similar to Caseinolytic peptidase B protein homolog (Suppressor of potassium transport defect 3) [Tribolium castaneum]	bmo-miR-31*	bmo-miR-P167-3p	2-bmo-miR-51	bmo-miR-P585-5p	bmo-miR-2808d	bmo-miR-P024-5p	bmo-miR-P367-5p	bmo-miR-P028-5p	bmo-miR-P029-5p
BGIBMGA001077-TA	ref|XP_001121349.1| PREDICTED: similar to loquacious CG6866-PB, isoform B [Apis mellifera]	3-bmo-let-7a﹟	2-bmo-let-7f	2-bmo-let-7h	4-5P-bmo-let-7a	2-bmo-let-7	bmo-let-7	2-bmo-miR-338	2-bmo-let-7e	bmo-miR-P420-5p
BGIBMGA001078-TA	gb|EAT35785.1| receptor protein-tyrosine phosphatase 10d [Aedes aegypti]	2-bmo-bantam	2-bmo-miR-170	bmo-miR-P038-3p	bmo-miR-P019-5p	bmo-miR-278*	bmo-miR-P042-3p	bmo-miR-P311-3p	bmo-bantam	bmo-miR-P055-5p	bmo-miR-P101-3p	3-bmo-bantam#	bmo-miR-3389	bmo-miR-P301-3p
BGIBMGA001079-TA	ref|XP_313165.3| ENSANGP00000013354 [Anopheles gambiae str. PEST] gb|EAA08669.4| ENSANGP00000013354 [Anopheles gambiae str. PEST]	bmo-miR-P527-5p	2-bmo-miR-52	bmo-miR-P378-5p	bmo-miR-P539-5p	bmo-miR-P419-5p	2-bmo-miR-198	bmo-miR-3336	bmo-miR-P518-5p	bmo-miR-P197-3p	bmo-miR-P048-5p
BGIBMGA001080-TA	unknown	bmo-miR-3378	bmo-miR-P462-5p	bmo-miR-P594-5p	bmo-miR-P539-5p	bmo-miR-P422-5p
BGIBMGA001081-TA	emb|CAF99633.1| unnamed protein product [Tetraodon nigroviridis]	bmo-miR-P412-5p	bmo-miR-P518-5p	bmo-miR-2733a	bmo-miR-31*	bmo-miR-P307-3p	2-bmo-miR-51	bmo-miR-P250-3p	bmo-miR-3363
BGIBMGA001082-TA	ref|XP_392406.1| PREDICTED: similar to Mob1 CG11711-PD, isoform D [Apis mellifera]	bmo-miR-3373	2-bmo-miR-51	bmo-miR-P372-5p	bmo-miR-P471-5p	2-bmo-miR-140	bmo-miR-2739	2-bmo-miR-244	bmo-miR-P028-5p	2-bmo-miR-115	bmo-miR-2835
BGIBMGA001083-TA	E-value:0.0 ref|XP_320777.3| ENSANGP00000008882 [Anopheles gambiae str. PEST] gb|EAA00049.3| ENSANGP00000008882 [Anopheles gambiae str. PEST]	bmo-miR-P405-5p	2-bmo-miR-173	bmo-miR-989	bmo-miR-P226-3p	2-bmo-miR-51	bmo-miR-P023-5p	bmo-miR-P591-5p	bmo-miR-P124-3p	2-bmo-miR-272	bmo-miR-P028-5p	bmo-miR-745
BGIBMGA001084-TA	E-value:0.0 ref|NP_001036845.1| Mre11 protein [Bombyx mori] dbj|BAB11924.1| Mre11 [Bombyx mori]	bmo-miR-3373	2-bmo-miR-170	bmo-miR-P419-5p	2-bmo-miR-74	2-bmo-miR-140	bmo-miR-P518-5p	bmo-miR-P432-5p	bmo-miR-14*	bmo-miR-P029-5p
BGIBMGA001085-TA	E-value:0.0 ref|XP_394299.3| PREDICTED: similar to trp CG5996-PA, isoform A isoform 1 [Apis mellifera]	bmo-miR-2847	bmo-miR-P675	bmo-miR-P637-5p	bmo-miR-3399
BGIBMGA001086-TA	ref|XP_975467.1| PREDICTED: similar to CG9646-PA [Tribolium castaneum]	bmo-miR-3244	2-bmo-miR-343
BGIBMGA001087-TA	ref|XP_975467.1| PREDICTED: similar to CG9646-PA [Tribolium castaneum]	2-bmo-miR-136	2-bmo-miR-230	2-bmo-miR-68	2-bmo-miR-58
BGIBMGA001088-TA	gb|AAM50033.1| SD21944p [Drosophila melanogaster]	bmo-miR-P089-3p	bmo-miR-31	2-bmo-miR-216	2-bmo-miR-355	bmo-miR-2856*	2-bmo-miR-6	3-bmo-miR-31a	bmo-miR-P286-3p	2-bmo-miR-197	2-bmo-miR-894a	bmo-miR-3382*
BGIBMGA001089-TA	ref|XP_392206.2| PREDICTED: similar to CG9646-PA [Apis mellifera]	bmo-miR-P574-5p	bmo-miR-P018-5p	bmo-miR-P018-3p	bmo-miR-P469-5p	bmo-miR-P596-5p	bmo-miR-P664	bmo-miR-P030-3p
BGIBMGA001090-TA	ref|XP_975467.1| PREDICTED: similar to CG9646-PA [Tribolium castaneum]	bmo-miR-P038-3p	2-bmo-let-7f	bmo-miR-P279-3p	2-bmo-miR-51	2-bmo-let-7b	bmo-miR-P042-3p	2-bmo-miR-317	2-bmo-miR-355	2-bmo-let-7h	bmo-miR-P197-3p	bmo-miR-P028-5p	bmo-miR-P299-3p	2-bmo-let-7d
BGIBMGA001091-TA	E-value:0.0 ref|XP_975464.1| PREDICTED: similar to CG6953-PA, isoform A [Tribolium castaneum]	bmo-miR-P546-5p	bmo-miR-P038-3p	bmo-miR-P320-3p	2-bmo-miR-346	bmo-miR-P001-3p	2-bmo-miR-19	bmo-miR-P557-5p	bmo-miR-P047-3p	bmo-miR-P055-5p	bmo-miR-2739	bmo-miR-P509-5p
BGIBMGA001092-TA	gb|EAT33891.1| conserved hypothetical protein [Aedes aegypti]	bmo-miR-P195-3p	bmo-miR-P005-3p	bmo-miR-3281	bmo-miR-P039-5p	2-bmo-miR-353	bmo-miR-P563-5p
BGIBMGA001093-TA	ref|NP_524183.1| Lipoic acid synthase CG5231-PA, isoform A [Drosophila melanogaster] gb|AAF51596.1| CG5231-PA, isoform A [Drosophila melanogaster] gb|AAL13786.1| LD24887p [Drosophila melanogaster] gb|AAO41414.1| RH26374p [Drosophila melanogaster]	bmo-miR-P214-3p	bmo-miR-8	bmo-miR-3374*	bmo-miR-3384*	bmo-miR-2999	2-bmo-miR-8	2-bmo-miR-136	bmo-miR-P068-3p	bmo-miR-P306-3p	bmo-miR-2787	bmo-miR-P286-3p	bmo-miR-P176-3p
BGIBMGA001094-TA	gb|AAY55235.1| IP13189p [Drosophila melanogaster] gb|AAY55260.1| IP12989p [Drosophila melanogaster]	bmo-miR-P082-3p	bmo-miR-P426-5p	bmo-miR-P383-5p	bmo-miR-2756	bmo-miR-P030-3p
BGIBMGA001095-TA	unknown	2-bmo-miR-19	bmo-miR-P085-3p	2-bmo-miR-244	2-bmo-miR-350	bmo-miR-3347a
BGIBMGA001096-TA	E-value:0.0 ref|XP_975140.1| PREDICTED: similar to CG5723-PB [Tribolium castaneum]	bmo-miR-2832	bmo-miR-P633-5p	bmo-miR-3213*	2-bmo-miR-6	2-bmo-miR-122	bmo-miR-993b*	bmo-miR-P505-5p	bmo-miR-P391-5p	bmo-miR-P635-5p	bmo-miR-2756	bmo-miR-P034-3p
BGIBMGA001097-TA	E-value:0.0 ref|NP_001036766.1| Calnexin 99A CG11958-PC, isoform C [Drosophila melanogaster] gb|ABI31215.1| CG11958-PC, isoform C [Drosophila melanogaster]	bmo-miR-P038-3p	2-bmo-miR-242	bmo-miR-P547-5p	bmo-miR-P093-3p	bmo-miR-P626-5p	bmo-miR-P383-5p	bmo-miR-2843-1*
BGIBMGA001098-TA	gb|EAT44706.1| arylsulfatase b [Aedes aegypti]	bmo-miR-P375-5p	bmo-miR-P275-3p	bmo-miR-P177-3p
BGIBMGA001099-TA	unknown	bmo-miR-P373-5p
BGIBMGA001100-TA	gb|AAN17607.1| corkscrew phosphatase splice variant A [Drosophila melanogaster] gb|AAN17619.1| corkscrew phosphatase splice variant A [Drosophila melanogaster] gb|AAN17627.1| corkscrew phosphatase splice variant A [Drosophila melanogaster] gb|AAN17629.1| corkscrew phosphatase splice variant A [Drosophila melanogaster] gb|AAN17631.1| corkscrew phosphatase splice variant A [Drosophila melanogaster]…	bmo-miR-P411-5p	2-bmo-miR-15	2-bmo-miR-279
BGIBMGA001101-TA	ref|XP_967252.1| PREDICTED: similar to CG7742-PA [Tribolium castaneum]	2-bmo-miR-19	1-bmo-miR-46*	bmo-miR-P222-3p	bmo-miR-P038-3p	bmo-miR-P509-5p	bmo-miR-P042-5p	2-bmo-miR-168	2-bmo-miR-350
BGIBMGA001102-TA	ref|XP_397085.2| PREDICTED: similar to phosphatidylinositol glycan, class A [Apis mellifera]	bmo-miR-P275-3p	bmo-miR-P175-3p	2-bmo-miR-296	bmo-miR-P484-5p
BGIBMGA001103-TA	ref|XP_309305.3| ENSANGP00000018509 [Anopheles gambiae str. PEST] gb|EAA05241.3| ENSANGP00000018509 [Anopheles gambiae str. PEST]	2-bmo-bantam	bmo-miR-2755*	bmo-miR-P038-3p	2-bmo-miR-178	bmo-miR-3351	bmo-miR-P147-3p	bmo-miR-P507-5p
BGIBMGA001104-TA	unknown	bmo-miR-P170-3p	bmo-miR-P395-5p
BGIBMGA001105-TA	ref|XP_001120134.1| PREDICTED: similar to CG6179-PA [Apis mellifera]	bmo-miR-P186-3p	2-bmo-miR-173	bmo-miR-3384	2-bmo-miR-178	2-bmo-miR-135	2-bmo-miR-229	bmo-miR-P524-5p
BGIBMGA001106-TA	ref|NP_001037223.1| ribosomal protein L21 [Bombyx mori] gb|AAV34832.1| ribosomal protein L21 [Bombyx mori]	3-bmo-let-7a﹟	bmo-miR-P082-3p	bmo-miR-P354-5p	2-bmo-miR-216	bmo-miR-P593-5p	2-bmo-miR-72	2-bmo-miR-19	bmo-miR-P488-5p	bmo-miR-P420-5p
BGIBMGA001107-TA	E-value:0.0 ref|NP_001037337.1| DNA supercoiling factor [Bombyx mori] dbj|BAA08704.1| DNA supercoiling factor [Bombyx mori]	bmo-miR-P079-3p	bmo-miR-P293-3p	bmo-miR-P424-5p	bmo-miR-P028-3p	bmo-miR-P059-3p	bmo-miR-P481-5p	bmo-miR-P042-3p	bmo-miR-P119-3p	bmo-miR-P585-5p	bmo-miR-P422-5p	bmo-miR-P104-3p	2-bmo-miR-297	bmo-miR-P365-5p	2-bmo-miR-247	bmo-miR-P017-3p	bmo-miR-210	bmo-miR-P649-5p	bmo-miR-P521-5p
BGIBMGA001108-TA	ref|XP_968043.1| PREDICTED: similar to CG13532-PA [Tribolium castaneum]	bmo-miR-3316	bmo-miR-P449-5p	2-bmo-miR-127
BGIBMGA001109-TA	unknown	bmo-miR-2739	2-bmo-miR-296
BGIBMGA001110-TA	gb|EAT47681.1| sidestep protein [Aedes aegypti]	bmo-miR-P487-5p	bmo-miR-3382	bmo-miR-P523-5p	bmo-miR-P363-5p
BGIBMGA001111-TA	ref|NP_001036705.1| CG34114-PB [Drosophila melanogaster] gb|ABI31162.1| CG34114-PB [Drosophila melanogaster]	bmo-miR-3373	bmo-miR-P186-3p	bmo-miR-P228-3p
BGIBMGA001112-TA	unknown	bmo-miR-P167-3p	bmo-miR-P481-5p	bmo-miR-P527-5p	bmo-miR-3245	bmo-miR-277*	bmo-miR-79*	2-bmo-miR-205	bmo-miR-P550-5p	bmo-miR-P526-5p	bmo-miR-P521-5p	bmo-miR-P209-3p	bmo-miR-3257	bmo-miR-P059-3p	bmo-miR-3244	bmo-miR-P104-3p	bmo-miR-P419-5p	bmo-miR-P610-5p	bmo-miR-P543-5p	bmo-miR-P649-5p	bmo-miR-P524-5p
BGIBMGA001113-TA	unknown	bmo-miR-P349-5p	2-bmo-miR-125
BGIBMGA001114-TA	unknown	bmo-miR-P038-3p	bmo-miR-P048-3p	bmo-miR-P481-5p	bmo-miR-2784	bmo-miR-3326	bmo-miR-P105-3p	2-bmo-miR-166	bmo-miR-P458-5p	bmo-miR-P521-5p	bmo-miR-P048-5p	bmo-miR-P190-3p	bmo-miR-P059-3p	bmo-miR-P039-5p	bmo-miR-P104-3p	bmo-miR-P265-3p	bmo-miR-3336	bmo-miR-P649-5p	bmo-miR-P431-5p
BGIBMGA001115-TA	ref|XP_975063.1| PREDICTED: similar to CG7870-PA [Tribolium castaneum]	2-bmo-miR-330
BGIBMGA001116-TA	ref|XP_975933.1| PREDICTED: hypothetical protein [Tribolium castaneum]	bmo-miR-P009-5p	bmo-miR-P590-5p
BGIBMGA001117-TA	ref|XP_971613.1| PREDICTED: similar to CG5815-PA, isoform A [Tribolium castaneum]	bmo-miR-P324-3p	bmo-miR-31*	bmo-miR-2842	bmo-miR-2999	bmo-miR-P340-3p	2-bmo-miR-333	bmo-miR-P029-5p	bmo-miR-2843-1*	bmo-miR-3363
BGIBMGA001118-TA	gb|EAT48696.1| conserved hypothetical protein [Aedes aegypti]	3-bmo-let-7a﹟	2-bmo-let-7f	bmo-miR-3403	2-bmo-let-7b	2-bmo-let-7h	4-5P-bmo-let-7a	2-bmo-let-7	2-bmo-miR-338	bmo-let-7	2-bmo-let-7e	bmo-miR-316*	2-bmo-let-7d
BGIBMGA001119-TA	E-value:0.0 ref|XP_968281.1| PREDICTED: similar to CG4422-PA [Tribolium castaneum]	bmo-miR-P583-5p
BGIBMGA001121-TA	E-value:0.0 ref|XP_974781.1| PREDICTED: similar to nel-like 1 precursor [Tribolium castaneum]	2-bmo-miR-110	bmo-miR-P368-5p	2-bmo-miR-51	bmo-miR-P401-5p	bmo-miR-3235	bmo-miR-2761	bmo-miR-P557-5p	bmo-miR-P028-5p
BGIBMGA001122-TA	ref|NP_001040183.1| peptidyl-prolyl cis-trans isomerase E [Bombyx mori] gb|ABD36206.1| peptidyl-prolyl cis-trans isomerase E [Bombyx mori]	bmo-miR-P121-3p	bmo-miR-P069-3p	bmo-miR-P623-5p
BGIBMGA001123-TA	E-value:0.0 ref|XP_974696.1| PREDICTED: similar to CG12234-PA [Tribolium castaneum]	bmo-miR-P047-5p	bmo-miR-10	bmo-miR-2772a	bmo-miR-P444-5p	bmo-miR-P383-5p	bmo-miR-P229-3p	bmo-miR-P230-3p	2-bmo-miR-140	bmo-miR-2772b	2-bmo-miR-259	bmo-miR-993b*	2-bmo-miR-362	bmo-miR-2b*	bmo-miR-2756
BGIBMGA001124-TA	gb|EAT37209.1| ap endonuclease [Aedes aegypti]	2-bmo-miR-16	bmo-miR-P615-5p	bmo-miR-2848	2-bmo-miR-52
BGIBMGA001125-TA	ref|XP_001356983.1| GA13721-PA [Drosophila pseudoobscura] gb|EAL34049.1| GA13721-PA [Drosophila pseudoobscura]	bmo-miR-P347-5p	bmo-miR-3399	bmo-miR-P373-5p
BGIBMGA001126-TA	ref|XP_966637.1| PREDICTED: similar to CG8432-PA [Tribolium castaneum]	2-bmo-miR-281-1*	bmo-miR-P396-5p	bmo-miR-P015-5p	bmo-miR-P016-5p	bmo-miR-P502-5p	bmo-miR-P621-5p	bmo-miR-P413-5p	bmo-miR-P666	2-bmo-miR-237	2-bmo-miR-259	2-bmo-miR-247	bmo-miR-P012-5p	2-bmo-miR-281-2*	bmo-miR-P660	2-bmo-miR-329
BGIBMGA001127-TA	ref|XP_394230.1| PREDICTED: similar to CG7990-PA, isoform A [Apis mellifera]	2-bmo-miR-259	bmo-miR-P012-5p	bmo-miR-P661	bmo-miR-P015-5p	bmo-miR-P016-5p	bmo-miR-P310-3p
BGIBMGA001128-TA	ref|XP_970363.1| PREDICTED: similar to TEA domain family member 1 [Tribolium castaneum]	bmo-miR-P488-5p	bmo-miR-P593-5p	bmo-miR-P422-5p
BGIBMGA001129-TA	ref|XP_970363.1| PREDICTED: similar to TEA domain family member 1 [Tribolium castaneum]	bmo-miR-2733a	2-bmo-miR-244	bmo-miR-2733i	bmo-miR-2733c
BGIBMGA001130-TA	ref|XP_001352485.1| GA14626-PA [Drosophila pseudoobscura] gb|EAL29982.1| GA14626-PA [Drosophila pseudoobscura]	2-bmo-miR-130	bmo-miR-P590-5p	bmo-miR-P228-3p	2-bmo-miR-68	bmo-miR-P527-5p	2-bmo-miR-20	bmo-miR-P610-5p	2-bmo-miR-272	bmo-miR-P543-5p	bmo-miR-3382*
BGIBMGA001131-TA	ref|XP_624243.2| PREDICTED: similar to exosome component 9 [Apis mellifera]	bmo-miR-2812	bmo-miR-252
BGIBMGA001132-TA	ref|XP_973934.1| PREDICTED: similar to High mobility group protein DSP1 (Dorsal switch protein 1) [Tribolium castaneum]	2-bmo-miR-155	2-bmo-miR-151	bmo-miR-P587-5p
BGIBMGA001133-TA	unknown	bmo-miR-P369-5p	2-bmo-miR-347	bmo-miR-3228	bmo-miR-2774b	4-5P-bmo-miR-34	bmo-miR-P631-5p	bmo-miR-P150-3p	bmo-miR-P066-3p	bmo-miR-P284-3p	bmo-miR-P487-5p	2-bmo-miR-211	bmo-miR-2842	2-bmo-miR-358	bmo-miR-34	bmo-miR-2782	bmo-miR-P448-5p	bmo-miR-P363-5p	2-bmo-miR-34	1-bmo-miR-34
BGIBMGA001134-TA	unknown	bmo-miR-P487-5p	bmo-miR-2774b	2-bmo-miR-358	bmo-miR-2842	bmo-miR-P284-3p	bmo-miR-P066-3p	bmo-miR-P034-3p
BGIBMGA001135-TA	E-value:0.0 ref|XP_974247.1| PREDICTED: similar to CG16786-PA, isoform A [Tribolium castaneum]	2-bmo-miR-347	bmo-miR-P384-5p	bmo-miR-P316-3p	bmo-miR-P420-5p	bmo-miR-P008-3p
BGIBMGA001136-TA	ref|NP_001091763.1| signal peptidase complex subunit 3 [Bombyx mori] gb|ABF51327.1| signal peptidase complex subunit 3 [Bombyx mori]	2-bmo-miR-338	2-bmo-miR-77	2-bmo-let-7e	bmo-miR-P655-5p	2-bmo-let-7d	bmo-miR-3324	2-bmo-miR-20
BGIBMGA001137-TA	ref|NP_001040281.1| thymidylate synthase isoform 1 [Bombyx mori] gb|ABD36362.1| thymidylate synthase isoform 1 [Bombyx mori]	2-bmo-miR-297	bmo-miR-P015-5p	bmo-miR-P246-3p	bmo-miR-P143-3p
BGIBMGA001138-TA	ref|XP_395633.3| PREDICTED: similar to CG12034-PA [Apis mellifera]	bmo-miR-P260-3p	2-bmo-miR-193	bmo-miR-P271-3p
BGIBMGA001139-TA	ref|XP_975219.1| PREDICTED: similar to CG12769-PB, isoform B [Tribolium castaneum]	bmo-miR-P186-3p	bmo-miR-P516-5p
BGIBMGA001140-TA	ref|XP_975657.1| PREDICTED: similar to CG10743-PA, isoform A [Tribolium castaneum]	2-bmo-miR-264
BGIBMGA001141-TA	ref|XP_975657.1| PREDICTED: similar to CG10743-PA, isoform A [Tribolium castaneum]	bmo-miR-2808d	bmo-miR-P286-3p
BGIBMGA001142-TA	gb|AAQ91340.1| cyclin A [Plodia interpunctella]	bmo-miR-P305-3p	2-bmo-miR-170	2-bmo-miR-163	2-bmo-miR-230	bmo-miR-P105-3p	bmo-miR-P242-3p	bmo-miR-P247-3p	2-bmo-miR-233
BGIBMGA001143-TA	ref|XP_001076329.1| PREDICTED: hypothetical protein [Rattus norvegicus]	bmo-miR-P337-3p	bmo-miR-P348-5p	bmo-miR-3384	bmo-miR-P029-3p	bmo-miR-P101-3p	2-bmo-miR-353	bmo-miR-P311-3p
BGIBMGA001144-TA	ref|NP_573366.1| CG7884-PA [Drosophila melanogaster] gb|AAM12260.1| RE23942p [Drosophila melanogaster] gb|AAF48937.2| CG7884-PA [Drosophila melanogaster]	bmo-miR-P022-3p	bmo-miR-2b*
BGIBMGA001145-TA	gb|EAT39889.1| monocarboxylate transporter [Aedes aegypti]	2-bmo-miR-19	bmo-miR-2775b	2-bmo-miR-173	bmo-miR-3351	bmo-miR-P455-5p
BGIBMGA001146-TA	gb|EAT44425.1| monocarboxylate transporter [Aedes aegypti]	2-bmo-miR-361	bmo-miR-P349-5p
BGIBMGA001148-TA	gb|AAC24714.1| achaete-scute homolog ASH1 [Junonia coenia]	2-bmo-miR-173	bmo-miR-P458-5p
BGIBMGA001149-TA	E-value:0.0 gb|ABD36275.1| yellow protein [Bombyx mori]	bmo-miR-P403-5p	bmo-miR-2772b
BGIBMGA001150-TA	ref|XP_311418.3| ENSANGP00000016729 [Anopheles gambiae str. PEST] gb|EAA07041.3| ENSANGP00000016729 [Anopheles gambiae str. PEST]	bmo-miR-2860	2-bmo-miR-166	bmo-miR-3246	bmo-miR-P153-3p	2-bmo-miR-251
BGIBMGA001151-TA	ref|XP_311418.3| ENSANGP00000016729 [Anopheles gambiae str. PEST] gb|EAA07041.3| ENSANGP00000016729 [Anopheles gambiae str. PEST]	bmo-miR-P305-3p	bmo-miR-P186-3p	2-bmo-miR-366	bmo-miR-P485-5p	bmo-miR-P247-3p	bmo-miR-P062-3p
BGIBMGA001152-TA	ref|XP_972057.1| PREDICTED: similar to CG5946-PB, isoform B [Tribolium castaneum]	bmo-miR-P349-5p	bmo-miR-306-as
BGIBMGA001153-TA	unknown	2-bmo-miR-157	bmo-miR-P013-5p	bmo-miR-P531-5p	bmo-miR-P405-5p	bmo-miR-P016-5p	2-bmo-miR-251	bmo-miR-3244
BGIBMGA001154-TA	ref|XP_394339.2| PREDICTED: similar to lin-9 homolog [Apis mellifera]	bmo-miR-P081-3p	bmo-miR-P485-5p	bmo-miR-P635-5p	bmo-miR-P391-5p	bmo-miR-3000	bmo-miR-2753
BGIBMGA001155-TA	ref|XP_974936.1| PREDICTED: similar to BRAF35/HDAC2 complex [Tribolium castaneum]	bmo-miR-P098-3p	bmo-miR-P231-3p
BGIBMGA001156-TA	ref|XP_973533.1| PREDICTED: similar to mitochondrial malate dehydrogenase precursor [Tribolium castaneum]	2-bmo-miR-160	bmo-miR-P390-5p	bmo-miR-P015-5p	bmo-miR-P016-5p	2-bmo-miR-292	bmo-miR-P620-5p	bmo-miR-P666	bmo-miR-P557-5p	bmo-miR-P012-5p	bmo-miR-2761	2-bmo-miR-259
BGIBMGA001157-TA	ref|NP_001040254.1| beadex/dLMO protein [Bombyx mori] gb|ABD36315.1| beadex/dLMO protein [Bombyx mori]	2-bmo-miR-118	bmo-miR-P631-5p	bmo-miR-P026-3p
BGIBMGA001159-TA	ref|XP_395542.2| PREDICTED: similar to CG10711-PA [Apis mellifera]	2-bmo-miR-358	2-bmo-miR-242	bmo-miR-P633-5p	2-bmo-miR-51	2-bmo-miR-20	2-bmo-miR-65	bmo-miR-2733c	2-bmo-miR-198	bmo-miR-P544-5p	bmo-miR-2733a	bmo-miR-P084-3p	bmo-miR-P459-5p	bmo-miR-P417-5p	bmo-miR-P028-5p
BGIBMGA001160-TA	E-value:0.0 ref|XP_974893.1| PREDICTED: similar to CG9940-PA, isoform A [Tribolium castaneum]	bmo-miR-P260-3p
BGIBMGA001161-TA	gb|ABB84821.1| uncharacterized Gly-rich protein [uncultured delta proteobacterium DeepAnt-1F12]	bmo-miR-P518-5p	bmo-miR-3345	bmo-miR-745	2-bmo-miR-328	2-bmo-miR-117
BGIBMGA001162-TA	E-value:0.0 gb|ABF51415.1| cytochrome P450 CYP4G25 [Bombyx mori]	bmo-miR-P591-5p
BGIBMGA001163-TA	ref|NP_740960.1| protein KINase family member (kin-1) [Caenorhabditis elegans] emb|CAD45590.1| Hypothetical protein ZK909.2l [Caenorhabditis elegans] emb|CAD45623.1| Hypothetical protein ZK909.2l [Caenorhabditis elegans]	bmo-miR-3229	bmo-miR-2774b	bmo-miR-2755*	bmo-miR-3281	bmo-miR-P042-3p	bmo-miR-P034-3p
BGIBMGA001164-TA	ref|NP_001036987.1| hypothetical protein LOC692536 [Bombyx mori] dbj|BAE43414.1| hypothetical protein [Bombyx mori]	1-bmo-miR-46*	bmo-miR-2779	bmo-miR-P527-5p	2-bmo-miR-328	bmo-miR-P621-5p	bmo-miR-P518-5p	bmo-miR-281*	bmo-miR-2827	2-bmo-miR-281-2*	bmo-miR-2b*	bmo-miR-P588-5p	bmo-miR-13a	2-bmo-miR-281-1*	bmo-miR-P471-5p	bmo-miR-P179-3p	bmo-miR-P672	2-bmo-miR-140	bmo-miR-P543-5p	bmo-miR-3351	bmo-miR-970*	bmo-miR-P524-5p	bmo-miR-P310-3p
BGIBMGA001165-TA	ref|XP_394947.2| PREDICTED: similar to Dynamin related protein 1 CG3210-PA isoform 1 [Apis mellifera]	1-bmo-miR-46*	2-bmo-miR-281-1*	2-bmo-miR-65	bmo-miR-P672	2-bmo-miR-136	bmo-miR-279c	bmo-miR-P634-5p	bmo-miR-P280-3p
BGIBMGA001166-TA	ref|XP_974641.1| PREDICTED: similar to CG15860-PA [Tribolium castaneum]	2-bmo-miR-155	2-bmo-miR-151	bmo-miR-P618-5p	bmo-miR-2807c	2-bmo-miR-894a	bmo-miR-P562-5p
BGIBMGA001167-TA	ref|XP_975017.1| PREDICTED: similar to Ets DNA-binding protein pokkuri (Protein yan) (Protein anterior open) [Tribolium castaneum]	bmo-miR-P142-3p	bmo-miR-3384	2-bmo-miR-125	2-bmo-miR-259	2-bmo-miR-7	bmo-miR-P653-5p	bmo-miR-7	bmo-miR-P427-5p
BGIBMGA001168-TA	E-value:0.0 ref|NP_001040301.1| glycosyl-phosphatidyl-inositol-anchored protein [Bombyx mori] gb|ABD36122.1| glycosyl-phosphatidyl-inositol-anchored protein [Bombyx mori]	bmo-miR-P599-5p	bmo-miR-279d*	bmo-miR-P018-5p	2-bmo-miR-72	bmo-miR-306-as
BGIBMGA001169-TA	ref|NP_525052.1| egghead CG9659-PC, isoform C [Drosophila melanogaster] ref|NP_726818.1| egghead CG9659-PB, isoform B [Drosophila melanogaster] sp|O01346|EGH_DROME Beta 1,4-mannosyltransferase egh (Protein egghead) (Protein zeste-white-4) gb|AAF43419.1|AF233288_2 egghead [Drosophila melanogaster] gb|AAB49734.1| similar to C. elegans B0464.4 gene product, Swiss-Prot Accession Number Q03562 emb|CAB…	bmo-miR-P337-3p	bmo-miR-P384-5p	bmo-miR-P102-3p	bmo-miR-92a
BGIBMGA001170-TA	unknown	bmo-miR-P487-5p	2-bmo-miR-170	bmo-miR-2774b	2-bmo-miR-358	bmo-miR-2842	bmo-miR-P453-5p	bmo-miR-P066-3p	bmo-miR-P284-3p	bmo-miR-3351	bmo-miR-P420-5p	bmo-miR-3391*	bmo-miR-3382*
BGIBMGA001171-TA	ref|XP_972412.1| PREDICTED: similar to CG10966-PA [Tribolium castaneum]	2-bmo-miR-298	bmo-miR-P371-5p	bmo-miR-P442-5p	bmo-miR-P314-3p
BGIBMGA001173-TA	ref|NP_001091744.1| alkaline nuclease [Bombyx mori] dbj|BAF33251.1| alkaline nuclease [Bombyx mori]	bmo-miR-P636-5p	bmo-miR-3281	2-bmo-miR-311	bmo-miR-P656-5p
BGIBMGA001174-TA	gb|EAT46665.1| phosphatidylinositol-phosphatidylcholine transfer protein, putative [Aedes aegypti]	bmo-miR-P265-3p	3-bmo-miR-228	2-bmo-miR-166	bmo-miR-P051-3p	4-5P-bmo-miR-263a
BGIBMGA001175-TA	ref|XP_624077.2| PREDICTED: similar to Apoptosis inhibitor 5 (API-5) (AAC-11) [Apis mellifera]	bmo-miR-2784	4-5P-bmo-miR-263a
BGIBMGA001176-TA	ref|XP_001175503.1| PREDICTED: hypothetical protein [Strongylocentrotus purpuratus] ref|XP_001177689.1| PREDICTED: hypothetical protein [Strongylocentrotus purpuratus]	bmo-miR-P487-5p	bmo-miR-P186-3p	2-bmo-miR-170	2-bmo-miR-350	bmo-miR-P039-3p	bmo-miR-281
BGIBMGA001177-TA	gb|EAT38635.1| conserved hypothetical protein [Aedes aegypti]	bmo-miR-2788	2-bmo-miR-358	2-bmo-miR-278	2-bmo-miR-155	2-bmo-miR-158	bmo-miR-278	bmo-miR-375	bmo-miR-P055-3p
BGIBMGA001178-TA	ref|XP_973756.1| PREDICTED: similar to CG8086-PD, isoform D [Tribolium castaneum]	bmo-miR-3388	bmo-miR-375*	bmo-miR-P167-3p	2-bmo-miR-19	bmo-miR-2775b	bmo-miR-P024-5p	bmo-miR-P367-5p	bmo-miR-3351
BGIBMGA001179-TA	ref|NP_001037514.1| cad protein [Bombyx mori] dbj|BAA04086.1| cad protein [Bombyx mori]	bmo-miR-3351
BGIBMGA001180-TA	ref|NP_001037514.1| cad protein [Bombyx mori] dbj|BAA04086.1| cad protein [Bombyx mori]	bmo-miR-P423-5p	2-bmo-miR-300
BGIBMGA001181-TA	unknown	bmo-miR-P013-5p	bmo-miR-P042-5p	bmo-miR-P246-3p
BGIBMGA001182-TA	ref|NP_995650.1| CG8086-PD, isoform D [Drosophila melanogaster] gb|AAS64658.1| CG8086-PD, isoform D [Drosophila melanogaster]	bmo-miR-P145-3p	bmo-miR-3406	bmo-miR-P316-3p	bmo-miR-P122-3p	2-bmo-miR-125	bmo-miR-2790
BGIBMGA001183-TA	ref|XP_973655.1| PREDICTED: similar to CG8222-PE, isoform E [Tribolium castaneum]	bmo-miR-P087-3p	bmo-miR-10*	bmo-miR-P042-3p	2-bmo-miR-355	2-bmo-miR-155	2-bmo-miR-333	bmo-miR-P540-5p	bmo-miR-P410-5p
BGIBMGA001184-TA	unknown	2-bmo-miR-139	bmo-miR-P029-3p	2-bmo-miR-115	bmo-miR-P420-5p	bmo-miR-P418-5p	bmo-miR-P466-5p
BGIBMGA001185-TA	ref|XP_312617.3| ENSANGP00000015415 [Anopheles gambiae str. PEST] gb|EAA08223.3| ENSANGP00000015415 [Anopheles gambiae str. PEST]	bmo-miR-2845	bmo-miR-P042-5p	bmo-miR-P205-3p
BGIBMGA001186-TA	ref|NP_001091816.1| signal recognition particle 9 kDa protein [Bombyx mori] gb|ABH10801.1| signal recognition particle 9 kDa protein [Bombyx mori]	2-bmo-miR-258	bmo-miR-3326
BGIBMGA001187-TA	ref|XP_397600.3| PREDICTED: similar to family with sequence similarity 48, member A isoform b [Apis mellifera]	2-bmo-miR-155	bmo-miR-P038-3p	bmo-miR-2807c	bmo-miR-P032-5p	bmo-miR-P259-3p
BGIBMGA001188-TA	gb|EAT42101.1| conserved hypothetical protein [Aedes aegypti]	bmo-miR-13b	bmo-miR-2a	bmo-miR-P039-3p
BGIBMGA001190-TA	ref|XP_393527.3| PREDICTED: similar to SP1173 CG10121-PB, isoform B [Apis mellifera]	bmo-miR-P222-3p	bmo-miR-P437-5p	2-bmo-miR-166	bmo-miR-P022-3p	bmo-miR-3384	bmo-miR-3281	bmo-miR-P185-3p	bmo-miR-P456-5p
BGIBMGA001191-TA	ref|NP_652603.1| Bestrophin 1 CG6264-PA [Drosophila melanogaster] gb|AAF32327.1|AF218817_1 Dbest [Drosophila melanogaster] gb|AAF54503.1| CG6264-PA [Drosophila melanogaster] gb|AAL29094.1| LP05915p [Drosophila melanogaster] gb|AAR99659.1| bestrophin 1 [Drosophila melanogaster]	1-bmo-miR-46*	bmo-miR-P186-3p	2-bmo-miR-245	bmo-miR-P214-3p	2-bmo-miR-366	bmo-miR-8	bmo-miR-P037-3p	bmo-miR-P061-3p	2-bmo-miR-51	2-bmo-miR-8	bmo-miR-P033-5p	bmo-miR-P176-3p	bmo-miR-P209-3p	2-bmo-miR-126
BGIBMGA001192-TA	gb|EAT40378.1| translation initiation factor-3 (IF3), putative [Aedes aegypti]	4-3P-bmo-miR-2802-3p	bmo-miR-3384	bmo-miR-P389-5p	bmo-miR-252*	bmo-miR-P352-5p	bmo-miR-2856*	bmo-miR-P004-5p	3-bmo-miR-1﹟	bmo-miR-3364	bmo-miR-P238-3p
BGIBMGA001193-TA	unknown	bmo-miR-P550-5p	bmo-miR-P444-5p	bmo-miR-2830
BGIBMGA001194-TA	E-value:0.0 ref|XP_975086.1| PREDICTED: similar to CG5627-PA [Tribolium castaneum]	bmo-miR-P016-5p	bmo-miR-P030-3p	bmo-miR-3374	bmo-miR-P012-5p	2-bmo-miR-259	bmo-miR-P589-5p	bmo-miR-3296	bmo-miR-3271
BGIBMGA001195-TA	gb|AAL03955.1| 28S ribosomal protein S6 precursor [Spodoptera frugiperda]	3-bmo-let-7a﹟	2-bmo-miR-347	bmo-miR-P302-3p
BGIBMGA001196-TA	emb|CAC84555.1| Ferritin type 2 [Suberites domuncula]	bmo-miR-P004-5p	2-bmo-miR-139	2-bmo-miR-190	bmo-miR-P093-3p	2-bmo-miR-355	bmo-miR-2766*
BGIBMGA001197-TA	gb|EAT42872.1| eukariotic translation initiation factor 2b, epsilon subunit [Aedes aegypti]	2-bmo-miR-118	2-bmo-miR-298	2-bmo-miR-134	bmo-miR-989	bmo-miR-P389-5p	bmo-miR-100	2-bmo-miR-155	bmo-miR-P668	bmo-miR-P666	2-bmo-miR-264	bmo-miR-P625-5p	bmo-miR-745	2-bmo-miR-176	bmo-miR-3263	bmo-miR-306-as
BGIBMGA001198-TA	gb|EAT36255.1| cyclin d [Aedes aegypti]	2-bmo-bantam	2-bmo-miR-211	2-bmo-miR-278	bmo-bantam	bmo-miR-278	2-bmo-miR-244	3-bmo-bantam#	bmo-miR-P055-3p	bmo-miR-P301-3p	bmo-miR-3317
BGIBMGA001199-TA	unknown	bmo-miR-P018-3p	bmo-miR-2809	bmo-miR-P460-5p
BGIBMGA001200-TA	gb|EAT36253.1| paired box protein, putative [Aedes aegypti]	bmo-miR-P105-3p	bmo-miR-3316	2-bmo-miR-193
BGIBMGA001201-TA	ref|NP_001040476.1| muscular protein 20 [Bombyx mori] gb|ABF51467.1| muscular protein 20 [Bombyx mori]	2-bmo-miR-894
BGIBMGA001202-TA	E-value:0.0 gb|ABD36140.1| muscle LIM protein [Bombyx mori]	2-bmo-miR-157	bmo-miR-P422-5p	bmo-miR-P014-3p
BGIBMGA001203-TA	unknown	2-bmo-miR-242	bmo-miR-P350-5p	2-bmo-miR-172
BGIBMGA001204-TA	ref|XP_974987.1| PREDICTED: similar to CG6500-PA, isoform A [Tribolium castaneum]	bmo-miR-P107-3p	2-bmo-miR-127	bmo-miR-P460-5p	bmo-miR-P422-5p	2-bmo-miR-74	bmo-miR-P170-3p	bmo-miR-279d*	bmo-miR-278	bmo-miR-3316	2-bmo-miR-244	bmo-miR-P493-5p	bmo-miR-P055-3p	bmo-miR-3257
BGIBMGA001205-TA	ref|NP_610362.1| CG2183-PA [Drosophila melanogaster] gb|AAK77310.1| GH09064p [Drosophila melanogaster] gb|AAF59118.2| CG2183-PA [Drosophila melanogaster]	bmo-miR-2770	bmo-miR-3379*	bmo-miR-P485-5p	bmo-miR-279c*	bmo-miR-2777*
BGIBMGA001206-TA	E-value:0.0 ref|NP_001040109.1| chaperonin containing t-complex polypeptide 1 beta subunit [Bombyx mori] gb|ABD36095.1| chaperonin containing t-complex polypeptide 1 beta subunit [Bombyx mori]	2-bmo-miR-136	bmo-miR-3345	bmo-miR-P501-5p	bmo-miR-252*	bmo-miR-2763	bmo-miR-P179-3p
BGIBMGA001207-TA	unknown	bmo-miR-P601-5p	bmo-miR-3245	bmo-miR-3244	bmo-miR-P010-3p	2-bmo-miR-201	bmo-miR-P607-5p	bmo-miR-P197-3p	bmo-miR-P493-5p	2-bmo-miR-209	2-bmo-miR-329	bmo-miR-P183-3p	bmo-miR-P462-5p	bmo-miR-P243-3p
BGIBMGA001208-TA	ref|XP_970702.1| PREDICTED: similar to anaphase-promoting complex subunit 4 [Tribolium castaneum]	bmo-miR-3334	bmo-miR-P032-3p	bmo-miR-P132-3p
BGIBMGA001209-TA	ref|XP_624761.1| PREDICTED: similar to COP9 constitutive photomorphogenic homolog subunit 3 [Apis mellifera]	2-bmo-miR-110	bmo-miR-P172-3p	2-bmo-miR-345	2-bmo-miR-194
BGIBMGA001210-TA	ref|XP_320625.3| ENSANGP00000008749 [Anopheles gambiae str. PEST] gb|EAA00186.3| ENSANGP00000008749 [Anopheles gambiae str. PEST]	2-bmo-let-7f	bmo-miR-P489-5p	bmo-miR-P178-3p	2-bmo-miR-269	2-bmo-let-7h	4-5P-bmo-let-7a	bmo-miR-2999	bmo-let-7	bmo-miR-P425-5p	2-bmo-let-7d	bmo-miR-2843-1*	bmo-miR-P603-5p	3-bmo-let-7a﹟	1-bmo-let-7a	2-bmo-let-7b	2-bmo-miR-317	bmo-miR-2795	2-bmo-let-7	bmo-miR-P674	2-bmo-miR-338	bmo-miR-P392-5p	bmo-miR-P231-3p
BGIBMGA001211-TA	ref|XP_974195.1| PREDICTED: similar to CG8522-PA, isoform A [Tribolium castaneum]	2-bmo-miR-358	bmo-miR-P314-3p	2-bmo-miR-351	bmo-miR-P279-3p	bmo-miR-2784	2-bmo-miR-355	bmo-miR-3326	bmo-miR-375	bmo-miR-P253-3p	bmo-miR-P280-3p
BGIBMGA001212-TA	ref|NP_001040177.1| centrin [Bombyx mori] gb|ABD36199.1| centrin [Bombyx mori]	3-bmo-let-7a﹟	2-bmo-miR-245
BGIBMGA001213-TA	unknown	bmo-miR-P085-3p	bmo-miR-P595-5p	2-bmo-miR-127
BGIBMGA001214-TA	ref|NP_001036883.1| paralytic peptide [Bombyx mori] dbj|BAB69463.1| paralytic peptide [Bombyx mori]	bmo-miR-P070-3p	bmo-miR-278*	bmo-miR-P593-5p	bmo-miR-2824	2-bmo-miR-251	2-bmo-miR-155	bmo-miR-P055-5p	bmo-miR-P488-5p	bmo-miR-3316	bmo-miR-P526-5p
BGIBMGA001215-TA	ref|XP_001183792.1| PREDICTED: hypothetical protein [Strongylocentrotus purpuratus]	bmo-miR-2848	2-bmo-miR-292
BGIBMGA001216-TA	unknown	2-bmo-miR-19	bmo-miR-282*	bmo-miR-2755*	2-bmo-miR-362
BGIBMGA001217-TA	gb|EAT38720.1| ccr4-associated factor [Aedes aegypti]	bmo-miR-P479-5p	bmo-miR-2842	bmo-miR-3343	bmo-miR-3383	bmo-miR-P260-3p	bmo-miR-P252-3p	bmo-miR-P589-5p	bmo-miR-2808d	bmo-miR-2766*
BGIBMGA001218-TA	E-value:0.0 ref|XP_975279.1| PREDICTED: similar to CG6603-PA, isoform A [Tribolium castaneum]	bmo-miR-P487-5p	bmo-miR-2860	bmo-miR-P190-3p	bmo-miR-P296-3p
BGIBMGA001219-TA	ref|XP_001355113.1| GA17499-PA [Drosophila pseudoobscura] gb|EAL32170.1| GA17499-PA [Drosophila pseudoobscura]	bmo-miR-P531-5p	bmo-miR-P314-3p	2-bmo-miR-289	bmo-miR-3374*	bmo-miR-P153-3p	bmo-miR-2999	2-bmo-miR-19	2-bmo-miR-7	bmo-miR-P099-3p	bmo-miR-P653-5p	bmo-miR-P410-5p	bmo-miR-7	bmo-miR-P427-5p	2-bmo-miR-233
BGIBMGA001220-TA	gb|EAT34119.1| sugar transporter [Aedes aegypti]	bmo-miR-P324-3p	2-bmo-miR-34	bmo-miR-P083-3p	bmo-miR-34	4-5P-bmo-miR-34	2-bmo-miR-345	2-bmo-miR-161
BGIBMGA001221-TA	ref|XP_974399.1| PREDICTED: similar to CG9951-PA [Tribolium castaneum]	2-bmo-miR-264	bmo-miR-P130-3p	bmo-miR-P661	bmo-miR-P185-3p	2-bmo-miR-9c	bmo-miR-2848	bmo-miR-P066-3p
BGIBMGA001222-TA	ref|XP_395711.3| PREDICTED: similar to coiled-coil domain containing 22 [Apis mellifera]	bmo-miR-P658	bmo-miR-P225-3p	2-bmo-miR-346
BGIBMGA001223-TA	E-value:0.0 ref|XP_624946.1| PREDICTED: similar to DEAD-box helicase Dbp80 [Apis mellifera]	2-bmo-miR-158	bmo-miR-3379*	2-bmo-miR-66	2-bmo-miR-209	2-bmo-miR-362	bmo-miR-P029-5p
BGIBMGA001224-TA	ref|XP_311082.3| ENSANGP00000017476 [Anopheles gambiae str. PEST] gb|EAA06160.3| ENSANGP00000017476 [Anopheles gambiae str. PEST]	bmo-miR-P145-3p
BGIBMGA001225-TA	unknown	bmo-miR-P201-3p	2-bmo-miR-149	2-bmo-miR-358	bmo-miR-P530-5p	2-bmo-miR-330
BGIBMGA001226-TA	gb|EAT38951.1| organic cation transporter [Aedes aegypti]	2-bmo-miR-19	bmo-miR-3382	2-bmo-miR-127	2-bmo-miR-68	bmo-miR-2795
BGIBMGA001227-TA	unknown	bmo-miR-3316	bmo-miR-P171-3p	2-bmo-miR-345	2-bmo-miR-127	bmo-miR-750*	bmo-miR-2796-3p
BGIBMGA001228-TA	ref|XP_967505.1| PREDICTED: similar to CG3332-PA, isoform A [Tribolium castaneum]	2-bmo-miR-19	bmo-miR-P001-5p	bmo-miR-3334	bmo-miR-2775b	bmo-miR-3351	bmo-miR-P042-3p	bmo-miR-P562-5p
BGIBMGA001229-TA	unknown	2-bmo-miR-19	bmo-miR-P668	bmo-miR-3351	bmo-miR-P524-5p	bmo-miR-100	bmo-miR-P111-3p
BGIBMGA001230-TA	ref|XP_967894.1| PREDICTED: similar to CG3332-PA, isoform A [Tribolium castaneum]	bmo-miR-P283-3p	bmo-miR-P601-5p	bmo-miR-P485-5p	bmo-miR-P593-5p	2-bmo-miR-136	bmo-miR-P413-5p	bmo-miR-P488-5p	1-bmo-miR-7
BGIBMGA001231-TA	ref|XP_967818.1| PREDICTED: similar to CG3332-PA, isoform A [Tribolium castaneum]	2-bmo-miR-6	2-bmo-miR-183	bmo-miR-P027-5p	bmo-miR-P485-5p	bmo-miR-P381-5p	2-bmo-miR-294
BGIBMGA001232-TA	ref|NP_001040275.1| ring box protein [Bombyx mori] gb|ABD36348.1| ring box protein [Bombyx mori]	bmo-miR-P310-3p
BGIBMGA001233-TA	gb|EAT40165.1| mitochondrial ornithine transporter [Aedes aegypti]	bmo-miR-2785	bmo-miR-P038-3p	2-bmo-miR-230	bmo-miR-3406	bmo-miR-P329-3p	bmo-miR-P119-3p	bmo-miR-2999
BGIBMGA001234-TA	unknown	bmo-miR-87	2-bmo-miR-245	bmo-miR-P488-5p	bmo-miR-P022-3p	2-bmo-miR-230	bmo-miR-P593-5p
BGIBMGA001235-TA	dbj|BAE66651.1| GTP cyclohydrolase I isoform B [Papilio xuthus]	bmo-miR-P369-5p	2-bmo-miR-134	bmo-miR-3385	2-bmo-miR-216	bmo-miR-P527-5p	2-bmo-miR-52	2-bmo-miR-241	bmo-miR-2857	bmo-miR-3235	bmo-miR-2848	2-bmo-miR-362
BGIBMGA001236-TA	ref|NP_610363.1| CG14757-PA [Drosophila melanogaster] gb|AAF59116.2| CG14757-PA [Drosophila melanogaster] gb|AAY55083.1| IP07694p [Drosophila melanogaster]	bmo-miR-P513-5p	bmo-miR-P186-3p	bmo-miR-P348-5p	bmo-miR-3384	bmo-miR-2856*	bmo-miR-P592-5p	bmo-miR-P290-3p	bmo-miR-P159-3p
BGIBMGA001237-TA	ref|XP_001355526.1| GA14112-PA [Drosophila pseudoobscura] gb|EAL32585.1| GA14112-PA [Drosophila pseudoobscura]	2-bmo-miR-57	bmo-miR-P205-3p	bmo-miR-276*	bmo-miR-P410-5p	2-bmo-miR-276a	bmo-miR-2796-3p
BGIBMGA001238-TA	E-value:0.0 gb|EAT44292.1| cysteinyl-tRNA synthetase [Aedes aegypti]	bmo-miR-P592-5p	2-bmo-miR-264	bmo-miR-989
BGIBMGA001239-TA	ref|NP_001040120.1| elongation protein 4-like protein [Bombyx mori] gb|ABD36112.1| elongation protein 4-like protein [Bombyx mori]	bmo-miR-P098-3p	bmo-miR-P368-5p	2-bmo-miR-178	bmo-miR-P042-3p	bmo-miR-P659
BGIBMGA001240-TA	gb|EAT44287.1| tetraspanin, putative [Aedes aegypti]	bmo-miR-P305-3p	bmo-miR-283*	2-bmo-miR-20	bmo-miR-P030-3p	bmo-miR-P265-3p	2-bmo-miR-158	bmo-miR-P185-3p	bmo-miR-P493-5p	bmo-miR-P247-3p	bmo-miR-3404
BGIBMGA001241-TA	E-value:0.0 gb|EAT48688.1| heat shock protein [Aedes aegypti]	bmo-miR-2762	bmo-miR-282*	bmo-miR-P251-3p	2-bmo-miR-351	bmo-miR-P485-5p	bmo-miR-P029-3p	bmo-miR-2782	bmo-miR-P229-3p	bmo-miR-3306	bmo-miR-P414-5p	bmo-miR-P410-5p	bmo-miR-P637-5p
BGIBMGA001242-TA	gb|EAT38911.1| neurotactin [Aedes aegypti]	bmo-miR-P674	bmo-miR-11	bmo-miR-P053-5p	2-bmo-miR-190	2-bmo-miR-317	bmo-miR-P159-3p	2-bmo-miR-342
BGIBMGA001244-TA	ref|XP_967869.1| PREDICTED: similar to CG15797-PA [Tribolium castaneum]	bmo-miR-P305-3p	bmo-miR-P293-3p	bmo-miR-2807c	bmo-miR-P481-5p	2-bmo-miR-237	2-bmo-miR-166	bmo-miR-3316	bmo-miR-P521-5p	bmo-miR-P247-3p	1-bmo-miR-263b	bmo-miR-P059-3p	2-bmo-miR-125	bmo-miR-P104-3p	bmo-miR-P666	bmo-miR-3351	bmo-miR-P649-5p	2-bmo-miR-258
BGIBMGA001245-TA	gb|EAT40381.1| f-spondin [Aedes aegypti]	bmo-miR-3316	2-bmo-miR-127	bmo-miR-P422-5p
BGIBMGA001246-TA	ref|XP_975464.1| PREDICTED: similar to CG6953-PA, isoform A [Tribolium castaneum]	bmo-miR-P052-5p	2-bmo-miR-197	bmo-miR-3389	bmo-miR-2856*
BGIBMGA001247-TA	ref|XP_381590.1| hypothetical protein FG01414.1 [Gibberella zeae PH-1]	bmo-miR-P089-3p	2-bmo-miR-298	bmo-miR-P338-3p	bmo-miR-375	bmo-miR-970*	bmo-miR-P524-5p	2-bmo-miR-355	bmo-miR-P003-3p
BGIBMGA001248-TA	ref|NP_990808.1| myosin, heavy polypeptide 9, non-muscle [Gallus gallus] sp|P14105|MYH9_CHICK Myosin-9 (Myosin heavy chain 9) (Myosin heavy chain, nonmuscle IIa) (Nonmuscle myosin heavy chain IIa) (NMMHC II-a) (NMMHC-IIA) (Cellular myosin heavy chain, type A) (Nonmuscle myosin heavy chain-A) (NMMHC-A) gb|AAA48974.1| myosin heavy chain	2-bmo-miR-155	bmo-miR-3382	2-bmo-miR-115	bmo-miR-2807c	2-bmo-miR-894a
BGIBMGA001249-TA	ref|NP_611092.2| CG8435-PA [Drosophila melanogaster] gb|AAM50809.1| LD32459p [Drosophila melanogaster] gb|AAF58052.2| CG8435-PA [Drosophila melanogaster]	2-bmo-miR-347	bmo-miR-P493-5p	bmo-miR-P410-5p	bmo-miR-P153-3p
BGIBMGA001250-TA	ref|XP_396634.1| PREDICTED: similar to G1/S-specific cyclin-D3 [Apis mellifera]	bmo-miR-P275-3p	2-bmo-miR-216	bmo-miR-2784
BGIBMGA001251-TA	ref|XP_396634.1| PREDICTED: similar to G1/S-specific cyclin-D3 [Apis mellifera]	bmo-miR-P560-5p	2-bmo-miR-247	bmo-miR-965*	bmo-miR-2835	bmo-miR-P205-3p	2-bmo-miR-346	bmo-miR-306-as
BGIBMGA001252-TA	gb|ABF18497.1| mitochondrial ribosomal protein L28 [Aedes aegypti] gb|EAT39614.1| mitochondrial ribosomal protein, L28, putative [Aedes aegypti]	bmo-miR-P414-5p	bmo-miR-P589-5p	bmo-miR-P479-5p	bmo-miR-P068-3p	bmo-miR-P485-5p	bmo-miR-3324
BGIBMGA001254-TA	ref|XP_974587.1| PREDICTED: similar to CG9210-PA, isoform A [Tribolium castaneum]	bmo-miR-P591-5p	2-bmo-miR-347	bmo-miR-P625-5p	bmo-miR-P263-3p	bmo-miR-P604-5p	bmo-miR-277*
BGIBMGA001255-TA	ref|XP_624914.2| PREDICTED: similar to Adenylyl cyclase 35C CG9210-PA, isoform A [Apis mellifera]	2-bmo-miR-347	bmo-miR-3336	2-bmo-miR-216	bmo-miR-3347a	bmo-miR-308	bmo-miR-P545-5p
BGIBMGA001256-TA	E-value:0.0 gb|EAT37281.1| low-density lipoprotein receptor (ldl) [Aedes aegypti]	bmo-miR-P557-5p	bmo-miR-279c	bmo-miR-P015-3p
BGIBMGA001257-TA	gb|EAT46874.1| conserved hypothetical protein [Aedes aegypti]	2-bmo-miR-36	bmo-miR-P526-5p	bmo-miR-P470-5p	bmo-miR-P669	bmo-miR-3382*
BGIBMGA001258-TA	ref|NP_001037634.1| synaptobrevin [Bombyx mori] gb|ABG20589.1| synaptobrevin [Bombyx mori]	2-bmo-miR-149	2-bmo-miR-15	bmo-miR-3337	bmo-miR-P042-3p	bmo-miR-P470-5p
BGIBMGA001259-TA	E-value:0.0 ref|XP_974661.1| PREDICTED: similar to CG17758-PA [Tribolium castaneum]	bmo-miR-P674	2-bmo-miR-158	bmo-miR-2827
BGIBMGA001260-TA	ref|XP_001120912.1| PREDICTED: similar to CG17761-PA [Apis mellifera]	bmo-miR-P531-5p	2-bmo-miR-15	bmo-miR-2836	bmo-miR-P349-5p	bmo-miR-306-as
BGIBMGA001261-TA	E-value:0.0 gb|EAT41551.1| otopetrin [Aedes aegypti]	2-bmo-miR-1	bmo-miR-P422-5p
BGIBMGA001262-TA	unknown	bmo-miR-P192-3p	bmo-miR-P647-5p	bmo-miR-P349-5p
BGIBMGA001263-TA	gb|AAI24960.1| Unknown (protein for MGC:154772) [Xenopus laevis]	2-bmo-miR-182	bmo-miR-375*	bmo-miR-P039-5p	bmo-miR-P664	bmo-miR-279c*	bmo-miR-12	bmo-miR-2796-3p	bmo-miR-3387
BGIBMGA001264-TA	ref|NP_723703.1| CG31866-PA [Drosophila melanogaster] gb|AAN10793.1| CG31866-PA [Drosophila melanogaster] gb|AAV36861.1| RE72529p [Drosophila melanogaster]	1-bmo-miR-46*	2-bmo-miR-281-1*	bmo-miR-P177-3p	bmo-miR-283*	bmo-miR-P030-3p	bmo-miR-P621-5p	bmo-miR-P672	bmo-miR-281*	bmo-miR-P085-3p	2-bmo-miR-15	2-bmo-miR-281-2*	bmo-miR-P588-5p
BGIBMGA001265-TA	E-value:0.0 ref|XP_973325.1| PREDICTED: similar to CG10840-PB [Tribolium castaneum]	2-bmo-miR-247	bmo-miR-P501-5p	bmo-miR-P417-5p	2-bmo-miR-345	bmo-miR-P022-5p	bmo-miR-P398-5p	bmo-miR-3333
BGIBMGA001266-TA	ref|XP_973145.1| PREDICTED: similar to Protein sprouty (Spry) [Tribolium castaneum]	bmo-miR-P347-5p	2-bmo-miR-134	bmo-miR-P219-3p	bmo-miR-2784	bmo-miR-P242-3p	bmo-miR-P024-5p	bmo-miR-P493-5p	bmo-miR-P367-5p	2-bmo-miR-329	bmo-miR-P026-3p
BGIBMGA001267-TA	E-value:0.0 ref|XP_969096.1| PREDICTED: similar to ubiquitin protein ligase E3A isoform 2 [Tribolium castaneum]	bmo-miR-P152-3p	2-bmo-miR-36	2-bmo-miR-170	bmo-miR-P296-3p	bmo-miR-P661	bmo-miR-P389-5p	2-bmo-miR-52	2-bmo-miR-355	bmo-miR-P666	bmo-miR-745	bmo-miR-970*	bmo-miR-P604-5p
BGIBMGA001268-TA	E-value:0.0 ref|XP_396869.3| PREDICTED: similar to Phosphotidylinositol 3 kinase 68D CG11621-PA, isoform A [Apis mellifera]	bmo-miR-P395-5p	bmo-miR-P198-3p	bmo-miR-2836	bmo-miR-P238-3p
BGIBMGA001269-TA	ref|XP_967148.1| PREDICTED: similar to CG11621-PA, isoform A [Tribolium castaneum]	2-bmo-miR-358	bmo-miR-P633-5p	2-bmo-miR-1	bmo-miR-P019-3p
BGIBMGA001270-TA	ref|XP_396570.3| PREDICTED: similar to CG6903-PA [Apis mellifera]	3-bmo-miR-1497
BGIBMGA001271-TA	ref|XP_973988.1| PREDICTED: similar to Myosin-3 (Myosin heavy chain A) (MHC A) [Tribolium castaneum]	bmo-miR-2758*	bmo-miR-P192-3p	2-bmo-miR-41	bmo-miR-P167-3p	bmo-miR-2817	bmo-miR-9b*	bmo-miR-3333
BGIBMGA001272-TA	ref|XP_972016.1| PREDICTED: similar to CG32145-PA [Tribolium castaneum]	bmo-miR-P121-3p	bmo-miR-P031-5p	bmo-miR-P182-3p	bmo-miR-P191-3p	2-bmo-miR-230	bmo-miR-3374*	bmo-miR-P422-5p	2-bmo-miR-77	bmo-miR-279d*	bmo-miR-3316	bmo-miR-P102-3p
BGIBMGA001273-TA	gb|AAY54680.1| IP11427p [Drosophila melanogaster]	2-bmo-miR-19	bmo-miR-965	bmo-miR-3351
BGIBMGA001274-TA	ref|XP_971371.1| PREDICTED: similar to plasma glutamate carboxypeptidase [Tribolium castaneum]	2-bmo-miR-347	2-bmo-miR-237	bmo-miR-2826	bmo-miR-2843-2*	2-bmo-miR-209	bmo-miR-P246-3p
BGIBMGA001275-TA	ref|XP_971371.1| PREDICTED: similar to plasma glutamate carboxypeptidase [Tribolium castaneum]	bmo-miR-P437-5p	2-bmo-miR-187	2-bmo-miR-1
BGIBMGA001276-TA	gb|EAT46807.1| cytochrome P450 [Aedes aegypti]	bmo-miR-P158-3p	2-bmo-miR-211	2-bmo-miR-358	bmo-miR-34	4-5P-bmo-miR-34	bmo-miR-P547-5p	2-bmo-miR-72	bmo-miR-P378-5p	2-bmo-miR-34	2-bmo-miR-166	2-bmo-miR-244	bmo-miR-3391*	bmo-miR-375	bmo-miR-P049-5p
BGIBMGA001277-TA	sp|O18635|C12A2_MUSDO Cytochrome P450 CYP12A2 (CYPXIIA2) gb|AAC98527.1| cytochrome P450 CYP12A2 [Musca domestica]	2-bmo-miR-19	bmo-miR-P487-5p	bmo-miR-2787	bmo-miR-306-as	bmo-miR-3382*
BGIBMGA001278-TA	ref|XP_394309.3| PREDICTED: similar to Adenosine deaminase CG11994-PA [Apis mellifera]	bmo-miR-P513-5p	bmo-miR-P320-3p	bmo-miR-2772b	2-bmo-miR-166	bmo-miR-278	bmo-miR-P040-3p	bmo-miR-P055-3p	bmo-miR-3382*	bmo-miR-P048-5p	2-bmo-miR-134	2-bmo-miR-281-1*	bmo-miR-P038-5p	2-bmo-miR-278	bmo-miR-2766	2-bmo-miR-346	2-bmo-miR-244
BGIBMGA001279-TA	ref|NP_001040452.1| dehydrodolichyl diphosphate synthase [Bombyx mori] gb|ABF51416.1| dehydrodolichyl diphosphate synthase [Bombyx mori]	bmo-miR-3383	bmo-miR-P526-5p	bmo-miR-P664	bmo-miR-3389	bmo-miR-P524-5p
BGIBMGA001280-TA	ref|NP_001040452.1| dehydrodolichyl diphosphate synthase [Bombyx mori] gb|ABF51416.1| dehydrodolichyl diphosphate synthase [Bombyx mori]	2-bmo-miR-8	bmo-miR-P214-3p	bmo-miR-P176-3p
BGIBMGA001281-TA	emb|CAF97287.1| unnamed protein product [Tetraodon nigroviridis]	2-bmo-miR-224	2-bmo-miR-157	bmo-miR-P360-5p	bmo-miR-P081-3p	bmo-miR-3219	bmo-miR-34	bmo-miR-P661	4-5P-bmo-miR-34	bmo-miR-P019-3p	bmo-miR-P111-3p	2-bmo-miR-34	1-bmo-miR-34	bmo-miR-P218-3p	bmo-miR-P642-5p	bmo-miR-P014-3p
BGIBMGA001282-TA	dbj|BAD21387.1| mFLJ00137 protein [Mus musculus]	bmo-miR-P291-3p	bmo-miR-34	4-5P-bmo-miR-34	bmo-miR-3296*	bmo-miR-P363-5p	2-bmo-miR-34	bmo-miR-P315-3p	bmo-miR-P299-3p	3-bmo-miR-31a
BGIBMGA001283-TA	ref|XP_623781.2| PREDICTED: similar to CG10648-PA [Apis mellifera]	2-bmo-miR-149	bmo-miR-2755*	bmo-miR-P028-3p	bmo-miR-3351	2-bmo-miR-86	2-bmo-miR-65	bmo-miR-3363
BGIBMGA001284-TA	ref|NP_047327.1| hypothetical protein pMRC01_043 [Lactococcus lactis] gb|AAC56014.1| conserved hypothetical protein [Lactococcus lactis]	bmo-miR-P510-5p	bmo-miR-P018-5p	bmo-miR-P633-5p	bmo-miR-305	2-bmo-miR-127	bmo-miR-P422-5p	bmo-miR-307	bmo-miR-P395-5p	bmo-miR-P550-5p	bmo-miR-3316	bmo-miR-P197-3p	bmo-miR-P417-5p
BGIBMGA001285-TA	unknown	2-bmo-miR-191	bmo-miR-3373	bmo-miR-P601-5p	2-bmo-miR-36	2-bmo-miR-127	bmo-miR-P508-5p	bmo-miR-P250-3p	bmo-miR-P072-3p	bmo-miR-P395-5p	bmo-miR-3316	bmo-miR-2761	bmo-miR-P197-3p	bmo-miR-306**	bmo-miR-P143-3p
BGIBMGA001286-TA	ref|XP_969357.1| PREDICTED: similar to CG33485-PA [Tribolium castaneum]	2-bmo-miR-172
BGIBMGA001287-TA	unknown	bmo-miR-P058-3p	bmo-miR-3384
BGIBMGA001288-TA	ref|NP_001033845.1| CG33968-PA [Drosophila melanogaster] gb|AAX33388.1| RE74651p [Drosophila melanogaster] gb|AAN09655.2| CG33968-PA [Drosophila melanogaster]	bmo-miR-2762	2-bmo-miR-300	bmo-miR-3384	bmo-miR-998	2-bmo-miR-353	2-bmo-miR-330	bmo-miR-306	bmo-miR-2816	2-bmo-miR-6	bmo-miR-2852	2-bmo-miR-264
BGIBMGA001289-TA	ref|XP_974400.1| PREDICTED: similar to Nose Resistant to Fluoxetine family member (nrf-6) [Tribolium castaneum]	2-bmo-miR-230	2-bmo-miR-315	bmo-miR-P349-5p	bmo-miR-P250-3p	bmo-miR-P378-5p
BGIBMGA001290-TA	ref|XP_972955.1| PREDICTED: similar to CG10961-PA [Tribolium castaneum]	bmo-miR-P189-3p	bmo-miR-2843	bmo-miR-P349-5p	bmo-miR-P432-5p	bmo-miR-P141-3p	2-bmo-miR-20
BGIBMGA001291-TA	ref|XP_967324.1| PREDICTED: similar to CG12014-PA [Tribolium castaneum]	1-bmo-miR-263b	bmo-miR-263b	bmo-miR-P338-3p
BGIBMGA001292-TA	ref|NP_001040267.1| progesterone receptor membrane component 2 [Bombyx mori] gb|ABD36334.1| progesterone membrane binding protein [Bombyx mori]	2-bmo-miR-347	2-bmo-let-7d
BGIBMGA001293-TA	ref|XP_975372.1| PREDICTED: similar to WD repeat domain 19 [Tribolium castaneum]	bmo-miR-P504-5p	bmo-miR-P314-3p	bmo-miR-P368-5p	bmo-miR-P508-5p	bmo-miR-P502-5p	2-bmo-miR-77	bmo-miR-P518-5p	2-bmo-miR-139	bmo-miR-2808d	2-bmo-miR-279	bmo-miR-P259-3p	bmo-miR-P032-5p	bmo-miR-P267-3p
BGIBMGA001294-TA	ref|XP_975372.1| PREDICTED: similar to WD repeat domain 19 [Tribolium castaneum]	bmo-miR-P170-3p	bmo-miR-P154-3p	bmo-miR-P395-5p	2-bmo-miR-242	bmo-miR-2767	bmo-miR-P552-5p
BGIBMGA001295-TA	unknown	bmo-miR-P487-5p	2-bmo-miR-16	bmo-miR-P065-3p	2-bmo-miR-366	bmo-miR-745	bmo-miR-2733c
BGIBMGA001296-TA	ref|XP_968441.1| PREDICTED: similar to CG5583-PA [Tribolium castaneum]	2-bmo-miR-140	bmo-miR-P666	bmo-miR-3316	2-bmo-miR-246	bmo-miR-P637-5p	bmo-miR-274*	bmo-miR-P471-5p
BGIBMGA001297-TA	gb|EAT42098.1| conserved hypothetical protein [Aedes aegypti]	bmo-miR-P546-5p	bmo-miR-279d	bmo-miR-P038-3p	bmo-miR-2739	bmo-miR-2805	bmo-miR-P263-3p
BGIBMGA001298-TA	ref|XP_313294.3| ENSANGP00000022600 [Anopheles gambiae str. PEST] gb|EAA44640.3| ENSANGP00000022600 [Anopheles gambiae str. PEST]	bmo-miR-P416-5p	2-bmo-miR-173	bmo-miR-P030-3p	bmo-miR-3317
BGIBMGA001299-TA	ref|XP_311418.3| ENSANGP00000016729 [Anopheles gambiae str. PEST] gb|EAA07041.3| ENSANGP00000016729 [Anopheles gambiae str. PEST]	bmo-miR-3334	bmo-miR-2998	bmo-miR-13a*	bmo-miR-306**
BGIBMGA001300-TA	gb|EAT37847.1| sulfakinin receptor (dsk-r1) [Aedes aegypti]	bmo-miR-P147-3p	bmo-miR-P478-5p	bmo-miR-279c*	2-bmo-miR-35	bmo-miR-3328
BGIBMGA001301-TA	gb|AAG49365.1|AF323588_1 sensory neuron membrane protein 2 [Manduca sexta]	2-bmo-miR-321	bmo-miR-P369-5p	bmo-miR-P024-5p	1-bmo-miR-7	bmo-miR-P367-5p	bmo-miR-P559-5p
BGIBMGA001302-TA	ref|NP_001091762.1| vacuolar H+ ATP synthase 16 kDa proteolipid subunit [Bombyx mori] gb|ABF51242.1| vacuolar H+ ATP synthase 16 kDa proteolipid subunit [Bombyx mori]	bmo-miR-P419-5p	bmo-miR-3373	bmo-miR-2755*	3-bmo-miR-1﹟	2-bmo-miR-110	bmo-miR-P314-3p	bmo-miR-P068-3p
BGIBMGA001303-TA	ref|XP_971395.1| PREDICTED: similar to CG7830-PA [Tribolium castaneum]	bmo-miR-P107-3p	bmo-miR-3364	2-bmo-miR-294
BGIBMGA001304-TA	unknown	2-bmo-miR-298	bmo-miR-2785	bmo-miR-P038-3p	2-bmo-miR-216	bmo-miR-3351	2-bmo-miR-129	3-bmo-miR-1497	bmo-miR-2999	bmo-miR-P111-3p
BGIBMGA001305-TA	ref|XP_973900.1| PREDICTED: similar to CG4050-PA, isoform A [Tribolium castaneum]	2-bmo-miR-110	bmo-miR-3316	bmo-miR-P107-3p	bmo-miR-P449-5p
BGIBMGA001306-TA	gb|EAT44124.1| organic cation transporter [Aedes aegypti]	bmo-miR-P603-5p	2-bmo-miR-298	bmo-miR-P392-5p	bmo-miR-P209-3p
BGIBMGA001308-TA	ref|NP_001036945.1| hypothetical protein LOC692491 [Bombyx mori] dbj|BAE43410.1| hypothetical protein [Bombyx mori]	bmo-miR-P479-5p	bmo-miR-P059-3p	bmo-miR-P481-5p	bmo-miR-P383-5p	bmo-miR-P104-3p	bmo-miR-P589-5p	2-bmo-miR-139	bmo-miR-P649-5p	bmo-miR-P521-5p	bmo-miR-P586-5p
BGIBMGA001309-TA	gb|EAT35410.1| cytochrome c oxidase assembly protein cox15 [Aedes aegypti]	bmo-miR-P601-5p	bmo-miR-9a	bmo-miR-P527-5p	bmo-miR-2794	bmo-miR-P471-5p	bmo-miR-P413-5p	2-bmo-miR-140	bmo-miR-P364-5p	2-bmo-miR-345	3-bmo-miR-31a
BGIBMGA001310-TA	ref|XP_974656.1| PREDICTED: similar to CG13340-PA [Tribolium castaneum]	2-bmo-miR-358	bmo-miR-3378	bmo-miR-745	bmo-miR-P430-5p	bmo-miR-3377	bmo-miR-375	bmo-miR-P280-3p	bmo-miR-3271
BGIBMGA001311-TA	ref|XP_317580.3| ENSANGP00000010036 [Anopheles gambiae str. PEST] gb|EAA12913.4| ENSANGP00000010036 [Anopheles gambiae str. PEST]	bmo-miR-P531-5p	bmo-miR-P081-3p	2-bmo-miR-358	2-bmo-miR-139	bmo-miR-P093-3p	bmo-miR-375	bmo-miR-P378-5p
BGIBMGA001312-TA	ref|XP_972003.1| PREDICTED: similar to CG8325-PA [Tribolium castaneum]	2-bmo-miR-118	bmo-miR-P663	bmo-miR-2817	bmo-miR-2775a	2-bmo-miR-353	bmo-miR-3245
BGIBMGA001313-TA	gb|EAT38951.1| organic cation transporter [Aedes aegypti]	2-bmo-miR-110	bmo-miR-P172-3p	bmo-miR-P505-5p	bmo-miR-989	bmo-miR-P417-5p	bmo-miR-308*	bmo-miR-P507-5p
BGIBMGA001314-TA	ref|XP_967185.1| PREDICTED: similar to CG9194-PA [Tribolium castaneum]	bmo-miR-2857	bmo-miR-2788	bmo-miR-P390-5p	bmo-miR-P042-5p	bmo-miR-P093-3p	bmo-miR-P361-5p
BGIBMGA001315-TA	ref|XP_001359825.1| GA21016-PA [Drosophila pseudoobscura] gb|EAL28977.1| GA21016-PA [Drosophila pseudoobscura]	2-bmo-miR-19	bmo-miR-P024-3p	bmo-miR-P340-3p	bmo-miR-P284-3p	bmo-miR-2775b	2-bmo-miR-333	bmo-miR-P005-5p	bmo-miR-P066-3p
BGIBMGA001316-TA	ref|NP_843695.1| hypothetical protein BA1222 [Bacillus anthracis str. Ames] ref|YP_017836.1| hypothetical protein GBAA1222 [Bacillus anthracis str. 'Ames Ancestor'] ref|ZP_00391545.1| hypothetical protein Bant_01001846 [Bacillus anthracis str. A2012] emb|CAD56869.1| BclA protein [Bacillus anthracis] gb|AAP25181.1| conserved hypothetical protein [Bacillus anthracis str. Ames] gb|AAT30311.1| conser…	bmo-miR-P170-3p	bmo-miR-3364	bmo-miR-P250-3p	bmo-miR-P639-5p
BGIBMGA001317-TA	ref|XP_629940.1| hypothetical protein DDBDRAFT_0184076 [Dictyostelium discoideum AX4] gb|EAL61524.1| hypothetical protein DDBDRAFT_0184076 [Dictyostelium discoideum AX4]	bmo-miR-P167-3p	bmo-miR-P024-5p	bmo-miR-92b	bmo-miR-P367-5p	bmo-miR-P062-3p	2-bmo-miR-355
BGIBMGA001318-TA	ref|XP_001113485.1| PREDICTED: similar to calmodulin 1 isoform 4 [Macaca mulatta] ref|XP_001148944.1| PREDICTED: hypothetical protein LOC459213 isoform 6 [Pan troglodytes]	bmo-miR-P487-5p	2-bmo-miR-134	bmo-miR-3345	bmo-miR-P167-3p	bmo-miR-P048-3p	bmo-miR-3229	bmo-miR-P085-3p	2-bmo-miR-126
BGIBMGA001319-TA	gb|AAY16221.1| calmodulin [Campanularia hincksii] gb|AAY16222.1| calmodulin [Orthopyxis sargassicola] gb|AAY16226.1| calmodulin [Orthopyxis integra] gb|AAY16227.1| calmodulin [Orthopyxis integra] gb|AAY16228.1| calmodulin [Rhizocaulus verticillatus] gb|AAY16230.1| calmodulin [Bonneviella regia] gb|AAY16231.1| calmodulin [Bonneviella sp. 2 819AS] gb|AAY16233.1| calmodulin [Bonneviella sp. 4 839AS]…	bmo-miR-3354	2-bmo-miR-245	2-bmo-miR-51	bmo-miR-279c*	2-bmo-miR-66	bmo-miR-278	bmo-miR-P197-3p	bmo-miR-P028-5p	bmo-miR-P055-3p	2-bmo-miR-290	2-bmo-miR-278	bmo-miR-P396-5p	2-bmo-miR-317	2-bmo-miR-241	bmo-miR-P674	bmo-miR-P419-5p
BGIBMGA001320-TA	gb|AAT95347.1| trypsin Ia precursor [Sesamia nonagrioides]	2-bmo-miR-321	bmo-miR-P573-5p	bmo-miR-P143-3p
BGIBMGA001321-TA	ref|XP_971672.1| PREDICTED: similar to CG1172-PA [Tribolium castaneum]	bmo-miR-993b*	bmo-miR-P370-5p	bmo-miR-P316-3p	bmo-miR-P502-5p	bmo-miR-275*
BGIBMGA001322-TA	ref|XP_971672.1| PREDICTED: similar to CG1172-PA [Tribolium castaneum]	bmo-miR-3354	bmo-miR-P240-3p	2-bmo-miR-245	bmo-miR-2842	2-bmo-miR-242	bmo-miR-P349-5p	bmo-miR-P502-5p	bmo-miR-P111-3p	bmo-miR-2808d	bmo-miR-P192-3p	bmo-miR-P550-5p	bmo-miR-750*	bmo-miR-3389
BGIBMGA001324-TA	ref|NP_001036949.1| hypothetical protein LOC692495 [Bombyx mori] dbj|BAE43416.1| hypothetical protein [Bombyx mori]	2-bmo-miR-74	bmo-miR-3384	bmo-miR-P364-5p
BGIBMGA001325-TA	ref|NP_001036945.1| hypothetical protein LOC692491 [Bombyx mori] dbj|BAE43410.1| hypothetical protein [Bombyx mori]	2-bmo-miR-264	bmo-miR-P635-5p	bmo-miR-P263-3p
BGIBMGA001327-TA	gb|AAN64695.1| M protein [Streptococcus pyogenes]	bmo-miR-3384	2-bmo-miR-127	bmo-miR-P593-5p	bmo-miR-P395-5p	bmo-miR-P488-5p	bmo-miR-3316	bmo-miR-P042-5p	bmo-miR-P197-3p
BGIBMGA001328-TA	ref|NP_650538.1| CG14880-PA, isoform A [Drosophila melanogaster] ref|NP_732134.1| CG14880-PB, isoform B [Drosophila melanogaster] gb|AAL48705.1| RE15157p [Drosophila melanogaster] gb|AAF55306.2| CG14880-PA, isoform A [Drosophila melanogaster] gb|AAN13707.1| CG14880-PB, isoform B [Drosophila melanogaster]	bmo-miR-P265-3p	2-bmo-miR-287	2-bmo-miR-246	bmo-miR-279c*	bmo-miR-P552-5p	bmo-miR-12
BGIBMGA001329-TA	unknown	bmo-miR-P519-5p	bmo-miR-P265-3p	bmo-miR-279c*	bmo-miR-P552-5p	bmo-miR-12
BGIBMGA001330-TA	ref|NP_001020990.1| UNCoordinated family member (unc-89) [Caenorhabditis elegans] gb|AAV34801.1| Uncoordinated protein 89, isoform g [Caenorhabditis elegans]	2-bmo-miR-134	bmo-miR-P191-3p	2-bmo-miR-300	bmo-miR-P038-3p	2-bmo-miR-241	bmo-miR-P265-3p	bmo-miR-P299-3p	bmo-miR-P259-3p	bmo-miR-P032-5p
BGIBMGA001331-TA	ref|NP_298108.1| endo-1,4-beta-glucanase [Xylella fastidiosa 9a5c] gb|AAF83628.1|AE003921_8 endo-1,4-beta-glucanase [Xylella fastidiosa 9a5c]	bmo-miR-P498-5p	bmo-miR-P234-3p	bmo-miR-P023-5p	bmo-miR-P410-5p	bmo-miR-P193-3p
BGIBMGA001332-TA	ref|XP_311469.2| ENSANGP00000013711 [Anopheles gambiae str. PEST] gb|EAA07161.2| ENSANGP00000013711 [Anopheles gambiae str. PEST]	bmo-miR-3354	bmo-miR-P172-3p	bmo-miR-P048-3p	bmo-miR-2787	bmo-miR-308	bmo-miR-277*
BGIBMGA001333-TA	E-value:0.0 ref|NP_001037382.1| uricase [Bombyx mori] gb|ABA39861.1| uricase [Bombyx mori]	bmo-miR-P411-5p	bmo-miR-2856*
BGIBMGA001334-TA	ref|XP_972920.1| PREDICTED: similar to MAGUK p55 subfamily member 6 (Protein associated with Lin-7 2) (Dlgh4 protein) (P55T protein) [Tribolium castaneum]	bmo-miR-P008-3p
BGIBMGA001335-TA	E-value:0.0 ref|XP_393458.3| PREDICTED: similar to dihydrouridine synthase 3-like [Apis mellifera]	bmo-miR-P533-5p	bmo-miR-P395-5p	bmo-miR-P190-3p	bmo-miR-2761	bmo-miR-3316	bmo-miR-P488-5p	bmo-miR-P625-5p	bmo-miR-P593-5p
BGIBMGA001336-TA	ref|XP_395774.2| PREDICTED: similar to DEAD box polypeptide 17 isoform 1 [Apis mellifera]	bmo-miR-745
BGIBMGA001337-TA	ref|NP_001037040.1| phenol UDP-glucosyltransferase [Bombyx mori] gb|AAL55994.1|AF324465_1 phenol UDP-glucosyltransferase [Bombyx mori]	bmo-miR-P079-3p	bmo-miR-P293-3p	bmo-miR-P424-5p	bmo-miR-P028-3p	bmo-miR-P059-3p	bmo-miR-P481-5p	bmo-miR-P119-3p	bmo-miR-P422-5p	bmo-miR-P104-3p	bmo-miR-P365-5p	bmo-miR-P017-3p	bmo-miR-P649-5p	bmo-miR-P521-5p
BGIBMGA001338-TA	ref|NP_001037040.1| phenol UDP-glucosyltransferase [Bombyx mori] gb|AAL55994.1|AF324465_1 phenol UDP-glucosyltransferase [Bombyx mori]	bmo-miR-3351	bmo-miR-P391-5p	bmo-miR-P597-5p
BGIBMGA001339-TA	ref|NP_001040296.1| N-acetyl-glucosamine-6-phosphate isomerase [Bombyx mori] gb|ABD36386.1| N-acetyl-glucosamine-6-phosphate isomerase [Bombyx mori]	bmo-miR-P145-3p	bmo-miR-2843
BGIBMGA001340-TA	gb|AAM52026.1| RE73673p [Drosophila melanogaster]	bmo-miR-P574-5p	bmo-miR-P360-5p	bmo-miR-P625-5p	bmo-miR-P015-5p	bmo-miR-P381-5p	bmo-miR-P014-3p
BGIBMGA001341-TA	gb|EAT36270.1| conserved hypothetical protein [Aedes aegypti]	bmo-miR-P127-3p
BGIBMGA001342-TA	ref|XP_966458.1| PREDICTED: similar to CG7959-PA [Tribolium castaneum]	bmo-miR-3275	bmo-miR-P250-3p	2-bmo-miR-310
BGIBMGA001343-TA	ref|XP_968529.1| PREDICTED: similar to fused toes (predicted) [Tribolium castaneum]	bmo-miR-P675	bmo-miR-3337
BGIBMGA001344-TA	gb|EAT47481.1| cdk4/6 [Aedes aegypti]	2-bmo-miR-19	bmo-miR-P461-5p	2-bmo-miR-358	bmo-miR-2775b	bmo-miR-P458-5p	bmo-miR-3351	bmo-miR-998	2-bmo-miR-125
BGIBMGA001345-TA	unknown	bmo-miR-P191-3p	bmo-miR-3345	bmo-miR-276*	bmo-miR-P381-5p	2-bmo-miR-276a
BGIBMGA001346-TA	ref|XP_001013636.1| hypothetical protein TTHERM_00829330 [Tetrahymena thermophila SB210] gb|EAR93391.1| hypothetical protein TTHERM_00829330 [Tetrahymena thermophila SB210]	bmo-miR-2842	2-bmo-miR-230	bmo-miR-P549-5p	bmo-miR-P495-5p	bmo-miR-2808d	bmo-miR-3351	bmo-miR-2b*	2-bmo-miR-229	bmo-miR-P027-3p
BGIBMGA001347-TA	dbj|BAB39500.1| fibroin P25 [Bombyx mandarina]	2-bmo-miR-140	bmo-miR-3384	bmo-miR-2855
BGIBMGA001348-TA	emb|CAB41997.1| 3-dehydroecdysone 3beta-reductase [Spodoptera littoralis]	bmo-miR-10	2-bmo-miR-205	bmo-miR-2842	bmo-miR-P490-5p	2-bmo-miR-126
BGIBMGA001349-TA	ref|XP_393319.1| PREDICTED: similar to F-box and leucine-rich repeat protein 20 isoform 1 [Apis mellifera]	bmo-miR-P079-3p	bmo-miR-P042-3p	bmo-miR-P621-5p	2-bmo-miR-237	bmo-miR-281*	bmo-miR-P425-5p	2-bmo-miR-281-2*	bmo-miR-P526-5p	2-bmo-miR-345	bmo-miR-P367-5p	bmo-miR-P299-3p	bmo-miR-2b*	2-bmo-miR-126	bmo-miR-3382*	2-bmo-miR-281-1*	bmo-miR-2847	bmo-miR-P119-3p	bmo-miR-P193-3p	bmo-miR-P672	2-bmo-miR-214	bmo-miR-P234-3p	bmo-miR-P024-5p
BGIBMGA001350-TA	ref|NP_647851.2| CG11593-PA [Drosophila melanogaster] gb|AAF47827.2| CG11593-PA [Drosophila melanogaster]	2-bmo-miR-170	bmo-miR-P079-3p	bmo-miR-P044-5p	bmo-miR-P172-3p	bmo-miR-998	bmo-miR-P279-3p	bmo-miR-2843-1*	bmo-miR-P119-3p	bmo-miR-P604-5p
BGIBMGA001351-TA	ref|XP_624401.2| PREDICTED: similar to CG10638-PA, isoform A isoform 1 [Apis mellifera]	bmo-miR-2770	bmo-miR-P593-5p	bmo-miR-P271-3p	bmo-miR-P229-3p	bmo-miR-P419-5p	bmo-miR-P488-5p	bmo-miR-P557-5p	1-bmo-miR-34
BGIBMGA001352-TA	ref|XP_971530.1| PREDICTED: similar to CG6822-PA, isoform A [Tribolium castaneum]	bmo-miR-P501-5p	bmo-miR-3406	bmo-miR-P349-5p	bmo-miR-P178-3p	2-bmo-miR-355	2-bmo-miR-233
BGIBMGA001353-TA	ref|XP_971530.1| PREDICTED: similar to CG6822-PA, isoform A [Tribolium castaneum]	bmo-miR-P228-3p	bmo-miR-P505-5p	bmo-miR-P053-3p
BGIBMGA001354-TA	unknown	bmo-miR-P518-5p	bmo-miR-2775b	bmo-miR-P172-3p	2-bmo-miR-173	bmo-miR-P633-5p	bmo-miR-P527-5p
BGIBMGA001355-TA	ref|XP_395131.2| PREDICTED: similar to CG14995-PC, isoform C [Apis mellifera]	bmo-miR-P283-3p	bmo-miR-P324-3p	bmo-miR-P305-3p	bmo-miR-P058-3p	bmo-miR-P048-3p	2-bmo-miR-72	bmo-miR-275*	bmo-miR-P003-3p	bmo-miR-P518-5p	bmo-miR-11*	bmo-miR-P299-3p	bmo-miR-P247-3p	2-bmo-miR-258
BGIBMGA001356-TA	ref|XP_395131.2| PREDICTED: similar to CG14995-PC, isoform C [Apis mellifera]	bmo-miR-P167-3p	2-bmo-miR-127	bmo-miR-P046-3p	bmo-miR-P593-5p	bmo-miR-P030-3p	bmo-miR-3204a*	bmo-miR-P020-3p	bmo-miR-P054-3p	bmo-miR-P042-5p	bmo-miR-P033-3p	bmo-miR-2766*	bmo-miR-P343-3p	bmo-miR-P126-3p
BGIBMGA001357-TA	unknown	bmo-miR-P028-3p	bmo-miR-P184-3p	bmo-miR-306	bmo-miR-2733c	bmo-miR-P111-3p	bmo-miR-2755*	bmo-miR-2733a	bmo-miR-275
BGIBMGA001358-TA	ref|NP_048045.1| orf 73 [Ateline herpesvirus 3] gb|AAC95598.1| orf 73 [Ateline herpesvirus 3]	bmo-miR-375*	2-bmo-miR-189	2-bmo-miR-329	2-bmo-miR-115	bmo-miR-P502-5p
BGIBMGA001359-TA	unknown	3-bmo-miR-11-3p	2-bmo-miR-178	bmo-miR-P188-3p	bmo-miR-P008-5p	bmo-miR-P470-5p	2-bmo-miR-342	bmo-miR-11	bmo-miR-P319-3p	bmo-miR-308
BGIBMGA001360-TA	ref|ZP_00999666.1| hypothetical protein OB2597_13888 [Oceanicola batsensis HTCC2597] gb|EAQ03240.1| hypothetical protein OB2597_13888 [Oceanicola batsensis HTCC2597]	bmo-miR-P004-3p	bmo-miR-P222-3p	2-bmo-miR-237
BGIBMGA001361-TA	unknown	bmo-miR-P661	bmo-miR-P008-5p	bmo-miR-277*	bmo-miR-87	bmo-miR-P052-5p	bmo-miR-2826	bmo-miR-P042-5p	bmo-miR-P426-5p	2-bmo-miR-233	bmo-miR-P665	bmo-miR-100	2-bmo-miR-158	2-bmo-miR-19	2-bmo-miR-247	bmo-miR-P420-5p	bmo-miR-252
BGIBMGA001362-TA	unknown	bmo-miR-P065-3p	bmo-miR-P260-3p	bmo-miR-P030-3p	bmo-miR-277*
BGIBMGA001363-TA	ref|NP_001037207.1| ribosomal protein S21 [Bombyx mori] sp|Q6PUF8|RS21_BOMMO 40S ribosomal protein S21 sp|Q962Q8|RS21_SPOFR 40S ribosomal protein S21 gb|AAK92190.1|AF400218_1 ribosomal protein S21 [Spodoptera frugiperda] gb|AAS91554.1| ribosomal protein S21 [Bombyx mori] gb|AAV34879.1| ribosomal protein S21 [Bombyx mori]	2-bmo-miR-297	bmo-miR-92b	bmo-miR-2757*	bmo-miR-92a
BGIBMGA001364-TA	E-value:0.0 ref|XP_973234.1| PREDICTED: similar to CG3338-PA [Tribolium castaneum]	2-bmo-miR-214	bmo-miR-3373	bmo-miR-3336	2-bmo-miR-127	bmo-miR-3391*	bmo-miR-P563-5p	bmo-miR-P502-5p
BGIBMGA001365-TA	gb|AAQ56699.1| UDP-GalNAc:polypeptide N-acetylgalactosaminyltransferase; PGANT1 [Drosophila melanogaster]	bmo-miR-P075-3p	bmo-miR-P502-5p
BGIBMGA001366-TA	gb|EAT46573.1| conserved hypothetical protein [Aedes aegypti]	bmo-miR-2792-5p	bmo-miR-P167-3p	2-bmo-miR-173	2-bmo-miR-19	bmo-miR-P388-5p	bmo-miR-P509-5p	2-bmo-miR-205	bmo-miR-P042-5p	bmo-miR-2731
BGIBMGA001367-TA	ref|XP_969383.1| PREDICTED: similar to CG6084-PA, isoform A [Tribolium castaneum]	2-bmo-miR-194	2-bmo-miR-355
BGIBMGA001368-TA	ref|XP_628559.1| cryptopsoridial mucin, large thr stretch, signal peptide sequence [Cryptosporidium parvum Iowa II] gb|EAK90389.1| cryptopsoridial mucin, large thr stretch, signal peptide sequence [Cryptosporidium parvum Iowa II]	2-bmo-miR-224	2-bmo-miR-358	2-bmo-miR-166	2-bmo-miR-366	bmo-miR-375	2-bmo-miR-72
BGIBMGA001369-TA	ref|XP_565054.2| ENSANGP00000026352 [Anopheles gambiae str. PEST] gb|EAL41865.2| ENSANGP00000026352 [Anopheles gambiae str. PEST]	bmo-miR-2832	bmo-miR-P251-3p	bmo-miR-P180-3p	2-bmo-miR-51	bmo-miR-P001-3p	bmo-miR-307	bmo-miR-745	2-bmo-miR-176	2-bmo-miR-35	bmo-miR-P380-5p	bmo-miR-P029-5p
BGIBMGA001370-TA	E-value:0.0 ref|XP_972434.1| PREDICTED: similar to CG6831-PA [Tribolium castaneum]	bmo-miR-2761	bmo-miR-3316	bmo-miR-P038-3p	bmo-miR-P631-5p	bmo-miR-3296	bmo-miR-308	bmo-miR-274*
BGIBMGA001371-TA	ref|XP_391944.3| PREDICTED: similar to rhea CG6831-PA, partial [Apis mellifera]	2-bmo-miR-134	bmo-miR-9a	bmo-miR-P042-3p	2-bmo-miR-343	2-bmo-miR-241	bmo-miR-P471-5p	3-bmo-miR-281-5#	bmo-miR-P518-5p	2-bmo-miR-140	bmo-miR-P501-5p	3-bmo-miR-31a	bmo-miR-P259-3p	bmo-miR-P637-5p	bmo-miR-P276-3p	bmo-miR-P032-5p
BGIBMGA001372-TA	E-value:0.0 ref|XP_391944.3| PREDICTED: similar to rhea CG6831-PA, partial [Apis mellifera]	bmo-miR-P349-5p	bmo-miR-P502-5p	bmo-miR-P375-5p	bmo-miR-P518-5p	bmo-miR-P197-3p	bmo-miR-P493-5p	bmo-miR-P102-3p	bmo-miR-P071-3p	2-bmo-miR-105
BGIBMGA001373-TA	ref|XP_972434.1| PREDICTED: similar to CG6831-PA [Tribolium castaneum]	bmo-miR-P023-5p	2-bmo-miR-147	bmo-miR-2733c	bmo-miR-P586-5p	bmo-miR-2731	bmo-miR-P417-5p	bmo-miR-3420	bmo-miR-P562-5p
BGIBMGA001374-TA	unknown	bmo-miR-2754	2-bmo-miR-229
BGIBMGA001375-TA	ref|XP_393896.3| PREDICTED: similar to activating transcription factor 2 isoform 1 [Apis mellifera]	bmo-miR-3336	bmo-miR-3316	bmo-miR-P251-3p	2-bmo-miR-289	2-bmo-miR-127	bmo-miR-2794
BGIBMGA001376-TA	gb|EAT34511.1| conserved hypothetical protein [Aedes aegypti]	bmo-miR-3354	bmo-miR-P485-5p	bmo-miR-278*	bmo-miR-P061-3p	2-bmo-miR-51	2-bmo-miR-294	bmo-miR-P044-3p	bmo-miR-P414-5p	bmo-miR-P055-5p	bmo-miR-P007-5p	bmo-miR-P028-5p	2-bmo-miR-129	bmo-miR-P426-5p	bmo-miR-3404
BGIBMGA001377-TA	ref|XP_001349538.1| hypothetical protein PFB0115w [Plasmodium falciparum 3D7] gb|AAC71813.1| hypothetical protein PFB0115w [Plasmodium falciparum 3D7]	bmo-miR-P535-5p	bmo-miR-P504-5p	bmo-miR-2729	bmo-miR-P128-3p	bmo-miR-P285-3p	bmo-miR-P042-3p	bmo-miR-3306	bmo-miR-P425-5p	bmo-miR-P490-5p	bmo-miR-3317
BGIBMGA001378-TA	unknown	2-bmo-miR-19	bmo-miR-2733a	bmo-miR-P024-5p	bmo-miR-2733e	bmo-miR-2733c
BGIBMGA001379-TA	ref|XP_972844.1| PREDICTED: similar to Beta-1,3-galactosyltransferase 1 (Beta-1,3-GalTase 1) (Beta3GalT1) (UDP-galactose:beta-N-acetyl-glucosamine-beta-1, 3-galactosyltransferase 1) (UDP-Gal:betaGlcNAc beta 1,3-galactosyltranferase-I) [Tribolium castaneum]	bmo-miR-3373	bmo-miR-P305-3p	2-bmo-miR-160	bmo-miR-P314-3p	bmo-miR-P167-3p	bmo-miR-P419-5p	2-bmo-miR-231	2-bmo-miR-19	bmo-miR-P024-5p	bmo-miR-P367-5p	bmo-miR-3351	bmo-miR-P247-3p
BGIBMGA001380-TA	gb|EAT43389.1| microtubule associated-protein orbit [Aedes aegypti]	2-bmo-miR-358	bmo-miR-P368-5p	bmo-miR-P268-3p	bmo-miR-P527-5p	2-bmo-miR-52	bmo-miR-P539-5p	bmo-miR-P105-3p	2-bmo-miR-297	bmo-miR-P085-3p	bmo-miR-P509-5p	bmo-miR-2836	2-bmo-miR-129	bmo-miR-P664	bmo-miR-P386-5p	bmo-miR-P270-3p
BGIBMGA001381-TA	ref|XP_976468.1| PREDICTED: hypothetical protein [Tribolium castaneum]	bmo-miR-2762	2-bmo-miR-361	bmo-miR-34	4-5P-bmo-miR-34	bmo-miR-3296*	2-bmo-miR-317	bmo-miR-2856*	bmo-miR-P539-5p	bmo-miR-P030-5p	2-bmo-miR-77	bmo-miR-P265-3p	2-bmo-miR-34	bmo-miR-P135-3p
BGIBMGA001382-TA	ref|XP_972565.1| PREDICTED: similar to CG3411-PA [Tribolium castaneum]	bmo-miR-P658
BGIBMGA001383-TA	ref|XP_320278.2| ENSANGP00000016575 [Anopheles gambiae str. PEST] gb|EAA00282.3| ENSANGP00000016575 [Anopheles gambiae str. PEST]	2-bmo-miR-16	bmo-miR-P084-3p	bmo-miR-P042-5p
BGIBMGA001384-TA	ref|XP_972565.1| PREDICTED: similar to CG3411-PA [Tribolium castaneum]	bmo-miR-3385	bmo-miR-P059-3p	bmo-miR-P481-5p	bmo-miR-P521-5p	bmo-miR-P649-5p	bmo-miR-P349-5p	bmo-miR-P153-3p	bmo-miR-P104-3p
BGIBMGA001385-TA	gb|EAT38750.1| amine oxidase [Aedes aegypti]	bmo-miR-P047-5p	bmo-miR-2a-2*	bmo-miR-10	bmo-miR-P183-3p	bmo-miR-P143-3p
BGIBMGA001387-TA	unknown	bmo-miR-P487-5p	bmo-miR-P186-3p	bmo-miR-2774b	2-bmo-miR-358	bmo-miR-2842	bmo-miR-P614-5p	bmo-miR-P370-5p	bmo-miR-P271-3p	2-bmo-miR-138	bmo-miR-P066-3p	bmo-miR-P292-3p	bmo-miR-P284-3p	bmo-miR-263a*	bmo-miR-P102-3p	bmo-miR-P477-5p	bmo-miR-3391*
BGIBMGA001388-TA	dbj|BAA34219.1| MBF2 [Samia cynthia]	bmo-miR-P023-5p	bmo-miR-P023-3p	bmo-miR-P539-5p	bmo-miR-8*	bmo-miR-2739	bmo-miR-P049-5p	bmo-miR-P201-3p	bmo-miR-P314-3p	bmo-miR-P318-3p	bmo-miR-P049-3p	bmo-miR-P258-3p	2-bmo-miR-200b*	1-bmo-miR-8*	bmo-miR-P021-3p	bmo-miR-2774a	bmo-miR-P275-3p	bmo-miR-2774c	bmo-miR-P637-5p
BGIBMGA001389-TA	dbj|BAA34219.1| MBF2 [Samia cynthia]	2-bmo-miR-19	bmo-miR-3351	bmo-miR-P232-3p
BGIBMGA001391-TA	dbj|BAB55582.1| seven-up alpha [Bombyx mori]	bmo-miR-P004-5p	2-bmo-miR-366	2-bmo-miR-189	bmo-miR-P383-5p
BGIBMGA001392-TA	gb|AAM76194.1| RE08410p [Drosophila melanogaster]	bmo-miR-3383
BGIBMGA001393-TA	ref|XP_972337.1| PREDICTED: similar to CG31716-PA, isoform A [Tribolium castaneum]	2-bmo-miR-127	bmo-miR-P534-5p	2-bmo-miR-353	bmo-miR-2766*	bmo-miR-P267-3p
BGIBMGA001394-TA	unknown	2-bmo-miR-321	2-bmo-miR-157	2-bmo-miR-110	bmo-miR-P070-3p	bmo-miR-2767	2-bmo-miR-178	bmo-miR-2739	2-bmo-miR-333	1-bmo-miR-7	bmo-miR-3391*	bmo-miR-P385-5p
BGIBMGA001395-TA	ref|NP_001040460.1| proteasome beta 3 subunit [Bombyx mori] gb|ABF51431.1| proteasome beta 3 subunit [Bombyx mori]	bmo-miR-P293-3p	2-bmo-miR-173	bmo-miR-P059-3p	bmo-miR-P481-5p	bmo-miR-P629-5p	bmo-miR-P104-3p	2-bmo-miR-19	bmo-miR-P102-3p	bmo-miR-P649-5p	bmo-miR-P521-5p	bmo-miR-P126-3p
BGIBMGA001396-TA	ref|XP_001357322.1| GA21658-PA [Drosophila pseudoobscura] gb|EAL34391.1| GA21658-PA [Drosophila pseudoobscura]	bmo-miR-P140-3p	bmo-miR-3316	bmo-miR-P488-5p	2-bmo-miR-127	bmo-miR-2807c	bmo-miR-P593-5p	bmo-miR-P422-5p
BGIBMGA001397-TA	unknown	bmo-miR-P052-5p	bmo-miR-3228
BGIBMGA001398-TA	ref|XP_969754.1| PREDICTED: similar to CG4091-PC, isoform C [Tribolium castaneum]	bmo-miR-P510-5p	bmo-miR-P070-3p	bmo-miR-P018-5p	bmo-miR-P633-5p	3-bmo-miR-281-3p	bmo-miR-2775b	bmo-miR-P234-3p	bmo-miR-P417-5p	2-bmo-miR-115	3-bmo-miR-31a	bmo-miR-P003-5p
BGIBMGA001399-TA	E-value:0.0 ref|NP_001040381.1| fructose-1,6-bisphosphatase [Bombyx mori] gb|ABF51284.1| fructose-1,6-bisphosphatase [Bombyx mori]	2-bmo-miR-36	bmo-miR-P624-5p	bmo-miR-308*	2-bmo-miR-172	bmo-miR-P340-3p	bmo-miR-745	2-bmo-miR-362	bmo-miR-2766*
BGIBMGA001400-TA	ref|XP_665758.1| hypothetical protein Chro.20329 [Cryptosporidium hominis TU502] gb|EAL35528.1| hypothetical protein Chro.20329 [Cryptosporidium hominis]	bmo-miR-79*	bmo-miR-3326
BGIBMGA001401-TA	ref|XP_973096.1| PREDICTED: similar to CG6284-PA [Tribolium castaneum]	bmo-miR-P305-3p	bmo-miR-P082-3p	bmo-miR-P247-3p
BGIBMGA001402-TA	ref|NP_001040475.1| mitochondrial aldehyde dehydrogenase [Bombyx mori] gb|ABF51464.1| mitochondrial aldehyde dehydrogenase [Bombyx mori]	bmo-miR-2817
BGIBMGA001403-TA	ref|XP_001155070.1| PREDICTED: coiled-coil domain containing 100 isoform 1 [Pan troglodytes] ref|XP_001155129.1| PREDICTED: coiled-coil domain containing 100 isoform 2 [Pan troglodytes]	2-bmo-miR-157	bmo-miR-3316	bmo-miR-P618-5p	2-bmo-miR-127	bmo-miR-P267-3p	bmo-miR-P422-5p
BGIBMGA001404-TA	ref|XP_001196820.1| PREDICTED: similar to ENSANGP00000027929 [Strongylocentrotus purpuratus] ref|XP_001194229.1| PREDICTED: similar to ENSANGP00000027929 [Strongylocentrotus purpuratus]	bmo-miR-P095-3p	bmo-miR-P042-5p	bmo-miR-P111-3p	bmo-miR-3395	bmo-miR-2777*
BGIBMGA001405-TA	ref|XP_970101.1| PREDICTED: similar to CG15478-PA [Tribolium castaneum]	bmo-miR-P487-5p	bmo-miR-2820	bmo-miR-P265-3p	bmo-miR-P085-3p	2-bmo-miR-365	bmo-miR-P093-3p
BGIBMGA001406-TA	E-value:0.0 ref|XP_001359062.1| GA21448-PA [Drosophila pseudoobscura] gb|EAL28205.1| GA21448-PA [Drosophila pseudoobscura]	1-bmo-miR-46*	bmo-miR-P556-5p	2-bmo-miR-244	bmo-miR-P042-5p	bmo-miR-P007-3p	bmo-miR-P538-5p
BGIBMGA001407-TA	gb|EAT35089.1| predicted protein [Aedes aegypti]	bmo-miR-P375-5p	bmo-miR-3334	2-bmo-miR-247	bmo-miR-P286-3p	bmo-miR-2766*
BGIBMGA001408-TA	ref|XP_971658.1| PREDICTED: similar to CG32577-PA [Tribolium castaneum]	bmo-miR-P546-5p	2-bmo-miR-16	2-bmo-miR-329	4-5P-bmo-miR-263a
BGIBMGA001409-TA	unknown	bmo-miR-P369-5p	bmo-miR-P518-5p	bmo-miR-2808d	bmo-miR-P314-3p	2-bmo-miR-264
BGIBMGA001410-TA	ref|XP_971658.1| PREDICTED: similar to CG32577-PA [Tribolium castaneum]	bmo-miR-P518-5p	bmo-miR-P052-5p	bmo-miR-P354-5p	2-bmo-miR-216	2-bmo-miR-68
BGIBMGA001411-TA	E-value:0.0 ref|NP_001040223.1| ubiquitin conjugating enzyme E2 [Bombyx mori] gb|ABD36269.1| ubiquitin conjugating enzyme E2 [Bombyx mori]	bmo-miR-P190-3p	bmo-miR-375*	bmo-miR-3345	bmo-miR-2822	2-bmo-miR-151	bmo-miR-P232-3p	bmo-miR-P209-3p	bmo-miR-3402	2-bmo-miR-894a
BGIBMGA001412-TA	ref|XP_971565.1| PREDICTED: similar to CG11325-PA, isoform A [Tribolium castaneum]	2-bmo-bantam	bmo-miR-3383	2-bmo-miR-155	bmo-miR-279d*	bmo-miR-3316	2-bmo-miR-127
BGIBMGA001413-TA	unknown	bmo-miR-P001-5p	bmo-miR-2a	bmo-miR-P262-3p	bmo-miR-2784
BGIBMGA001414-TA	unknown	bmo-miR-P038-5p	1-bmo-miR-34
BGIBMGA001415-TA	E-value:0.0 ref|NP_001036839.1| polyubiquitin [Bombyx mori] dbj|BAA76676.1| polyubiquitin [Bombyx mori]	bmo-miR-P275-3p	2-bmo-miR-127	bmo-miR-P422-5p
BGIBMGA001416-TA	E-value:0.0 ref|XP_558026.2| ENSANGP00000027914 [Anopheles gambiae str. PEST] gb|EAL40333.2| ENSANGP00000027914 [Anopheles gambiae str. PEST]	bmo-miR-2762	bmo-miR-P492-5p	bmo-miR-P180-3p	bmo-miR-P527-5p	bmo-miR-2999	2-bmo-miR-158	bmo-miR-P518-5p	2-bmo-miR-237	2-bmo-miR-362	bmo-miR-P029-5p	bmo-miR-2843-1*
BGIBMGA001417-TA	E-value:0.0 ref|XP_396912.1| PREDICTED: similar to ariadne CG5659-PA, isoform A [Apis mellifera] ref|XP_623344.1| PREDICTED: similar to ariadne CG5659-PA, isoform A [Apis mellifera]	bmo-miR-P186-3p	bmo-miR-P531-5p	bmo-miR-P077-3p	bmo-miR-P007-5p	bmo-miR-P302-3p	bmo-miR-P024-5p	bmo-miR-P367-5p
BGIBMGA001418-TA	unknown	bmo-miR-P009-5p	bmo-miR-3391	2-bmo-miR-230	2-bmo-miR-127	bmo-miR-P524-5p
BGIBMGA001419-TA	E-value:0.0 gb|ABB58823.1| cytochrome P450 Cyp6b29 [Bombyx mandarina]	bmo-miR-2b
BGIBMGA001420-TA	unknown	bmo-miR-P152-3p	2-bmo-miR-170	2-bmo-miR-216	2-bmo-miR-178	bmo-miR-P046-3p	2-bmo-miR-241	bmo-miR-P425-5p	bmo-miR-P284-3p	bmo-miR-P639-5p	bmo-miR-P343-3p
BGIBMGA001421-TA	unknown	bmo-miR-P625-5p	2-bmo-miR-348
BGIBMGA001422-TA	ref|NP_572185.1| Bteb2 CG2932-PA [Drosophila melanogaster] gb|AAF45983.1| CG2932-PA [Drosophila melanogaster] gb|ABJ17082.1| RT01042p [Drosophila melanogaster] gb|ABI34216.2| RT01059p [Drosophila melanogaster] gb|ABI34243.2| RT01142p [Drosophila melanogaster] gb|ABI34249.2| RT01159p [Drosophila melanogaster]	bmo-miR-3354	bmo-miR-P167-3p	bmo-miR-P049-5p	bmo-miR-2794	bmo-miR-2b*	bmo-miR-P670	bmo-miR-3326
BGIBMGA001423-TA	E-value:0.0 ref|XP_968193.1| PREDICTED: similar to myosin IXA [Tribolium castaneum]	2-bmo-miR-230	bmo-miR-P675	2-bmo-miR-190	bmo-miR-P014-5p
BGIBMGA001424-TA	unknown	bmo-miR-P487-5p	2-bmo-let-7f	1-bmo-let-7a	bmo-miR-P039-3p	2-bmo-let-7h	4-5P-bmo-let-7a	2-bmo-let-7	2-bmo-miR-338	2-bmo-miR-155	bmo-let-7	bmo-miR-2857	bmo-miR-P004-5p	2-bmo-let-7d	bmo-miR-3263
BGIBMGA001425-TA	ref|XP_792656.2| PREDICTED: similar to methyl-CpG binding protein MBD2 [Strongylocentrotus purpuratus] ref|XP_001183242.1| PREDICTED: similar to methyl-CpG binding protein MBD2 [Strongylocentrotus purpuratus]	bmo-miR-3336	bmo-miR-3388	2-bmo-miR-279	bmo-miR-P040-3p	bmo-miR-P420-5p	bmo-miR-2789	bmo-miR-2999
BGIBMGA001426-TA	ref|XP_975348.1| PREDICTED: similar to CG5987-PA [Tribolium castaneum]	2-bmo-miR-241
BGIBMGA001427-TA	E-value:0.0 ref|XP_623769.1| PREDICTED: similar to de-etiolated homolog 1 [Apis mellifera]	bmo-miR-P063-3p	bmo-miR-3351	bmo-miR-14	2-bmo-miR-14	bmo-miR-P431-5p
BGIBMGA001428-TA	E-value:0.0 ref|XP_312572.3| ENSANGP00000014258 [Anopheles gambiae str. PEST] gb|EAA08066.3| ENSANGP00000014258 [Anopheles gambiae str. PEST]	2-bmo-miR-300	bmo-miR-2784	bmo-miR-P261-3p	bmo-miR-P640-5p
BGIBMGA001429-TA	unknown	2-bmo-miR-8	bmo-miR-P214-3p	bmo-miR-8	bmo-miR-307*	bmo-miR-P176-3p	2-bmo-miR-290
BGIBMGA001430-TA	E-value:0.0 ref|XP_967034.1| PREDICTED: similar to CG17665-PA.3 [Tribolium castaneum]	bmo-miR-P459-5p	bmo-miR-P633-5p	bmo-miR-P417-5p	bmo-miR-2731	bmo-miR-2795
BGIBMGA001431-TA	gb|EAT40084.1| conserved hypothetical protein [Aedes aegypti]	bmo-miR-3384	bmo-miR-P316-3p	bmo-miR-P484-5p	bmo-miR-P524-5p	bmo-miR-P150-3p
BGIBMGA001432-TA	ref|NP_649688.1| CG1105-PA [Drosophila melanogaster] gb|AAF54075.1| CG1105-PA [Drosophila melanogaster] gb|AAM50825.1| LD44267p [Drosophila melanogaster]	bmo-miR-P059-3p	bmo-miR-P481-5p	bmo-miR-P521-5p
BGIBMGA001433-TA	unknown	2-bmo-miR-140	bmo-miR-P042-5p	2-bmo-miR-68	bmo-miR-279c*
BGIBMGA001434-TA	ref|XP_973585.1| PREDICTED: similar to CG4096-PA [Tribolium castaneum]	bmo-miR-P601-5p	bmo-miR-P597-5p	2-bmo-miR-294	2-bmo-miR-138
BGIBMGA001436-TA	ref|XP_974822.1| PREDICTED: similar to CG6098-PA [Tribolium castaneum]	bmo-miR-277	bmo-miR-3375*	2-bmo-miR-173	bmo-miR-P180-3p
BGIBMGA001437-TA	ref|NP_001037678.1| eukaryotic translation initiation factor 2 subunit 2 [Bombyx mori] gb|ABG54286.1| eukaryotic translation initiation factor 2 subunit 2 [Bombyx mori]	bmo-miR-2847	bmo-miR-2739
BGIBMGA001438-TA	ref|XP_395869.3| PREDICTED: similar to CG1017-PA [Apis mellifera]	2-bmo-miR-19	bmo-miR-P038-3p	bmo-miR-P661	bmo-miR-3245	bmo-miR-2834
BGIBMGA001439-TA	ref|XP_001361973.1| GA12376-PA [Drosophila pseudoobscura] gb|EAL26552.1| GA12376-PA [Drosophila pseudoobscura]	2-bmo-miR-166	bmo-miR-2733i	bmo-miR-P354-5p	bmo-miR-2733e	bmo-miR-P168-3p	bmo-miR-P378-5p
BGIBMGA001440-TA	unknown	2-bmo-miR-230	bmo-miR-2775a	bmo-miR-2756*	2-bmo-miR-77	bmo-miR-P065-3p	2-bmo-miR-244	bmo-miR-3324	bmo-miR-P286-3p	2-bmo-miR-129	bmo-miR-14*
BGIBMGA001441-TA	ref|XP_001361717.1| GA14969-PA [Drosophila pseudoobscura] gb|EAL26296.1| GA14969-PA [Drosophila pseudoobscura]	2-bmo-miR-281-1*	2-bmo-miR-173	bmo-miR-P311-3p	bmo-miR-2733c	bmo-miR-P621-5p	bmo-miR-P672	bmo-miR-281*	bmo-miR-2733a	bmo-miR-2739	bmo-miR-2733i	2-bmo-miR-281-2*	bmo-miR-P101-3p	bmo-miR-P588-5p	bmo-miR-305*
BGIBMGA001442-TA	unknown	bmo-miR-P557-5p
BGIBMGA001443-TA	unknown	bmo-miR-P369-5p	bmo-miR-P038-3p	bmo-miR-P024-5p	2-bmo-miR-230	bmo-miR-3351	bmo-miR-P367-5p	2-bmo-miR-350
BGIBMGA001444-TA	ref|NP_001036894.1| cuticle protein [Bombyx mori] dbj|BAC16225.1| cuticle protein [Bombyx mori]	bmo-miR-P478-5p
BGIBMGA001445-TA	ref|XP_970028.1| PREDICTED: similar to CG13214-PA, isoform A [Tribolium castaneum]	bmo-miR-3379*	bmo-miR-P042-5p	bmo-miR-3281	bmo-miR-P363-5p
BGIBMGA001446-TA	unknown	bmo-miR-3354	2-bmo-miR-170
BGIBMGA001447-TA	ref|XP_393419.2| PREDICTED: similar to RNA polymerase II elongation factor ELL2 [Apis mellifera]	bmo-miR-P325-3p	bmo-miR-P023-5p	2-bmo-miR-894a
BGIBMGA001448-TA	ref|XP_393042.3| PREDICTED: similar to CG31550-PB, isoform B [Apis mellifera]	bmo-miR-P004-5p	bmo-miR-P314-3p
BGIBMGA001449-TA	unknown	2-bmo-miR-157
BGIBMGA001450-TA	ref|XP_968877.1| PREDICTED: similar to CG6384-PA, isoform A [Tribolium castaneum]	bmo-miR-P087-3p	bmo-miR-3228
BGIBMGA001451-TA	unknown	bmo-miR-P498-5p	bmo-miR-P228-3p	bmo-miR-P625-5p	bmo-miR-3351	bmo-miR-3324
BGIBMGA001452-TA	gb|AAC98153.1| GP900; mucin-like glycoprotein [Cryptosporidium parvum]	bmo-miR-P296-3p	bmo-miR-283*	bmo-miR-P030-3p	bmo-miR-2999	2-bmo-miR-158	2-bmo-miR-362	bmo-miR-P029-5p	bmo-miR-2843-1*
BGIBMGA001453-TA	ref|XP_321915.3| ENSANGP00000013859 [Anopheles gambiae str. PEST] gb|EAA01782.3| ENSANGP00000013859 [Anopheles gambiae str. PEST]	bmo-miR-P488-5p	bmo-miR-P550-5p	2-bmo-miR-127	bmo-miR-3324	bmo-miR-2807c	bmo-miR-P593-5p	2-bmo-miR-348	bmo-miR-33
BGIBMGA001454-TA	unknown	2-bmo-miR-77	2-bmo-miR-331
BGIBMGA001455-TA	unknown	bmo-miR-P487-5p	bmo-miR-2774b	2-bmo-miR-358	bmo-miR-2842	2-bmo-miR-251	bmo-miR-P208-3p	bmo-miR-P066-3p	bmo-miR-P284-3p	bmo-miR-P417-5p	bmo-miR-3391*	bmo-miR-P029-5p
BGIBMGA001456-TA	ref|NP_650571.2| CG10324-PA [Drosophila melanogaster] gb|AAF55349.1| CG10324-PA [Drosophila melanogaster]	bmo-miR-P082-3p
BGIBMGA001457-TA	gb|EAT35088.1| conserved hypothetical protein [Aedes aegypti]	bmo-miR-P087-3p	2-bmo-miR-151	2-bmo-miR-353	bmo-miR-P029-5p
BGIBMGA001458-TA	E-value:0.0 ref|NP_001036922.1| MAP kinse-ERK kinase [Bombyx mori] dbj|BAE46742.1| MAP kinse-ERK kinase [Bombyx mori]	bmo-miR-3354	bmo-miR-P518-5p	bmo-miR-P038-3p	bmo-miR-P527-5p	2-bmo-miR-328	bmo-miR-P179-3p
BGIBMGA001459-TA	unknown	2-bmo-miR-189	2-bmo-miR-127	bmo-miR-P502-5p	bmo-miR-2999	bmo-miR-P419-5p	2-bmo-miR-155	2-bmo-miR-198	bmo-miR-P490-5p	bmo-miR-3382*
BGIBMGA001460-TA	gb|EAT44994.1| conserved hypothetical protein [Aedes aegypti]	bmo-miR-P280-3p	bmo-miR-306-as
BGIBMGA001461-TA	ref|XP_969460.1| PREDICTED: similar to CG3823-PA [Tribolium castaneum]	bmo-miR-279d*	bmo-miR-P124-3p	bmo-miR-P262-3p	bmo-miR-3378	bmo-miR-375
BGIBMGA001462-TA	ref|XP_969460.1| PREDICTED: similar to CG3823-PA [Tribolium castaneum]	2-bmo-miR-19	bmo-miR-P487-5p	2-bmo-miR-149	bmo-miR-P360-5p	bmo-miR-3351
BGIBMGA001463-TA	gb|EAT44996.1| conserved hypothetical protein [Aedes aegypti]	2-bmo-miR-245	2-bmo-miR-58
BGIBMGA001464-TA	gb|EAT41659.1| cytochrome oxidase biogenesis protein (oxa1 mitochondrial) [Aedes aegypti]	bmo-miR-P065-3p	bmo-miR-P411-5p	bmo-miR-P480-5p	bmo-miR-3395
BGIBMGA001465-TA	unknown	2-bmo-miR-259	bmo-miR-P015-5p	bmo-miR-P016-5p	bmo-miR-P030-3p
BGIBMGA001466-TA	ref|XP_001347322.1| hypothetical protein PF10_0037 [Plasmodium falciparum 3D7] gb|AAN35235.1|AE014829_35 hypothetical protein [Plasmodium falciparum 3D7]	bmo-miR-252*	bmo-miR-P052-3p	bmo-miR-279c*	2-bmo-miR-155	2-bmo-miR-297	bmo-miR-2a-2*	bmo-miR-P020-3p	bmo-miR-P625-5p
BGIBMGA001467-TA	ref|NP_611350.1| Autophagy-specific gene 7 CG5489-PA, isoform A [Drosophila melanogaster] gb|AAF57665.1| CG5489-PA, isoform A [Drosophila melanogaster] gb|AAL89882.1| RE27292p [Drosophila melanogaster]	bmo-miR-P038-3p	bmo-miR-P444-5p	bmo-miR-970	bmo-miR-3374	bmo-miR-2761	1-bmo-miR-34	bmo-miR-P625-5p	bmo-miR-3351	2-bmo-miR-135	bmo-miR-3391*
BGIBMGA001468-TA	ref|XP_394285.3| PREDICTED: similar to pygopus CG11518-PA [Apis mellifera]	bmo-miR-P070-3p	bmo-miR-279c	bmo-miR-P216-3p	bmo-miR-2835
BGIBMGA001470-TA	ref|XP_623961.2| PREDICTED: similar to DumPY : shorter than wild-type family member (dpy-6), partial [Apis mellifera]	2-bmo-miR-183	bmo-miR-2814	2-bmo-miR-361
BGIBMGA001471-TA	ref|NP_001037209.1| ribosomal protein S15 [Bombyx mori] gb|AAU11820.1| ribosomal protein S15 [Bombyx mori] gb|AAV34872.1| ribosomal protein S15 [Bombyx mori]	bmo-miR-P324-3p	bmo-miR-P121-3p	bmo-miR-P024-3p	2-bmo-miR-140	bmo-miR-2808d	bmo-miR-P449-5p	bmo-miR-P664	bmo-miR-P471-5p
BGIBMGA001472-TA	E-value:0.0 sp|Q25479|NKCL_MANSE Bumetanide-sensitive sodium-(potassium)-chloride cotransporter (Na-K-CL symporter) gb|AAA75600.1| bumetanide sensitive NaK2Cl cotransporter [Manduca sexta]	2-bmo-miR-136	bmo-miR-2733i	bmo-miR-2733e
BGIBMGA001473-TA	sp|Q25479|NKCL_MANSE Bumetanide-sensitive sodium-(potassium)-chloride cotransporter (Na-K-CL symporter) gb|AAA75600.1| bumetanide sensitive NaK2Cl cotransporter [Manduca sexta]	bmo-miR-2a-1*	bmo-miR-P004-5p	bmo-miR-P038-3p	2-bmo-miR-126	bmo-miR-P126-3p
BGIBMGA001474-TA	gb|ABD36231.1| ribosomal protein L23 [Bombyx mori]	bmo-miR-P413-5p	bmo-miR-P601-5p	2-bmo-miR-72
BGIBMGA001475-TA	ref|XP_624119.1| PREDICTED: similar to F-box and leucine-rich repeat protein 2 isoform 2 [Apis mellifera]	bmo-miR-2739
BGIBMGA001476-TA	ref|XP_970349.1| PREDICTED: hypothetical protein [Tribolium castaneum]	bmo-miR-P419-5p	bmo-miR-P371-5p	bmo-miR-3307	bmo-miR-P009-3p
BGIBMGA001477-TA	ref|XP_653447.1| Viral A-type inclusion protein repeat [Entamoeba histolytica HM-1:IMSS]	bmo-miR-P085-3p	bmo-miR-P338-3p
BGIBMGA001478-TA	ref|XP_001073887.1| PREDICTED: similar to Est1p-like protein B [Rattus norvegicus]	2-bmo-miR-237	bmo-miR-P459-5p	bmo-miR-P633-5p	bmo-miR-P040-5p	bmo-miR-P417-5p	bmo-miR-P151-3p	bmo-miR-275*
BGIBMGA001479-TA	ref|XP_001121014.1| PREDICTED: similar to CG4285-PA [Apis mellifera]	bmo-miR-P395-5p	bmo-miR-P029-5p	bmo-miR-P585-5p
BGIBMGA001480-TA	gb|AAC47556.1| insect intestinal mucin IIM14 [Trichoplusia ni]	bmo-miR-P121-3p	bmo-miR-P024-3p	bmo-miR-P191-3p	2-bmo-miR-127	2-bmo-miR-251	bmo-miR-3399	3-bmo-miR-281-5#	bmo-miR-3316	bmo-miR-P024-5p	bmo-miR-P367-5p	bmo-miR-P049-5p	bmo-miR-P490-5p	bmo-miR-P637-5p	bmo-miR-3271
BGIBMGA001481-TA	gb|AAI26527.1| Unknown (protein for IMAGE:8275291) [Bos taurus]	2-bmo-miR-198	bmo-miR-2754	4-5P-bmo-miR-263a
BGIBMGA001482-TA	gb|EAT32602.1| conserved hypothetical protein [Aedes aegypti]	2-bmo-miR-185	bmo-miR-P045-3p
BGIBMGA001483-TA	ref|NP_001037267.1| ribosomal protein S17 [Bombyx mori] sp|Q962R2|RS17_SPOFR 40S ribosomal protein S17 gb|AAK92186.1|AF400214_1 ribosomal protein S17 [Spodoptera frugiperda] gb|AAV34875.1| ribosomal protein S17 [Bombyx mori]	2-bmo-miR-300	1-bmo-miR-46	bmo-miR-P167-3p	bmo-miR-P368-5p	2-bmo-miR-237	bmo-miR-2808d	2-bmo-miR-205	bmo-miR-P197-3p	bmo-miR-2805	bmo-miR-P048-5p	bmo-miR-P024-3p	2-bmo-miR-170	bmo-miR-P190-3p	bmo-miR-2842	2-bmo-miR-52	bmo-miR-P471-5p	3-bmo-miR-281-3p	2-bmo-miR-140	bmo-miR-P192-3p	bmo-miR-P505-5p	bmo-miR-3305	2-bmo-miR-264	bmo-miR-P625-5p	2-bmo-miR-279	2-bmo-miR-258	bmo-miR-P604-5p
BGIBMGA001484-TA	gb|EAT43603.1| conserved hypothetical protein [Aedes aegypti]	2-bmo-miR-205	bmo-miR-P667	bmo-miR-12	bmo-miR-P438-5p	2-bmo-miR-294
BGIBMGA001485-TA	unknown	bmo-miR-P375-5p	bmo-miR-3204b	bmo-miR-P369-5p	2-bmo-miR-189	bmo-miR-P623-5p	2-bmo-miR-105
BGIBMGA001486-TA	ref|XP_625004.2| PREDICTED: similar to CG15006-PA [Apis mellifera]	2-bmo-miR-140	bmo-miR-P079-3p	2-bmo-miR-331	2-bmo-miR-330	bmo-miR-P119-3p	bmo-miR-P386-5p
BGIBMGA001487-TA	ref|XP_975669.1| PREDICTED: hypothetical protein [Tribolium castaneum]	bmo-miR-P042-5p
BGIBMGA001488-TA	ref|XP_969382.1| PREDICTED: similar to CG11152-PA [Tribolium castaneum]	2-bmo-miR-264	bmo-miR-2759
BGIBMGA001489-TA	ref|XP_680313.1| hypothetical protein [Plasmodium berghei strain ANKA] emb|CAH95253.1| conserved hypothetical protein [Plasmodium berghei]	bmo-miR-P223-3p	bmo-miR-P004-5p	bmo-miR-P256-3p	bmo-miR-P391-5p
BGIBMGA001490-TA	E-value:0.0 ref|NP_001037356.1| 45 kDa immunophilin FKBP45 [Bombyx mori] gb|AAY86706.1| 45 kDa immunophilin FKBP45 [Bombyx mori]	2-bmo-miR-1
BGIBMGA001492-TA	unknown	bmo-miR-3354	2-bmo-miR-57	bmo-miR-2a	bmo-miR-2b	bmo-miR-P673	bmo-miR-P030-3p
BGIBMGA001493-TA	ref|XP_315491.3| ENSANGP00000021218 [Anopheles gambiae str. PEST] gb|EAA10906.3| ENSANGP00000021218 [Anopheles gambiae str. PEST]	bmo-miR-P204-3p
BGIBMGA001495-TA	ref|XP_973179.1| PREDICTED: similar to ubiquitin-like 7 (bone marrow stromal cell-derived) [Tribolium castaneum]	bmo-miR-3382	bmo-miR-P018-3p	bmo-miR-P279-3p	2-bmo-miR-68	bmo-miR-279c*	bmo-miR-2795	bmo-miR-P419-5p	2-bmo-miR-231	bmo-miR-P261-3p
BGIBMGA001496-TA	gb|ABF18506.1| hypothetical conserved protein [Aedes aegypti] gb|EAT36443.1| conserved hypothetical protein [Aedes aegypti]	bmo-miR-2860	bmo-miR-P125-3p
BGIBMGA001497-TA	E-value:0.0 ref|XP_971447.1| PREDICTED: similar to CG8887-PA [Tribolium castaneum]	bmo-miR-P251-3p	bmo-miR-P082-3p	bmo-miR-P113-3p	bmo-miR-P029-5p	bmo-miR-P386-5p
BGIBMGA001498-TA	E-value:0.0 ref|XP_971503.1| PREDICTED: similar to CG3168-PA, isoform A [Tribolium castaneum]	bmo-miR-P135-3p
BGIBMGA001499-TA	gb|AAO52302.1| similar to Homo sapiens (Human). Dentin sialophosphoprotein precursor [Contains: Dentin phosphoprotein (Dentin phosphophoryn) (DPP); Dentin sialoprotein (DSP)] [Dictyostelium discoideum]	bmo-miR-2a	bmo-miR-P673
BGIBMGA001500-TA	ref|XP_972108.1| PREDICTED: similar to CG7636-PA [Tribolium castaneum]	2-bmo-miR-160	bmo-miR-P167-3p	2-bmo-miR-173	2-bmo-miR-350	bmo-miR-P593-5p	2-bmo-miR-72	bmo-miR-P311-3p	bmo-miR-3245	bmo-miR-P084-3p	bmo-miR-P488-5p	bmo-miR-3382*
BGIBMGA001501-TA	ref|NP_001037566.1| ribosomal protein S6 [Bombyx mori] gb|AAV34862.1| ribosomal protein S6 [Bombyx mori]	2-bmo-miR-6	bmo-miR-P504-5p	2-bmo-miR-66	bmo-miR-P197-3p	2-bmo-miR-329	bmo-miR-P249-3p
BGIBMGA001502-TA	gb|EAT47035.1| geranylgeranyl transferase type i beta subunit [Aedes aegypti]	bmo-miR-P275-3p	bmo-miR-3316	bmo-miR-P038-3p	bmo-miR-P019-5p	2-bmo-miR-127	2-bmo-miR-68
BGIBMGA001503-TA	gb|AAL40415.1|AF369891_4 endonuclease/reverse transcriptase [Branchiostoma floridae]	2-bmo-miR-134	bmo-miR-2852	bmo-miR-2817	bmo-miR-P484-5p	bmo-miR-P279-3p	bmo-miR-P631-5p	bmo-miR-P349-5p
BGIBMGA001504-TA	gb|AAR06265.1| peritrophic membrane chitin binding protein 1 [Trichoplusia ni]	2-bmo-bantam	bmo-miR-P324-3p	2-bmo-miR-298	2-bmo-miR-160	bmo-miR-2860	bmo-miR-P038-3p	2-bmo-miR-355	bmo-miR-P003-3p	bmo-miR-2756*	3-bmo-miR-281-5#	bmo-bantam	bmo-miR-P170-3p	bmo-miR-P589-5p	bmo-miR-P550-5p	3-bmo-bantam#	bmo-miR-P049-5p
BGIBMGA001505-TA	ref|NP_001091818.1| candidate olfactory receptor [Bombyx mori] dbj|BAF31193.1| candidate olfactory receptor [Bombyx mori]	2-bmo-miR-19	bmo-miR-P275-3p	bmo-miR-P204-3p	2-bmo-miR-215	bmo-miR-2819
BGIBMGA001506-TA	gb|AAX39410.1| lipase [Bombyx mandarina]	bmo-miR-P031-5p	1-bmo-miR-34	bmo-miR-P349-5p	bmo-miR-308	bmo-miR-P432-5p	bmo-miR-306-as
BGIBMGA001507-TA	dbj|BAD22559.1| lipase [Antheraea yamamai]	2-bmo-miR-173	2-bmo-miR-331	bmo-miR-P008-5p	3-bmo-miR-281-5#	bmo-miR-P338-3p	bmo-miR-3351	1-bmo-miR-7	2-bmo-miR-345	bmo-miR-P386-5p
BGIBMGA001508-TA	dbj|BAD22559.1| lipase [Antheraea yamamai]	bmo-miR-3383	bmo-miR-275	bmo-miR-P167-3p	2-bmo-miR-135	bmo-miR-3337	bmo-miR-3391*	2-bmo-miR-355
BGIBMGA001509-TA	ref|XP_973650.1| PREDICTED: similar to CG3071-PA [Tribolium castaneum]	bmo-miR-2772a	bmo-miR-P630-5p	2-bmo-miR-158	bmo-miR-2772b	bmo-miR-263a*	bmo-miR-P505-5p	2-bmo-miR-894	2-bmo-miR-362	bmo-miR-P432-5p	bmo-miR-P029-5p	bmo-miR-2843-1*
BGIBMGA001510-TA	E-value:0.0 ref|XP_322065.3| ENSANGP00000020490 [Anopheles gambiae str. PEST] gb|EAA01213.3| ENSANGP00000020490 [Anopheles gambiae str. PEST]	2-bmo-miR-247	bmo-miR-P367-5p	bmo-miR-P039-3p	bmo-miR-3343
BGIBMGA001511-TA	ref|XP_969460.1| PREDICTED: similar to CG3823-PA [Tribolium castaneum]	bmo-miR-P082-3p	bmo-miR-P029-3p	bmo-miR-3324	bmo-miR-P029-5p
BGIBMGA001512-TA	E-value:0.0 gb|EAT44235.1| casein kinase [Aedes aegypti]	bmo-miR-P087-3p	bmo-miR-P240-3p	3-bmo-miR-11-3p	bmo-miR-P038-3p	bmo-miR-P484-5p	bmo-miR-P673	2-bmo-miR-342	bmo-miR-11	bmo-miR-3391*	bmo-miR-P159-3p	bmo-miR-P640-5p
BGIBMGA001513-TA	E-value:0.0 ref|NP_001036904.1| furin-like convetase [Bombyx mori] dbj|BAC97793.1| furin-like convetase [Bombyx mori]	2-bmo-miR-281-1
BGIBMGA001514-TA	unknown	bmo-miR-3385	bmo-miR-P285-3p	bmo-miR-P623-5p	bmo-miR-2775a	bmo-miR-P298-3p	2-bmo-miR-125	2-bmo-miR-355	bmo-miR-P005-5p	bmo-miR-P003-3p	bmo-miR-P154-3p	2-bmo-miR-233
BGIBMGA001515-TA	ref|XP_975169.1| PREDICTED: similar to CG3621-PA [Tribolium castaneum]	bmo-miR-P027-5p	2-bmo-miR-178	bmo-miR-P138-3p	bmo-miR-P049-5p	bmo-miR-P669	bmo-miR-P111-3p
BGIBMGA001516-TA	unknown	2-bmo-miR-155	bmo-miR-P275-3p	bmo-miR-2761	2-bmo-miR-127	bmo-miR-P250-3p	bmo-miR-2766*	bmo-miR-3399
BGIBMGA001517-TA	unknown	bmo-miR-P487-5p	bmo-miR-2774b	2-bmo-miR-358	bmo-miR-2842	2-bmo-miR-189	bmo-miR-P066-3p	2-bmo-miR-155	bmo-miR-P284-3p
BGIBMGA001518-TA	unknown	bmo-miR-P009-5p	bmo-miR-P549-5p	bmo-miR-P113-3p	bmo-miR-P372-5p	bmo-miR-P516-5p	2-bmo-miR-15	3-bmo-miR-228	bmo-miR-263a	4-5P-bmo-miR-263a
BGIBMGA001519-TA	unknown	bmo-miR-277	bmo-miR-P167-3p	bmo-miR-278*	2-bmo-miR-127	bmo-miR-P593-5p	bmo-miR-P030-3p	bmo-miR-P395-5p	bmo-miR-P055-5p	bmo-miR-P488-5p	bmo-miR-3316	bmo-miR-P175-3p
BGIBMGA001520-TA	unknown	bmo-miR-3354	2-bmo-miR-365	2-bmo-miR-315	bmo-miR-P238-3p
BGIBMGA001521-TA	unknown	3-bmo-let-7a﹟	2-bmo-miR-281-1*	2-bmo-let-7b	2-bmo-let-7h	bmo-miR-P011-5p	4-5P-bmo-let-7a	2-bmo-let-7	bmo-miR-P621-5p	bmo-let-7	bmo-miR-P672	bmo-miR-281*	2-bmo-miR-281-2*	bmo-miR-P042-5p	2-bmo-miR-48
BGIBMGA001522-TA	E-value:0.0 ref|XP_392823.3| PREDICTED: similar to elongation factor Tu GTP binding domain containing 1 [Apis mellifera]	2-bmo-miR-34	2-bmo-miR-205	bmo-miR-34	4-5P-bmo-miR-34	2-bmo-miR-350	bmo-miR-2843-1*	bmo-miR-P422-5p
BGIBMGA001523-TA	gb|AAL13998.1| SD04694p [Drosophila melanogaster]	bmo-miR-3334	1-bmo-miR-7
BGIBMGA001524-TA	unknown	bmo-miR-3378	2-bmo-let-7b	bmo-miR-2796-3p	bmo-miR-P080-3p	bmo-miR-3333
BGIBMGA001525-TA	ref|NP_598912.2| tyrosyl-tRNA synthetase [Mus musculus] dbj|BAC36424.1| unnamed protein product [Mus musculus]	bmo-miR-P518-5p	bmo-miR-P197-3p	2-bmo-miR-193	bmo-miR-P042-5p	2-bmo-miR-115	bmo-miR-2775a	2-bmo-miR-328
BGIBMGA001526-TA	unknown	bmo-miR-2772a	bmo-miR-P052-3p	bmo-miR-P609-5p	bmo-miR-2999	2-bmo-miR-158	bmo-miR-2772b	2-bmo-miR-362	bmo-miR-P029-5p	bmo-miR-2843-1*
BGIBMGA001527-TA	unknown	4-5P-bmo-miR-34	bmo-miR-P168-3p	bmo-miR-2756*	bmo-miR-P621-5p	bmo-miR-281*	bmo-miR-2739	bmo-miR-P068-3p	2-bmo-miR-281-2*	bmo-miR-P432-5p	bmo-miR-P247-3p	bmo-miR-P588-5p	2-bmo-miR-281-1*	bmo-miR-34	2-bmo-miR-162	bmo-miR-P672	2-bmo-miR-34	bmo-miR-P159-3p	bmo-miR-P421-5p
BGIBMGA001528-TA	ref|XP_623264.2| PREDICTED: similar to CG11146-PA isoform 2 [Apis mellifera]	bmo-miR-P347-5p	bmo-miR-P262-3p	2-bmo-miR-351	bmo-miR-P132-3p	bmo-miR-P676	bmo-miR-3384*	bmo-miR-P456-5p	bmo-miR-2830	bmo-miR-252
BGIBMGA001529-TA	gb|EAT41959.1| hypothetical protein AaeL_AAEL006461 [Aedes aegypti]	bmo-miR-P423-5p	bmo-miR-2819	bmo-miR-3317	bmo-miR-277*
BGIBMGA001530-TA	E-value:0.0 gb|EAT41956.1| calcium-activated potassium channel [Aedes aegypti]	bmo-miR-993b*	2-bmo-miR-52
BGIBMGA001531-TA	gb|AAR14318.1| corazonin receptor [Manduca sexta]	2-bmo-miR-237	2-bmo-miR-135	2-bmo-miR-115	bmo-miR-P061-3p	bmo-miR-P670
BGIBMGA001532-TA	unknown	bmo-miR-P083-3p	2-bmo-miR-351	2-bmo-miR-355	bmo-miR-2791
BGIBMGA001533-TA	gb|EAT34792.1| conserved hypothetical protein [Aedes aegypti]	bmo-miR-P234-3p	bmo-miR-989	bmo-miR-3343
BGIBMGA001534-TA	gb|EAT45072.1| delta(9)-desaturase, putative [Aedes aegypti]	bmo-miR-P079-3p	bmo-miR-P507-5p	bmo-miR-P113-3p	bmo-miR-P119-3p	bmo-miR-3316	2-bmo-miR-247	2-bmo-miR-264	bmo-miR-P024-5p	bmo-miR-P367-5p
BGIBMGA001535-TA	unknown	2-bmo-miR-74	bmo-miR-P182-3p	bmo-miR-P038-3p	bmo-miR-P528-5p	bmo-miR-2784	bmo-miR-2843-1*	bmo-miR-3245
BGIBMGA001536-TA	gb|EAT37751.1| aliphatic nitrilase, putative [Aedes aegypti]	bmo-miR-P087-3p	bmo-miR-2770	bmo-miR-P027-5p	bmo-miR-P568-5p	bmo-miR-P029-5p
BGIBMGA001537-TA	ref|XP_967403.1| PREDICTED: similar to CG8470-PA [Tribolium castaneum]	bmo-miR-P233-3p	bmo-miR-P388-5p	bmo-miR-2842	bmo-miR-P167-3p	bmo-miR-11*	bmo-miR-P352-5p	2-bmo-miR-233
BGIBMGA001538-TA	gb|EAT47874.1| ikappab kinase complex-associated protein [Aedes aegypti]	bmo-miR-2785	bmo-miR-3228	2-bmo-miR-41	bmo-miR-34	4-5P-bmo-miR-34	bmo-miR-3296*	2-bmo-miR-34	bmo-miR-P223-3p	bmo-miR-3391	bmo-miR-2b	2-bmo-miR-144	bmo-miR-P099-3p
BGIBMGA001539-TA	gb|EAT38243.1| Enn protein, putative [Aedes aegypti]	bmo-miR-P434-5p	bmo-miR-2b*	bmo-miR-P125-3p
BGIBMGA001540-TA	E-value:0.0 ref|XP_973320.1| PREDICTED: similar to regulator of nonsense transcripts 1 [Tribolium castaneum]	bmo-miR-P636-5p	bmo-miR-P197-3p	bmo-miR-P039-5p	bmo-miR-3403	2-bmo-miR-51	bmo-miR-P045-3p
BGIBMGA001541-TA	ref|XP_318014.3| ENSANGP00000010730 [Anopheles gambiae str. PEST] gb|EAA13278.4| ENSANGP00000010730 [Anopheles gambiae str. PEST]	bmo-miR-P085-3p	2-bmo-miR-346
BGIBMGA001542-TA	gb|EAT44997.1| myelinprotein expression factor [Aedes aegypti]	bmo-miR-P435-5p	bmo-miR-P001-3p	bmo-miR-2843	bmo-miR-P561-5p
BGIBMGA001543-TA	unknown	bmo-miR-P118-3p	bmo-miR-2809	bmo-miR-P415-5p	bmo-miR-P246-3p	bmo-miR-P030-3p
BGIBMGA001544-TA	emb|CAG38120.1| putative chemosensory receptor 19 [Heliothis virescens]	bmo-miR-P509-5p	bmo-miR-P082-3p	bmo-miR-P263-3p	bmo-miR-P042-3p	bmo-miR-P310-3p	bmo-miR-P270-3p
BGIBMGA001545-TA	gb|AAV36879.1| RE52333p [Drosophila melanogaster]	bmo-miR-P419-5p	bmo-miR-P170-3p	2-bmo-miR-110	bmo-miR-P178-3p
BGIBMGA001546-TA	E-value:0.0 gb|EAT41209.1| dynein heavy chain [Aedes aegypti]	bmo-miR-3334	bmo-miR-P405-5p	bmo-miR-278*	2-bmo-miR-230	2-bmo-miR-355	bmo-miR-3383	bmo-miR-3235	2-bmo-miR-155	bmo-miR-P055-5p	4-5P-bmo-miR-263a	bmo-miR-3257
BGIBMGA001547-TA	E-value:0.0 gb|EAT41209.1| dynein heavy chain [Aedes aegypti]	bmo-miR-P230-3p	2-bmo-miR-183	bmo-miR-P360-5p
BGIBMGA001548-TA	ref|XP_393399.2| PREDICTED: similar to C-terminal Src kinase CG17309-PB, isoform B [Apis mellifera]	2-bmo-miR-201	2-bmo-miR-183	bmo-miR-P648-5p	bmo-miR-P625-5p	bmo-miR-P099-3p	2-bmo-miR-315	bmo-miR-3337
BGIBMGA001549-TA	ref|NP_001036839.1| polyubiquitin [Bombyx mori] dbj|BAA76676.1| polyubiquitin [Bombyx mori]	2-bmo-miR-259	bmo-miR-P042-5p	bmo-miR-P364-5p	bmo-miR-P015-5p	bmo-miR-P016-5p	2-bmo-miR-172
BGIBMGA001550-TA	gb|EAT47870.1| cak1 [Aedes aegypti]	bmo-miR-P234-3p	bmo-miR-2836
BGIBMGA001551-TA	E-value:0.0 ref|XP_313568.2| ENSANGP00000013457 [Anopheles gambiae str. PEST] gb|EAA09171.2| ENSANGP00000013457 [Anopheles gambiae str. PEST]	2-bmo-miR-245	bmo-miR-3223	bmo-miR-P367-5p	bmo-miR-P029-5p
BGIBMGA001552-TA	E-value:0.0 ref|XP_396773.2| PREDICTED: similar to Probable phospholipid-transporting ATPase ID (ATPase class I type 8B member 2) isoform 1 [Apis mellifera]	bmo-miR-P517-5p	bmo-miR-P279-3p	bmo-miR-13a*	bmo-miR-P042-3p	2-bmo-miR-297	bmo-miR-P170-3p	bmo-miR-P395-5p	bmo-miR-P574-5p	2-bmo-miR-209
BGIBMGA001553-TA	E-value:0.0 gb|EAT43035.1| phospholipid-transporting atpase 1 (aminophospholipid flippase 1) [Aedes aegypti]	bmo-miR-P513-5p	bmo-miR-P030-3p
BGIBMGA001554-TA	gb|AAL91200.1| unknown protein [Arabidopsis thaliana] gb|AAO00916.1| unknown protein [Arabidopsis thaliana]	bmo-miR-P513-5p
BGIBMGA001555-TA	unknown	bmo-miR-P487-5p	bmo-miR-P053-5p	bmo-miR-3281	bmo-miR-P623-5p	bmo-miR-P456-5p	bmo-miR-P222-3p	bmo-miR-P072-3p	bmo-miR-P084-3p	2-bmo-miR-166	bmo-miR-P267-3p	bmo-miR-3382*
BGIBMGA001556-TA	ref|NP_001040145.1| phosphomevalonate kinase [Bombyx mori] gb|ABD36154.1| phosphomevalonate kinase [Bombyx mori]	4-5P-bmo-miR-2829	bmo-miR-P394-5p	2-bmo-miR-894	bmo-miR-P040-3p	2-bmo-miR-117	bmo-miR-P563-5p	bmo-miR-2795
BGIBMGA001557-TA	E-value:0.0 ref|XP_392548.3| PREDICTED: similar to paralytic CG9907-PA isoform 1 [Apis mellifera]	bmo-miR-P504-5p	bmo-miR-2788	bmo-miR-P038-3p	bmo-miR-P042-3p	bmo-miR-P519-5p	bmo-miR-P461-5p	bmo-miR-3391	bmo-miR-P010-3p	bmo-miR-P175-3p	bmo-miR-P135-3p	bmo-miR-P294-3p	2-bmo-miR-115	2-bmo-miR-129
BGIBMGA001558-TA	E-value:0.0 ref|XP_973584.1| PREDICTED: similar to Isoleucyl-tRNA synthetase, cytoplasmic (Isoleucine--tRNA ligase) (IleRS) (IRS) [Tribolium castaneum]	bmo-miR-2807c*	bmo-miR-998
BGIBMGA001559-TA	gb|EAT46334.1| endophilin a, putative [Aedes aegypti]	bmo-miR-2834
BGIBMGA001560-TA	E-value:0.0 gb|EAT48547.1| ras gtpase activating protein [Aedes aegypti]	bmo-miR-2781	bmo-miR-965	bmo-miR-P481-5p	bmo-miR-306	bmo-miR-275	bmo-miR-P024-5p	2-bmo-miR-264	bmo-miR-P367-5p	bmo-miR-745
BGIBMGA001561-TA	ref|XP_968950.1| PREDICTED: similar to CG3073-PA [Tribolium castaneum]	bmo-miR-P089-3p	2-bmo-miR-358	bmo-miR-P338-3p	bmo-miR-375	bmo-miR-970*	2-bmo-miR-72	bmo-miR-P209-3p	bmo-miR-P027-3p	bmo-miR-3382*
BGIBMGA001562-TA	ref|XP_969440.1| PREDICTED: similar to Phorbol ester/diacylglycerol-binding protein unc-13 (Uncoordinated protein 13) [Tribolium castaneum]	2-bmo-miR-68	bmo-miR-P113-3p	bmo-miR-P563-5p	bmo-miR-P030-3p	bmo-miR-2999	bmo-miR-3383	2-bmo-miR-158	2-bmo-miR-140	bmo-miR-P302-3p	2-bmo-miR-362	bmo-miR-2843-1*	bmo-miR-P380-5p	bmo-miR-P029-5p	bmo-miR-3271
BGIBMGA001563-TA	ref|XP_969440.1| PREDICTED: similar to Phorbol ester/diacylglycerol-binding protein unc-13 (Uncoordinated protein 13) [Tribolium castaneum]	2-bmo-miR-129	bmo-miR-P246-3p
BGIBMGA001564-TA	ref|XP_001073883.1| PREDICTED: hypothetical protein [Rattus norvegicus]	bmo-miR-275	bmo-miR-306
BGIBMGA001565-TA	unknown	3-bmo-miR-281-3p	1-bmo-miR-46	2-bmo-miR-281
BGIBMGA001566-TA	E-value:0.0 ref|XP_969667.1| PREDICTED: similar to CG2999-PC, isoform C [Tribolium castaneum]	2-bmo-miR-19	2-bmo-miR-183	2-bmo-miR-110	bmo-miR-2775b	bmo-miR-2824	2-bmo-miR-290	bmo-miR-P385-5p
BGIBMGA001567-TA	unknown	bmo-miR-P275-3p	bmo-miR-P338-3p	bmo-miR-P286-3p	2-bmo-miR-246	bmo-miR-2830
BGIBMGA001568-TA	ref|XP_968946.1| PREDICTED: similar to Maltase-glucoamylase, intestinal [Tribolium castaneum]	1-bmo-miR-263b	bmo-miR-P182-3p	bmo-miR-3316	2-bmo-miR-351	2-bmo-miR-242
BGIBMGA001569-TA	ref|XP_968946.1| PREDICTED: similar to Maltase-glucoamylase, intestinal [Tribolium castaneum]	bmo-miR-P513-5p	2-bmo-miR-358	bmo-miR-P038-3p	bmo-miR-P229-3p	2-bmo-miR-72	2-bmo-miR-328	2-bmo-miR-166	bmo-miR-929	bmo-miR-375	bmo-miR-P027-3p
BGIBMGA001570-TA	ref|NP_001040481.1| phosphoribosyl pyrophosphate synthetase [Bombyx mori] gb|ABF51477.1| phosphoribosyl pyrophosphate synthetase [Bombyx mori]	bmo-miR-2a-1*	bmo-miR-P085-3p	2-bmo-miR-247	bmo-miR-P302-3p	bmo-miR-3324	2-bmo-miR-194
BGIBMGA001571-TA	gb|AAS79891.1| gst1 [Spodoptera litura]	2-bmo-miR-127	bmo-miR-P549-5p	bmo-miR-P593-5p	bmo-miR-P056-3p	2-bmo-miR-241	bmo-miR-P422-5p	bmo-miR-P518-5p	2-bmo-miR-247	bmo-miR-P488-5p	bmo-miR-3316	bmo-miR-P197-3p	bmo-miR-P185-3p	bmo-miR-3351	bmo-miR-2848
BGIBMGA001572-TA	E-value:0.0 gb|EAT40211.1| ATP-dependent RNA helicase [Aedes aegypti]	bmo-miR-3379*	bmo-miR-2808d	bmo-miR-P192-3p	bmo-miR-2842	bmo-miR-P349-5p	bmo-miR-P639-5p	bmo-miR-P048-5p
BGIBMGA001573-TA	gb|AAK69504.1|AF280622_1 cytochrome P450 6B21 [Papilio glaucus]	2-bmo-miR-166	bmo-miR-929	bmo-miR-745	bmo-miR-3282	bmo-miR-P027-3p
BGIBMGA001574-TA	unknown	bmo-miR-3383	2-bmo-miR-19	bmo-miR-P584-5p	bmo-miR-P495-5p	bmo-miR-2775b	bmo-miR-3351	bmo-miR-P328-3p	bmo-miR-P604-5p
BGIBMGA001575-TA	gb|EAT46023.1| microtubule binding protein, putative [Aedes aegypti]	bmo-miR-P667	2-bmo-let-7d	bmo-miR-P249-3p
BGIBMGA001576-TA	ref|XP_968877.1| PREDICTED: similar to CG6384-PA, isoform A [Tribolium castaneum]	bmo-miR-3383	2-bmo-miR-298	2-bmo-miR-6	bmo-miR-P113-3p	2-bmo-miR-117
BGIBMGA001577-TA	ref|XP_001022159.1| Protein kinase domain containing protein [Tetrahymena thermophila SB210] gb|EAS01914.1| Protein kinase domain containing protein [Tetrahymena thermophila SB210]	bmo-miR-79*	bmo-miR-2761	bmo-miR-P633-5p	bmo-miR-P327-3p	bmo-miR-P111-3p
BGIBMGA001578-TA	ref|XP_969890.1| PREDICTED: similar to CG8311-PA [Tribolium castaneum]	bmo-miR-P350-5p	bmo-miR-P464-5p
BGIBMGA001579-TA	E-value:0.0 ref|XP_973056.1| PREDICTED: similar to CG7035-PA, isoform A [Tribolium castaneum]	bmo-miR-P031-5p	bmo-miR-P127-3p
BGIBMGA001580-TA	ref|XP_973056.1| PREDICTED: similar to CG7035-PA, isoform A [Tribolium castaneum]	bmo-miR-2a	bmo-miR-375*	bmo-miR-P022-3p	2-bmo-miR-216	bmo-miR-P675
BGIBMGA001581-TA	ref|XP_969099.1| PREDICTED: similar to mortality factor 4 like 1 (predicted) [Tribolium castaneum]	2-bmo-bantam	2-bmo-miR-173	2-bmo-miR-230	bmo-bantam	2-bmo-miR-19	bmo-miR-2775b	2-bmo-miR-247	3-bmo-bantam#	bmo-miR-P301-3p
BGIBMGA001582-TA	ref|NP_001040465.1| tropomyosin isoform 2 [Bombyx mori] gb|ABF51442.1| tropomyosin isoform 2 [Bombyx mori]	bmo-miR-P387-5p	bmo-miR-P262-3p	bmo-miR-P015-3p	2-bmo-miR-68
BGIBMGA001583-TA	ref|XP_551001.2| ENSANGP00000029360 [Anopheles gambiae str. PEST] gb|EAL38528.2| ENSANGP00000029360 [Anopheles gambiae str. PEST]	bmo-miR-P049-3p	bmo-miR-P318-3p	bmo-miR-P258-3p	bmo-miR-P023-3p	bmo-miR-P401-5p	bmo-miR-2795	bmo-miR-2774a	bmo-miR-P021-3p	2-bmo-miR-244	bmo-miR-2774c	bmo-miR-P045-3p
BGIBMGA001584-TA	gb|ABF51444.1| tropomyosin isoform 4 [Bombyx mori]	bmo-miR-2820	bmo-miR-P296-3p	bmo-miR-P288-3p	2-bmo-miR-189	bmo-miR-P039-3p	2-bmo-miR-241	3-bmo-miR-1497	bmo-miR-P421-5p
BGIBMGA001585-TA	sp|Q1HPQ0|TPM2_BOMMO Tropomyosin-2 gb|ABF51441.1| tropomyosin isoform 1 [Bombyx mori]	bmo-miR-P240-3p	2-bmo-miR-160	bmo-miR-2764	bmo-miR-P073-3p	bmo-miR-2794	bmo-miR-2a-2*	2-bmo-miR-237	bmo-miR-3257
BGIBMGA001586-TA	unknown	2-bmo-miR-297	bmo-miR-P294-3p	bmo-miR-263a*
BGIBMGA001587-TA	ref|NP_001040445.1| tropomyosin 1 [Bombyx mori] sp|Q1HPU0|TPM1_BOMMO Tropomyosin-1 gb|ABF51401.1| tropomyosin 1 [Bombyx mori]	2-bmo-miR-298	bmo-miR-P305-3p	bmo-miR-31*	bmo-miR-P022-3p	bmo-miR-P180-3p	bmo-miR-P502-5p	2-bmo-miR-136	2-bmo-miR-19	bmo-miR-P518-5p	bmo-miR-2852	bmo-miR-3351	bmo-miR-P247-3p
BGIBMGA001588-TA	ref|XP_393448.1| PREDICTED: similar to Synaptotagmin IV CG10047-PA [Apis mellifera]	2-bmo-miR-170	2-bmo-miR-358	bmo-miR-P314-3p	2-bmo-miR-173	bmo-miR-2767	bmo-miR-P469-5p	bmo-miR-P085-3p	bmo-miR-2808d	bmo-miR-P425-5p	bmo-miR-375	bmo-miR-P259-3p
BGIBMGA001589-TA	ref|XP_968583.1| PREDICTED: similar to CG10047-PA [Tribolium castaneum]	bmo-miR-P026-5p	2-bmo-miR-127	bmo-miR-P208-3p	bmo-miR-P422-5p	bmo-miR-P395-5p	bmo-miR-3316	bmo-miR-P501-5p	bmo-miR-P197-3p
BGIBMGA001591-TA	gb|EAT46180.1| hypothetical protein AaeL_AAEL002621 [Aedes aegypti]	bmo-miR-P518-5p	bmo-miR-P052-5p	bmo-miR-2843	bmo-miR-P561-5p	bmo-miR-11*	2-bmo-miR-281-1	2-bmo-miR-330
BGIBMGA001592-TA	ref|NP_001040532.1| vacuolar ATP synthase subunit D [Bombyx mori] gb|ABF51405.1| vacuolar ATP synthase subunit D [Bombyx mori]	bmo-miR-P087-3p	bmo-miR-P487-5p	bmo-miR-P047-5p	bmo-miR-13b	bmo-miR-10	bmo-miR-31*	bmo-miR-3379*	bmo-miR-P584-5p	2-bmo-miR-144	bmo-miR-P526-5p	2-bmo-miR-115	bmo-miR-3296	bmo-miR-3263	bmo-miR-2756	bmo-miR-3382*
BGIBMGA001593-TA	ref|NP_001040176.1| cell death-regulatory protein GRIM19 [Bombyx mori] gb|ABD36198.1| cell death-regulatory protein GRIM19 [Bombyx mori]	bmo-miR-P498-5p	bmo-miR-P222-3p	bmo-miR-P518-5p	bmo-miR-970*	bmo-miR-P524-5p	2-bmo-miR-328
BGIBMGA001594-TA	ref|XP_971403.1| PREDICTED: similar to phosphatidylinositol-4-phosphate 5-kinase, type II, alpha [Tribolium castaneum]	bmo-miR-P047-5p	bmo-miR-10	bmo-miR-P597-5p	bmo-miR-P471-5p	2-bmo-miR-140	bmo-miR-2755	bmo-miR-993b*	bmo-miR-P024-5p	bmo-miR-P367-5p	bmo-miR-2756
BGIBMGA001595-TA	gb|EAT37751.1| aliphatic nitrilase, putative [Aedes aegypti]	2-bmo-miR-36	bmo-miR-3379*	2-bmo-miR-19	bmo-miR-2845	2-bmo-miR-205	2-bmo-miR-244	bmo-miR-P625-5p	bmo-miR-P477-5p	bmo-miR-3351	2-bmo-miR-135	2-bmo-miR-362	2-bmo-miR-123	bmo-miR-3263
BGIBMGA001596-TA	ref|XP_308560.2| ENSANGP00000009567 [Anopheles gambiae str. PEST] gb|EAA04385.2| ENSANGP00000009567 [Anopheles gambiae str. PEST]	bmo-miR-P105-3p	bmo-miR-P260-3p	bmo-miR-2787*	bmo-miR-P024-5p	bmo-miR-P367-5p	2-bmo-miR-190	bmo-miR-P029-5p	bmo-miR-3382*
BGIBMGA001597-TA	gb|EAT41120.1| conserved hypothetical protein [Aedes aegypti]	bmo-miR-P049-3p	bmo-miR-P318-3p	bmo-miR-2774c	bmo-miR-P243-3p	bmo-miR-2774a
BGIBMGA001598-TA	ref|XP_969457.1| PREDICTED: similar to CG14521-PA [Tribolium castaneum]	bmo-miR-3354	bmo-miR-P022-3p	bmo-miR-2775a	2-bmo-miR-328	bmo-miR-P518-5p	bmo-miR-P042-5p	bmo-miR-P197-3p	bmo-miR-P449-5p	bmo-miR-2835
BGIBMGA001599-TA	ref|XP_391853.2| PREDICTED: similar to CG7442-PA [Apis mellifera]	bmo-miR-P493-5p	bmo-miR-P548-5p	2-bmo-miR-348	bmo-miR-P421-5p
BGIBMGA001600-TA	gb|EAT38951.1| organic cation transporter [Aedes aegypti]	bmo-miR-P546-5p	bmo-miR-P372-5p	bmo-miR-P395-5p	2-bmo-miR-237	bmo-miR-2739	bmo-miR-3316	2-bmo-miR-345	bmo-miR-P049-5p	2-bmo-miR-176	bmo-miR-P231-3p
BGIBMGA001601-TA	ref|XP_391853.2| PREDICTED: similar to CG7442-PA [Apis mellifera]	2-bmo-miR-155	bmo-miR-P094-3p	bmo-miR-P190-3p	bmo-miR-P167-3p
BGIBMGA001602-TA	ref|XP_971217.1| PREDICTED: similar to MBD2 (methyl-CpG-binding protein)-interacting zinc finger protein [Tribolium castaneum]	bmo-miR-P324-3p	2-bmo-miR-155	bmo-miR-P121-3p	bmo-miR-2842	2-bmo-miR-189	bmo-miR-2807c	bmo-miR-P549-5p
BGIBMGA001603-TA	ref|ZP_01217503.1| hypothetical protein PCNPT3_00010 [Psychromonas sp. CNPT3] gb|EAS37676.1| hypothetical protein PCNPT3_00010 [Psychromonas sp. CNPT3]	bmo-miR-P674	bmo-miR-2770	bmo-miR-2762	bmo-miR-P010-3p
BGIBMGA001604-TA	unknown	2-bmo-miR-355	bmo-miR-3263
BGIBMGA001605-TA	unknown	bmo-miR-2797b	bmo-miR-2797a	2-bmo-miR-246	2-bmo-miR-328
BGIBMGA001606-TA	ref|XP_453349.1| unnamed protein product [Kluyveromyces lactis] emb|CAH00445.1| unnamed protein product [Kluyveromyces lactis NRRL Y-1140]	bmo-miR-P089-3p	bmo-miR-3354	bmo-miR-P038-3p	bmo-miR-P122-3p	bmo-miR-P042-5p	bmo-miR-P033-5p	bmo-miR-P675	bmo-miR-P076-3p
BGIBMGA001607-TA	ref|XP_001237522.1| ENSANGP00000029722 [Anopheles gambiae str. PEST] gb|EAU76852.1| ENSANGP00000029722 [Anopheles gambiae str. PEST]	bmo-miR-2766*	bmo-miR-P577-5p	bmo-miR-P422-5p
BGIBMGA001608-TA	ref|XP_969675.1| PREDICTED: similar to CG7921-PB, isoform B [Tribolium castaneum]	bmo-miR-P513-5p	bmo-miR-P633-5p	2-bmo-miR-311	2-bmo-miR-51	bmo-miR-2a-1*	bmo-miR-3229	bmo-miR-P338-3p	bmo-miR-P391-5p	bmo-miR-P286-3p	bmo-miR-3325
BGIBMGA001609-TA	gb|AAT48092.1| UDP-N-acetylglucosamine pyrophosphorylase [Aedes aegypti] gb|AAU25808.1| UDP-N-acetylglucosamine pyrophosphorylase [Aedes aegypti] gb|EAT47260.1| UDP-n-acteylglucosamine pyrophosphorylase [Aedes aegypti]	bmo-miR-3373	bmo-miR-34	4-5P-bmo-miR-34	bmo-miR-P534-5p	bmo-miR-P311-3p	bmo-miR-P005-5p	2-bmo-miR-34	1-bmo-miR-34	bmo-miR-P101-3p
BGIBMGA001610-TA	gb|AAX20122.1| regulator of G-protein signaling 7 [Danio rerio]	bmo-miR-2a-1*	bmo-miR-P085-3p	bmo-miR-P201-3p	bmo-miR-P286-3p	bmo-miR-P178-3p	2-bmo-miR-125
BGIBMGA001611-TA	ref|XP_001178094.1| PREDICTED: hypothetical protein, partial [Strongylocentrotus purpuratus] ref|XP_800542.2| PREDICTED: hypothetical protein, partial [Strongylocentrotus purpuratus]	3-bmo-miR-8#	bmo-miR-2755*	bmo-miR-279d*	bmo-miR-2b	bmo-miR-3316	bmo-miR-9c	2-bmo-miR-362	bmo-miR-P246-3p	bmo-miR-P274-3p
BGIBMGA001612-TA	gb|EAT38968.1| zinc finger protein, putative [Aedes aegypti]	bmo-miR-307	bmo-miR-2754	2-bmo-miR-166	bmo-miR-2755	bmo-miR-306-as	bmo-miR-P427-5p
BGIBMGA001613-TA	emb|CAF92838.1| unnamed protein product [Tetraodon nigroviridis]	bmo-miR-3334	bmo-miR-281
BGIBMGA001614-TA	ref|XP_856435.1| PREDICTED: similar to Zinc finger protein 197 (ZnF20) isoform 21 [Canis familiaris]	bmo-miR-P590-5p	bmo-miR-P389-5p	bmo-miR-3374*	bmo-miR-P265-3p	bmo-miR-P388-5p	2-bmo-miR-237	bmo-miR-2808d	bmo-miR-P259-3p	2-bmo-miR-258	bmo-miR-P385-5p
BGIBMGA001615-TA	gb|EAT36935.1| zinc finger protein [Aedes aegypti]	2-bmo-miR-297	bmo-miR-2733i	bmo-miR-2731	bmo-miR-3403	bmo-miR-2733e	bmo-miR-2733c
BGIBMGA001616-TA	ref|XP_973559.1| PREDICTED: similar to guanine nucleotide binding protein-like 1 [Tribolium castaneum]	bmo-miR-2785	2-bmo-miR-237	bmo-miR-932	bmo-miR-P038-3p	bmo-miR-P530-5p	bmo-miR-2999
BGIBMGA001617-TA	unknown	bmo-miR-P371-5p	bmo-miR-2758*	bmo-miR-P411-5p	bmo-miR-P022-3p	bmo-miR-2781	bmo-miR-P534-5p	bmo-miR-P180-3p	bmo-miR-P502-5p	2-bmo-miR-19	bmo-miR-P175-3p	bmo-miR-3391*	bmo-miR-2b*	bmo-miR-P386-5p	bmo-miR-3271
BGIBMGA001618-TA	unknown	bmo-miR-2842	2-bmo-miR-193	bmo-miR-P023-5p	bmo-miR-P372-5p	2-bmo-miR-151	bmo-miR-2808d	bmo-miR-P029-5p	2-bmo-miR-894a	bmo-miR-P143-3p	2-bmo-miR-233
BGIBMGA001619-TA	gb|EAT39097.1| ribonucleoprotein [Aedes aegypti]	bmo-miR-P487-5p	bmo-miR-P461-5p	2-bmo-miR-244	bmo-miR-278	bmo-miR-307*	bmo-miR-3268	bmo-miR-P280-3p	bmo-miR-P055-3p
BGIBMGA001620-TA	ref|XP_001112632.1| PREDICTED: similar to CG31556-PA [Macaca mulatta]	bmo-miR-P658	bmo-miR-3351	bmo-miR-P549-5p	bmo-miR-P640-5p
BGIBMGA001621-TA	gb|AAZ80415.1| zinc finger transcription factor KRAB-E2S [synthetic construct]	2-bmo-miR-157	bmo-miR-277*
BGIBMGA001622-TA	ref|XP_001078503.1| PREDICTED: hypothetical protein [Rattus norvegicus]	bmo-miR-3373	bmo-miR-P262-3p	bmo-miR-P218-3p	bmo-miR-P524-5p	bmo-miR-P031-3p
BGIBMGA001623-TA	ref|XP_230665.3| PREDICTED: similar to zinc finger protein 336 [Rattus norvegicus] ref|XP_001057286.1| PREDICTED: similar to zinc finger protein 336 [Rattus norvegicus]	bmo-miR-P252-3p	2-bmo-miR-15	bmo-miR-P177-3p	bmo-miR-P299-3p	bmo-miR-307*
BGIBMGA001624-TA	ref|NP_001014315.1| hypothetical protein LOC541480 [Danio rerio] gb|AAH91793.1| Zgc:113119 [Danio rerio]	bmo-miR-P324-3p	bmo-miR-2845	bmo-miR-2808d	bmo-miR-2842
BGIBMGA001625-TA	unknown	bmo-miR-P601-5p	bmo-miR-P369-5p	2-bmo-miR-125	2-bmo-miR-346	bmo-miR-P413-5p	bmo-miR-P094-3p	2-bmo-miR-244	bmo-miR-970*	bmo-miR-P147-3p	bmo-miR-305*	bmo-miR-P639-5p
BGIBMGA001626-TA	unknown	2-bmo-miR-193	bmo-miR-3213	2-bmo-miR-127	bmo-miR-P372-5p	2-bmo-miR-125	bmo-miR-P422-5p	bmo-miR-P030-3p	bmo-miR-P395-5p	bmo-miR-3316	bmo-miR-P295-3p	bmo-miR-P640-5p
BGIBMGA001627-TA	ref|XP_967840.1| PREDICTED: similar to CG15019-PA [Tribolium castaneum]	bmo-miR-P449-5p	3-bmo-miR-1497	bmo-miR-P035-3p
BGIBMGA001628-TA	gb|AAH90732.1| ZNF41 protein [Danio rerio]	bmo-miR-3354	2-bmo-miR-358	2-bmo-miR-41	2-bmo-miR-173	2-bmo-miR-216	2-bmo-miR-72	bmo-miR-2755*	3-bmo-miR-228	2-bmo-miR-166	bmo-miR-375	4-5P-bmo-miR-263a	bmo-miR-263a
BGIBMGA001629-TA	gb|AAM14415.1| putative odorant-degrading enzyme [Antheraea polyphemus]	bmo-miR-2808d	bmo-miR-P022-3p	bmo-miR-P514-5p	bmo-miR-P449-5p	bmo-miR-3403	bmo-miR-P178-3p	2-bmo-miR-125
BGIBMGA001630-TA	gb|AAR26516.1| antennal esterase [Mamestra brassicae]	bmo-miR-P510-5p	bmo-miR-P633-5p	bmo-miR-P661	bmo-miR-P113-3p	bmo-miR-2777*	bmo-miR-P001-3p	bmo-miR-P223-3p	bmo-miR-P417-5p
BGIBMGA001631-TA	ref|XP_001349483.1| hypothetical protein PF08_0127 [Plasmodium falciparum 3D7] emb|CAD51332.1| hypothetical protein [Plasmodium falciparum 3D7]	bmo-miR-3388	bmo-miR-P368-5p	bmo-miR-P348-5p	bmo-miR-P039-3p	2-bmo-miR-294	bmo-miR-P030-3p	2-bmo-miR-162	2-bmo-miR-19	bmo-miR-2755*	bmo-miR-P084-3p	bmo-miR-P302-3p	bmo-miR-P509-5p	bmo-miR-3351	2-bmo-miR-48
BGIBMGA001632-TA	ref|XP_001066882.1| PREDICTED: similar to PR domain containing 5 [Rattus norvegicus]	2-bmo-miR-224	bmo-miR-P095-3p	bmo-miR-P390-5p	bmo-miR-P268-3p	2-bmo-miR-216	2-bmo-miR-127	bmo-miR-P329-3p	bmo-miR-P030-3p	bmo-miR-2775b	bmo-miR-3391*	bmo-miR-P159-3p	2-bmo-miR-126
BGIBMGA001633-TA	unknown	bmo-miR-3373	bmo-miR-2a-1*	bmo-miR-P518-5p	bmo-miR-279c*	2-bmo-miR-328	bmo-miR-P005-5p
BGIBMGA001634-TA	unknown	bmo-miR-P437-5p	bmo-miR-3281	bmo-miR-P023-5p	bmo-miR-P456-5p	bmo-miR-P030-3p	bmo-miR-2999	bmo-miR-P222-3p	2-bmo-miR-158	2-bmo-miR-166	2-bmo-miR-362	bmo-miR-2843-1*
BGIBMGA001635-TA	E-value:0.0 ref|XP_966842.1| PREDICTED: similar to Heat shock protein 68 [Tribolium castaneum]	2-bmo-bantam	bmo-miR-3351
BGIBMGA001636-TA	ref|XP_001349495.1| hypothetical protein PF08_0133 [Plasmodium falciparum 3D7] emb|CAD51344.1| hypothetical protein [Plasmodium falciparum 3D7]	bmo-miR-3336	bmo-miR-998	bmo-miR-P484-5p	bmo-miR-3420
BGIBMGA001637-TA	ref|NP_524163.1| anti-silencing factor 1 CG9383-PA [Drosophila melanogaster] sp|Q9V464|ASF1_DROME Histone chaperone asf1 (Anti-silencing function protein 1) (dASF1) (Replication-coupling assembly factor subunit ASF1) (RCAF subunit ASF1) gb|AAF15354.1|AF189278_1 ASF1 [Drosophila melanogaster] gb|AAF49131.1| CG9383-PA [Drosophila melanogaster] gb|AAO45225.1| LD39377p [Drosophila melanogaster] emb|C…	bmo-miR-P079-3p	bmo-miR-P177-3p	2-bmo-miR-178	bmo-miR-P363-5p	bmo-miR-P098-3p	2-bmo-miR-19	2-bmo-miR-15	bmo-miR-P040-3p	2-bmo-miR-197
BGIBMGA001638-TA	ref|XP_974698.1| PREDICTED: similar to X-prolyl aminopeptidase (aminopeptidase P) 1, soluble [Tribolium castaneum]	bmo-miR-P369-5p	2-bmo-miR-149	2-bmo-miR-127	bmo-miR-3337	bmo-miR-P422-5p	bmo-miR-P030-3p	bmo-miR-2857	bmo-miR-P395-5p	bmo-miR-2761
BGIBMGA001639-TA	ref|XP_974698.1| PREDICTED: similar to X-prolyl aminopeptidase (aminopeptidase P) 1, soluble [Tribolium castaneum]	bmo-miR-P314-3p	bmo-miR-34	4-5P-bmo-miR-34	2-bmo-miR-34	2-bmo-miR-166	bmo-miR-P306-3p	bmo-miR-P033-5p	2-bmo-miR-135	2-bmo-miR-197	bmo-miR-P410-5p
BGIBMGA001640-TA	gb|EAT38333.1| xaa-pro aminopeptidase [Aedes aegypti]	2-bmo-miR-358	bmo-miR-2842	bmo-miR-2777*	bmo-miR-P518-5p	2-bmo-miR-139	bmo-miR-745	bmo-miR-2b*	bmo-miR-375	bmo-miR-P490-5p	bmo-miR-P259-3p	bmo-miR-P032-5p
BGIBMGA001641-TA	ref|XP_971780.1| PREDICTED: similar to CG32473-PA, isoform A [Tribolium castaneum]	bmo-miR-3248	bmo-miR-3372	bmo-miR-P508-5p	2-bmo-miR-52	bmo-miR-P260-3p	bmo-miR-P001-5p	bmo-miR-3389	bmo-miR-2796-3p	bmo-miR-P639-5p	bmo-miR-3333
BGIBMGA001642-TA	ref|XP_395725.2| PREDICTED: similar to CG32473-PA, isoform A [Apis mellifera]	bmo-miR-2785	bmo-miR-P520-5p	2-bmo-miR-351	2-bmo-miR-193	2-bmo-miR-127	bmo-miR-2807c	bmo-miR-P389-5p	2-bmo-miR-350	bmo-miR-P042-5p	bmo-miR-P099-3p	2-bmo-miR-135
BGIBMGA001643-TA	gb|EAT40986.1| conserved hypothetical protein [Aedes aegypti]	2-bmo-miR-298	bmo-miR-P132-3p	bmo-miR-P372-5p	bmo-miR-2796-3p
BGIBMGA001644-TA	ref|XP_001120391.1| PREDICTED: similar to La related protein CG14066-PA, isoform A [Apis mellifera]	bmo-miR-P551-5p	bmo-miR-993b*	2-bmo-miR-264
BGIBMGA001645-TA	ref|XP_001347628.1| glutamate-rich protein [Plasmodium falciparum 3D7] gb|AAN35541.1|AE014834_38 glutamate-rich protein [Plasmodium falciparum 3D7]	bmo-miR-P674	2-bmo-miR-317
BGIBMGA001646-TA	gb|EAT33360.1| sec-23 interacting protein P125 [Aedes aegypti]	2-bmo-miR-224	bmo-miR-P167-3p	bmo-miR-P354-5p	bmo-miR-3337	bmo-miR-P024-5p	bmo-miR-P367-5p	bmo-miR-P650-5p	bmo-miR-P049-5p	bmo-miR-P552-5p
BGIBMGA001647-TA	unknown	bmo-miR-P079-3p	bmo-miR-P508-5p	2-bmo-let-7b	bmo-miR-3337	bmo-miR-P119-3p	2-bmo-miR-338	bmo-miR-P065-3p	2-bmo-let-7e	bmo-miR-P085-3p	bmo-miR-P197-3p
BGIBMGA001648-TA	ref|XP_310249.2| ENSANGP00000015226 [Anopheles gambiae str. PEST] gb|EAA05967.2| ENSANGP00000015226 [Anopheles gambiae str. PEST]	bmo-miR-P412-5p	bmo-miR-P487-5p	bmo-miR-P049-5p	bmo-miR-P502-5p
BGIBMGA001649-TA	unknown	bmo-miR-P360-5p	bmo-miR-P262-3p	bmo-miR-P022-3p	2-bmo-miR-127	bmo-miR-3337	bmo-miR-P113-3p	bmo-miR-2784	bmo-miR-P222-3p	bmo-miR-3235	bmo-miR-3316
BGIBMGA001650-TA	E-value:0.0 gb|EAT41672.1| conserved hypothetical protein [Aedes aegypti]	bmo-miR-P024-3p	bmo-miR-282*	bmo-miR-P191-3p	bmo-miR-P167-3p	bmo-miR-12	bmo-miR-2845	bmo-miR-2b*	bmo-miR-2843-1*	bmo-miR-3420
BGIBMGA001651-TA	sp|P09971|PBAN_BOMMO PBAN-type neuropeptides precursor [Contains: Diapause hormone (DH); Alpha-SG neuropeptide (Alpha-SGNP); Beta-SG neuropeptide (Beta-SGNP); Pheromone biosynthesis-activating neuropeptide I (PBAN-I) (BoM-PBAN) (Melanization and reddish coloration hormone I) (MRCH-I); Pheromone biosynthesis-activating neuropeptide II (PBAN-II); Gamma-SG neuropeptide (Gamma-SGNP)] gb|AAB24327.1| p…	2-bmo-miR-19	bmo-miR-3235	2-bmo-miR-173	bmo-miR-P299-3p	2-bmo-miR-315	bmo-miR-P408-5p
BGIBMGA001652-TA	unknown	bmo-miR-3334	bmo-miR-P027-5p	bmo-miR-P293-3p	2-bmo-miR-358	bmo-miR-P039-5p	bmo-miR-P061-3p	bmo-miR-P059-3p	bmo-miR-P481-5p	bmo-miR-P630-5p	bmo-miR-P502-5p	bmo-miR-P104-3p	bmo-miR-P419-5p	2-bmo-miR-333	bmo-miR-2836	bmo-miR-P649-5p	bmo-miR-P521-5p	bmo-miR-P045-5p
BGIBMGA001653-TA	unknown	bmo-miR-P081-3p	bmo-miR-P483-5p	bmo-miR-P143-3p
BGIBMGA001654-TA	unknown	bmo-miR-31*	bmo-miR-2808d	bmo-miR-2842	bmo-miR-P246-3p
BGIBMGA001655-TA	ref|XP_971845.1| PREDICTED: similar to CG6410-PA [Tribolium castaneum]	bmo-miR-P411-5p	bmo-miR-P055-5p	bmo-miR-3375	bmo-miR-P229-3p	bmo-miR-3343
BGIBMGA001656-TA	ref|XP_982138.1| PREDICTED: similar to zinc finger protein 560 [Mus musculus]	2-bmo-miR-160	2-bmo-miR-110	bmo-miR-3385	2-bmo-miR-216	bmo-miR-2794	bmo-miR-P003-3p	bmo-miR-79*	bmo-miR-2a-1*	bmo-miR-P299-3p	bmo-miR-P032-5p	2-bmo-miR-117	bmo-miR-P034-3p
BGIBMGA001657-TA	ref|NP_689808.2| piggyBac transposable element derived 4 [Homo sapiens] gb|EAW92287.1| hCG1657475 [Homo sapiens] gb|AAI30442.1| PiggyBac transposable element derived 4 [Homo sapiens]	bmo-miR-P371-5p	bmo-miR-P098-3p	bmo-miR-P079-3p	bmo-miR-P495-5p	bmo-miR-P197-3p	2-bmo-let-7b	bmo-miR-P119-3p	bmo-miR-P604-5p
BGIBMGA001658-TA	gb|EAT46045.1| zinc finger protein [Aedes aegypti]	2-bmo-miR-19	bmo-miR-3351	bmo-miR-3268	bmo-miR-3213*
BGIBMGA001659-TA	unknown	bmo-miR-P085-3p	bmo-miR-3316	bmo-miR-P342-3p	2-bmo-miR-127	bmo-miR-307*	bmo-miR-P267-3p	bmo-miR-P353-5p
BGIBMGA001660-TA	unknown	bmo-miR-P089-3p	bmo-miR-2832	bmo-miR-P082-3p	bmo-miR-P489-5p	bmo-miR-P042-5p	bmo-miR-P338-3p	bmo-miR-252	bmo-miR-3363
BGIBMGA001661-TA	gb|EAT44862.1| zinc finger protein [Aedes aegypti]	bmo-miR-P324-3p	bmo-miR-P049-3p	bmo-miR-2774a	2-bmo-miR-19	bmo-miR-P395-5p	bmo-miR-P560-5p	bmo-miR-P042-5p	bmo-miR-3351	bmo-miR-P259-3p
BGIBMGA001662-TA	unknown	bmo-miR-P417-5p	bmo-miR-P647-5p	bmo-miR-3324	bmo-miR-P003-3p
BGIBMGA001663-TA	emb|CAG01485.1| unnamed protein product [Tetraodon nigroviridis]	bmo-miR-P127-3p	bmo-miR-P070-3p	bmo-miR-P038-3p	bmo-miR-P614-5p	2-bmo-miR-127	bmo-miR-P298-3p	bmo-miR-P460-5p	bmo-miR-P422-5p	bmo-miR-P030-3p	bmo-miR-3316	bmo-miR-P530-5p	bmo-miR-P650-5p	bmo-miR-P049-5p	bmo-miR-2756
BGIBMGA001664-TA	ref|XP_973968.1| PREDICTED: similar to CG1086-PB, isoform B [Tribolium castaneum]	bmo-miR-P601-5p	bmo-miR-P390-5p	bmo-miR-2794	2-bmo-miR-355	bmo-miR-P585-5p	bmo-miR-P413-5p	bmo-miR-2857	2-bmo-miR-247	bmo-miR-P420-5p	bmo-miR-3391*	bmo-miR-3382*
BGIBMGA001665-TA	unknown	bmo-miR-P167-3p	2-bmo-miR-52	bmo-miR-277*	2-bmo-miR-19	bmo-miR-2775b	bmo-miR-P024-5p	bmo-miR-P367-5p	bmo-miR-3351	2-bmo-miR-296	bmo-miR-P093-3p
BGIBMGA001666-TA	ref|XP_972382.1| PREDICTED: similar to CG14514-PA [Tribolium castaneum]	bmo-miR-P222-3p	bmo-miR-P004-5p	bmo-miR-P122-3p	2-bmo-miR-125	bmo-miR-2766*	2-bmo-miR-241
BGIBMGA001667-TA	unknown	2-bmo-miR-205	bmo-miR-P444-5p	bmo-miR-3391*
BGIBMGA001668-TA	ref|NP_001040499.1| GA14428-PA [Bombyx mori] gb|ABF51513.1| GA14428-PA [Bombyx mori]	bmo-miR-P411-5p	bmo-miR-P291-3p	bmo-miR-P636-5p	bmo-miR-P607-5p	bmo-miR-P042-5p	bmo-miR-P660	bmo-miR-P299-3p	bmo-miR-2777	bmo-miR-305*	bmo-miR-P656-5p
BGIBMGA001669-TA	ref|XP_312915.3| ENSANGP00000014770 [Anopheles gambiae str. PEST] gb|EAA08402.3| ENSANGP00000014770 [Anopheles gambiae str. PEST]	bmo-miR-2785	bmo-miR-P038-3p	2-bmo-miR-209	bmo-miR-P099-3p	bmo-miR-2999	bmo-miR-P111-3p
BGIBMGA001670-TA	E-value:0.0 ref|XP_395632.3| PREDICTED: similar to specifically Rac1-associated protein 1 CG4931-PA isoform 1 [Apis mellifera]	2-bmo-miR-191	2-bmo-miR-19	bmo-miR-P509-5p	bmo-miR-P508-5p	2-bmo-miR-229	2-bmo-miR-52	2-bmo-miR-251
BGIBMGA001671-TA	unknown	1-bmo-miR-46*	bmo-miR-P186-3p	bmo-miR-P167-3p	bmo-miR-P520-5p	2-bmo-miR-19	bmo-miR-P388-5p	bmo-miR-P074-3p	1-bmo-miR-34
BGIBMGA001672-TA	unknown	bmo-miR-P070-3p	2-bmo-miR-173	bmo-miR-2809	bmo-miR-278*	bmo-miR-P549-5p	bmo-miR-P042-3p	bmo-miR-P630-5p	2-bmo-miR-294	2-bmo-miR-19	bmo-miR-P055-5p	bmo-miR-P660	bmo-miR-3351	bmo-miR-P415-5p	bmo-miR-3296
BGIBMGA001673-TA	unknown	bmo-miR-2854	bmo-miR-2774b	2-bmo-miR-20	bmo-miR-P066-3p	2-bmo-miR-237	bmo-miR-P425-5p	bmo-miR-P284-3p	bmo-miR-3391*	bmo-miR-2796-3p	bmo-miR-3271	bmo-miR-P487-5p	bmo-miR-2842	2-bmo-miR-358	bmo-miR-283*	bmo-miR-P378-5p	bmo-miR-P502-5p	bmo-miR-P120-3p
BGIBMGA001674-TA	ref|XP_952729.1| splicing factor [Theileria annulata strain Ankara] emb|CAI76103.1| splicing factor, putative [Theileria annulata]	bmo-miR-P102-3p	bmo-miR-2782	1-bmo-miR-8*	2-bmo-miR-251
BGIBMGA001675-TA	ref|NP_651092.1| CG4771-PA [Drosophila melanogaster] gb|AAF56058.1| CG4771-PA [Drosophila melanogaster] gb|AAL13902.1| LD38352p [Drosophila melanogaster]	bmo-miR-P031-5p	bmo-miR-2808d	bmo-miR-P655-5p	bmo-miR-P167-3p	2-bmo-miR-355	2-bmo-miR-233
BGIBMGA001676-TA	ref|XP_001351863.1| diaphanous homolog, putative [Plasmodium falciparum 3D7] emb|CAD51670.1| diaphanous homolog, putative [Plasmodium falciparum 3D7]	bmo-miR-P324-3p	bmo-miR-2842	bmo-miR-278*	bmo-miR-2856*	2-bmo-miR-65	bmo-miR-2790	3-bmo-miR-281-5#	2-bmo-miR-77	2-bmo-miR-19	bmo-miR-3336	bmo-miR-2808d	bmo-miR-2775b	bmo-miR-P055-5p	bmo-miR-2731
BGIBMGA001677-TA	unknown	2-bmo-miR-264	bmo-miR-2789
BGIBMGA001678-TA	E-value:0.0 ref|NP_001037626.1| Rieske-domain protein Neverland [Bombyx mori] dbj|BAE94192.1| Rieske-domain protein Neverland [Bombyx mori]	2-bmo-miR-224	bmo-miR-P228-3p	bmo-miR-3219	bmo-miR-P593-5p	bmo-miR-P419-5p	bmo-miR-2755*	2-bmo-miR-237	bmo-miR-P488-5p	bmo-miR-2756	bmo-miR-2766*
BGIBMGA001679-TA	ref|XP_311238.2| ENSANGP00000011874 [Anopheles gambiae str. PEST] gb|EAA06936.2| ENSANGP00000011874 [Anopheles gambiae str. PEST]	2-bmo-miR-214	bmo-miR-P403-5p	2-bmo-miR-190	bmo-miR-2738	2-bmo-miR-348
BGIBMGA001680-TA	ref|NP_001071428.1| zinc finger protein 227 [Bos taurus] sp|A0JNB1|ZN227_BOVIN Zinc finger protein 227 gb|AAI26593.1| Zinc finger protein 227 [Bos taurus]	bmo-miR-P535-5p	bmo-miR-3316	bmo-miR-P338-3p	bmo-miR-P363-5p
BGIBMGA001681-TA	ref|XP_541576.2| PREDICTED: similar to Zinc finger protein 208 [Canis familiaris]	2-bmo-miR-224	2-bmo-miR-351	2-bmo-miR-127	bmo-miR-3399	bmo-miR-307	bmo-miR-P419-5p	bmo-miR-3316	bmo-miR-2835	bmo-miR-P290-3p
BGIBMGA001682-TA	ref|NP_861421.1| zinc finger protein 233 [Homo sapiens]	bmo-miR-P098-3p	2-bmo-miR-127	bmo-miR-745	bmo-miR-2789	bmo-miR-3387
BGIBMGA001683-TA	E-value:0.0 gb|EAT45945.1| tubulin beta chain [Aedes aegypti]	bmo-miR-2785	bmo-miR-2860	bmo-miR-P507-5p	bmo-miR-P178-3p	bmo-miR-2784	bmo-miR-2794	bmo-miR-P329-3p	bmo-miR-P265-3p	bmo-miR-P289-3p	2-bmo-miR-205
BGIBMGA001684-TA	dbj|BAC31714.1| unnamed protein product [Mus musculus]	2-bmo-miR-160	bmo-miR-P081-3p	2-bmo-miR-41	bmo-miR-P534-5p	bmo-miR-87	bmo-miR-P388-5p	bmo-miR-P192-3p	bmo-miR-2808d	bmo-miR-P032-5p
BGIBMGA001685-TA	ref|NP_001034328.2| hypothetical protein LOC630579 [Mus musculus]	bmo-miR-P388-5p	2-bmo-miR-358	bmo-miR-2808d	2-bmo-miR-166	bmo-miR-2842	bmo-miR-375	2-bmo-miR-72
BGIBMGA001686-TA	ref|NP_650708.1| CG18600-PA [Drosophila melanogaster] gb|AAF55533.1| CG18600-PA [Drosophila melanogaster] gb|AAL28721.1| LD14127p [Drosophila melanogaster]	bmo-miR-P395-5p	bmo-miR-2761	bmo-miR-3316	bmo-miR-P488-5p	2-bmo-miR-86	bmo-miR-P593-5p	bmo-miR-P030-3p
BGIBMGA001687-TA	unknown	2-bmo-miR-130	bmo-miR-277	bmo-miR-P505-5p	bmo-miR-P633-5p	bmo-miR-305	bmo-miR-P417-5p	2-bmo-miR-176	bmo-miR-P271-3p
BGIBMGA001688-TA	ref|XP_975555.1| PREDICTED: similar to CG8800-PA [Tribolium castaneum]	2-bmo-miR-216	bmo-miR-P030-3p	bmo-miR-P066-3p	bmo-miR-277*	bmo-miR-2772b	bmo-miR-P425-5p	bmo-miR-P284-3p	bmo-miR-P528-5p	bmo-miR-P432-5p	bmo-miR-P487-5p	2-bmo-miR-224	2-bmo-miR-298	2-bmo-miR-358	bmo-miR-2842	bmo-miR-2772a	2-bmo-miR-158	bmo-miR-P192-3p	bmo-miR-P029-5p
BGIBMGA001689-TA	ref|XP_039908.6| PREDICTED: similar to zinc finger protein 91 [Homo sapiens]	1-bmo-miR-263b	2-bmo-miR-127	2-bmo-miR-20	bmo-miR-P502-5p	2-bmo-miR-346	bmo-miR-P395-5p	2-bmo-miR-244	bmo-miR-3316	bmo-miR-P505-5p	bmo-miR-P417-5p	bmo-miR-2805
BGIBMGA001690-TA	gb|EAT45160.1| hypothetical protein AaeL_AAEL003526 [Aedes aegypti]	bmo-miR-P044-3p	bmo-miR-P518-5p	2-bmo-miR-328
BGIBMGA001691-TA	ref|XP_392656.2| PREDICTED: similar to CG8271-PA [Apis mellifera]	bmo-miR-P095-3p	2-bmo-miR-300	bmo-miR-P354-5p	bmo-miR-P321-3p	2-bmo-miR-343	bmo-miR-P052-5p	2-bmo-miR-183	3-bmo-miR-1497
BGIBMGA001692-TA	E-value:0.0 ref|XP_974571.1| PREDICTED: similar to intersectin 1 [Tribolium castaneum]	bmo-miR-P024-3p	bmo-miR-P344-3p	bmo-miR-P218-3p	2-bmo-miR-65	bmo-miR-P111-3p
BGIBMGA001693-TA	ref|NP_001036659.1| CG9772-PD, isoform D [Drosophila melanogaster] gb|AAN71318.1| RE15215p [Drosophila melanogaster] gb|ABI31121.1| CG9772-PD, isoform D [Drosophila melanogaster]	bmo-miR-P026-5p	bmo-miR-P082-3p	2-bmo-miR-289	bmo-miR-P349-5p	bmo-miR-2784	bmo-miR-279c*	bmo-miR-P093-3p	bmo-miR-P209-3p	bmo-miR-3328	bmo-miR-P552-5p
BGIBMGA001695-TA	gb|EAT42740.1| lysosomal alpha-mannosidase (mannosidase alpha class 2b member 1) [Aedes aegypti]	bmo-miR-P405-5p	2-bmo-miR-172	bmo-miR-3257
BGIBMGA001696-TA	ref|NP_725510.1| Stretchin-Mlck CG18255-PD, isoform D [Drosophila melanogaster] gb|AAF58087.2| CG18255-PD, isoform D [Drosophila melanogaster]	bmo-miR-P268-3p	bmo-miR-P299-3p	bmo-miR-P032-5p	bmo-miR-P259-3p
BGIBMGA001697-TA	unknown	2-bmo-miR-298	2-bmo-miR-173	bmo-miR-P633-5p	bmo-miR-3213	bmo-miR-2772a	bmo-miR-2795	bmo-miR-P030-3p	2-bmo-miR-214	bmo-miR-P403-5p	bmo-miR-P083-3p	bmo-miR-2772b	bmo-miR-P550-5p	bmo-miR-P417-5p
BGIBMGA001698-TA	gb|AAK07691.1| Cu-chaperone for superoxide dismutase [Drosophila melanogaster]	2-bmo-miR-321	bmo-miR-P360-5p	bmo-miR-P172-3p	bmo-miR-989	bmo-miR-308*	bmo-miR-P349-5p	bmo-miR-P507-5p	bmo-miR-P422-5p	bmo-miR-P395-5p	bmo-miR-P289-3p	bmo-miR-3316
BGIBMGA001699-TA	ref|XP_970649.1| PREDICTED: similar to Ran GTPase-activating protein 1 [Tribolium castaneum]	bmo-miR-P487-5p	2-bmo-miR-110	bmo-miR-P167-3p	bmo-miR-P113-3p	bmo-miR-3395
BGIBMGA001700-TA	ref|NP_001040521.1| ubiquitin related modifier [Bombyx mori] gb|ABF51331.1| ubiquitin related modifier [Bombyx mori]	bmo-miR-P265-3p	bmo-miR-P305-3p	bmo-miR-P234-3p	bmo-miR-307*	bmo-miR-P247-3p	bmo-miR-3333
BGIBMGA001701-TA	unknown	bmo-miR-P038-3p	bmo-miR-P523-5p	bmo-miR-P042-5p	bmo-miR-P583-5p	bmo-miR-P250-3p	bmo-miR-2777*
BGIBMGA001702-TA	unknown	bmo-miR-2842	bmo-miR-P314-3p	bmo-miR-P262-3p	bmo-miR-P082-3p	bmo-miR-P178-3p	2-bmo-miR-52	bmo-miR-3245	2-bmo-miR-231	bmo-miR-P388-5p	bmo-miR-P275-3p	bmo-miR-2808d	bmo-miR-P608-5p	bmo-miR-P032-3p	bmo-miR-P464-5p
BGIBMGA001703-TA	ref|NP_524454.2| klingon CG6669-PA [Drosophila melanogaster] gb|AAF56071.1| CG6669-PA [Drosophila melanogaster] gb|AAL25402.1| LD10776p [Drosophila melanogaster]	2-bmo-miR-321	bmo-miR-989	bmo-miR-P019-5p	2-bmo-miR-178	2-bmo-miR-194	bmo-miR-P478-5p	bmo-miR-P205-3p	2-bmo-miR-251	bmo-miR-P378-5p	bmo-miR-P105-3p	2-bmo-miR-333	bmo-miR-2998	1-bmo-miR-7	bmo-miR-P025-5p	bmo-miR-306-as
BGIBMGA001704-TA	ref|XP_853587.1| PREDICTED: similar to zinc finger protein 91 (HPF7, HTF10) [Canis familiaris]	2-bmo-miR-118	2-bmo-miR-74	bmo-miR-P160-3p	bmo-miR-P258-3p	bmo-miR-P664	bmo-miR-P422-5p
BGIBMGA001705-TA	ref|NP_001019417.1| hypothetical protein LOC296840 [Rattus norvegicus] gb|AAH93393.1| Similar to RIKEN cDNA C030048B08 [Rattus norvegicus]	2-bmo-let-7h	4-5P-bmo-let-7a	bmo-let-7	bmo-miR-P518-5p	bmo-miR-P052-5p	2-bmo-let-7e	bmo-miR-P146-3p	2-bmo-let-7d	3-bmo-let-7a﹟	2-bmo-let-7b	bmo-miR-P111-3p	2-bmo-let-7	2-bmo-miR-19	2-bmo-miR-338	bmo-miR-932	bmo-miR-3263
BGIBMGA001706-TA	ref|XP_001087503.1| PREDICTED: similar to zinc finger protein 91 [Macaca mulatta]	bmo-miR-P479-5p	2-bmo-miR-51	bmo-miR-P597-5p	bmo-miR-P077-3p	bmo-miR-P589-5p	bmo-miR-P526-5p	bmo-miR-14*	bmo-miR-P041-3p
BGIBMGA001707-TA	E-value:0.0 ref|XP_856198.1| PREDICTED: similar to tubulin, beta isoform 3 [Canis familiaris] ref|XP_001092461.1| PREDICTED: similar to tubulin, beta isoform 1 [Macaca mulatta] ref|XP_001161849.1| PREDICTED: hypothetical protein isoform 1 [Pan troglodytes] ref|XP_001251118.1| PREDICTED: similar to Tubulin, beta 2B isoform 2 [Bos taurus]	2-bmo-miR-182	bmo-miR-P038-3p	bmo-miR-263b*	bmo-miR-P354-5p	2-bmo-miR-345	bmo-miR-2b*	2-bmo-miR-241
BGIBMGA001708-TA	ref|XP_309365.2| ENSANGP00000015628 [Anopheles gambiae str. PEST] gb|EAA05227.2| ENSANGP00000015628 [Anopheles gambiae str. PEST]	bmo-miR-3354	bmo-miR-P262-3p	bmo-miR-P658	bmo-miR-P524-5p
BGIBMGA001709-TA	gb|AAO39618.1| GH12452p [Drosophila melanogaster]	bmo-miR-P590-5p	bmo-miR-P279-3p	bmo-miR-P205-3p	bmo-miR-P197-3p	2-bmo-miR-272	bmo-miR-P432-5p	bmo-miR-P548-5p	bmo-miR-P238-3p	2-bmo-miR-233	bmo-miR-P271-3p	bmo-miR-11*	bmo-miR-3324	bmo-miR-34*	bmo-miR-P477-5p	bmo-miR-2848	bmo-miR-P286-3p
BGIBMGA001710-TA	ref|XP_971391.1| PREDICTED: similar to CG13025-PA [Tribolium castaneum]	2-bmo-miR-118	bmo-miR-P517-5p	bmo-miR-P065-3p	bmo-miR-2a-2*	bmo-miR-2842	bmo-miR-P031-3p
BGIBMGA001711-TA	gb|EAT32950.1| viral IAP-associated factor, putative [Aedes aegypti] gb|EAT37536.1| viral IAP-associated factor, putative [Aedes aegypti]	bmo-miR-3373	bmo-miR-P049-3p	bmo-miR-P318-3p	bmo-miR-P258-3p	bmo-miR-P023-3p	bmo-miR-2774a	bmo-miR-P021-3p	bmo-miR-2774c
BGIBMGA001712-TA	ref|XP_001357542.1| GA18055-PA [Drosophila pseudoobscura] gb|EAL26676.1| GA18055-PA [Drosophila pseudoobscura]	2-bmo-miR-36	bmo-miR-3384	bmo-miR-34	4-5P-bmo-miR-34	bmo-miR-P527-5p	bmo-miR-P205-3p	bmo-miR-2794	bmo-miR-P622-5p	2-bmo-miR-34	bmo-miR-P040-3p	bmo-miR-P420-5p	bmo-miR-P664
BGIBMGA001713-TA	ref|XP_967796.1| PREDICTED: similar to Toll protein precursor [Tribolium castaneum]	bmo-miR-P369-5p	bmo-miR-P151-3p	bmo-miR-2824	bmo-miR-P106-3p	2-bmo-miR-241	bmo-miR-71*	bmo-miR-2733a	bmo-miR-3317
BGIBMGA001714-TA	ref|NP_001071699.1| transcription factor protein [Ciona intestinalis] dbj|BAE06415.1| transcription factor protein [Ciona intestinalis]	2-bmo-miR-298	2-bmo-miR-358	2-bmo-miR-289	bmo-miR-P327-3p	bmo-miR-P539-5p	bmo-miR-P560-5p	bmo-miR-P302-3p	bmo-miR-2739	2-bmo-miR-166	bmo-miR-P102-3p	bmo-miR-375	bmo-miR-P410-5p	bmo-miR-2833
BGIBMGA001715-TA	ref|XP_970886.1| PREDICTED: similar to CG16952-PA, isoform A [Tribolium castaneum]	bmo-miR-2807c	bmo-miR-P381-5p	bmo-miR-P539-5p	2-bmo-miR-65	bmo-miR-2999	bmo-miR-P072-3p	2-bmo-miR-237	bmo-miR-263b	2-bmo-miR-205	bmo-miR-2761	bmo-miR-P425-5p	bmo-miR-P526-5p	bmo-miR-P501-5p	bmo-miR-14	bmo-miR-P209-3p	2-bmo-miR-233	bmo-miR-P089-3p	1-bmo-miR-263b	bmo-miR-282*	bmo-miR-P314-3p	bmo-miR-2842	bmo-miR-2781	bmo-miR-P039-5p	bmo-miR-2794	2-bmo-miR-14	bmo-miR-100	2-bmo-miR-77	2-bmo-miR-155	bmo-miR-P668	1-bmo-miR-34	bmo-miR-P286-3p	bmo-miR-P244-3p
BGIBMGA001716-TA	unknown	bmo-miR-P046-3p	bmo-miR-P311-3p	bmo-miR-P539-5p	bmo-miR-P608-5p	bmo-miR-P526-5p	bmo-miR-P530-5p	bmo-miR-P190-3p	bmo-miR-10*	2-bmo-miR-317	2-bmo-miR-52	bmo-miR-P056-3p	bmo-miR-P674	bmo-miR-3336	bmo-miR-P047-3p	bmo-miR-P495-5p	1-bmo-miR-34	bmo-miR-P101-3p	bmo-miR-2848	bmo-miR-P041-3p	bmo-miR-P604-5p	bmo-miR-P343-3p
BGIBMGA001717-TA	ref|XP_975557.1| PREDICTED: similar to CG9060-PA [Tribolium castaneum]	bmo-miR-P518-5p	2-bmo-miR-66	2-bmo-miR-176	2-bmo-miR-138
BGIBMGA001718-TA	gb|AAM09521.1|AF489954_1 BIP4 [Physcomitrella patens]	2-bmo-miR-155	2-bmo-miR-230	bmo-miR-P393-5p	bmo-miR-3387*	bmo-miR-3328	bmo-miR-14*	2-bmo-miR-138
BGIBMGA001719-TA	ref|XP_853583.1| PREDICTED: similar to zinc finger protein 91 (HPF7, HTF10) [Canis familiaris]	bmo-miR-34	4-5P-bmo-miR-34	bmo-miR-2777*	2-bmo-miR-34	2-bmo-miR-136	bmo-miR-P364-5p	2-bmo-miR-345	bmo-miR-P493-5p
BGIBMGA001720-TA	gb|AAL18260.1|AF032866_1 X-linked zinc finger protein [Bos taurus]	bmo-miR-P419-5p	2-bmo-miR-237	bmo-miR-2774b	bmo-miR-P618-5p	2-bmo-miR-190	bmo-miR-P263-3p	bmo-miR-P304-3p
BGIBMGA001721-TA	ref|XP_973614.1| PREDICTED: similar to CG6688-PA [Tribolium castaneum]	bmo-miR-P601-5p	bmo-miR-P118-3p	bmo-miR-2809	bmo-miR-P396-5p	bmo-miR-P304-3p	bmo-miR-P502-5p	bmo-miR-P413-5p	2-bmo-miR-231	2-bmo-miR-122	bmo-miR-2775b	2-bmo-miR-1	bmo-miR-P415-5p	bmo-miR-3296	bmo-miR-P231-3p	bmo-miR-P274-3p
BGIBMGA001722-TA	ref|XP_001102816.1| PREDICTED: similar to zinc finger protein 93 homolog [Macaca mulatta]	bmo-miR-P348-5p	bmo-miR-3384	bmo-miR-P011-3p	bmo-miR-2856*	bmo-miR-P083-3p	bmo-miR-P052-5p	bmo-miR-P084-3p	2-bmo-miR-296	2-bmo-miR-123	bmo-miR-P259-3p	bmo-miR-P032-5p
BGIBMGA001723-TA	ref|XP_531878.2| PREDICTED: similar to zinc finger protein 91 (HPF7, HTF10) [Canis familiaris]	bmo-miR-P197-3p
BGIBMGA001724-TA	gb|AAS07042.1| minus agglutinin [Chlamydomonas reinhardtii]	bmo-miR-P369-5p	bmo-miR-P479-5p	2-bmo-miR-173	bmo-miR-998	2-bmo-miR-19	2-bmo-miR-247	bmo-miR-P589-5p	bmo-miR-34*	bmo-miR-P041-3p
BGIBMGA001725-TA	E-value:0.0 gb|AAK39637.1| iron regulatory protein 1 [Manduca sexta]	bmo-miR-P412-5p	bmo-miR-P517-5p	bmo-miR-2733e	bmo-miR-P593-5p	bmo-miR-2733c	bmo-miR-2733a	2-bmo-miR-57	bmo-miR-P488-5p	bmo-miR-2733i	bmo-miR-P524-5p
BGIBMGA001726-TA	gb|AAK39637.1| iron regulatory protein 1 [Manduca sexta]	bmo-miR-P412-5p	2-bmo-miR-259	bmo-miR-P405-5p	2-bmo-miR-115	bmo-miR-P015-5p	bmo-miR-P016-5p
BGIBMGA001727-TA	ref|XP_624628.2| PREDICTED: similar to CG6206-PB, isoform B [Apis mellifera]	bmo-miR-317*	bmo-miR-P027-5p	2-bmo-miR-178	bmo-miR-P383-5p	bmo-miR-P001-3p	2-bmo-miR-237	bmo-miR-3316	bmo-miR-P280-3p
BGIBMGA001728-TA	gb|EAT42740.1| lysosomal alpha-mannosidase (mannosidase alpha class 2b member 1) [Aedes aegypti]	bmo-miR-P405-5p	bmo-miR-P225-3p	2-bmo-miR-19	bmo-miR-P275-3p	bmo-miR-P042-5p	bmo-miR-P197-3p	bmo-miR-3351	2-bmo-miR-362	bmo-miR-P034-3p
BGIBMGA001729-TA	unknown	bmo-miR-2755*	bmo-miR-2761	bmo-miR-3316	bmo-miR-P550-5p	bmo-miR-P042-5p	bmo-miR-P019-5p	2-bmo-miR-127	bmo-miR-P025-5p
BGIBMGA001730-TA	gb|EAT42359.1| Gelsolin precursor [Aedes aegypti]	2-bmo-miR-358	bmo-miR-P342-3p	bmo-miR-P391-5p	bmo-miR-375	bmo-miR-P253-3p
BGIBMGA001731-TA	ref|XP_395328.2| PREDICTED: similar to CG31301-PA [Apis mellifera]	bmo-miR-P674	2-bmo-miR-298	bmo-miR-P369-5p	bmo-miR-3316	bmo-miR-P033-5p	bmo-miR-2738	bmo-miR-P548-5p	bmo-miR-P460-5p
BGIBMGA001732-TA	ref|XP_393165.2| PREDICTED: similar to CG5059-PA, isoform A isoform 1 [Apis mellifera]	bmo-miR-P214-3p	2-bmo-miR-173	bmo-miR-3351	bmo-miR-998	bmo-miR-P176-3p	2-bmo-miR-241
BGIBMGA001733-TA	gb|EAT40444.1| conserved hypothetical protein [Aedes aegypti] gb|EAT40445.1| conserved hypothetical protein [Aedes aegypti]	bmo-miR-P340-3p	bmo-miR-P145-3p	bmo-miR-P189-3p	2-bmo-miR-211	bmo-miR-P039-5p	bmo-miR-3395
BGIBMGA001734-TA	gb|EAT41660.1| conserved hypothetical protein [Aedes aegypti] gb|EAT41661.1| conserved hypothetical protein [Aedes aegypti]	bmo-miR-P038-3p	2-bmo-miR-127	bmo-miR-3296*	bmo-miR-283*	bmo-miR-306	bmo-miR-P395-5p	bmo-miR-275	bmo-miR-3316	bmo-miR-2761	bmo-miR-P197-3p
BGIBMGA001736-TA	emb|CAG01485.1| unnamed protein product [Tetraodon nigroviridis]	bmo-miR-P225-3p	bmo-miR-279c*	2-bmo-miR-317	bmo-miR-P674	2-bmo-miR-136	bmo-miR-P042-5p	bmo-miR-P024-5p	bmo-miR-P209-3p	bmo-miR-2786
BGIBMGA001737-TA	ref|NP_001012617.1| hypothetical protein LOC424580 [Gallus gallus] emb|CAH65446.1| hypothetical protein [Gallus gallus]	2-bmo-miR-298	bmo-miR-P228-3p	bmo-miR-P167-3p	bmo-miR-P633-5p	bmo-miR-P593-5p	2-bmo-miR-52	bmo-miR-277*	bmo-miR-P419-5p	2-bmo-miR-214	bmo-miR-3351
BGIBMGA001738-TA	ref|XP_527146.2| PREDICTED: zinc finger protein 454 [Pan troglodytes]	bmo-miR-2772a	bmo-miR-P151-3p	bmo-miR-P016-5p	bmo-miR-P600-5p	bmo-miR-2999	2-bmo-miR-158	bmo-miR-2772b	2-bmo-miR-259	bmo-miR-P012-5p	bmo-miR-P286-3p	2-bmo-miR-362	2-bmo-miR-308	bmo-miR-P429-5p	bmo-miR-2843-1*
BGIBMGA001739-TA	E-value:0.0 gb|AAL37477.1|AF329947_1 signal transducer and activator of transcription short form [Spodoptera frugiperda]	bmo-miR-P517-5p	2-bmo-miR-19	bmo-miR-P068-3p	bmo-miR-2781	bmo-miR-3351	2-bmo-miR-129
BGIBMGA001740-TA	ref|XP_952204.1| hypothetical protein TA13595 [Theileria annulata strain Ankara] emb|CAI74472.1| hypothetical protein [Theileria annulata]	bmo-miR-P160-3p	bmo-miR-2764	bmo-miR-P068-3p	2-bmo-miR-190	bmo-miR-P263-3p	bmo-miR-P253-3p
BGIBMGA001741-TA	ref|NP_001072011.1| zinc finger protein [Ciona intestinalis] dbj|BAE06771.1| zinc finger protein [Ciona intestinalis]	bmo-miR-2842	bmo-miR-P167-3p	bmo-miR-P028-3p	bmo-miR-2794	2-bmo-miR-297	bmo-miR-2755*	bmo-miR-2808d	2-bmo-miR-333	bmo-miR-3351
BGIBMGA001742-TA	gb|EAT38669.1| syntaxin 4, putative [Aedes aegypti]	bmo-miR-P305-3p	4-5P-bmo-miR-34	bmo-miR-P023-5p	bmo-miR-2851	2-bmo-miR-166	bmo-miR-P247-3p	bmo-miR-P049-5p	2-bmo-miR-358	bmo-miR-3345	bmo-miR-34	bmo-miR-2794	bmo-miR-P378-5p	2-bmo-miR-125	bmo-miR-P031-3p	2-bmo-miR-34	bmo-miR-P065-3p	2-bmo-miR-264	bmo-miR-P102-3p	bmo-miR-P640-5p
BGIBMGA001743-TA	gb|AAH19219.1| Hypothetical gene MGC29393 [Mus musculus]	bmo-miR-P518-5p	2-bmo-miR-237	bmo-miR-P648-5p	2-bmo-miR-328	2-bmo-miR-258	bmo-miR-3329	2-bmo-miR-241
BGIBMGA001744-TA	ref|XP_512535.2| PREDICTED: zinc finger protein 91 [Pan troglodytes]	bmo-miR-P085-3p	bmo-miR-3316	bmo-miR-965	2-bmo-miR-127	bmo-miR-P093-3p
BGIBMGA001745-TA	gb|AAV91455.1| serine protease 7 [Lonomia obliqua]	bmo-miR-3388	bmo-miR-P197-3p	2-bmo-miR-366	2-bmo-miR-127	bmo-miR-P299-3p
BGIBMGA001746-TA	gb|EAT46239.1| conserved hypothetical protein [Aedes aegypti]	2-bmo-miR-130	bmo-miR-P360-5p	bmo-miR-2842	bmo-miR-P167-3p	bmo-miR-P388-5p	bmo-miR-2808d	bmo-miR-P024-5p	bmo-miR-P367-5p
BGIBMGA001747-TA	ref|NP_651295.1| CG13636-PA, isoform A [Drosophila melanogaster] gb|AAF56346.2| CG13636-PA, isoform A [Drosophila melanogaster] gb|AAO24974.1| RE05274p [Drosophila melanogaster]	bmo-miR-P001-5p	bmo-miR-3336	bmo-miR-P172-3p	bmo-miR-2843-2*	bmo-miR-3406	2-bmo-miR-123	bmo-miR-3213*
BGIBMGA001748-TA	ref|XP_396642.2| PREDICTED: similar to CG6073-PA [Apis mellifera]	bmo-miR-3414	2-bmo-miR-281-1	2-bmo-miR-127	bmo-miR-P558-5p	bmo-miR-P013-5p	bmo-miR-P402-5p	bmo-miR-3316	bmo-miR-P147-3p
BGIBMGA001749-TA	unknown	bmo-miR-P517-5p	2-bmo-miR-170	2-bmo-miR-140	bmo-miR-P279-3p	bmo-miR-2819	bmo-miR-P471-5p
BGIBMGA001750-TA	gb|EAT36272.1| fk506 binding protein [Aedes aegypti]	bmo-miR-P152-3p	bmo-miR-3248	bmo-miR-P118-3p	bmo-miR-P091-3p	bmo-miR-2809	bmo-miR-P396-5p	bmo-miR-P023-5p	2-bmo-miR-329	bmo-miR-P415-5p
BGIBMGA001751-TA	ref|XP_315186.3| ENSANGP00000021581 [Anopheles gambiae str. PEST] gb|EAA10603.3| ENSANGP00000021581 [Anopheles gambiae str. PEST]	bmo-miR-P371-5p	bmo-miR-P038-3p	bmo-miR-P527-5p	bmo-miR-P304-3p	bmo-miR-278	bmo-miR-P618-5p	bmo-miR-P055-3p	bmo-miR-P611-5p	bmo-miR-P510-5p	bmo-miR-P018-5p	bmo-miR-P633-5p	2-bmo-miR-278	2-bmo-miR-158	bmo-miR-750*	bmo-miR-P286-3p	bmo-miR-P640-5p
BGIBMGA001752-TA	unknown	2-bmo-miR-122	2-bmo-miR-300	bmo-miR-989	bmo-miR-P478-5p	2-bmo-miR-65
BGIBMGA001753-TA	E-value:0.0 dbj|BAE46798.1| cytochrome P450 [Bombyx mori]	2-bmo-miR-224	bmo-miR-3382	bmo-miR-P042-5p	bmo-miR-2805	bmo-miR-P023-5p	bmo-miR-3271	bmo-miR-3317
BGIBMGA001754-TA	ref|XP_967392.1| PREDICTED: similar to CG1106-PB, isoform B [Tribolium castaneum]	bmo-miR-2761	bmo-miR-3316	bmo-miR-P550-5p	bmo-miR-2766*	bmo-miR-P422-5p
BGIBMGA001755-TA	ref|NP_996149.2| Gelsolin CG1106-PG, isoform G [Drosophila melanogaster] gb|AAO41509.2| CG1106-PG, isoform G [Drosophila melanogaster]	bmo-miR-P214-3p	bmo-miR-P176-3p	2-bmo-miR-308	bmo-miR-3402	3-bmo-miR-8#
BGIBMGA001756-TA	unknown	bmo-miR-P601-5p	bmo-miR-P342-3p	bmo-miR-P299-3p	bmo-miR-P448-5p	bmo-miR-3317
BGIBMGA001757-TA	unknown	bmo-miR-P495-5p	bmo-miR-2775b	bmo-miR-P391-5p	bmo-miR-P527-5p
BGIBMGA001758-TA	unknown	bmo-miR-P510-5p	bmo-miR-P038-3p	bmo-miR-P018-5p	2-bmo-miR-7	bmo-miR-P633-5p	bmo-miR-P417-5p	bmo-miR-P653-5p	bmo-miR-P250-3p	bmo-miR-7
BGIBMGA001759-TA	unknown	bmo-miR-P152-3p	bmo-miR-P423-5p	bmo-miR-P601-5p	bmo-miR-P669	bmo-miR-P419-5p	bmo-miR-P413-5p	bmo-miR-3383	2-bmo-miR-50	bmo-miR-2845	2-bmo-miR-66	bmo-miR-P364-5p	bmo-miR-P042-5p	bmo-miR-P660	bmo-miR-P021-5p	2-bmo-miR-35
BGIBMGA001760-TA	unknown	2-bmo-miR-110	2-bmo-miR-173	bmo-miR-965	2-bmo-miR-127	bmo-miR-P518-5p	bmo-miR-3316	bmo-miR-P042-5p	2-bmo-miR-71a	bmo-miR-P367-5p	bmo-miR-3391*	2-bmo-miR-298	bmo-miR-P390-5p	2-bmo-miR-351	bmo-miR-P098-3p	bmo-miR-P065-3p	bmo-miR-P024-5p	bmo-miR-P391-5p	2-bmo-miR-229	bmo-miR-2766*
BGIBMGA001761-TA	unknown	bmo-miR-P167-3p	bmo-miR-P279-3p	bmo-miR-P509-5p	bmo-miR-278	2-bmo-miR-296	bmo-miR-P367-5p	bmo-miR-P049-5p	bmo-miR-P021-5p	bmo-miR-P055-3p	2-bmo-miR-278	bmo-miR-P419-5p	2-bmo-miR-158	2-bmo-miR-19	bmo-miR-2775b	bmo-miR-P024-5p	2-bmo-miR-264	bmo-miR-3351
BGIBMGA001762-TA	ref|XP_391872.1| PREDICTED: hypothetical protein [Apis mellifera]	2-bmo-miR-224	bmo-miR-P485-5p	bmo-miR-P233-3p	2-bmo-miR-151	bmo-miR-2808d	bmo-miR-P302-3p	bmo-miR-279c	bmo-miR-306**	bmo-miR-P048-5p
BGIBMGA001763-TA	ref|XP_968642.1| PREDICTED: similar to CG17894-PC, isoform C [Tribolium castaneum]	2-bmo-miR-358	2-bmo-miR-41	bmo-miR-2813	bmo-miR-P008-5p	2-bmo-miR-353	bmo-miR-P460-5p	bmo-miR-P332-3p	bmo-miR-P204-3p	bmo-miR-P573-5p	bmo-miR-2b*	bmo-miR-P280-3p
BGIBMGA001764-TA	ref|XP_624371.1| PREDICTED: similar to cap-n-collar CG17894-PC, isoform C [Apis mellifera]	bmo-miR-2764	bmo-miR-2772b	bmo-miR-3351	bmo-miR-2772a	2-bmo-miR-362	bmo-miR-283*	bmo-miR-P153-3p
BGIBMGA001765-TA	gb|EAT43506.1| segmentation protein cap'n'collar [Aedes aegypti]	bmo-miR-P496-5p	bmo-miR-13a*	2-bmo-miR-330	bmo-miR-P094-3p	2-bmo-miR-205	bmo-miR-P410-5p	bmo-miR-33	bmo-miR-P267-3p
BGIBMGA001766-TA	ref|XP_001358802.1| GA19281-PA [Drosophila pseudoobscura] gb|EAL27945.1| GA19281-PA [Drosophila pseudoobscura]	bmo-miR-P027-5p	bmo-miR-P624-5p	bmo-miR-P205-3p	bmo-miR-P539-5p	bmo-miR-P223-3p	bmo-miR-P340-3p	bmo-miR-P085-3p	bmo-miR-3351	bmo-miR-P420-5p	bmo-miR-P408-5p
BGIBMGA001767-TA	ref|XP_969708.1| PREDICTED: similar to CG17272-PA [Tribolium castaneum]	bmo-miR-2762	bmo-miR-2788	bmo-miR-P395-5p	bmo-miR-P039-5p	bmo-miR-P299-3p	bmo-miR-P349-5p	bmo-miR-306-as
BGIBMGA001768-TA	unknown	2-bmo-miR-8	bmo-miR-P214-3p	bmo-miR-8	bmo-miR-P176-3p	bmo-miR-3244
BGIBMGA001769-TA	unknown	bmo-miR-P487-5p	2-bmo-miR-170	bmo-miR-P167-3p	2-bmo-miR-331	bmo-miR-P039-3p	bmo-miR-P049-5p	bmo-miR-3274	bmo-miR-2856*
BGIBMGA001770-TA	ref|XP_647058.1| hypothetical protein DDBDRAFT_0190122 [Dictyostelium discoideum AX4] gb|EAL73046.1| hypothetical protein DDBDRAFT_0190122 [Dictyostelium discoideum AX4]	bmo-miR-P228-3p	bmo-miR-P390-5p	bmo-miR-2842	bmo-miR-P422-5p	bmo-miR-2808d	bmo-miR-P042-5p	bmo-miR-3351	bmo-miR-3389
BGIBMGA001771-TA	ref|XP_964451.1| hypothetical protein [Neurospora crassa OR74A] gb|EAA35215.1| hypothetical protein [Neurospora crassa]	2-bmo-miR-281-1*	bmo-miR-2781	2-bmo-miR-331	2-bmo-miR-178	bmo-miR-P621-5p	bmo-miR-P672	bmo-miR-P362-5p	2-bmo-miR-144	2-bmo-miR-281-2*	bmo-miR-P126-3p	bmo-miR-P034-3p
BGIBMGA001772-TA	ref|XP_001122933.1| PREDICTED: similar to Protein C4orf008 homolog [Apis mellifera]	bmo-miR-P038-3p	2-bmo-miR-127	bmo-miR-3403	2-bmo-miR-158	bmo-miR-P085-3p	bmo-miR-P007-5p	bmo-miR-3316	bmo-miR-2805	bmo-miR-2796-3p	bmo-miR-P029-5p
BGIBMGA001773-TA	gb|EAT36305.1| conserved hypothetical protein [Aedes aegypti]	bmo-miR-3373	bmo-miR-P504-5p	bmo-miR-P167-3p	bmo-miR-P615-5p	bmo-miR-P534-5p	bmo-miR-P508-5p	bmo-miR-279c*	2-bmo-miR-52	2-bmo-miR-251	bmo-miR-P311-3p	bmo-miR-2755	bmo-miR-993b*	bmo-miR-P218-3p	bmo-miR-P101-3p	2-bmo-miR-362
BGIBMGA001774-TA	unknown	2-bmo-miR-244	bmo-miR-P021-3p
BGIBMGA001775-TA	ref|XP_675583.1| zinc finger transcription factor [Plasmodium berghei strain ANKA] emb|CAH93953.1| Zinc finger transcription factor (krox1), putative [Plasmodium berghei]	bmo-miR-2762	bmo-miR-P186-3p	bmo-miR-2772a	bmo-miR-252*	bmo-miR-283*	bmo-miR-306	2-bmo-miR-65	2-bmo-miR-19	2-bmo-miR-158	bmo-miR-P366-5p	bmo-miR-2772b	bmo-miR-P302-3p	bmo-miR-P509-5p	bmo-miR-275	2-bmo-miR-264	1-bmo-miR-7	bmo-miR-P432-5p
BGIBMGA001776-TA	ref|XP_790598.2| PREDICTED: similar to helentron 4 helitron-like transposon replicase/helicase/endonuclease (hel_dr4), partial [Strongylocentrotus purpuratus] ref|XP_001189446.1| PREDICTED: similar to helentron 4 helitron-like transposon replicase/helicase/endonuclease (hel_dr4), partial [Strongylocentrotus purpuratus]	bmo-miR-P269-3p	bmo-miR-P395-5p	2-bmo-miR-244	bmo-miR-2998	2-bmo-miR-894	bmo-miR-210	bmo-miR-P295-3p	bmo-miR-3382*
BGIBMGA001777-TA	ref|XP_854374.1| PREDICTED: similar to Zinc finger protein 85 (Zinc finger protein HPF4) (HTF1) [Canis familiaris]	bmo-miR-P636-5p	bmo-miR-P395-5p	bmo-miR-P192-3p	bmo-miR-P608-5p	1-bmo-miR-34	bmo-miR-3384	bmo-miR-3271	bmo-miR-2855
BGIBMGA001778-TA	ref|XP_853644.1| PREDICTED: similar to zinc finger protein 91 (HPF7, HTF10) [Canis familiaris]	2-bmo-miR-158	2-bmo-miR-130	bmo-miR-745	bmo-miR-283*	bmo-miR-306-as	bmo-miR-P066-3p
BGIBMGA001779-TA	ref|XP_001074633.1| PREDICTED: similar to zinc finger protein 420 [Rattus norvegicus]	bmo-miR-P363-5p
BGIBMGA001780-TA	gb|EAT47626.1| sugar transporter [Aedes aegypti]	bmo-miR-2847	bmo-miR-P022-3p	bmo-miR-P060-3p	bmo-miR-P508-5p	bmo-miR-P085-3p	bmo-miR-P526-5p	2-bmo-miR-894a	bmo-miR-3382*
BGIBMGA001782-TA	unknown	2-bmo-miR-19	2-bmo-miR-134	bmo-miR-P004-5p	bmo-miR-P509-5p	bmo-miR-P167-3p	2-bmo-miR-331	bmo-miR-2796-3p
BGIBMGA001783-TA	ref|ZP_00784981.1| surface protein Pls [Streptococcus agalactiae COH1] gb|EAO76303.1| surface protein Pls [Streptococcus agalactiae COH1]	bmo-miR-P504-5p	2-bmo-miR-127	bmo-miR-2813	bmo-miR-P519-5p	bmo-miR-P085-3p	bmo-miR-P299-3p	bmo-miR-P295-3p	bmo-miR-P266-3p	bmo-miR-306-as
BGIBMGA001784-TA	ref|XP_001349064.1| hypothetical protein PF07_0067 [Plasmodium falciparum 3D7] emb|CAD50909.1| hypothetical protein [Plasmodium falciparum 3D7]	2-bmo-miR-170	bmo-miR-13a	bmo-miR-P624-5p	bmo-miR-2842	bmo-miR-P674	bmo-miR-P340-3p	bmo-miR-2a	2-bmo-miR-237	bmo-miR-2808d	3-bmo-miR-228	1-bmo-miR-7	4-5P-bmo-miR-263a	bmo-miR-P029-5p
BGIBMGA001785-TA	ref|XP_001108463.1| PREDICTED: similar to zinc finger protein 91 [Macaca mulatta]	bmo-miR-P038-3p	bmo-miR-P167-3p	bmo-miR-P481-5p	bmo-miR-2808d	bmo-miR-3316	bmo-miR-275	bmo-miR-P530-5p	bmo-miR-P521-5p	bmo-miR-P656-5p	bmo-miR-P048-5p	bmo-miR-2842	bmo-miR-P082-3p	bmo-miR-P059-3p	bmo-miR-306	bmo-miR-P104-3p	bmo-miR-P636-5p	bmo-miR-P275-3p	bmo-miR-P649-5p
BGIBMGA001786-TA	ref|XP_317330.3| ENSANGP00000010549 [Anopheles gambiae str. PEST] gb|EAA12418.3| ENSANGP00000010549 [Anopheles gambiae str. PEST]	2-bmo-miR-127	bmo-miR-2856*	bmo-miR-P030-3p
BGIBMGA001787-TA	unknown	2-bmo-miR-158	bmo-miR-P182-3p	2-bmo-miR-230	2-bmo-miR-362
BGIBMGA001788-TA	unknown	bmo-miR-P546-5p	bmo-miR-2739	bmo-miR-P346-5p	bmo-miR-P372-5p
BGIBMGA001789-TA	ref|XP_623772.2| PREDICTED: similar to PHD finger protein 7, partial [Apis mellifera]	bmo-miR-P024-5p	bmo-miR-P367-5p	bmo-miR-P113-3p	bmo-miR-P408-5p	2-bmo-miR-241
BGIBMGA001790-TA	gb|EAT43711.1| cyclin g [Aedes aegypti]	bmo-miR-P167-3p	bmo-miR-P032-5p	bmo-miR-P259-3p
BGIBMGA001791-TA	unknown	1-bmo-miR-263b	bmo-miR-P505-5p	bmo-miR-P050-3p	bmo-miR-P417-5p
BGIBMGA001792-TA	ref|XP_001122361.1| PREDICTED: similar to Artemis protein (DNA cross-link repair 1C protein) (SNM1-like protein) (A-SCID protein) (hSNM1C) [Apis mellifera]	bmo-miR-P589-5p	bmo-miR-2761	bmo-miR-3316	bmo-miR-P488-5p	bmo-miR-2807c	bmo-miR-P593-5p	bmo-miR-P427-5p
BGIBMGA001793-TA	ref|XP_001151447.1| PREDICTED: similar to plus agglutinin [Pan troglodytes]	bmo-miR-P519-5p	bmo-miR-P044-5p	bmo-miR-P409-5p	bmo-miR-P046-3p	bmo-miR-P033-3p	bmo-miR-3263	bmo-miR-P343-3p
BGIBMGA001794-TA	ref|XP_395379.3| PREDICTED: similar to CG5065-PA [Apis mellifera]	bmo-miR-2762	bmo-miR-P560-5p	bmo-miR-P262-3p	bmo-miR-P489-5p
BGIBMGA001795-TA	ref|XP_930462.1| PREDICTED: similar to PGC-1 related co-activator isoform 16 [Mus musculus]	bmo-miR-P087-3p	bmo-miR-3281	bmo-miR-P130-3p	2-bmo-miR-355	2-bmo-miR-19	bmo-miR-2755*	bmo-miR-2775b	bmo-miR-3351	bmo-miR-3364
BGIBMGA001796-TA	ref|XP_001012181.1| Viral A-type inclusion protein repeat containing protein [Tetrahymena thermophila SB210] gb|EAR91936.1| Viral A-type inclusion protein repeat containing protein [Tetrahymena thermophila SB210]	bmo-miR-2755*	bmo-miR-3316	bmo-miR-2843-2*	bmo-miR-3385	bmo-miR-P306-3p	2-bmo-miR-127	2-bmo-miR-330
BGIBMGA001797-TA	ref|XP_970827.1| PREDICTED: similar to CG8031-PA [Tribolium castaneum]	bmo-miR-P262-3p	bmo-miR-P096-3p	bmo-miR-P211-3p	2-bmo-miR-77	bmo-miR-2827	3-bmo-miR-1﹟	bmo-miR-P147-3p	bmo-miR-P034-5p
BGIBMGA001798-TA	ref|XP_312574.2| ENSANGP00000014935 [Anopheles gambiae str. PEST] gb|EAA07903.2| ENSANGP00000014935 [Anopheles gambiae str. PEST]	2-bmo-miR-216	bmo-miR-2824	2-bmo-miR-65
BGIBMGA001799-TA	E-value:0.0 ref|XP_392069.3| PREDICTED: similar to ATP-dependent RNA helicase abstrakt (DEAD box protein abstrakt) isoform 1 [Apis mellifera]	bmo-miR-P038-3p	bmo-miR-3372	bmo-miR-2824	bmo-miR-P539-5p	bmo-miR-277*	bmo-miR-P607-5p	bmo-miR-P557-5p	2-bmo-miR-247	bmo-miR-P003-5p	bmo-miR-P462-5p	bmo-miR-P249-3p	2-bmo-miR-290
BGIBMGA001800-TA	E-value:0.0 ref|NP_001037129.1| ribosomal protein L4 [Bombyx mori] gb|AAV34813.1| ribosomal protein L4 [Bombyx mori]	2-bmo-miR-134	bmo-miR-970*
BGIBMGA001801-TA	ref|XP_001122537.1| PREDICTED: similar to RuvB-like 2 (p47 protein) [Apis mellifera]	bmo-miR-P223-3p	bmo-miR-P271-3p	bmo-miR-2795	bmo-miR-100
BGIBMGA001802-TA	gb|AAO39579.1| LD33058p [Drosophila melanogaster]	bmo-miR-P205-3p	bmo-miR-P261-3p	bmo-miR-P259-3p
BGIBMGA001803-TA	ref|XP_969358.1| PREDICTED: similar to CG9285-PA, isoform A [Tribolium castaneum]	bmo-miR-2762	bmo-miR-P615-5p	bmo-miR-P508-5p	bmo-miR-P052-3p	bmo-miR-283*	2-bmo-miR-52	2-bmo-miR-328	bmo-miR-P518-5p	2-bmo-miR-129	bmo-miR-14*	2-bmo-miR-258	bmo-miR-P490-5p
BGIBMGA001804-TA	ref|XP_523974.2| PREDICTED: zinc finger protein 236 isoform 2 [Pan troglodytes]	2-bmo-miR-34	2-bmo-miR-298	bmo-miR-P672	2-bmo-miR-281-1*	bmo-miR-34	2-bmo-miR-296	bmo-miR-P427-5p
BGIBMGA001805-TA	ref|XP_967727.1| PREDICTED: similar to CG2101-PA [Tribolium castaneum]	bmo-miR-P085-3p	bmo-miR-3316	2-bmo-miR-127	2-bmo-miR-330
BGIBMGA001806-TA	ref|NP_001040354.1| cleavage and polyadenylation specific factor 5 [Bombyx mori] gb|ABF51245.1| cleavage and polyadenylation specific factor 5 [Bombyx mori]	bmo-miR-P517-5p	bmo-miR-P305-3p	bmo-miR-P204-3p	bmo-miR-P389-5p	bmo-miR-P247-3p
BGIBMGA001807-TA	gb|EAT36351.1| metalloproteinase, putative [Aedes aegypti]	2-bmo-miR-321	2-bmo-miR-173	bmo-miR-P034-5p	bmo-miR-P029-5p	bmo-miR-P669
BGIBMGA001808-TA	gb|EAT46388.1| monocarboxylate transporter [Aedes aegypti]	bmo-miR-13a*	2-bmo-miR-894a
BGIBMGA001809-TA	ref|XP_307640.3| ENSANGP00000024634 [Anopheles gambiae str. PEST] ref|XP_313669.3| ENSANGP00000003717 [Anopheles gambiae str. PEST] gb|EAA09215.3| ENSANGP00000003717 [Anopheles gambiae str. PEST] gb|EAA45606.3| ENSANGP00000024634 [Anopheles gambiae str. PEST]	bmo-miR-P010-3p	bmo-miR-2775b	bmo-miR-P615-5p	bmo-miR-P508-5p	2-bmo-miR-52
BGIBMGA001810-TA	ref|XP_624952.2| PREDICTED: similar to CG5077-PA, isoform A [Apis mellifera]	bmo-miR-P425-5p	2-bmo-miR-351	bmo-miR-2830
BGIBMGA001811-TA	ref|XP_001358883.1| GA18643-PA [Drosophila pseudoobscura] gb|EAL28026.1| GA18643-PA [Drosophila pseudoobscura]	2-bmo-miR-149	bmo-miR-3345	bmo-miR-P349-5p
BGIBMGA001812-TA	ref|XP_309435.3| ENSANGP00000011164 [Anopheles gambiae str. PEST] gb|EAA05268.3| ENSANGP00000011164 [Anopheles gambiae str. PEST]	bmo-miR-P340-3p	bmo-miR-P624-5p	bmo-miR-P420-5p	bmo-miR-3244	bmo-miR-P253-3p
BGIBMGA001813-TA	ref|XP_309435.3| ENSANGP00000011164 [Anopheles gambiae str. PEST] gb|EAA05268.3| ENSANGP00000011164 [Anopheles gambiae str. PEST]	bmo-miR-2753
BGIBMGA001814-TA	ref|NP_651593.1| CG5003-PA [Drosophila melanogaster] gb|AAF56756.1| CG5003-PA [Drosophila melanogaster]	bmo-miR-P431-5p	bmo-miR-P581-5p	bmo-miR-2756	bmo-miR-3271	bmo-miR-P428-5p
BGIBMGA001815-TA	unknown	bmo-miR-P371-5p	bmo-miR-P411-5p	bmo-miR-P018-5p	bmo-miR-998	bmo-miR-3337	bmo-miR-P593-5p	bmo-miR-2777*	2-bmo-miR-151	bmo-miR-2851	2-bmo-miR-205	bmo-miR-P488-5p	2-bmo-miR-345	2-bmo-miR-894a	bmo-miR-P380-5p
BGIBMGA001816-TA	emb|CAA32198.1| polyprotein [Drosophila melanogaster]	bmo-miR-P293-3p	2-bmo-miR-351	2-bmo-miR-216	bmo-miR-P039-5p	bmo-miR-P059-3p	bmo-miR-P481-5p	bmo-miR-3374*	bmo-miR-P104-3p	bmo-miR-P222-3p	bmo-miR-P649-5p	bmo-miR-P521-5p	bmo-miR-P316-3p
BGIBMGA001817-TA	ref|XP_560277.2| ENSANGP00000026439 [Anopheles gambiae str. PEST] gb|EAL41696.2| ENSANGP00000026439 [Anopheles gambiae str. PEST]	2-bmo-miR-242	bmo-miR-P042-5p	bmo-miR-P625-5p	4-5P-bmo-miR-263a
BGIBMGA001818-TA	E-value:0.0 ref|XP_312609.3| ENSANGP00000001289 [Anopheles gambiae str. PEST] gb|EAA08227.3| ENSANGP00000001289 [Anopheles gambiae str. PEST]	bmo-miR-P228-3p	bmo-miR-2843-2*	bmo-miR-P042-5p
BGIBMGA001819-TA	unknown	bmo-miR-P587-5p	bmo-miR-263b	bmo-miR-2808d	2-bmo-miR-205	bmo-miR-P509-5p	2-bmo-miR-71a	bmo-miR-3391*	bmo-miR-P426-5p	bmo-miR-P209-3p	1-bmo-miR-263b	2-bmo-miR-170	bmo-miR-2842	2-bmo-miR-350	bmo-miR-3343	bmo-miR-71*	2-bmo-miR-19	bmo-miR-P065-3p	bmo-miR-3351	bmo-miR-P014-5p
BGIBMGA001820-TA	sp|Q9NZW4|DSPP_HUMAN Dentin sialophosphoprotein precursor [Contains: Dentin phosphoprotein (Dentin phosphophoryn) (DPP); Dentin sialoprotein (DSP)] gb|AAF42472.1|AF163151_1 dentin sialophosphoprotein precursor [Homo sapiens]	bmo-miR-3336	bmo-miR-2808d	bmo-miR-P314-3p	bmo-miR-P530-5p	bmo-miR-P294-3p	bmo-miR-P185-3p	2-bmo-miR-190
BGIBMGA001821-TA	gb|AAY21825.1| GP80-like protein [Bovine herpesvirus 4] gb|AAY21826.1| GP80-like protein [Bovine herpesvirus 4]	bmo-miR-P505-5p	bmo-miR-2843-2*	bmo-miR-263a*	bmo-miR-P417-5p
BGIBMGA001822-TA	gb|AAM15154.1| unknown protein [Arabidopsis thaliana] gb|AAM15435.1| unknown protein [Arabidopsis thaliana]	bmo-miR-3354	bmo-miR-2a-1*	bmo-miR-3305	2-bmo-miR-345	1-bmo-miR-7	bmo-miR-14*
BGIBMGA001823-TA	gb|AAP97202.1|AF087904_1 rab24 [Homo sapiens]	bmo-miR-P024-5p	bmo-miR-P042-5p	bmo-miR-P515-5p	bmo-miR-P266-3p
BGIBMGA001824-TA	unknown	bmo-miR-P242-3p	bmo-miR-P389-5p
BGIBMGA001825-TA	ref|XP_624908.2| PREDICTED: similar to LSM4 homolog, U6 small nuclear RNA associated [Apis mellifera]	2-bmo-miR-160
BGIBMGA001826-TA	unknown	bmo-miR-2a-1*
BGIBMGA001827-TA	ref|XP_969331.1| PREDICTED: similar to CG5735-PB, isoform B [Tribolium castaneum]	bmo-miR-P487-5p	bmo-miR-P186-3p	2-bmo-miR-242	bmo-miR-3384	bmo-miR-P502-5p	bmo-miR-2856*	bmo-miR-P004-5p	bmo-miR-2808d	bmo-miR-P024-5p	bmo-miR-P367-5p	bmo-miR-P380-5p	bmo-miR-P276-3p
BGIBMGA001828-TA	unknown	bmo-miR-2782	2-bmo-miR-229	bmo-miR-P113-3p	bmo-miR-P229-3p	bmo-miR-3263	bmo-miR-P386-5p
BGIBMGA001829-TA	ref|XP_396691.3| PREDICTED: similar to XPMC2 prevents mitotic catastrophe 2 homolog [Apis mellifera]	bmo-miR-P252-3p	bmo-miR-P167-3p	bmo-miR-P024-5p	bmo-miR-3351	bmo-miR-P367-5p	bmo-miR-P420-5p
BGIBMGA001830-TA	ref|XP_396691.3| PREDICTED: similar to XPMC2 prevents mitotic catastrophe 2 homolog [Apis mellifera]	bmo-miR-P603-5p	2-bmo-miR-134	2-bmo-miR-269	2-bmo-miR-264	bmo-miR-P299-3p	2-bmo-miR-345	bmo-miR-P392-5p	bmo-miR-P259-3p	bmo-miR-P032-5p	bmo-miR-P267-3p
BGIBMGA001831-TA	ref|XP_138106.6| PREDICTED: similar to CG15625-PA [Mus musculus] ref|XP_912236.2| PREDICTED: similar to CG15625-PA [Mus musculus] ref|XP_999823.1| PREDICTED: similar to CG15625-PA [Mus musculus]	2-bmo-miR-247	bmo-miR-P263-3p	bmo-miR-P383-5p	2-bmo-miR-52	bmo-miR-P539-5p
BGIBMGA001832-TA	gb|ABD61616.1| Dicer-1 [Drosophila simulans]	2-bmo-miR-214	bmo-miR-P546-5p	2-bmo-miR-166	bmo-miR-2739	bmo-miR-P354-5p	bmo-miR-P180-3p	bmo-miR-P159-3p	bmo-miR-277*
BGIBMGA001833-TA	gb|EAT47261.1| dicer-1 [Aedes aegypti]	bmo-miR-P660	bmo-miR-P299-3p	bmo-miR-2813	bmo-miR-P349-5p	2-bmo-miR-125	bmo-miR-2756*
BGIBMGA001834-TA	ref|XP_001358121.1| GA18437-PA [Drosophila pseudoobscura] gb|EAL27258.1| GA18437-PA [Drosophila pseudoobscura]	2-bmo-miR-36	2-bmo-miR-149	2-bmo-miR-358	bmo-miR-P070-3p	bmo-miR-P038-3p	bmo-miR-P314-3p	bmo-miR-2794	2-bmo-miR-355	2-bmo-miR-229
BGIBMGA001835-TA	gb|EAT47261.1| dicer-1 [Aedes aegypti]	2-bmo-miR-140	bmo-miR-P082-3p	bmo-miR-P290-3p	bmo-miR-3244	bmo-miR-3399	bmo-miR-3333	bmo-miR-P471-5p
BGIBMGA001836-TA	E-value:0.0 gb|EAT40172.1| thrombospondin [Aedes aegypti]	2-bmo-miR-19	bmo-miR-P170-3p	bmo-miR-2775b	bmo-miR-P635-5p	bmo-miR-P021-5p	bmo-miR-P209-3p
BGIBMGA001837-TA	unknown	bmo-miR-P479-5p	bmo-miR-P252-3p	2-bmo-miR-237	bmo-miR-P007-5p	3-bmo-miR-1﹟	bmo-miR-P589-5p	2-bmo-miR-272	bmo-miR-34*
BGIBMGA001838-TA	ref|XP_396168.3| PREDICTED: similar to CG12851-PA [Apis mellifera]	2-bmo-miR-19	bmo-miR-P167-3p	bmo-miR-3263
BGIBMGA001839-TA	unknown	2-bmo-miR-57	bmo-miR-P070-3p	bmo-miR-P532-5p	bmo-miR-3271
BGIBMGA001840-TA	gb|AAF16707.1|AF117585_1 sensory appendage protein 3 [Manduca sexta] emb|CAJ01501.1| hypothetical protein [Manduca sexta]	bmo-miR-993b*	2-bmo-miR-894a
BGIBMGA001841-TA	gb|AAM14415.1| putative odorant-degrading enzyme [Antheraea polyphemus]	bmo-miR-P262-3p	bmo-miR-P068-3p	bmo-miR-998	bmo-miR-2795	2-bmo-miR-290	bmo-miR-P516-5p
BGIBMGA001842-TA	gb|EAT47954.1| conserved hypothetical protein [Aedes aegypti]	bmo-miR-P252-3p	bmo-miR-P409-5p
BGIBMGA001843-TA	ref|NP_001016280.1| Bardet-Biedl syndrome 4 [Xenopus tropicalis] sp|Q28G25|BBS4_XENTR Bardet-Biedl syndrome 4 protein homolog emb|CAJ83807.1| Bardet-Biedl syndrome 4 [Xenopus tropicalis]	bmo-miR-P506-5p	1-bmo-miR-7	bmo-miR-P320-3p	2-bmo-miR-346
BGIBMGA001844-TA	unknown	bmo-miR-P519-5p	bmo-miR-2854	bmo-miR-3345	2-bmo-miR-173
BGIBMGA001845-TA	unknown	bmo-miR-P403-5p	bmo-miR-2808d	bmo-miR-P256-3p	bmo-miR-P209-3p	bmo-miR-P048-5p
BGIBMGA001846-TA	ref|XP_728258.1| erythrocyte membrane protein [Plasmodium yoelii yoelii str. 17XNL] gb|EAA19823.1| ERYTHROCYTE MEMBRANE PROTEIN PFEMP3 [Plasmodium yoelii yoelii]	bmo-miR-P242-3p	bmo-miR-2a-1*	2-bmo-miR-166	bmo-miR-P093-3p	bmo-miR-P030-3p
BGIBMGA001847-TA	ref|XP_971811.1| PREDICTED: similar to nicalin [Tribolium castaneum]	bmo-miR-P214-3p	bmo-miR-8	bmo-miR-P478-5p	2-bmo-miR-8	bmo-miR-P636-5p	bmo-miR-P170-3p	bmo-miR-P656-5p	bmo-miR-P176-3p
BGIBMGA001848-TA	ref|XP_975640.1| PREDICTED: similar to CG14076-PA [Tribolium castaneum]	bmo-miR-2817
BGIBMGA001849-TA	E-value:0.0 ref|XP_967345.1| PREDICTED: similar to CG5353-PA, isoform A [Tribolium castaneum]	bmo-miR-P360-5p	bmo-miR-P038-3p	bmo-miR-P214-3p	bmo-miR-8	bmo-miR-307*	bmo-miR-P448-5p	2-bmo-miR-241	2-bmo-miR-77	2-bmo-miR-8	2-bmo-miR-183	bmo-miR-P176-3p
BGIBMGA001850-TA	ref|XP_001122792.1| PREDICTED: similar to CG11438-PA, partial [Apis mellifera]	bmo-miR-P513-5p	2-bmo-miR-358	bmo-miR-279c*	bmo-miR-P321-3p	2-bmo-miR-72	bmo-miR-P388-5p	bmo-miR-P010-3p	bmo-miR-2808d	2-bmo-miR-166	bmo-miR-P232-3p	bmo-miR-3351	bmo-miR-375
BGIBMGA001851-TA	gb|EAT33257.1| conserved hypothetical protein [Aedes aegypti]	2-bmo-miR-16	2-bmo-miR-166	bmo-miR-2766*	bmo-miR-306-as
BGIBMGA001852-TA	E-value:0.0 ref|XP_001120490.1| PREDICTED: similar to Transcriptional regulator ATRX homolog (ATP-dependent helicase XNP) (X-linked nuclear protein) (dXNP) (d-xnp) [Apis mellifera]	2-bmo-miR-183	bmo-miR-P004-5p	bmo-miR-P081-3p	bmo-miR-P515-5p
BGIBMGA001853-TA	E-value:0.0 ref|NP_001040233.1| ATP synthase [Bombyx mori] gb|ABD36284.1| ATP synthase [Bombyx mori]	bmo-miR-P411-5p	bmo-miR-P077-3p	bmo-miR-P167-3p	bmo-miR-P316-3p	bmo-miR-3420	bmo-miR-P310-3p	bmo-miR-3001	bmo-miR-P637-5p
BGIBMGA001854-TA	ref|NP_611084.2| CG8414-PA [Drosophila melanogaster] gb|AAF58067.2| CG8414-PA [Drosophila melanogaster]	bmo-miR-P234-3p	bmo-miR-P284-3p	bmo-miR-P030-3p	bmo-miR-P066-3p
BGIBMGA001855-TA	unknown	bmo-miR-3373	bmo-miR-P214-3p	bmo-miR-2809	bmo-miR-P039-5p	bmo-miR-3244	2-bmo-miR-345	bmo-miR-P415-5p	bmo-miR-306**	bmo-miR-P552-5p	bmo-miR-P176-3p	bmo-miR-P427-5p	bmo-miR-P421-5p
BGIBMGA001856-TA	gb|EAT45545.1| carboxylesterase [Aedes aegypti]	2-bmo-miR-321	2-bmo-miR-160	bmo-miR-2842	bmo-miR-P214-3p	2-bmo-miR-361	bmo-miR-3246	bmo-miR-3374*	2-bmo-miR-297	2-bmo-miR-8	bmo-miR-2843	2-bmo-miR-48	bmo-miR-P176-3p
BGIBMGA001857-TA	ref|NP_725747.1| CG5756-PB, isoform B [Drosophila melanogaster] gb|AAL90342.1| RE19838p [Drosophila melanogaster] gb|AAM68174.2| CG5756-PB, isoform B [Drosophila melanogaster]	2-bmo-miR-347	bmo-miR-P614-5p
BGIBMGA001858-TA	ref|XP_790145.2| PREDICTED: similar to 1-alpha dynein heavy chain, partial [Strongylocentrotus purpuratus]	bmo-miR-P416-5p	bmo-miR-2860	bmo-miR-2842	2-bmo-miR-215	bmo-miR-2782	2-bmo-miR-172
BGIBMGA001859-TA	E-value:0.0 ref|XP_321432.3| ENSANGP00000022143 [Anopheles gambiae str. PEST] gb|EAA01367.4| ENSANGP00000022143 [Anopheles gambiae str. PEST]	bmo-miR-P098-3p	bmo-miR-P395-5p	bmo-miR-3316	bmo-miR-P488-5p	bmo-miR-P593-5p	bmo-miR-P422-5p
BGIBMGA001860-TA	unknown	2-bmo-miR-19	bmo-miR-P291-3p	bmo-miR-3213
BGIBMGA001861-TA	unknown	2-bmo-miR-77	bmo-miR-P383-5p
BGIBMGA001862-TA	ref|ZP_00236207.1| VrrB [Bacillus cereus G9241] gb|EAL16275.1| VrrB [Bacillus cereus G9241]	bmo-miR-P072-3p	bmo-miR-P004-5p	2-bmo-miR-348
BGIBMGA001863-TA	ref|XP_828040.1| hypothetical protein Tb10.61.0620 [Trypanosoma brucei TREU927] gb|EAN78928.1| hypothetical protein, conserved [Trypanosoma brucei]	bmo-miR-P024-3p	bmo-miR-P333-3p	bmo-miR-P496-5p	bmo-miR-2845	bmo-miR-P038-3p	bmo-miR-3326	bmo-miR-2999
BGIBMGA001864-TA	gb|ABF18185.1| uncharacterized transmembrane protein [Aedes aegypti] gb|EAT46348.1| conserved hypothetical protein [Aedes aegypti] gb|EAT46349.1| conserved hypothetical protein [Aedes aegypti] gb|EAT46350.1| conserved hypothetical protein [Aedes aegypti]	2-bmo-miR-237	bmo-miR-P646-5p	2-bmo-miR-110	bmo-miR-P381-5p	bmo-miR-P005-5p
BGIBMGA001865-TA	ref|XP_314763.3| ENSANGP00000005081 [Anopheles gambiae str. PEST] gb|EAA10132.4| ENSANGP00000005081 [Anopheles gambiae str. PEST]	bmo-miR-3362	bmo-miR-P082-3p	2-bmo-miR-68	bmo-miR-P422-5p	2-bmo-miR-77	bmo-miR-P518-5p	bmo-miR-P042-5p	bmo-miR-P259-3p	bmo-miR-P032-5p	bmo-miR-252
BGIBMGA001866-TA	ref|XP_968837.1| PREDICTED: similar to CG9695-PA [Tribolium castaneum]	bmo-miR-P029-5p
BGIBMGA001867-TA	gb|EAT41007.1| conserved hypothetical protein [Aedes aegypti]	bmo-miR-989	bmo-miR-P489-5p	bmo-miR-308*	bmo-miR-P597-5p	bmo-miR-2851	bmo-miR-7*	2-bmo-miR-7	1-bmo-miR-7	bmo-miR-P653-5p	bmo-miR-7	bmo-miR-3271
BGIBMGA001868-TA	ref|XP_975528.1| PREDICTED: hypothetical protein [Tribolium castaneum]	2-bmo-miR-231	bmo-miR-2820	bmo-miR-P633-5p	bmo-miR-P417-5p	bmo-miR-P431-5p	bmo-miR-P611-5p
BGIBMGA001869-TA	E-value:0.0 ref|XP_396548.3| PREDICTED: similar to Dynein heavy chain at 62B CG15804-PB, isoform B isoform 1 [Apis mellifera]	2-bmo-miR-130	bmo-miR-P158-3p	bmo-miR-2777	bmo-miR-P637-5p	2-bmo-miR-241	2-bmo-miR-138	bmo-miR-P003-3p
BGIBMGA001870-TA	ref|XP_973507.1| PREDICTED: similar to CG4602-PA [Tribolium castaneum]	2-bmo-miR-162	bmo-miR-P085-3p	bmo-miR-3316	bmo-miR-P478-5p	bmo-miR-P345-5p
BGIBMGA001871-TA	ref|XP_313997.3| ENSANGP00000009981 [Anopheles gambiae str. PEST] gb|EAA09403.4| ENSANGP00000009981 [Anopheles gambiae str. PEST]	2-bmo-miR-49	bmo-miR-P654-5p	bmo-miR-279c*	bmo-miR-P403-5p	bmo-miR-P595-5p	2-bmo-miR-333	bmo-miR-P338-3p	2-bmo-miR-233
BGIBMGA001872-TA	ref|XP_970868.1| PREDICTED: similar to CG15916-PA [Tribolium castaneum]	bmo-miR-P674	2-bmo-miR-49	2-bmo-miR-358	bmo-miR-P425-5p	bmo-miR-745	2-bmo-miR-317	bmo-miR-3382*
BGIBMGA001873-TA	gb|ABF51491.1| vesicle amine transport protein [Bombyx mori]	bmo-miR-P496-5p	bmo-miR-P256-3p	bmo-miR-P425-5p	bmo-miR-P458-5p	bmo-miR-P422-5p
BGIBMGA001874-TA	E-value:0.0 gb|ABF51491.1| vesicle amine transport protein [Bombyx mori]	bmo-miR-P065-3p	bmo-miR-P383-5p	bmo-miR-3245
BGIBMGA001875-TA	ref|XP_001215635.1| conserved hypothetical protein [Aspergillus terreus NIH2624] gb|EAU33001.1| conserved hypothetical protein [Aspergillus terreus NIH2624]	2-bmo-miR-19	bmo-miR-998	2-bmo-miR-362	2-bmo-miR-310	bmo-miR-P539-5p
BGIBMGA001876-TA	E-value:0.0 gb|AAP97393.1| alpha-amylase 2 [Diatraea saccharalis]	3-bmo-miR-281-5#	bmo-miR-P518-5p	2-bmo-miR-190	bmo-miR-P113-3p	bmo-miR-P527-5p	bmo-miR-P153-3p
BGIBMGA001877-TA	ref|XP_967378.1| PREDICTED: similar to CG12263-PA [Tribolium castaneum]	bmo-miR-2a-2*	bmo-miR-2761
BGIBMGA001878-TA	ref|XP_396090.2| PREDICTED: similar to fukutin related protein [Apis mellifera]	bmo-miR-P413-5p	bmo-miR-P517-5p	bmo-miR-P601-5p	bmo-miR-P350-5p
BGIBMGA001879-TA	unknown	2-bmo-miR-183	bmo-miR-2739	bmo-miR-P417-5p	bmo-miR-P637-5p
BGIBMGA001880-TA	unknown	bmo-miR-P038-3p	bmo-miR-P262-3p	bmo-miR-252*	bmo-miR-3317
BGIBMGA001881-TA	emb|CAA10110.1| cyclic nucleotide and voltage-activated ion channel [Heliothis virescens]	bmo-miR-P476-5p	bmo-miR-P042-5p	bmo-miR-307*	2-bmo-miR-251	bmo-miR-2753
BGIBMGA001882-TA	E-value:0.0 emb|CAA10110.1| cyclic nucleotide and voltage-activated ion channel [Heliothis virescens]	bmo-miR-P314-3p	2-bmo-miR-51	bmo-miR-P113-3p	2-bmo-miR-52	bmo-miR-P366-5p	bmo-miR-P560-5p	bmo-miR-210	bmo-miR-3296
BGIBMGA001883-TA	gb|AAH48067.1| LOC561131 protein [Danio rerio]	bmo-miR-P038-3p	bmo-miR-P024-5p	bmo-miR-P625-5p	2-bmo-miR-230	bmo-miR-3000	bmo-miR-P367-5p	2-bmo-miR-350
BGIBMGA001884-TA	ref|XP_001121154.1| PREDICTED: similar to CG9305-PA [Apis mellifera]	2-bmo-miR-237	bmo-miR-3388	bmo-miR-3316	bmo-miR-P234-3p	bmo-miR-P193-3p	bmo-miR-P585-5p
BGIBMGA001885-TA	ref|XP_967989.1| PREDICTED: similar to CG32018-PB, isoform B [Tribolium castaneum]	bmo-miR-P251-3p
BGIBMGA001886-TA	gb|EAT45190.1| gamma-tubulin complex component 4 (gcp-4) [Aedes aegypti]	2-bmo-miR-41	2-bmo-miR-110	bmo-miR-34	bmo-miR-2767	4-5P-bmo-miR-34	2-bmo-miR-34	bmo-miR-P419-5p	bmo-miR-P055-5p	2-bmo-miR-205	bmo-miR-P141-3p
BGIBMGA001887-TA	ref|XP_968537.1| PREDICTED: similar to CG2072-PA [Tribolium castaneum]	bmo-miR-P340-3p	bmo-miR-P624-5p	bmo-miR-P420-5p	bmo-miR-P295-3p
BGIBMGA001888-TA	ref|XP_363342.1| hypothetical protein MGG_01268 [Magnaporthe grisea 70-15] gb|EDK05052.1| hypothetical protein MGG_01268 [Magnaporthe grisea 70-15]	bmo-miR-P081-3p	2-bmo-miR-343
BGIBMGA001889-TA	unknown	2-bmo-miR-338	2-bmo-let-7e	2-bmo-miR-176	2-bmo-miR-52	bmo-miR-3271
BGIBMGA001890-TA	gb|EAT46985.1| zinc carboxypeptidase [Aedes aegypti]	bmo-miR-P082-3p	bmo-miR-P113-3p	bmo-miR-3391*	bmo-miR-P386-5p
BGIBMGA001891-TA	ref|XP_968597.1| PREDICTED: similar to CG8560-PA [Tribolium castaneum]	bmo-miR-3383	bmo-miR-3351
BGIBMGA001892-TA	gb|AAT36738.1| carboxypeptidase B [Ochlerotatus epactius]	2-bmo-miR-281-1*	bmo-miR-P081-3p	bmo-miR-P091-3p	2-bmo-miR-51	bmo-miR-P591-5p	bmo-miR-P672	bmo-miR-P044-5p	2-bmo-miR-139	bmo-miR-P588-5p	bmo-miR-P259-3p	bmo-miR-2766*
BGIBMGA001893-TA	unknown	bmo-miR-P419-5p	bmo-miR-P085-3p	bmo-miR-P654-5p	bmo-miR-2847	bmo-miR-P082-3p	bmo-miR-2805	2-bmo-miR-138
BGIBMGA001894-TA	ref|NP_001037910.1| hypothetical protein LOC733519 [Xenopus tropicalis] sp|Q28HN9|CENPL_XENTR Centromere protein L (CENP-L) emb|CAJ82931.1| Novel protein [Xenopus tropicalis]	bmo-miR-2827
BGIBMGA001895-TA	ref|XP_392116.3| PREDICTED: hypothetical protein isoform 1 [Apis mellifera]	2-bmo-miR-347	bmo-miR-P079-3p	bmo-miR-P028-3p	bmo-miR-P119-3p	bmo-miR-3382*
BGIBMGA001896-TA	E-value:0.0 ref|XP_001120394.1| PREDICTED: similar to no mechanoreceptor potential A CG13207-PB, isoform B [Apis mellifera]	bmo-miR-2a-1*
BGIBMGA001897-TA	ref|XP_396187.2| PREDICTED: similar to CG7741-PA isoform 1 [Apis mellifera]	bmo-miR-P192-3p	bmo-miR-P349-5p	3-bmo-miR-1497	2-bmo-miR-52
BGIBMGA001898-TA	ref|XP_319221.1| ENSANGP00000006082 [Anopheles gambiae str. PEST] gb|EAA43596.1| ENSANGP00000006082 [Anopheles gambiae str. PEST] gb|EAT36874.1| DNA-directed RNA polymerase II [Aedes aegypti]	bmo-miR-P435-5p	2-bmo-miR-19	bmo-miR-P395-5p	bmo-miR-P026-5p	bmo-miR-P197-3p	2-bmo-miR-127	2-bmo-miR-246	bmo-miR-3399
BGIBMGA001899-TA	ref|XP_966739.1| PREDICTED: similar to CG13209-PA [Tribolium castaneum]	bmo-miR-P425-5p	2-bmo-miR-287	bmo-miR-P225-3p	bmo-miR-92b	2-bmo-miR-129	bmo-miR-92a
BGIBMGA001900-TA	ref|XP_966739.1| PREDICTED: similar to CG13209-PA [Tribolium castaneum]	bmo-miR-2778c*	bmo-miR-306	bmo-miR-P242-3p	bmo-miR-2778a	bmo-miR-2739	bmo-miR-92b	2-bmo-miR-243	bmo-miR-2778d*	bmo-miR-92a
BGIBMGA001901-TA	unknown	bmo-miR-P375-5p	2-bmo-miR-158	bmo-miR-3391	bmo-miR-P038-3p	bmo-miR-P296-3p
BGIBMGA001902-TA	gb|EAT42486.1| chondroitin 4-sulfotransferase [Aedes aegypti]	bmo-miR-2a-1*	2-bmo-miR-127	bmo-miR-P159-3p	2-bmo-miR-233	bmo-miR-P030-3p
BGIBMGA001903-TA	ref|NP_523970.1| Rab-related protein 3 CG7062-PA [Drosophila melanogaster] dbj|BAA21712.1| rab-related protein 3 [Drosophila melanogaster] gb|AAF50452.1| CG7062-PA [Drosophila melanogaster] gb|AAL49022.1| RE48347p [Drosophila melanogaster]	bmo-miR-P145-3p
BGIBMGA001904-TA	ref|XP_970532.1| PREDICTED: similar to CG7201-PA [Tribolium castaneum]	2-bmo-miR-57	bmo-miR-989	bmo-miR-3000	bmo-miR-3364	bmo-miR-2b*	bmo-miR-305*	bmo-miR-274*	bmo-miR-P137-3p
BGIBMGA001905-TA	ref|XP_969342.1| PREDICTED: similar to CG5472-PA, isoform A [Tribolium castaneum]	bmo-miR-3414	bmo-miR-P586-5p
BGIBMGA001906-TA	ref|XP_393459.3| PREDICTED: similar to thrombospondin repeat protein 1 [Apis mellifera]	bmo-miR-3213	bmo-miR-2807c
BGIBMGA001907-TA	gb|EAT38831.1| adenylate cyclase [Aedes aegypti]	2-bmo-miR-205	bmo-miR-P400-5p
BGIBMGA001908-TA	gb|EAT38831.1| adenylate cyclase [Aedes aegypti]	bmo-miR-3384
BGIBMGA001909-TA	ref|XP_975637.1| PREDICTED: similar to CG15890-PA [Tribolium castaneum]	2-bmo-miR-14	bmo-miR-3244	bmo-miR-2856*
BGIBMGA001910-TA	sp|P35464|DIHR_MANSE Diuretic hormone receptor (DH-R) gb|AAC46469.1| diuretic hormone receptor	bmo-miR-31*	bmo-miR-P038-3p	2-bmo-miR-894	bmo-miR-P625-5p	2-bmo-miR-48	bmo-miR-P259-3p	bmo-miR-3263	2-bmo-miR-117	bmo-miR-P045-3p
BGIBMGA001911-TA	ref|XP_969712.1| PREDICTED: similar to CG15890-PA [Tribolium castaneum]	bmo-miR-P090-3p	bmo-miR-2757	bmo-miR-P102-3p	bmo-miR-P023-5p	bmo-miR-P075-3p	bmo-miR-P328-3p
BGIBMGA001912-TA	ref|XP_562320.2| ENSANGP00000027535 [Anopheles gambiae str. PEST] gb|EAL40562.2| ENSANGP00000027535 [Anopheles gambiae str. PEST]	bmo-miR-2755*	2-bmo-miR-209	bmo-miR-P008-5p
BGIBMGA001914-TA	gb|EAT46444.1| conserved hypothetical protein [Aedes aegypti]	bmo-miR-P038-3p	bmo-miR-275	bmo-miR-P042-5p	2-bmo-miR-350
BGIBMGA001915-TA	dbj|BAD52258.1| proteasome alpha 4 subunit [Plutella xylostella]	2-bmo-miR-347	2-bmo-miR-160
BGIBMGA001916-TA	ref|NP_001040358.1| embryonic development factor [Bombyx mori] gb|ABF51250.1| embryonic development factor [Bombyx mori]	bmo-miR-3336	2-bmo-miR-244	2-bmo-miR-331	bmo-miR-P034-5p
BGIBMGA001917-TA	ref|XP_970457.1| PREDICTED: similar to CG15105-PA, isoform A [Tribolium castaneum]	bmo-miR-P170-3p	bmo-miR-P513-5p	bmo-miR-P039-5p	bmo-miR-2819	bmo-miR-P178-3p
BGIBMGA001918-TA	ref|NP_001040502.1| phosphatidylinositol glycan [Bombyx mori] gb|ABF51519.1| phosphatidylinositol glycan [Bombyx mori]	bmo-miR-P228-3p	bmo-miR-2788	bmo-miR-P079-3p	bmo-miR-P015-5p	bmo-miR-P016-5p	bmo-miR-P119-3p	bmo-miR-P222-3p	2-bmo-miR-259	2-bmo-miR-205	bmo-miR-P425-5p	bmo-miR-P012-5p	1-bmo-miR-34	bmo-miR-P384-5p	bmo-miR-P102-3p
BGIBMGA001919-TA	unknown	bmo-miR-282*	2-bmo-miR-216	bmo-miR-2772a	bmo-miR-P030-3p	2-bmo-miR-158	bmo-miR-P395-5p	bmo-miR-2772b	bmo-miR-P302-3p	2-bmo-miR-264	bmo-miR-2731	bmo-miR-3404
BGIBMGA001920-TA	ref|XP_973202.1| PREDICTED: similar to leptin receptor overlapping transcript-like 1 [Tribolium castaneum]	bmo-miR-P012-3p	bmo-miR-P406-5p
BGIBMGA001921-TA	E-value:0.0 gb|EAT35521.1| actin [Aedes aegypti]	bmo-miR-P505-5p	bmo-miR-P417-5p	bmo-miR-P396-5p
BGIBMGA001922-TA	unknown	2-bmo-miR-41	bmo-miR-P204-3p	bmo-miR-3219	2-bmo-miR-193	2-bmo-miR-310
BGIBMGA001923-TA	ref|XP_972891.1| PREDICTED: similar to CG33274-PA [Tribolium castaneum]	bmo-miR-P082-3p	bmo-miR-P208-3p
BGIBMGA001925-TA	E-value:0.0 gb|EAT32993.1| conserved hypothetical protein [Aedes aegypti]	2-bmo-miR-36	bmo-miR-P107-3p	bmo-miR-P069-3p	bmo-miR-P370-5p	2-bmo-miR-209	1-bmo-miR-7	bmo-miR-2819
BGIBMGA001926-TA	E-value:0.0 ref|NP_001036889.1| farnesyl pyrophosphate syntase [Bombyx mori] dbj|BAB69490.1| farnesyl pyrophosphate syntase [Bombyx mori]	2-bmo-miR-205	bmo-miR-3305	bmo-miR-3347a	bmo-miR-P604-5p	bmo-miR-33
BGIBMGA001927-TA	gb|AAY26574.1| farnesyl diphosphate synthase-like protein [Choristoneura fumiferana]	bmo-miR-P504-5p
BGIBMGA001928-TA	ref|NP_001037612.1| GTP-binding protein RAB2 [Bombyx mori] gb|ABF66620.1| GTP-binding protein RAB2 [Bombyx mori]	bmo-miR-P154-3p	2-bmo-miR-134	bmo-miR-P608-5p	1-bmo-miR-34	bmo-miR-P008-5p
BGIBMGA001929-TA	E-value:0.0 ref|XP_974784.1| PREDICTED: similar to Peroxisomal multifunctional enzyme type 2 (MFE-2) (D-bifunctional protein) (DBP) (17-beta-hydroxysteroid dehydrogenase 4) (17-beta-HSD 4) [Tribolium castaneum]	bmo-miR-P488-5p	bmo-miR-3351	bmo-miR-13a*	bmo-miR-P593-5p	bmo-miR-P470-5p
BGIBMGA001930-TA	ref|NP_001072692.1| hypothetical protein LOC780149 [Xenopus tropicalis] gb|AAI24030.1| Hypothetical protein MGC147541 [Xenopus tropicalis]	bmo-miR-P504-5p	bmo-miR-3228	2-bmo-miR-215	bmo-miR-P469-5p	bmo-miR-P422-5p	bmo-miR-2816	bmo-miR-P375-5p	bmo-miR-P085-3p	2-bmo-miR-247	bmo-miR-3316	bmo-miR-3305	bmo-miR-P548-5p	bmo-miR-P244-3p
BGIBMGA001931-TA	ref|XP_624234.2| PREDICTED: similar to CG8405-PA [Apis mellifera]	bmo-miR-P324-3p	bmo-miR-P040-5p	bmo-miR-P489-5p	bmo-miR-3204b	bmo-miR-P020-5p	bmo-miR-P388-5p	bmo-miR-2808d	bmo-miR-2b*	bmo-miR-3204a	bmo-miR-P314-3p	bmo-miR-2842	bmo-miR-P199-3p	bmo-miR-P419-5p	bmo-miR-P065-3p	bmo-miR-P252-3p	bmo-miR-P192-3p
BGIBMGA001932-TA	ref|NP_725521.1| CG8405-PA [Drosophila melanogaster] gb|AAK93254.1| LD33689p [Drosophila melanogaster] gb|AAF58070.2| CG8405-PA [Drosophila melanogaster]	bmo-miR-P508-5p	bmo-miR-2794	2-bmo-miR-52	2-bmo-miR-328	bmo-miR-P085-3p	bmo-miR-P518-5p	bmo-miR-2755*	bmo-miR-263a*	2-bmo-miR-279	bmo-miR-3391*
BGIBMGA001933-TA	ref|XP_624234.2| PREDICTED: similar to CG8405-PA [Apis mellifera]	2-bmo-miR-347	bmo-miR-2845	3-bmo-miR-1﹟
BGIBMGA001934-TA	ref|XP_001121382.1| PREDICTED: hypothetical protein [Apis mellifera]	bmo-miR-P371-5p	bmo-miR-P068-3p	bmo-miR-P417-5p	bmo-miR-3324	bmo-miR-P280-3p	bmo-miR-2855
BGIBMGA001935-TA	ref|XP_974516.1| PREDICTED: similar to CG18250-PA, isoform A [Tribolium castaneum]	bmo-miR-P412-5p	3-bmo-miR-1﹟	bmo-miR-P007-5p	bmo-miR-P197-3p	1-bmo-miR-7	2-bmo-miR-123	bmo-miR-P076-3p	bmo-miR-P113-3p	bmo-miR-2794
BGIBMGA001936-TA	ref|XP_394532.3| PREDICTED: similar to CG8079-PA, isoform A [Apis mellifera]	bmo-miR-P324-3p	bmo-miR-P151-3p	bmo-miR-P023-5p	bmo-miR-P023-3p	bmo-miR-3316	bmo-miR-P049-5p	bmo-miR-P318-3p	bmo-miR-P049-3p	bmo-miR-P258-3p	bmo-miR-P021-3p	bmo-miR-2774a	bmo-miR-3343	bmo-miR-P422-5p	bmo-miR-307	bmo-miR-P001-5p	bmo-miR-P395-5p	bmo-miR-2774c	bmo-miR-2835
BGIBMGA001937-TA	ref|XP_973639.1| PREDICTED: similar to Follistatin precursor (FS) (Activin-binding protein) [Tribolium castaneum]	bmo-miR-P051-3p	2-bmo-miR-242	bmo-miR-P456-5p	bmo-miR-3387
BGIBMGA001938-TA	ref|XP_969126.1| PREDICTED: similar to CG16840-PA [Tribolium castaneum]	bmo-miR-P275-3p	bmo-miR-2a-2*	bmo-miR-P607-5p	bmo-miR-P489-5p	bmo-miR-998
BGIBMGA001939-TA	ref|XP_001350560.1| hypothetical protein PFL0755c [Plasmodium falciparum 3D7] gb|AAN36240.1|AE014846_39 hypothetical protein PFL0755c [Plasmodium falciparum 3D7]	bmo-miR-3354	3-bmo-miR-11-3p	bmo-miR-P450-5p	bmo-miR-P673	2-bmo-miR-342	bmo-miR-11	bmo-miR-P319-3p	bmo-miR-P252-3p
BGIBMGA001940-TA	ref|NP_001037608.1| CG15440-like protein [Bombyx mori] gb|ABF55965.2| CG15440-like protein [Bombyx mori]	bmo-miR-P001-5p	bmo-miR-P180-3p	2-bmo-miR-190	bmo-miR-P432-5p	bmo-miR-P502-5p	bmo-miR-P422-5p
BGIBMGA001941-TA	unknown	2-bmo-miR-170	bmo-miR-P228-3p	bmo-miR-2781	2-bmo-miR-230	bmo-miR-P527-5p	bmo-miR-3383	2-bmo-miR-19	bmo-miR-P085-3p	bmo-miR-3351	bmo-miR-P493-5p	bmo-miR-P604-5p
BGIBMGA001942-TA	E-value:0.0 ref|XP_972177.1| PREDICTED: similar to dynein, axonemal, intermediate chain 1 [Tribolium castaneum]	bmo-miR-2a-1*	bmo-miR-P085-3p	bmo-miR-P557-5p	2-bmo-miR-247	2-bmo-miR-194	bmo-miR-P147-3p	bmo-miR-2856*
BGIBMGA001943-TA	ref|XP_392785.3| PREDICTED: similar to CG1598-PA [Apis mellifera]	bmo-miR-P411-5p	bmo-miR-P006-5p	bmo-miR-3363
BGIBMGA001944-TA	ref|XP_393262.1| PREDICTED: similar to CG3907-PB, isoform B [Apis mellifera]	2-bmo-miR-224	2-bmo-miR-158	bmo-miR-P349-5p	bmo-miR-306-as	bmo-miR-P030-3p	bmo-miR-P066-3p
BGIBMGA001945-TA	ref|XP_392649.2| PREDICTED: similar to crossveinless CG12410-PA [Apis mellifera]	bmo-miR-P130-3p	2-bmo-miR-289	bmo-miR-P385-5p	bmo-miR-3326
BGIBMGA001946-TA	unknown	bmo-miR-P070-3p	2-bmo-miR-71a	2-bmo-miR-176	bmo-miR-3306	bmo-miR-71*	bmo-miR-P126-3p
BGIBMGA001947-TA	ref|NP_001037474.1| hepatocyte nuclear factor 4 isoform a [Bombyx mori] gb|AAB93762.1| hepatocyte nuclear factor 4 isoform a	bmo-miR-P375-5p	bmo-miR-P038-3p	bmo-miR-P420-5p	bmo-miR-P029-5p	bmo-miR-3245	bmo-miR-3395
BGIBMGA001948-TA	gb|EAT33486.1| conserved hypothetical protein [Aedes aegypti]	bmo-miR-P228-3p	bmo-miR-P390-5p	2-bmo-miR-173	bmo-miR-3385	bmo-miR-2855	bmo-miR-2755*	bmo-miR-P495-5p	bmo-miR-2739	bmo-miR-P247-3p	bmo-miR-3391*	bmo-miR-3382*
BGIBMGA001949-TA	ref|XP_395096.3| PREDICTED: similar to retinoblastoma-like protein 1 isoform a [Apis mellifera]	bmo-miR-3228	bmo-miR-P309-3p
BGIBMGA001950-TA	ref|NP_001037644.1| polyadenylate binding protein 2 [Bombyx mori] gb|ABG43002.1| polyadenylate binding protein 2 [Bombyx mori]	bmo-miR-P437-5p	bmo-miR-P197-3p	bmo-miR-3305	bmo-miR-P012-3p	2-bmo-miR-345	bmo-miR-P389-5p	2-bmo-miR-117
BGIBMGA001951-TA	gb|EAT42014.1| ubiquitin-conjugating enzyme morgue [Aedes aegypti]	bmo-miR-P371-5p	bmo-miR-2816
BGIBMGA001952-TA	unknown	bmo-miR-3354	bmo-miR-P081-3p	bmo-miR-3316	bmo-miR-P038-3p	bmo-miR-750*	bmo-miR-P422-5p	bmo-miR-P066-3p
BGIBMGA001953-TA	ref|XP_968538.1| PREDICTED: similar to CG13425-PC, isoform C [Tribolium castaneum]	bmo-miR-P479-5p	bmo-miR-2733e	2-bmo-miR-125	bmo-miR-2855	bmo-miR-P471-5p	2-bmo-miR-140	bmo-miR-P589-5p	bmo-miR-2808d	2-bmo-miR-264	bmo-miR-745	2-bmo-miR-48	bmo-miR-P238-3p	2-bmo-miR-233
BGIBMGA001954-TA	ref|XP_392536.3| PREDICTED: similar to bancal CG13425-PC, isoform C [Apis mellifera]	bmo-miR-P591-5p	bmo-miR-P403-5p	bmo-miR-3334	bmo-miR-P554-5p	2-bmo-miR-287	bmo-miR-3271
BGIBMGA001955-TA	ref|XP_966741.1| PREDICTED: similar to methyltransferase like 4 [Tribolium castaneum]	bmo-miR-P038-3p	2-bmo-miR-173	bmo-miR-P042-3p	2-bmo-miR-52	bmo-miR-P539-5p
BGIBMGA001956-TA	ref|XP_313994.3| ENSANGP00000009946 [Anopheles gambiae str. PEST] gb|EAA09346.3| ENSANGP00000009946 [Anopheles gambiae str. PEST]	2-bmo-miR-34	bmo-miR-34	4-5P-bmo-miR-34	bmo-miR-P185-3p
BGIBMGA001957-TA	ref|XP_001360904.1| GA17922-PA [Drosophila pseudoobscura] gb|EAL25479.1| GA17922-PA [Drosophila pseudoobscura]	bmo-miR-P265-3p	bmo-miR-P085-3p	bmo-miR-P395-5p	2-bmo-miR-127	bmo-miR-P280-3p	bmo-miR-P422-5p	bmo-miR-P030-3p
BGIBMGA001958-TA	gb|AAK30610.1|AF350281_1 fibroin 1 [Plectreurys tristis]	bmo-miR-P487-5p	2-bmo-miR-170	bmo-miR-P039-3p	2-bmo-miR-355
BGIBMGA001959-TA	ref|YP_781616.1| hypothetical protein RPE_2699 [Rhodopseudomonas palustris BisA53] gb|ABJ06636.1| conserved hypothetical protein [Rhodopseudomonas palustris BisA53]	bmo-miR-2772a	bmo-miR-283*	bmo-miR-P311-3p	2-bmo-miR-158	bmo-miR-2772b	bmo-miR-P077-3p	bmo-miR-3378	bmo-miR-P101-3p	bmo-miR-P432-5p	2-bmo-miR-362	bmo-miR-P029-5p
BGIBMGA001960-TA	ref|XP_001122104.1| PREDICTED: similar to F38A5.1a [Apis mellifera]	2-bmo-miR-19	bmo-miR-2775b	bmo-miR-P302-3p	bmo-miR-3351
BGIBMGA001961-TA	ref|XP_973238.1| PREDICTED: similar to CG7180-PA [Tribolium castaneum]	2-bmo-miR-297	bmo-miR-3316	bmo-miR-P625-5p	2-bmo-miR-127	bmo-miR-P349-5p	bmo-miR-P042-3p	bmo-miR-306-as
BGIBMGA001962-TA	E-value:0.0 ref|XP_317380.3| ENSANGP00000011584 [Anopheles gambiae str. PEST] gb|EAA12273.3| ENSANGP00000011584 [Anopheles gambiae str. PEST]	bmo-miR-927	1-bmo-let-7a	2-bmo-miR-172	2-bmo-miR-328	bmo-miR-P602-5p	2-bmo-miR-297	bmo-miR-P518-5p	bmo-miR-P524-5p	bmo-miR-P355-5p
BGIBMGA001963-TA	ref|XP_967183.1| PREDICTED: similar to CG10175-PC, isoform C [Tribolium castaneum]	bmo-miR-P087-3p	2-bmo-miR-351	bmo-miR-P633-5p	bmo-miR-3374*	bmo-miR-P052-5p	2-bmo-miR-6	2-bmo-miR-135	bmo-miR-P159-3p	bmo-miR-P524-5p
BGIBMGA001964-TA	ref|XP_312564.3| ENSANGP00000014256 [Anopheles gambiae str. PEST] gb|EAA08068.4| ENSANGP00000014256 [Anopheles gambiae str. PEST]	2-bmo-miR-158	bmo-miR-P087-3p	bmo-miR-P083-3p	2-bmo-miR-140	bmo-miR-P214-3p	2-bmo-miR-362	bmo-miR-P432-5p	bmo-miR-P471-5p
BGIBMGA001965-TA	gb|ABD36377.1| aldehyde dehydrogenase [Bombyx mori]	2-bmo-miR-358	2-bmo-miR-127	bmo-miR-P042-3p	bmo-miR-P321-3p	bmo-miR-2777*	2-bmo-miR-155	bmo-miR-P395-5p	bmo-miR-3336	bmo-miR-3316	bmo-miR-3378	bmo-miR-P197-3p	bmo-miR-375
BGIBMGA001966-TA	E-value:0.0 gb|ABD36377.1| aldehyde dehydrogenase [Bombyx mori]	2-bmo-miR-110	bmo-miR-P172-3p	bmo-miR-2809	bmo-miR-P225-3p	bmo-miR-P495-5p	bmo-miR-210	2-bmo-miR-365	bmo-miR-P420-5p	bmo-miR-P415-5p	bmo-miR-P427-5p
BGIBMGA001967-TA	ref|XP_972026.1| PREDICTED: similar to CG8726-PB, isoform B [Tribolium castaneum]	bmo-miR-P186-3p	bmo-miR-P605-5p	bmo-miR-P038-3p	bmo-miR-2775b	bmo-miR-P167-3p	2-bmo-miR-294
BGIBMGA001968-TA	ref|XP_315058.3| ENSANGP00000002429 [Anopheles gambiae str. PEST] gb|EAA10377.3| ENSANGP00000002429 [Anopheles gambiae str. PEST]	bmo-miR-2842	bmo-miR-P314-3p	bmo-miR-P180-3p	2-bmo-miR-251	2-bmo-miR-166	bmo-miR-2808d	bmo-miR-P264-3p	bmo-miR-P217-3p
BGIBMGA001969-TA	ref|XP_975032.1| PREDICTED: similar to CG3622-PB, isoform B [Tribolium castaneum]	bmo-miR-P087-3p	bmo-miR-P590-5p	bmo-miR-34	bmo-miR-P051-5p	4-5P-bmo-miR-34	2-bmo-miR-136	2-bmo-miR-34	bmo-miR-P425-5p	bmo-miR-2739
BGIBMGA001970-TA	unknown	bmo-miR-P167-3p	2-bmo-miR-216	2-bmo-miR-237	bmo-miR-2808d	bmo-miR-P367-5p	bmo-miR-2830	bmo-miR-305*	2-bmo-miR-233	bmo-miR-P243-3p	bmo-miR-2842	2-bmo-miR-350	bmo-miR-P593-5p	bmo-miR-P003-3p	bmo-miR-3343	bmo-miR-P094-3p	bmo-miR-P004-5p	bmo-miR-3336	bmo-miR-P192-3p	bmo-miR-P488-5p	bmo-miR-P024-5p	bmo-miR-2848	2-bmo-miR-258	bmo-miR-3333
BGIBMGA001971-TA	unknown	2-bmo-miR-178	bmo-miR-P372-5p	bmo-miR-3387	bmo-miR-P422-5p	2-bmo-miR-237	bmo-miR-P042-5p	bmo-miR-3364	bmo-miR-14*
BGIBMGA001972-TA	ref|XP_001122792.1| PREDICTED: similar to CG11438-PA, partial [Apis mellifera]	bmo-miR-3351	bmo-miR-P316-3p	bmo-miR-2830	bmo-miR-2794
BGIBMGA001973-TA	ref|XP_001122792.1| PREDICTED: similar to CG11438-PA, partial [Apis mellifera]	bmo-miR-2830	bmo-miR-P418-5p	bmo-miR-P298-3p	2-bmo-miR-52
BGIBMGA001974-TA	ref|XP_975640.1| PREDICTED: similar to CG14076-PA [Tribolium castaneum]	2-bmo-miR-245	2-bmo-miR-230	bmo-miR-P349-5p	bmo-miR-P205-3p	3-bmo-miR-1﹟	bmo-miR-P192-3p	bmo-miR-P042-5p	bmo-miR-P664
BGIBMGA001975-TA	unknown	bmo-miR-3235	bmo-miR-P010-3p	bmo-miR-P505-5p	bmo-miR-P417-5p	bmo-miR-137	bmo-miR-P329-3p	bmo-miR-P422-5p	bmo-miR-3399
BGIBMGA001977-TA	ref|XP_967264.1| PREDICTED: similar to Sodium/potassium/calcium exchanger (Na(+)/K(+)/Ca(2+)-exchange protein) [Tribolium castaneum]	bmo-miR-3384	bmo-miR-P184-3p	2-bmo-miR-216	2-bmo-miR-51	2-bmo-miR-19	bmo-miR-P161-3p	bmo-miR-2848	bmo-miR-P080-3p	bmo-miR-P266-3p
BGIBMGA001978-TA	ref|XP_317115.3| ENSANGP00000006679 [Anopheles gambiae str. PEST] gb|EAA12221.4| ENSANGP00000006679 [Anopheles gambiae str. PEST]	bmo-miR-P154-3p	bmo-miR-P510-5p	bmo-miR-P018-5p	1-bmo-miR-34	bmo-miR-P633-5p	bmo-miR-P417-5p	2-bmo-miR-65	bmo-miR-3317
BGIBMGA001979-TA	gb|EAT43370.1| colmedin [Aedes aegypti]	2-bmo-miR-264	2-bmo-miR-289	bmo-miR-3379
BGIBMGA001980-TA	ref|XP_975534.1| PREDICTED: similar to Zinc finger SWIM domain containing protein 5 [Tribolium castaneum]	bmo-miR-P293-3p	2-bmo-miR-300	bmo-miR-3213	bmo-miR-P481-5p	2-bmo-miR-65	bmo-miR-P660	bmo-miR-P521-5p	bmo-miR-3382*	2-bmo-miR-170	2-bmo-miR-358	bmo-miR-P059-3p	bmo-miR-2794	bmo-miR-P104-3p	2-bmo-miR-158	bmo-miR-P395-5p	bmo-miR-P560-5p	2-bmo-miR-247	bmo-miR-P649-5p	bmo-miR-P029-5p
BGIBMGA001981-TA	ref|XP_975534.1| PREDICTED: similar to Zinc finger SWIM domain containing protein 5 [Tribolium castaneum]	bmo-miR-2832	2-bmo-miR-149	bmo-miR-2788	bmo-miR-P024-5p	bmo-miR-P367-5p
BGIBMGA001982-TA	ref|XP_975407.1| PREDICTED: similar to N-glycanase 1 [Tribolium castaneum]	bmo-miR-P070-3p	bmo-miR-2779	2-bmo-miR-189	bmo-miR-34	4-5P-bmo-miR-34	2-bmo-miR-190	2-bmo-miR-34	2-bmo-miR-237	bmo-miR-P395-5p	2-bmo-miR-205	bmo-miR-P425-5p	bmo-miR-2775b	1-bmo-miR-34	bmo-miR-2848
BGIBMGA001983-TA	E-value:0.0 gb|AAK52495.1|AF361483_1 chymotrypsin inhibitor CI-8A [Bombyx mori]	bmo-miR-3354	bmo-miR-P047-5p	bmo-miR-10	bmo-miR-P506-5p	bmo-miR-P485-5p	bmo-miR-P414-5p	bmo-miR-2761	2-bmo-miR-244	bmo-miR-P042-5p	bmo-miR-3351	bmo-miR-2848
BGIBMGA001984-TA	ref|XP_395304.2| PREDICTED: similar to TatD DNase domain containing 1 [Apis mellifera]	2-bmo-miR-19	bmo-miR-3351	bmo-miR-3337
BGIBMGA001985-TA	E-value:0.0 ref|XP_975561.1| PREDICTED: similar to feminization 1 homolog b [Tribolium castaneum]	bmo-miR-P506-5p	2-bmo-miR-351	bmo-miR-P421-5p	bmo-miR-P003-3p
BGIBMGA001986-TA	unknown	3-bmo-miR-281-3p	bmo-miR-P027-5p	1-bmo-miR-46	bmo-miR-2766*	bmo-miR-P267-3p
BGIBMGA001987-TA	ref|XP_001360107.1| GA15628-PA [Drosophila pseudoobscura] gb|EAL24681.1| GA15628-PA [Drosophila pseudoobscura]	bmo-miR-P621-5p	2-bmo-miR-158	bmo-miR-281*	2-bmo-miR-281-2*	bmo-miR-P469-5p	2-bmo-miR-362
BGIBMGA001988-TA	E-value:0.0 gb|EAT34369.1| conserved hypothetical protein [Aedes aegypti]	bmo-miR-3373	2-bmo-miR-361	2-bmo-miR-127	bmo-miR-P534-5p	bmo-miR-P250-3p	bmo-miR-P311-3p	bmo-miR-2795	2-bmo-miR-65	bmo-miR-P030-3p	bmo-miR-P275-3p	bmo-miR-P395-5p	bmo-miR-3391	bmo-miR-3316	bmo-miR-3307	bmo-miR-P101-3p
BGIBMGA001989-TA	gb|AAI22475.1| Unknown (protein for IMAGE:7204143) [Xenopus laevis]	bmo-miR-3383	2-bmo-miR-140	bmo-miR-P510-5p	bmo-miR-P338-3p	bmo-miR-2805	2-bmo-miR-72	bmo-miR-3245	bmo-miR-P471-5p
BGIBMGA001990-TA	ref|XP_624226.1| PREDICTED: similar to Rho GTPase activating protein 1 [Apis mellifera]	2-bmo-miR-19	bmo-miR-2775b	2-bmo-miR-173	bmo-miR-P499-5p	bmo-miR-3296*	bmo-miR-P596-5p	bmo-miR-P304-3p	bmo-miR-P565-5p
BGIBMGA001991-TA	ref|NP_001037245.1| ribosomal protein L36 [Bombyx mori] gb|AAV34848.1| ribosomal protein L36 [Bombyx mori]	2-bmo-miR-77	bmo-miR-P493-5p	2-bmo-miR-281-1	bmo-miR-3386*	bmo-miR-P046-3p
BGIBMGA001992-TA	ref|XP_624226.1| PREDICTED: similar to Rho GTPase activating protein 1 [Apis mellifera]	bmo-miR-P405-5p	bmo-miR-2787	bmo-miR-P033-5p
BGIBMGA001993-TA	ref|XP_396822.3| PREDICTED: similar to rhinoceros CG7036-PB, isoform B [Apis mellifera]	bmo-miR-P487-5p	bmo-miR-2847	bmo-miR-3379*	bmo-miR-P110-3p	bmo-miR-3384	bmo-miR-9b*	bmo-miR-275*	bmo-miR-P052-5p	2-bmo-miR-115	2-bmo-miR-123	bmo-miR-P286-3p
BGIBMGA001994-TA	ref|XP_971189.1| PREDICTED: similar to CG7036-PB, isoform B [Tribolium castaneum]	2-bmo-miR-140	bmo-miR-1-as*	2-bmo-miR-329	2-bmo-miR-311	bmo-miR-P153-3p	bmo-miR-2796-3p	bmo-miR-306-as
BGIBMGA001995-TA	ref|XP_001354152.1| GA18354-PA [Drosophila pseudoobscura] gb|EAL31204.1| GA18354-PA [Drosophila pseudoobscura]	bmo-miR-317*	2-bmo-miR-347	bmo-miR-3219	bmo-miR-P003-3p
BGIBMGA001996-TA	E-value:0.0 gb|EAT39001.1| nervous wreck, putative [Aedes aegypti] gb|EAT43741.1| nervous wreck, putative [Aedes aegypti]	2-bmo-miR-297	bmo-miR-P090-3p	bmo-miR-P256-3p	bmo-miR-989	bmo-miR-P049-5p	2-bmo-miR-258	bmo-miR-P457-5p
BGIBMGA001997-TA	ref|XP_392840.2| PREDICTED: similar to nervous wreck CG4684-PA [Apis mellifera]	bmo-miR-P283-3p	bmo-miR-P047-5p	bmo-miR-10	bmo-miR-2759	2-bmo-miR-231	bmo-miR-2a-2*	bmo-miR-2826	bmo-miR-2755	bmo-miR-993b*	bmo-miR-2777	bmo-miR-3402	bmo-miR-P231-3p
BGIBMGA001998-TA	ref|XP_316891.3| ENSANGP00000021419 [Anopheles gambiae str. PEST] gb|EAA12050.3| ENSANGP00000021419 [Anopheles gambiae str. PEST]	bmo-miR-3307	2-bmo-miR-350	bmo-miR-970
BGIBMGA001999-TA	ref|XP_001119889.1| PREDICTED: similar to CG8519-PA [Apis mellifera]	bmo-miR-2733e	bmo-miR-P630-5p	bmo-miR-2733c	bmo-miR-2733a	2-bmo-miR-7	bmo-miR-308	bmo-miR-P653-5p	bmo-miR-7
BGIBMGA002001-TA	gb|EAT44005.1| small calcium-binding mitochondrial carrier, putative [Aedes aegypti]	bmo-miR-3388	bmo-miR-3257
BGIBMGA002002-TA	gb|EAT44005.1| small calcium-binding mitochondrial carrier, putative [Aedes aegypti]	bmo-miR-P636-5p	bmo-miR-P265-3p	2-bmo-miR-157	bmo-miR-P360-5p	bmo-miR-P675	bmo-miR-P361-5p
BGIBMGA002003-TA	unknown	bmo-miR-P487-5p	bmo-miR-2762	bmo-miR-2774b	bmo-miR-P039-5p	bmo-miR-3347a	bmo-miR-P066-3p	2-bmo-miR-166	bmo-miR-P284-3p	bmo-miR-2739	bmo-miR-3391*	bmo-miR-3271
BGIBMGA002004-TA	E-value:0.0 ref|NP_001040334.1| ATP-binding cassette sub-family F member 2 [Bombyx mori] gb|ABF51209.1| ATP-binding cassette sub-family F member 2 [Bombyx mori]	bmo-miR-2782	bmo-miR-3337	bmo-miR-P355-5p
BGIBMGA002005-TA	ref|NP_727448.1| stress-sensitive B CG16944-PC, isoform C [Drosophila melanogaster] ref|NP_727449.1| stress-sensitive B CG16944-PD, isoform D [Drosophila melanogaster] sp|Q26365|ADT_DROME ADP,ATP carrier protein (ADP/ATP translocase) (Adenine nucleotide translocator) (ANT) (Stress sensitive B protein) gb|AAN09267.1| CG16944-PC, isoform C [Drosophila melanogaster] gb|AAN09268.1| CG16944-PD, isofor…	2-bmo-miR-297	bmo-miR-P387-5p	bmo-miR-P343-3p
BGIBMGA002006-TA	unknown	bmo-miR-P299-3p	2-bmo-miR-190	2-bmo-miR-290
BGIBMGA002007-TA	ref|XP_971014.1| PREDICTED: similar to CG32156-PC, isoform C [Tribolium castaneum]	bmo-miR-P429-5p	bmo-miR-2816
BGIBMGA002008-TA	ref|XP_971014.1| PREDICTED: similar to CG32156-PC, isoform C [Tribolium castaneum]	1-bmo-miR-46*	bmo-miR-3374*	bmo-miR-308*	bmo-miR-P008-5p	bmo-miR-P178-3p	bmo-miR-2756*	bmo-miR-P574-5p	bmo-miR-P038-5p	bmo-miR-P318-3p	bmo-miR-P049-3p	bmo-miR-307*	bmo-miR-P257-3p	bmo-miR-P021-3p	2-bmo-miR-158	bmo-miR-P265-3p	bmo-miR-P289-3p	bmo-miR-P395-5p	2-bmo-miR-244	bmo-miR-2774c	1-bmo-miR-7
BGIBMGA002009-TA	gb|EAT35051.1| conserved hypothetical protein [Aedes aegypti]	bmo-miR-P204-3p	bmo-miR-P251-3p	bmo-miR-3406	bmo-miR-P246-3p
BGIBMGA002010-TA	gb|EAT36723.1| conserved hypothetical protein [Aedes aegypti]	bmo-miR-2842	2-bmo-miR-121	bmo-miR-3351
BGIBMGA002011-TA	unknown	bmo-miR-P191-3p	2-bmo-miR-205	2-bmo-miR-127	bmo-miR-P030-3p	bmo-miR-2816
BGIBMGA002012-TA	ref|XP_970842.1| PREDICTED: similar to CG7935-PA [Tribolium castaneum]	2-bmo-miR-158	bmo-miR-P272-3p	bmo-miR-2808d	2-bmo-miR-362	bmo-miR-P432-5p	bmo-miR-P029-5p	bmo-miR-3245
BGIBMGA002013-TA	ref|XP_624116.2| PREDICTED: similar to moleskin CG7935-PA, partial [Apis mellifera]	bmo-miR-P405-5p	bmo-miR-P549-5p	bmo-miR-13a*
BGIBMGA002014-TA	E-value:0.0 gb|EAT39652.1| prp4 [Aedes aegypti] gb|EAT39653.1| prp4 [Aedes aegypti]	bmo-miR-3336	bmo-miR-P219-3p	bmo-miR-P640-5p
BGIBMGA002015-TA	ref|NP_650552.3| CG14898-PA [Drosophila melanogaster] gb|AAL48810.1| RE23580p [Drosophila melanogaster] gb|AAF55325.2| CG14898-PA [Drosophila melanogaster]	bmo-miR-P509-5p	bmo-miR-P302-3p	bmo-miR-2731	2-bmo-miR-346	bmo-miR-P030-3p
BGIBMGA002016-TA	gb|EAT40023.1| conserved hypothetical protein [Aedes aegypti]	2-bmo-miR-358	bmo-miR-P370-5p	2-bmo-miR-229
BGIBMGA002017-TA	gb|EAT43012.1| inhibitory pou [Aedes aegypti]	bmo-miR-P024-3p	2-bmo-miR-183	bmo-miR-P094-3p	bmo-miR-2808d	2-bmo-miR-279	2-bmo-miR-126	bmo-miR-2843-1*	bmo-miR-3286*
BGIBMGA002018-TA	E-value:0.0 gb|EAT39422.1| laminin A chain, putative [Aedes aegypti]	2-bmo-miR-237	bmo-miR-iab-4as	bmo-miR-3306
BGIBMGA002019-TA	ref|XP_966671.1| PREDICTED: similar to CG8567-PA, isoform A [Tribolium castaneum]	bmo-miR-P371-5p	bmo-miR-P118-3p	bmo-miR-P038-3p	bmo-miR-P023-5p	2-bmo-miR-166	bmo-miR-P660	bmo-miR-P463-5p	bmo-miR-3271	bmo-miR-3373	bmo-miR-2809	bmo-miR-252*	bmo-miR-3337	bmo-miR-P666	bmo-miR-3324	bmo-miR-P076-3p	bmo-miR-P415-5p
BGIBMGA002020-TA	E-value:0.0 ref|XP_970207.1| PREDICTED: similar to CG3626-PA [Tribolium castaneum]	bmo-miR-989
BGIBMGA002021-TA	E-value:0.0 ref|XP_972112.1| PREDICTED: similar to CG9095-PA [Tribolium castaneum]	bmo-miR-P509-5p	2-bmo-miR-1
BGIBMGA002022-TA	ref|XP_001177707.1| PREDICTED: similar to gag-pol polyprotein [Strongylocentrotus purpuratus] ref|XP_001188939.1| PREDICTED: similar to gag-pol polyprotein [Strongylocentrotus purpuratus]	bmo-miR-P140-3p	bmo-miR-306-as
BGIBMGA002023-TA	E-value:0.0 ref|XP_393425.2| PREDICTED: similar to Glucose transporter 1 CG1086-PB, isoform B [Apis mellifera]	bmo-miR-993b*	bmo-miR-P055-5p	bmo-miR-P107-3p	bmo-miR-P631-5p	2-bmo-miR-258	bmo-miR-3339	bmo-miR-P585-5p
BGIBMGA002024-TA	ref|NP_572621.1| lethal (1) G0289 CG2221-PA [Drosophila melanogaster] gb|AAF46578.1| CG2221-PA [Drosophila melanogaster] gb|AAL39786.1| LD40707p [Drosophila melanogaster]	bmo-miR-P513-5p	bmo-miR-2761	bmo-miR-P197-3p	bmo-miR-989	2-bmo-miR-230	bmo-miR-P310-3p	bmo-miR-P243-3p
BGIBMGA002025-TA	unknown	bmo-miR-P038-3p	bmo-miR-P505-5p	bmo-miR-P417-5p	2-bmo-miR-329	bmo-miR-P502-5p	bmo-miR-3333
BGIBMGA002026-TA	ref|XP_971016.1| PREDICTED: similar to protein kinase N2 [Tribolium castaneum]	2-bmo-miR-134	bmo-miR-P069-3p	bmo-miR-P177-3p	bmo-miR-P015-5p	bmo-miR-P016-5p	bmo-miR-3326	bmo-miR-2777*	bmo-miR-P591-5p	bmo-miR-3336	2-bmo-miR-259	bmo-miR-P012-5p	bmo-miR-P639-5p
BGIBMGA002027-TA	ref|XP_001120712.1| PREDICTED: similar to BTB-protein-VII CG11494-PA, isoform A [Apis mellifera]	bmo-miR-P475-5p	2-bmo-miR-49	bmo-miR-P190-3p	bmo-miR-P197-3p	2-bmo-miR-52
BGIBMGA002028-TA	gb|EAT37129.1| conserved hypothetical protein [Aedes aegypti]	bmo-miR-P087-3p	bmo-miR-P222-3p	bmo-miR-P028-5p	2-bmo-miR-209	2-bmo-miR-51	bmo-miR-2848	3-bmo-miR-1497
BGIBMGA002029-TA	ref|XP_970655.1| PREDICTED: similar to CG3947-PA [Tribolium castaneum]	bmo-miR-3281
BGIBMGA002030-TA	ref|XP_394952.3| PREDICTED: similar to GTPase-activating protein 69C CG4237-PA [Apis mellifera]	bmo-miR-P390-5p	bmo-miR-3351	bmo-miR-P075-3p
BGIBMGA002031-TA	unknown	bmo-miR-P152-3p	bmo-miR-34	4-5P-bmo-miR-34	2-bmo-miR-127	bmo-miR-P630-5p	bmo-miR-P030-3p	2-bmo-miR-34	bmo-miR-3316	1-bmo-miR-34
BGIBMGA002032-TA	ref|XP_397605.3| PREDICTED: similar to CG8789-PA, isoform A [Apis mellifera]	bmo-miR-P223-3p	bmo-miR-P574-5p	bmo-miR-3336
BGIBMGA002033-TA	gb|ABJ17051.1| IP15344p [Drosophila melanogaster]	3-bmo-miR-281-5#	2-bmo-miR-19	2-bmo-miR-15	bmo-miR-P177-3p	2-bmo-miR-345
BGIBMGA002034-TA	E-value:0.0 ref|NP_725510.1| Stretchin-Mlck CG18255-PD, isoform D [Drosophila melanogaster] gb|AAF58087.2| CG18255-PD, isoform D [Drosophila melanogaster]	bmo-miR-3374*
BGIBMGA002035-TA	E-value:0.0 ref|XP_973903.1| PREDICTED: similar to CG18255-PA, isoform A [Tribolium castaneum]	2-bmo-miR-19	bmo-miR-989	bmo-miR-P034-5p	2-bmo-miR-294
BGIBMGA002036-TA	gb|AAM29651.1| RH74685p [Drosophila melanogaster]	2-bmo-miR-130	bmo-miR-P589-5p	bmo-miR-P479-5p	bmo-miR-11*	2-bmo-miR-230	bmo-miR-P349-5p	bmo-miR-306-as
BGIBMGA002037-TA	unknown	bmo-miR-P461-5p	bmo-miR-275	bmo-miR-P262-3p	bmo-miR-P059-3p	bmo-miR-P481-5p	bmo-miR-P521-5p	bmo-miR-P649-5p	bmo-miR-3391*	bmo-miR-306	bmo-miR-P104-3p
BGIBMGA002038-TA	ref|NP_608886.1| CG14043-PA [Drosophila melanogaster] gb|AAF52187.1| CG14043-PA [Drosophila melanogaster]	bmo-miR-P087-3p	bmo-miR-P371-5p	bmo-miR-P411-5p	bmo-miR-34	4-5P-bmo-miR-34	2-bmo-miR-34	2-bmo-miR-247	bmo-miR-P367-5p
BGIBMGA002039-TA	ref|XP_967815.1| PREDICTED: similar to CG3988-PA [Tribolium castaneum]	bmo-miR-P601-5p	bmo-miR-P305-3p	bmo-miR-P360-5p	bmo-miR-P038-3p	bmo-miR-P019-5p	bmo-miR-998	bmo-miR-3213*	bmo-miR-P674	2-bmo-miR-162	bmo-miR-2a	bmo-miR-2b	bmo-miR-P247-3p	bmo-miR-2830	bmo-miR-P025-5p
BGIBMGA002040-TA	gb|EAT42920.1| hypothetical protein AaeL_AAEL005572 [Aedes aegypti]	bmo-miR-P648-5p
BGIBMGA002041-TA	ref|XP_973007.1| PREDICTED: similar to Potassium/sodium hyperpolarization-activated cyclic nucleotide-gated channel 1 (Brain cyclic nucleotide gated channel 1) (BCNG-1) [Tribolium castaneum]	2-bmo-miR-19	2-bmo-miR-110	bmo-miR-2794	bmo-miR-2b*	3-bmo-miR-1497
BGIBMGA002042-TA	ref|NP_610393.1| CG14752-PA [Drosophila melanogaster] gb|AAF59073.2| CG14752-PA [Drosophila melanogaster]	bmo-miR-P368-5p	bmo-miR-989	bmo-miR-P318-3p	bmo-miR-P258-3p	2-bmo-miR-251	bmo-miR-2774a	2-bmo-miR-214	bmo-miR-2774c
BGIBMGA002043-TA	E-value:0.0 gb|EAT33826.1| camp and camp-inhibited cgmp 3,5-cyclic phosphodiesterase [Aedes aegypti]	bmo-miR-P498-5p	bmo-miR-2797c	bmo-miR-1	bmo-miR-P023-5p
BGIBMGA002044-TA	ref|XP_623491.2| PREDICTED: similar to CG12164-PA isoform 2 [Apis mellifera]	bmo-miR-P674	bmo-miR-P050-3p	2-bmo-miR-178	2-bmo-miR-317	bmo-miR-3286*
BGIBMGA002045-TA	ref|XP_966452.1| PREDICTED: similar to CG9384-PA [Tribolium castaneum]	bmo-miR-P085-3p	2-bmo-miR-287	bmo-miR-3213	bmo-miR-P422-5p
BGIBMGA002046-TA	ref|XP_971016.1| PREDICTED: similar to protein kinase N2 [Tribolium castaneum]	bmo-miR-283*	bmo-miR-2843-1*	bmo-miR-P029-5p	bmo-miR-P030-3p	bmo-miR-2999
BGIBMGA002047-TA	ref|NP_001038231.1| hypothetical protein LOC553082 [Danio rerio] emb|CAH68986.1| novel protein similar to vertebrate Kruppel-like factor 7 (ubiquitous) (KLF7) [Danio rerio] gb|AAI24330.1| Si:dkey-101c24.1 [Danio rerio]	bmo-miR-P423-5p	2-bmo-miR-49	2-bmo-miR-300	2-bmo-miR-230	2-bmo-miR-297	bmo-miR-P072-3p	bmo-miR-2761	bmo-miR-278	bmo-miR-2731	2-bmo-miR-126	bmo-miR-P055-3p	bmo-miR-P314-3p	2-bmo-miR-278	2-bmo-miR-52	bmo-miR-275*	bmo-miR-2774a	2-bmo-miR-77	bmo-miR-P265-3p	bmo-miR-P160-3p	2-bmo-miR-209
BGIBMGA002048-TA	unknown	bmo-miR-P283-3p	bmo-miR-P052-3p	bmo-miR-P349-5p	bmo-miR-P372-5p
BGIBMGA002049-TA	unknown	bmo-miR-P487-5p	bmo-miR-31	bmo-miR-2774b	2-bmo-miR-358	bmo-miR-2842	2-bmo-miR-127	bmo-miR-P066-3p	bmo-miR-P284-3p	bmo-miR-3316	bmo-miR-2848
[truncated: 12,231 more rows]
