# Supplementary material for: MicroRNA expression profiling of the fifth-instar posterior silk gland of Bombyx mori
Source: BMC Genomics. 2014 May 29;15(1):410. doi: 10.1186/1471-2164-15-410 (PMC4045974; doi:10.1186/1471-2164-15-410)
Supplement: Supplementary file 17 — Additional file 17: Table S12: Target genes of miRNAs detected at the third day of the fifth instar prediction using miRanda. (XLS 2 MB) [file 12864_2013_6094_MOESM17_ESM.xls]

## Sheet: Supplemental table 12
Supplemental table 12 Target genes of miRNAs detected at the third day of the fifth instar prediction using miRanda
target gene	gene annotation	miRNA	miRNA	miRNA	miRNA	miRNA	miRNA	miRNA	miRNA	miRNA	miRNA	miRNA	miRNA	miRNA	miRNA	miRNA	miRNA	miRNA	miRNA	miRNA	miRNA	miRNA	miRNA	miRNA	miRNA	miRNA	miRNA
BGIBMGA000001-TA	gb|EAT37128.1| conserved hypothetical protein [Aedes aegypti]	2-bmo-miR-19	2-bmo-miR-193	bmo-miR-P417-5p	2-bmo-miR-894a	2-bmo-miR-138
BGIBMGA000002-TA	gb|AAD38598.1|AF145623_1 motor-protein [Drosophila melanogaster]	bmo-miR-P089-3p
BGIBMGA000003-TA	ref|XP_392094.2| PREDICTED: similar to CG6455-PA, isoform A [Apis mellifera]	2-bmo-miR-77	2-bmo-miR-191	bmo-miR-P226-3p
BGIBMGA000004-TA	ref|NP_001072667.1| hypothetical protein LOC780124 [Xenopus tropicalis] gb|AAI23987.1| Hypothetical protein MGC147146 [Xenopus tropicalis]	2-bmo-miR-297	bmo-miR-P495-5p	bmo-miR-P192-3p	bmo-miR-2808d	bmo-miR-P607-5p	2-bmo-miR-333	bmo-miR-P370-5p
BGIBMGA000005-TA	gb|EAT48678.1| cytochrome P450 [Aedes aegypti]	2-bmo-miR-333
BGIBMGA000006-TA	ref|XP_311757.3| ENSANGP00000014367 [Anopheles gambiae str. PEST] gb|EAA07339.3| ENSANGP00000014367 [Anopheles gambiae str. PEST]	bmo-miR-P419-5p	2-bmo-miR-72
BGIBMGA000007-TA	unknown	bmo-miR-P607-5p	bmo-miR-P315-3p	2-bmo-miR-315
BGIBMGA000008-TA	gb|EAT44319.1| Osiris, putative [Aedes aegypti]	2-bmo-miR-347
BGIBMGA000010-TA	gb|EAT44321.1| Osiris, putative [Aedes aegypti]	2-bmo-miR-65
BGIBMGA000011-TA	gb|EAT44321.1| Osiris, putative [Aedes aegypti]	bmo-miR-P661
BGIBMGA000012-TA	ref|XP_001121625.1| PREDICTED: similar to Osiris 8 CG15591-PA [Apis mellifera]	bmo-miR-P487-5p	2-bmo-miR-74
BGIBMGA000015-TA	unknown	bmo-miR-2779	2-bmo-miR-346	2-bmo-miR-241
BGIBMGA000016-TA	gb|EAT37369.1| g-protein coupled receptor [Aedes aegypti]	bmo-miR-P485-5p	2-bmo-miR-216	bmo-miR-P415-5p	bmo-miR-P463-5p
BGIBMGA000017-TA	ref|NP_001036833.1| cecropin D [Bombyx mori] sp|O76146|CECD_BOMMO Cecropin-D precursor dbj|BAA31507.1| cecropin D [Bombyx mori]	bmo-miR-P419-5p
BGIBMGA000018-TA	ref|NP_001037472.1| Enbocin protein [Bombyx mori] sp|P48821|CECE_BOMMO Antibacterial peptide enbocin precursor (Moricin) gb|AAC02238.1| enbocin [Bombyx mori] gb|AAC05493.1| antibacterial peptide enbocin [Bombyx mori]	bmo-miR-P151-3p
BGIBMGA000019-TA	gb|AAK61417.1| transposase [Ceratitis rosa]	2-bmo-miR-56	bmo-miR-P089-3p	bmo-miR-31	2-bmo-miR-259	bmo-miR-P338-3p	3-bmo-miR-31a	bmo-miR-P370-5p	bmo-miR-P016-5p
BGIBMGA000020-TA	ref|NP_001037031.1| cecropin CBM2 [Bombyx mori] gb|AAG27715.1|AF303891_1 cecropin CBM2 [Bombyx mori]	2-bmo-miR-127	bmo-miR-P386-5p	bmo-miR-2777*
BGIBMGA000021-TA	ref|NP_001037460.1| cecropin B [Bombyx mori] sp|P04142|CECB_BOMMO Cecropin-B precursor (Lepidopteran-A/B) dbj|BAA01890.1| cecropin B [Bombyx mori] dbj|BAA01889.1| cecropin B [Bombyx mori] gb|AAC60501.1| cecropin B [Bombyx mori] gb|AAC60514.1| cecropin B; pBCB-6 [Bombyx mori] dbj|BAA04990.1| cecropin B [Bombyx mori] dbj|BAA04991.1| cecropin B [Bombyx mori]	2-bmo-miR-110	bmo-miR-P524-5p
BGIBMGA000022-TA	unknown	bmo-miR-P615-5p	2-bmo-miR-52
BGIBMGA000024-TA	ref|NP_001037460.1| cecropin B [Bombyx mori] sp|P04142|CECB_BOMMO Cecropin-B precursor (Lepidopteran-A/B) dbj|BAA01890.1| cecropin B [Bombyx mori] dbj|BAA01889.1| cecropin B [Bombyx mori] gb|AAC60501.1| cecropin B [Bombyx mori] gb|AAC60514.1| cecropin B; pBCB-6 [Bombyx mori] dbj|BAA04990.1| cecropin B [Bombyx mori] dbj|BAA04991.1| cecropin B [Bombyx mori]	2-bmo-miR-198	2-bmo-miR-19	bmo-miR-P167-3p	2-bmo-miR-127	bmo-miR-P480-5p	2-bmo-miR-129	2-bmo-miR-346
BGIBMGA000025-TA	gb|EAT37367.1| conserved hypothetical protein [Aedes aegypti]	2-bmo-miR-34	bmo-miR-34	1-bmo-miR-34	4-5P-bmo-miR-34	2-bmo-miR-289	bmo-miR-3420
BGIBMGA000026-TA	unknown	2-bmo-miR-321	bmo-miR-P105-3p	bmo-miR-P369-5p	3-bmo-miR-1﹟	bmo-miR-P393-5p
BGIBMGA000027-TA	gb|AAV90699.1| salivary antigen-5 related protein AG5-4 [Aedes albopictus]	2-bmo-miR-229	2-bmo-miR-353
BGIBMGA000028-TA	gb|EAT44020.1| conserved hypothetical protein [Aedes aegypti]	2-bmo-miR-19	bmo-miR-P509-5p	2-bmo-miR-358	2-bmo-miR-173
BGIBMGA000029-TA	ref|NP_001040438.1| nucleolar protein family A member 2 [Bombyx mori] gb|ABF51387.1| nucleolar protein family A member 2 [Bombyx mori]	bmo-miR-P177-3p
BGIBMGA000030-TA	ref|XP_001120044.1| PREDICTED: similar to Sarcoglycan CG7851-PA [Apis mellifera]	2-bmo-miR-118	1-bmo-miR-34	2-bmo-miR-333	bmo-miR-P381-5p	bmo-miR-P588-5p
BGIBMGA000031-TA	E-value:0.0 dbj|BAE43845.1| Ebony [Papilio xuthus]	2-bmo-miR-247	2-bmo-miR-194
BGIBMGA000032-TA	ref|NP_001011585.1| type I inositol 1,4,5-trisphosphate 5-phosphatase [Apis mellifera] dbj|BAB83990.1| IP3phosphatase [Apis mellifera]	bmo-miR-P145-3p	2-bmo-miR-172
BGIBMGA000033-TA	ref|XP_396485.2| PREDICTED: similar to RhoBTB CG5701-PA isoform 1 [Apis mellifera]	2-bmo-miR-19	2-bmo-miR-315	bmo-miR-P626-5p	bmo-miR-P246-3p	bmo-miR-P669	2-bmo-miR-290
BGIBMGA000034-TA	ref|XP_966753.1| PREDICTED: similar to ADP-ribosylation factor-like 3 [Tribolium castaneum]	bmo-miR-P174-3p	2-bmo-miR-251
BGIBMGA000035-TA	unknown	2-bmo-miR-297	bmo-miR-P082-3p	2-bmo-miR-350
BGIBMGA000038-TA	ref|NP_001037460.1| cecropin B [Bombyx mori] sp|P04142|CECB_BOMMO Cecropin-B precursor (Lepidopteran-A/B) dbj|BAA01890.1| cecropin B [Bombyx mori] dbj|BAA01889.1| cecropin B [Bombyx mori] gb|AAC60501.1| cecropin B [Bombyx mori] gb|AAC60514.1| cecropin B; pBCB-6 [Bombyx mori] dbj|BAA04990.1| cecropin B [Bombyx mori] dbj|BAA04991.1| cecropin B [Bombyx mori]	2-bmo-miR-192
BGIBMGA000039-TA	ref|NP_001037472.1| Enbocin protein [Bombyx mori] sp|P48821|CECE_BOMMO Antibacterial peptide enbocin precursor (Moricin) gb|AAC02238.1| enbocin [Bombyx mori] gb|AAC05493.1| antibacterial peptide enbocin [Bombyx mori]	2-bmo-miR-19	2-bmo-miR-173	bmo-miR-P151-3p
BGIBMGA000040-TA	unknown	2-bmo-miR-127	bmo-miR-P304-3p	bmo-miR-3282
BGIBMGA000041-TA	unknown	1-bmo-miR-46*	2-bmo-miR-321	2-bmo-miR-281-1*	2-bmo-miR-110	bmo-miR-P262-3p	2-bmo-miR-289	bmo-miR-P621-5p	bmo-miR-P672	bmo-miR-281*	2-bmo-miR-281-2*	2-bmo-miR-333	1-bmo-miR-7
BGIBMGA000042-TA	ref|XP_001121482.1| PREDICTED: similar to Osiris 3 CG1150-PA [Apis mellifera]	2-bmo-miR-155	bmo-miR-P167-3p	3-bmo-miR-1497
BGIBMGA000043-TA	ref|XP_976093.1| PREDICTED: hypothetical protein [Tribolium castaneum]	bmo-miR-P591-5p	2-bmo-miR-140	bmo-miR-P607-5p
BGIBMGA000044-TA	ref|NP_649626.1| Osiris 7 CG1153-PA [Drosophila melanogaster] gb|AAF51902.1| CG1153-PA [Drosophila melanogaster]	2-bmo-miR-198	bmo-miR-P419-5p	bmo-miR-2777*
BGIBMGA000045-TA	gb|EAT44321.1| Osiris, putative [Aedes aegypti]	bmo-miR-P283-3p	2-bmo-miR-48	2-bmo-miR-51	2-bmo-miR-194	2-bmo-miR-241
BGIBMGA000046-TA	gb|EAT44320.1| conserved hypothetical protein [Aedes aegypti]	2-bmo-miR-158	2-bmo-miR-168	2-bmo-miR-127	2-bmo-miR-355	bmo-miR-P470-5p
BGIBMGA000047-TA	gb|EAT45778.1| lactoylglutathione lyase [Aedes aegypti]	bmo-miR-P589-5p	bmo-miR-P479-5p
BGIBMGA000048-TA	ref|NP_731062.1| CG15594-PB, isoform B [Drosophila melanogaster] gb|AAN13236.1| CG15594-PB, isoform B [Drosophila melanogaster]	bmo-miR-P089-3p	bmo-miR-2845	bmo-miR-P663	bmo-miR-P589-5p	bmo-miR-P479-5p	bmo-miR-P338-3p	bmo-miR-P484-5p
BGIBMGA000049-TA	ref|XP_313009.1| ENSANGP00000020356 [Anopheles gambiae str. PEST] gb|EAA08642.1| ENSANGP00000020356 [Anopheles gambiae str. PEST]	2-bmo-miR-19	bmo-miR-P419-5p	bmo-miR-P509-5p	bmo-miR-P279-3p
BGIBMGA000051-TA	ref|XP_972093.1| PREDICTED: similar to CG31561-PA [Tribolium castaneum]	3-bmo-miR-281-5#	2-bmo-miR-205	2-bmo-miR-244	2-bmo-miR-51
BGIBMGA000052-TA	ref|XP_972093.1| PREDICTED: similar to CG31561-PA [Tribolium castaneum]	2-bmo-miR-110	2-bmo-miR-366	2-bmo-miR-127
BGIBMGA000054-TA	ref|NP_649638.2| Osiris 17 CG15598-PA [Drosophila melanogaster] gb|AAM49993.1| RE22492p [Drosophila melanogaster] gb|AAF51890.3| CG15598-PA [Drosophila melanogaster]	bmo-miR-P665
BGIBMGA000055-TA	unknown	bmo-miR-P487-5p	2-bmo-miR-321	2-bmo-miR-155	2-bmo-miR-244	bmo-miR-P175-3p	2-bmo-miR-230	2-bmo-miR-894a
BGIBMGA000056-TA	ref|XP_973499.1| PREDICTED: similar to CYtochrome P450 family member (cyp-31A3) [Tribolium castaneum]	bmo-miR-P518-5p	2-bmo-miR-328	2-bmo-miR-343
BGIBMGA000057-TA	gb|EAT33989.1| conserved hypothetical protein [Aedes aegypti]	bmo-miR-P561-5p
BGIBMGA000058-TA	ref|XP_569577.1| DNA repair and recombination protein pif1, mitochondrial precursor [Cryptococcus neoformans var. neoformans JEC21] gb|AAW42270.1| DNA repair and recombination protein pif1, mitochondrial precursor, putative [Cryptococcus neoformans var. neoformans JEC21]	2-bmo-miR-296
BGIBMGA000059-TA	ref|XP_312997.3| ENSANGP00000020348 [Anopheles gambiae str. PEST] gb|EAA08620.3| ENSANGP00000020348 [Anopheles gambiae str. PEST]	2-bmo-miR-19	bmo-miR-P085-3p	bmo-miR-2808d	2-bmo-miR-358	2-bmo-miR-173
BGIBMGA000060-TA	E-value:0.0 ref|XP_001358768.1| GA20950-PA [Drosophila pseudoobscura] gb|EAL27911.1| GA20950-PA [Drosophila pseudoobscura]	bmo-miR-P419-5p	2-bmo-miR-298	bmo-miR-P082-3p	bmo-miR-P102-3p	2-bmo-miR-127	bmo-miR-P263-3p	bmo-miR-P470-5p
BGIBMGA000062-TA	gb|ABD36216.1| fumarylacetoacetate hydrolase isoform A [Bombyx mori]	bmo-miR-278	bmo-miR-2808d	2-bmo-miR-278	bmo-miR-P167-3p	2-bmo-miR-127	bmo-miR-P055-3p	bmo-miR-3420
BGIBMGA000063-TA	ref|XP_966383.1| PREDICTED: similar to CG5974-PA [Tribolium castaneum]	2-bmo-miR-338	2-bmo-let-7e	2-bmo-miR-160	bmo-miR-P192-3p	bmo-miR-P387-5p	bmo-miR-P082-3p	2-bmo-let-7h
BGIBMGA000064-TA	ref|NP_001040464.1| thioredoxin peroxidase [Bombyx mori] gb|ABF51440.1| thioredoxin peroxidase [Bombyx mori]	bmo-miR-2758*	2-bmo-miR-6	2-bmo-miR-279	bmo-miR-P493-5p	2-bmo-miR-350	2-bmo-miR-65	2-bmo-miR-241
BGIBMGA000065-TA	ref|NP_001035353.1| cystathionine beta-synthase [Apis mellifera] dbj|BAE66603.1| cystathionine beta-synthase [Apis mellifera]	3-bmo-miR-1﹟	2-bmo-miR-161
BGIBMGA000066-TA	ref|NP_001091752.1| ribosomal protein L32 [Bombyx mori] gb|AAV34844.1| ribosomal protein L32 [Bombyx mori]	bmo-miR-P646-5p	bmo-miR-P417-5p	2-bmo-miR-123
BGIBMGA000067-TA	ref|XP_320209.3| ENSANGP00000019992 [Anopheles gambiae str. PEST] gb|EAA00345.4| ENSANGP00000019992 [Anopheles gambiae str. PEST]	3-bmo-miR-228	2-bmo-miR-127	bmo-miR-2789	4-5P-bmo-miR-263a	bmo-miR-P659	bmo-miR-P267-3p
BGIBMGA000068-TA	gb|AAK56551.1| ecdysone oxidase [Spodoptera littoralis] gb|AAK56552.1| ecdysone oxidase [Spodoptera littoralis]	bmo-miR-P121-3p	2-bmo-miR-149
BGIBMGA000069-TA	gb|EAT44689.1| conserved hypothetical protein [Aedes aegypti]	2-bmo-miR-289	bmo-miR-P279-3p
BGIBMGA000070-TA	gb|AAD13187.1| follicular epithelium yolk protein subunit [Plodia interpunctella]	bmo-miR-P170-3p	2-bmo-miR-343
BGIBMGA000071-TA	gb|AAD13187.1| follicular epithelium yolk protein subunit [Plodia interpunctella]	bmo-miR-P487-5p	2-bmo-miR-230	bmo-miR-P304-3p
BGIBMGA000072-TA	gb|EAT40461.1| regulator of chromosome condensation [Aedes aegypti] gb|EAT40462.1| regulator of chromosome condensation [Aedes aegypti]	2-bmo-miR-34	2-bmo-miR-19	2-bmo-miR-74	2-bmo-miR-170	bmo-miR-34	4-5P-bmo-miR-34	2-bmo-miR-127
BGIBMGA000073-TA	unknown	bmo-miR-P412-5p	2-bmo-miR-166	2-bmo-miR-127
BGIBMGA000074-TA	gb|AAN71493.1| RE72617p [Drosophila melanogaster]	2-bmo-miR-281
BGIBMGA000075-TA	ref|NP_648454.1| CG18490-PB, isoform B [Drosophila melanogaster] ref|NP_729690.1| CG18490-PC, isoform C [Drosophila melanogaster] gb|AAF50076.2| CG18490-PB, isoform B [Drosophila melanogaster] gb|AAN11884.1| CG18490-PC, isoform C [Drosophila melanogaster]	2-bmo-miR-19	bmo-miR-P105-3p	bmo-miR-2808d	bmo-miR-P420-5p
BGIBMGA000076-TA	ref|XP_392745.3| PREDICTED: similar to CG32580-PA [Apis mellifera]	bmo-miR-P487-5p	2-bmo-miR-297	2-bmo-miR-19	bmo-miR-P412-5p
BGIBMGA000077-TA	gb|EAT45104.1| out at first protein [Aedes aegypti]	bmo-miR-P673	1-bmo-miR-8*
BGIBMGA000078-TA	ref|XP_395471.2| PREDICTED: similar to transmembrane channel-like 7 [Apis mellifera]	bmo-miR-P518-5p	3-bmo-miR-31a	bmo-miR-P420-5p
BGIBMGA000079-TA	unknown	2-bmo-miR-19	bmo-miR-3383	2-bmo-miR-41	bmo-miR-P068-3p	bmo-miR-P246-3p
BGIBMGA000080-TA	ref|XP_001122945.1| PREDICTED: similar to enabled CG15112-PA, isoform A [Apis mellifera]	2-bmo-miR-247	2-bmo-miR-242	bmo-miR-P214-3p	bmo-miR-3333
BGIBMGA000082-TA	E-value:0.0 gb|EAT36135.1| actin [Aedes aegypti]	2-bmo-miR-127	bmo-miR-P527-5p
BGIBMGA000083-TA	emb|CAA78363.1| cytoskeletal protein [Euglena gracilis]	2-bmo-miR-158	bmo-miR-P172-3p	2-bmo-miR-68	bmo-miR-252
BGIBMGA000084-TA	E-value:0.0 ref|XP_393202.2| PREDICTED: similar to hiiragi CG9854-PA, isoform A [Apis mellifera]	2-bmo-miR-162	2-bmo-miR-224	bmo-miR-375*	2-bmo-miR-121	bmo-miR-P615-5p	2-bmo-miR-52	2-bmo-miR-58
BGIBMGA000086-TA	ref|NP_001040417.1| LRP16 protein [Bombyx mori] gb|ABF51346.1| LRP16 protein [Bombyx mori]	2-bmo-miR-1	2-bmo-miR-328
BGIBMGA000088-TA	ref|XP_970636.1| PREDICTED: similar to CG9904-PA [Tribolium castaneum]	bmo-miR-P487-5p	bmo-miR-P621-5p	2-bmo-miR-281-2*	bmo-miR-P462-5p
BGIBMGA000089-TA	gb|EAT42199.1| conserved hypothetical protein [Aedes aegypti]	bmo-miR-P484-5p	2-bmo-miR-127
BGIBMGA000090-TA	ref|XP_309576.3| ENSANGP00000022286 [Anopheles gambiae str. PEST] gb|EAA05310.3| ENSANGP00000022286 [Anopheles gambiae str. PEST]	bmo-miR-P417-5p	2-bmo-miR-296	2-bmo-miR-216	2-bmo-miR-65
BGIBMGA000091-TA	gb|EAT37729.1| six/sine homebox transcription factors [Aedes aegypti]	2-bmo-miR-230
BGIBMGA000092-TA	ref|XP_310418.5| ENSANGP00000017939 [Anopheles gambiae str. PEST] gb|EAA06006.4| ENSANGP00000017939 [Anopheles gambiae str. PEST]	2-bmo-miR-178
BGIBMGA000093-TA	ref|XP_975262.1| PREDICTED: similar to CG16752-PA [Tribolium castaneum]	bmo-miR-P487-5p	bmo-miR-P167-3p	2-bmo-miR-52	bmo-miR-P421-5p
BGIBMGA000094-TA	ref|XP_975262.1| PREDICTED: similar to CG16752-PA [Tribolium castaneum]	2-bmo-miR-330	2-bmo-miR-353
BGIBMGA000095-TA	unknown	2-bmo-miR-362
BGIBMGA000097-TA	E-value:0.0 emb|CAA86993.1| Calpain [Drosophila melanogaster]	bmo-miR-P636-5p	2-bmo-miR-205	bmo-miR-2808d
BGIBMGA000098-TA	unknown	2-bmo-miR-166
BGIBMGA000099-TA	unknown	2-bmo-miR-158	bmo-miR-P151-3p	2-bmo-miR-362
BGIBMGA000101-TA	ref|NP_044506.1| large tegument protein [Human herpesvirus 2] emb|CAB06722.1| very large tegument protein [Human herpesvirus 2]	2-bmo-miR-77	2-bmo-miR-158	2-bmo-miR-211	bmo-miR-P172-3p	2-bmo-miR-362	bmo-miR-P381-5p
BGIBMGA000102-TA	gb|EAT48884.1| enolase-phosphatase e-1 [Aedes aegypti]	2-bmo-miR-158	bmo-miR-P589-5p	bmo-miR-P479-5p	bmo-miR-2808d	2-bmo-miR-351	bmo-miR-P417-5p	2-bmo-miR-346
BGIBMGA000103-TA	ref|NP_611354.2| CG30122-PB [Drosophila melanogaster] gb|AAF57660.2| CG30122-PB [Drosophila melanogaster]	bmo-miR-P658	bmo-miR-P417-5p	2-bmo-miR-289	2-bmo-miR-71a	2-bmo-miR-65
BGIBMGA000104-TA	ref|XP_311433.3| ENSANGP00000018445 [Anopheles gambiae str. PEST] gb|EAA07068.3| ENSANGP00000018445 [Anopheles gambiae str. PEST]	bmo-miR-P416-5p	2-bmo-miR-246
BGIBMGA000105-TA	unknown	bmo-miR-P613-5p	bmo-miR-P246-3p
BGIBMGA000106-TA	gb|ABD36364.1| mitochondrial intermembrane space translocase subunit Tim10 [Bombyx mori]	2-bmo-miR-365
BGIBMGA000108-TA	ref|XP_001121015.1| PREDICTED: similar to futsch CG3064-PB [Apis mellifera]	bmo-miR-P262-3p	2-bmo-miR-127	bmo-miR-P669
BGIBMGA000110-TA	ref|XP_971571.1| PREDICTED: similar to CG31291-PB, isoform B [Tribolium castaneum]	2-bmo-miR-237
BGIBMGA000111-TA	ref|XP_729910.1| hypothetical protein PY02057 [Plasmodium yoelii yoelii str. 17XNL] gb|EAA21475.1| hypothetical protein [Plasmodium yoelii yoelii]	2-bmo-miR-6	2-bmo-miR-1
BGIBMGA000113-TA	unknown	2-bmo-miR-19	2-bmo-miR-347	2-bmo-miR-49	bmo-miR-3281	2-bmo-miR-329	bmo-miR-P279-3p	2-bmo-miR-127
BGIBMGA000114-TA	ref|XP_971123.1| PREDICTED: similar to CG5913-PA [Tribolium castaneum]	bmo-miR-P170-3p	2-bmo-miR-189	2-bmo-miR-161
BGIBMGA000115-TA	ref|XP_309395.3| ENSANGP00000014975 [Anopheles gambiae str. PEST] gb|EAA05162.3| ENSANGP00000014975 [Anopheles gambiae str. PEST]	2-bmo-miR-19	2-bmo-miR-355	2-bmo-miR-330
BGIBMGA000116-TA	unknown	bmo-miR-P411-5p	2-bmo-miR-127	bmo-miR-13a*	2-bmo-miR-19	bmo-miR-2755	bmo-miR-P495-5p	2-bmo-miR-345	2-bmo-miR-209
BGIBMGA000117-TA	gb|EAT34541.1| conserved hypothetical protein [Aedes aegypti]	2-bmo-miR-300	bmo-miR-P552-5p
BGIBMGA000118-TA	gb|EAT48619.1| serine/threonine-protein kinase vrk [Aedes aegypti]	bmo-miR-2808d	2-bmo-miR-127	bmo-miR-P549-5p	2-bmo-miR-353
BGIBMGA000119-TA	ref|XP_967479.1| PREDICTED: similar to CG9165-PA [Tribolium castaneum]	2-bmo-miR-136	2-bmo-miR-19	bmo-miR-2808d	2-bmo-miR-173	bmo-miR-2766	2-bmo-miR-346	bmo-miR-P320-3p
BGIBMGA000121-TA	ref|XP_311512.3| ENSANGP00000025366 [Anopheles gambiae str. PEST] gb|EAA07170.3| ENSANGP00000025366 [Anopheles gambiae str. PEST]	2-bmo-miR-77	2-bmo-miR-173	2-bmo-miR-1
BGIBMGA000122-TA	ref|XP_307208.3| ENSANGP00000014567 [Anopheles gambiae str. PEST] gb|EAA03226.3| ENSANGP00000014567 [Anopheles gambiae str. PEST]	2-bmo-miR-237	bmo-miR-2808d	bmo-miR-P302-3p	2-bmo-miR-216	2-bmo-miR-48	2-bmo-miR-14	2-bmo-miR-147
BGIBMGA000123-TA	gb|EAT44690.1| conserved hypothetical protein [Aedes aegypti]	2-bmo-miR-134
BGIBMGA000124-TA	ref|XP_968123.1| PREDICTED: similar to CG11041-PA [Tribolium castaneum]	bmo-miR-P081-3p	bmo-miR-2808d	bmo-miR-P167-3p
BGIBMGA000125-TA	ref|XP_969470.1| PREDICTED: similar to CG3165-PA [Tribolium castaneum]	bmo-miR-P089-3p	2-bmo-miR-259	bmo-miR-P016-5p
BGIBMGA000126-TA	unknown	2-bmo-miR-247	bmo-miR-P192-3p	bmo-miR-2808d	bmo-miR-P167-3p	2-bmo-miR-233
BGIBMGA000128-TA	ref|NP_326144.1| hypothetical protein MYPU_3130 [Mycoplasma pulmonis UAB CTIP] emb|CAC13486.1| conserved hypothetical protein [Mycoplasma pulmonis]	2-bmo-miR-158	bmo-miR-P305-3p	bmo-miR-P128-3p	2-bmo-miR-189	2-bmo-miR-329
BGIBMGA000129-TA	gb|ABF51212.1| actin-depolymerizing factor 4 [Bombyx mori] gb|ABF51446.1| actin-depolymerizing factor 1 [Bombyx mori]	2-bmo-miR-19	bmo-miR-11	bmo-miR-P319-3p	3-bmo-miR-11-3p	2-bmo-miR-259	bmo-miR-P016-5p	2-bmo-miR-342
BGIBMGA000130-TA	ref|XP_968562.1| PREDICTED: similar to CG10307-PA [Tribolium castaneum]	2-bmo-miR-134	3-bmo-let-7a﹟	bmo-miR-P128-3p	2-bmo-miR-366	2-bmo-let-7b	2-bmo-let-7h	2-bmo-miR-317	2-bmo-let-7	4-5P-bmo-let-7a	bmo-miR-P674	2-bmo-miR-338	bmo-let-7	2-bmo-let-7e	2-bmo-let-7d
BGIBMGA000131-TA	E-value:0.0 gb|EAT33621.1| valyl-tRNA synthetase [Aedes aegypti]	bmo-miR-P417-5p	2-bmo-miR-209
BGIBMGA000132-TA	E-value:0.0 ref|XP_623603.1| PREDICTED: similar to CG14476-PB, isoform B isoform 2 [Apis mellifera]	2-bmo-miR-230	2-bmo-miR-127	bmo-miR-P386-5p
BGIBMGA000133-TA	ref|XP_795283.1| PREDICTED: hypothetical protein [Strongylocentrotus purpuratus] ref|XP_001184500.1| PREDICTED: hypothetical protein [Strongylocentrotus purpuratus]	2-bmo-miR-155	2-bmo-miR-279
BGIBMGA000134-TA	unknown	2-bmo-miR-122	bmo-miR-P658	2-bmo-miR-129
BGIBMGA000135-TA	unknown	2-bmo-miR-151	bmo-miR-P192-3p	bmo-miR-2808d	2-bmo-miR-894a	2-bmo-miR-241
BGIBMGA000136-TA	E-value:0.0 ref|NP_995890.1| par-1 CG8201-PO, isoform O [Drosophila melanogaster] ref|NP_995891.1| par-1 CG8201-PJ, isoform J [Drosophila melanogaster] ref|NP_995892.1| par-1 CG8201-PI, isoform I [Drosophila melanogaster] ref|NP_995893.1| par-1 CG8201-PH, isoform H [Drosophila melanogaster] gb|AAS64800.1| CG8201-PH, isoform H [Drosophila melanogaster] gb|AAS64801.1| CG8201-PI, isoform I [Drosophi…	2-bmo-miR-36	bmo-miR-P085-3p	bmo-miR-P527-5p	bmo-miR-P153-3p
BGIBMGA000137-TA	ref|XP_968516.1| PREDICTED: similar to CG8201-PA, isoform A [Tribolium castaneum]	bmo-miR-P674	2-bmo-miR-130	1-bmo-miR-34	bmo-miR-P068-3p	2-bmo-miR-230	2-bmo-miR-317	bmo-miR-2777*
BGIBMGA000138-TA	ref|XP_316567.3| ENSANGP00000010024 [Anopheles gambiae str. PEST] gb|EAA11387.3| ENSANGP00000010024 [Anopheles gambiae str. PEST]	2-bmo-miR-19	bmo-miR-P673
BGIBMGA000140-TA	E-value:0.0 ref|XP_968241.1| PREDICTED: similar to CCAAT/enhancer binding protein zeta [Tribolium castaneum]	2-bmo-miR-310	2-bmo-miR-894a	bmo-miR-281	2-bmo-miR-281
BGIBMGA000142-TA	ref|XP_395099.3| PREDICTED: similar to ribosomal protein S6 kinase, 90kDa, polypeptide 5 isoform a [Apis mellifera]	bmo-miR-P368-5p	2-bmo-miR-127
BGIBMGA000143-TA	ref|XP_395099.3| PREDICTED: similar to ribosomal protein S6 kinase, 90kDa, polypeptide 5 isoform a [Apis mellifera]	bmo-miR-2807c*	2-bmo-miR-158	2-bmo-miR-66	2-bmo-miR-362	bmo-miR-P640-5p
BGIBMGA000144-TA	ref|XP_396779.2| PREDICTED: similar to mitogen-activated protein kinase kinase kinase kinase 3 [Apis mellifera]	2-bmo-miR-162	2-bmo-miR-214	4-5P-bmo-miR-2829	2-bmo-miR-216	bmo-miR-P588-5p
BGIBMGA000145-TA	ref|XP_970174.1| PREDICTED: similar to CG10737-PB, isoform B [Tribolium castaneum]	2-bmo-miR-136	bmo-miR-P487-5p	2-bmo-miR-170	2-bmo-miR-317
BGIBMGA000146-TA	ref|XP_970174.1| PREDICTED: similar to CG10737-PB, isoform B [Tribolium castaneum]	bmo-miR-P487-5p	bmo-miR-P167-3p	2-bmo-miR-158	2-bmo-miR-136	bmo-miR-2808d	bmo-miR-P192-3p	bmo-miR-P068-3p	2-bmo-miR-362
BGIBMGA000147-TA	gb|EAT38942.1| lola [Aedes aegypti]	2-bmo-miR-130	2-bmo-miR-259	bmo-miR-P368-5p	bmo-miR-P016-5p	bmo-miR-12	bmo-miR-P466-5p
BGIBMGA000149-TA	ref|XP_970901.1| PREDICTED: similar to tubulin-specific chaperone e [Tribolium castaneum]	2-bmo-miR-144
BGIBMGA000150-TA	ref|XP_966632.1| PREDICTED: similar to ADP-ribosylation factor-like 2-like 1 isoform 1 [Tribolium castaneum]	2-bmo-miR-158	2-bmo-miR-122
BGIBMGA000152-TA	E-value:0.0 ref|XP_320455.3| ENSANGP00000009228 [Anopheles gambiae str. PEST] gb|EAA00311.4| ENSANGP00000009228 [Anopheles gambiae str. PEST]	2-bmo-miR-19	bmo-miR-P170-3p	bmo-miR-P540-5p
BGIBMGA000153-TA	unknown	2-bmo-miR-155	bmo-miR-P170-3p	bmo-miR-P081-3p	bmo-miR-P417-5p	2-bmo-miR-329	2-bmo-miR-348
BGIBMGA000154-TA	gb|EAT44712.1| conserved hypothetical protein [Aedes aegypti]	bmo-miR-P085-3p	2-bmo-miR-358	2-bmo-miR-127	2-bmo-miR-241
BGIBMGA000155-TA	ref|XP_624081.1| PREDICTED: similar to Methylosome subunit pICln (Chloride conductance regulatory protein ICln) (I(Cln)) (Chloride channel, nucleotide sensitive 1A) (Chloride ion current inducer protein) (ClCI) [Apis mellifera]	bmo-miR-P153-3p	2-bmo-miR-290
BGIBMGA000156-TA	gb|AAT90323.1| sine oculis-like protein [Schistocerca americana]	3-bmo-miR-281-5#	2-bmo-miR-160	2-bmo-miR-51	2-bmo-miR-86	bmo-miR-P386-5p	2-bmo-miR-233	bmo-miR-P659
BGIBMGA000157-TA	gb|EAT36158.1| MAFF protein, putative [Aedes aegypti]	2-bmo-miR-19	2-bmo-miR-245	2-bmo-miR-35	2-bmo-miR-117
BGIBMGA000158-TA	gb|AAK56551.1| ecdysone oxidase [Spodoptera littoralis] gb|AAK56552.1| ecdysone oxidase [Spodoptera littoralis]	2-bmo-miR-34	2-bmo-miR-77	bmo-miR-34	1-bmo-miR-34	bmo-miR-P102-3p	bmo-miR-P524-5p	2-bmo-miR-292
BGIBMGA000159-TA	unknown	2-bmo-miR-160	2-bmo-miR-110	1-bmo-miR-7	2-bmo-miR-14
BGIBMGA000160-TA	ref|XP_972469.1| PREDICTED: similar to CG33141-PA [Tribolium castaneum]	2-bmo-miR-298	2-bmo-miR-214
BGIBMGA000161-TA	unknown	bmo-miR-P524-5p	2-bmo-miR-343
BGIBMGA000162-TA	ref|XP_972469.1| PREDICTED: similar to CG33141-PA [Tribolium castaneum]	bmo-miR-P192-3p	bmo-miR-2808d	2-bmo-miR-244	1-bmo-miR-7	2-bmo-miR-178	2-bmo-miR-194	2-bmo-miR-233
BGIBMGA000163-TA	ref|XP_972469.1| PREDICTED: similar to CG33141-PA [Tribolium castaneum]	bmo-miR-P419-5p	2-bmo-miR-158	bmo-miR-3383	bmo-miR-2808d	bmo-miR-P607-5p	3-bmo-miR-31a	2-bmo-miR-362	bmo-miR-P071-3p
BGIBMGA000164-TA	E-value:0.0 gb|EAT44865.1| nephrin [Aedes aegypti]	2-bmo-miR-158	bmo-miR-2845	bmo-miR-P172-3p	2-bmo-let-7d	bmo-miR-P263-3p
BGIBMGA000165-TA	unknown	2-bmo-miR-298	bmo-miR-P340-3p	bmo-miR-P624-5p	bmo-miR-P527-5p
BGIBMGA000166-TA	gb|EAT39455.1| hypothetical protein AaeL_AAEL008726 [Aedes aegypti]	2-bmo-miR-158	2-bmo-miR-362	bmo-miR-P246-3p
BGIBMGA000168-TA	ref|XP_001348042.1| hypothetical protein PF11_0371 [Plasmodium falciparum 3D7] gb|AAN35955.1|AE014841_38 hypothetical protein PF11_0371 [Plasmodium falciparum 3D7]	2-bmo-miR-321	1-bmo-miR-46	2-bmo-miR-230	2-bmo-miR-216	3-bmo-miR-281-3p	bmo-miR-P340-3p	2-bmo-miR-272	bmo-miR-P588-5p
BGIBMGA000169-TA	ref|NP_477376.1| CG4585-PA [Drosophila melanogaster] dbj|BAA32689.1| unnamed protein product [Drosophila melanogaster] dbj|BAA32692.1| unnamed protein product [Drosophila melanogaster] gb|AAF47081.1| CG4585-PA [Drosophila melanogaster] gb|AAL28300.1| GH20310p [Drosophila melanogaster]	2-bmo-miR-19	2-bmo-miR-173	bmo-miR-P304-3p	bmo-miR-P659
BGIBMGA000170-TA	dbj|BAB15166.1| unnamed protein product [Homo sapiens]	2-bmo-miR-19	2-bmo-miR-51
BGIBMGA000171-TA	ref|XP_001360807.1| GA18071-PA [Drosophila pseudoobscura] gb|EAL25382.1| GA18071-PA [Drosophila pseudoobscura]	bmo-miR-P674	2-bmo-miR-158	2-bmo-miR-317
BGIBMGA000172-TA	gb|AAL35360.1|AF442732_3 reverse transcriptase/ribonuclease H/putative methyltransferase [Tetraodon nigroviridis]	bmo-miR-P085-3p	2-bmo-miR-264	2-bmo-miR-127	2-bmo-miR-346
BGIBMGA000174-TA	ref|XP_966658.1| PREDICTED: similar to testis expressed gene 2 [Tribolium castaneum]	2-bmo-miR-127	bmo-miR-P431-5p	2-bmo-miR-52
BGIBMGA000175-TA	ref|XP_966658.1| PREDICTED: similar to testis expressed gene 2 [Tribolium castaneum]	2-bmo-miR-289
BGIBMGA000179-TA	ref|XP_969763.1| PREDICTED: similar to meteorin, glial cell differentiation regulator-like [Tribolium castaneum]	1-bmo-miR-263b
BGIBMGA000181-TA	ref|XP_396307.3| PREDICTED: similar to CG31190-PB, isoform B, partial [Apis mellifera]	2-bmo-miR-224	4-5P-bmo-miR-2829
BGIBMGA000183-TA	ref|NP_611348.1| CG5493-PA [Drosophila melanogaster] gb|AAF57668.1| CG5493-PA [Drosophila melanogaster]	bmo-miR-P413-5p	bmo-miR-P666	bmo-miR-P085-3p	2-bmo-miR-160	2-bmo-miR-205	bmo-miR-P102-3p
BGIBMGA000184-TA	gb|EAT40877.1| cysteine dioxygenase [Aedes aegypti]	2-bmo-miR-205	2-bmo-miR-241
BGIBMGA000185-TA	gb|AAL17912.1| intestinal mucin [Mamestra configurata]	2-bmo-miR-125
BGIBMGA000186-TA	ref|XP_970132.1| PREDICTED: similar to ring finger protein 113A [Tribolium castaneum]	1-bmo-miR-263b	bmo-miR-263b	2-bmo-miR-36	bmo-miR-P387-5p	2-bmo-miR-351	2-bmo-miR-362	2-bmo-miR-246	bmo-miR-P611-5p
BGIBMGA000187-TA	E-value:0.0 ref|XP_971240.1| PREDICTED: similar to CG17569-PB, isoform B [Tribolium castaneum]	bmo-miR-3235	bmo-miR-P487-5p	bmo-miR-P419-5p	bmo-miR-P302-3p	bmo-miR-P102-3p	bmo-miR-P415-5p	bmo-miR-P410-5p
BGIBMGA000188-TA	ref|XP_001123277.1| PREDICTED: similar to CG13393-PA [Apis mellifera]	2-bmo-miR-19	2-bmo-miR-77
BGIBMGA000189-TA	E-value:0.0 ref|XP_968541.1| PREDICTED: similar to Vac14 homolog [Tribolium castaneum]	2-bmo-miR-34	bmo-miR-34	4-5P-bmo-miR-34	bmo-miR-P415-5p	bmo-miR-P410-5p
BGIBMGA000190-TA	unknown	bmo-miR-P305-3p
BGIBMGA000191-TA	unknown	2-bmo-miR-247	bmo-miR-P370-5p	2-bmo-miR-127
BGIBMGA000192-TA	unknown	bmo-miR-P305-3p	2-bmo-miR-300	bmo-miR-P607-5p	bmo-miR-P415-5p	bmo-miR-P462-5p
BGIBMGA000193-TA	ref|XP_001121303.1| PREDICTED: similar to dpr6 CG14162-PA, partial [Apis mellifera]	bmo-miR-P591-5p	bmo-miR-P675
BGIBMGA000194-TA	unknown	2-bmo-miR-134	bmo-miR-P662	bmo-miR-P315-3p	2-bmo-miR-251
BGIBMGA000195-TA	emb|CAA82359.1| transposase (putative) [Drosophila hydei]	2-bmo-miR-365	bmo-miR-P625-5p	bmo-miR-P238-3p
BGIBMGA000196-TA	ref|XP_789861.2| PREDICTED: similar to UDP-glucuronosyltransferase 2B22 [Strongylocentrotus purpuratus] ref|XP_001186997.1| PREDICTED: similar to UDP-glucuronosyltransferase 2B22 [Strongylocentrotus purpuratus]	2-bmo-miR-110
BGIBMGA000197-TA	pdb|1JR2|A Chain A, Structure Of Uroporphyrinogen Iii Synthase pdb|1JR2|B Chain B, Structure Of Uroporphyrinogen Iii Synthase	2-bmo-miR-315
BGIBMGA000198-TA	E-value:0.0 ref|XP_396937.3| PREDICTED: similar to ik2 CG2615-PB, isoform B [Apis mellifera]	2-bmo-miR-358	bmo-miR-P561-5p	bmo-miR-P493-5p	bmo-miR-P178-3p
BGIBMGA000199-TA	ref|XP_973078.1| PREDICTED: similar to Autocrine motility factor receptor (AMF receptor) [Tribolium castaneum]	bmo-miR-31	3-bmo-miR-31a	3-bmo-miR-1497	bmo-miR-P143-3p
BGIBMGA000200-TA	ref|XP_973078.1| PREDICTED: similar to Autocrine motility factor receptor (AMF receptor) [Tribolium castaneum]	bmo-miR-P286-3p	2-bmo-miR-51	bmo-miR-P596-5p	bmo-miR-P415-5p
BGIBMGA000201-TA	gb|ABF51323.1| proteasome beta subunit [Bombyx mori]	2-bmo-miR-157	bmo-miR-2766	2-bmo-miR-346	bmo-miR-P320-3p
BGIBMGA000202-TA	unknown	bmo-miR-P607-5p	bmo-miR-P231-3p	bmo-miR-P462-5p
BGIBMGA000203-TA	gb|EAT45488.1| hypothetical protein AaeL_AAEL003252 [Aedes aegypti]	2-bmo-miR-183	bmo-miR-P167-3p
BGIBMGA000204-TA	E-value:0.0 ref|XP_974873.1| PREDICTED: similar to transcriptional co-repressor Sin3A [Tribolium castaneum]	2-bmo-miR-118	bmo-miR-P089-3p	2-bmo-miR-259	bmo-miR-P338-3p	bmo-miR-P016-5p	bmo-miR-P669
BGIBMGA000205-TA	ref|XP_453995.1| unnamed protein product [Kluyveromyces lactis] emb|CAG99082.1| unnamed protein product [Kluyveromyces lactis NRRL Y-1140]	2-bmo-miR-297	bmo-miR-P279-3p	2-bmo-miR-127	2-bmo-miR-129
BGIBMGA000206-TA	ref|XP_974344.1| PREDICTED: similar to fibrillin 2 precursor [Tribolium castaneum]	bmo-miR-P420-5p
BGIBMGA000207-TA	ref|XP_974344.1| PREDICTED: similar to fibrillin 2 precursor [Tribolium castaneum]	bmo-miR-P666	2-bmo-miR-351
BGIBMGA000208-TA	ref|XP_974344.1| PREDICTED: similar to fibrillin 2 precursor [Tribolium castaneum]	bmo-miR-P369-5p	2-bmo-miR-296	bmo-miR-P493-5p	2-bmo-miR-51	bmo-miR-P539-5p
BGIBMGA000209-TA	E-value:0.0 ref|XP_974344.1| PREDICTED: similar to fibrillin 2 precursor [Tribolium castaneum]	2-bmo-miR-77	3-bmo-miR-1﹟	bmo-miR-P417-5p	bmo-miR-P588-5p	bmo-miR-P640-5p
BGIBMGA000210-TA	unknown	2-bmo-miR-317	2-bmo-miR-65	bmo-miR-2808d	bmo-miR-P192-3p	bmo-miR-P171-3p	2-bmo-miR-345	bmo-miR-P417-5p	2-bmo-miR-233
BGIBMGA000211-TA	ref|XP_973503.1| PREDICTED: similar to CG33152-PA [Tribolium castaneum]	2-bmo-miR-351	2-bmo-miR-127	bmo-miR-P304-3p	bmo-miR-P462-5p	2-bmo-miR-241
BGIBMGA000212-TA	unknown	2-bmo-miR-278	2-bmo-miR-216	bmo-miR-P153-3p	2-bmo-miR-158	bmo-miR-278	bmo-miR-P495-5p	bmo-miR-P286-3p	bmo-miR-3420	bmo-miR-P055-3p
BGIBMGA000213-TA	ref|NP_001091788.1| candidate olfactory receptor [Bombyx mori] dbj|BAF31192.1| candidate olfactory receptor [Bombyx mori]	2-bmo-miR-247	2-bmo-miR-173	bmo-miR-P102-3p	2-bmo-miR-127	bmo-miR-100	2-bmo-miR-346
BGIBMGA000214-TA	unknown	2-bmo-miR-15	2-bmo-miR-21	2-bmo-miR-173	bmo-miR-P177-3p	2-bmo-miR-241
BGIBMGA000215-TA	E-value:0.0 ref|NP_001037186.1| sensory neuron membrane protein-1 [Bombyx mori] emb|CAB65730.1| sensory neuron membrane protein-1 [Bombyx mori]	2-bmo-miR-185
BGIBMGA000216-TA	unknown	2-bmo-miR-149
BGIBMGA000219-TA	ref|XP_969725.1| PREDICTED: similar to nuclear transcription factor-Y beta [Tribolium castaneum]	bmo-miR-P068-3p	bmo-miR-P263-3p
BGIBMGA000220-TA	E-value:0.0 ref|XP_968472.1| PREDICTED: similar to CG31121-PA, isoform A [Tribolium castaneum]	2-bmo-miR-77	2-bmo-miR-36	bmo-miR-P180-3p	bmo-miR-P231-3p
BGIBMGA000221-TA	gb|EAT47743.1| DNA photolyase [Aedes aegypti]	3-bmo-let-7a﹟	2-bmo-let-7f	1-bmo-let-7a	2-bmo-let-7b	2-bmo-let-7h	2-bmo-let-7	4-5P-bmo-let-7a	2-bmo-miR-338	bmo-let-7	2-bmo-let-7e	bmo-miR-P315-3p	2-bmo-let-7d	2-bmo-miR-348
BGIBMGA000222-TA	ref|XP_967463.1| PREDICTED: similar to CG17119-PA, isoform A [Tribolium castaneum]	bmo-miR-P420-5p
BGIBMGA000223-TA	ref|XP_308203.3| ENSANGP00000020718 [Anopheles gambiae str. PEST] gb|EAA04222.3| ENSANGP00000020718 [Anopheles gambiae str. PEST]	bmo-miR-P506-5p
BGIBMGA000224-TA	ref|XP_624970.2| PREDICTED: similar to CG4797-PB, isoform B [Apis mellifera]	2-bmo-miR-216
BGIBMGA000225-TA	ref|XP_969947.1| PREDICTED: hypothetical protein [Tribolium castaneum]	bmo-miR-P121-3p	bmo-miR-11	bmo-miR-3333	2-bmo-miR-342
BGIBMGA000226-TA	ref|XP_969947.1| PREDICTED: hypothetical protein [Tribolium castaneum]	2-bmo-miR-158	bmo-miR-P186-3p	3-bmo-miR-1﹟	2-bmo-miR-178	2-bmo-miR-251
BGIBMGA000227-TA	unknown	bmo-miR-P607-5p
BGIBMGA000228-TA	gb|EAT35281.1| hypothetical protein AaeL_AAEL012536 [Aedes aegypti]	bmo-miR-P121-3p	2-bmo-miR-297
BGIBMGA000229-TA	ref|XP_968238.1| PREDICTED: similar to phospholipase A2, activating protein [Tribolium castaneum]	1-bmo-miR-263b	bmo-miR-263b	bmo-miR-P340-3p	bmo-miR-P624-5p	bmo-miR-P270-3p
BGIBMGA000231-TA	ref|NP_001040169.1| vacuolar ATP synthase 21 kDa proteolipid subunit [Bombyx mori] gb|ABD36187.1| vacuolar ATP synthase 21 kDa proteolipid subunit [Bombyx mori]	bmo-miR-2854
BGIBMGA000232-TA	ref|NP_001040396.1| calcyphosphine isoform 2 [Bombyx mori] gb|ABF51311.1| calcyphosphine isoform 2 [Bombyx mori]	bmo-miR-P167-3p	2-bmo-miR-350
BGIBMGA000233-TA	ref|NP_001036878.1| p27K [Bombyx mori] sp|Q8T113|P27K_BOMMO 27 kDa glycoprotein precursor (P27K) dbj|BAB87849.1| p27K [Bombyx mori]	bmo-miR-P289-3p	2-bmo-miR-330	2-bmo-miR-348
BGIBMGA000234-TA	ref|XP_970563.1| PREDICTED: similar to CG8363-PA, isoform A [Tribolium castaneum]	2-bmo-miR-41	2-bmo-miR-296
BGIBMGA000236-TA	E-value:0.0 gb|EAT45617.1| acyl-coa dehydrogenase [Aedes aegypti]	bmo-miR-P557-5p
BGIBMGA000237-TA	gb|EAT47503.1| hypothetical protein AaeL_AAEL001387 [Aedes aegypti]	bmo-miR-P262-3p	2-bmo-miR-216	bmo-miR-P415-5p	2-bmo-miR-894a
BGIBMGA000238-TA	ref|XP_967241.1| PREDICTED: similar to Peroxidase precursor (DmPO) [Tribolium castaneum]	2-bmo-miR-347
BGIBMGA000239-TA	gb|EAT42428.1| oxidase/peroxidase [Aedes aegypti]	2-bmo-miR-158	2-bmo-miR-155
BGIBMGA000240-TA	ref|XP_001121716.1| PREDICTED: similar to CG31048-PA [Apis mellifera]	bmo-miR-2845
BGIBMGA000242-TA	E-value:0.0 ref|XP_001121716.1| PREDICTED: similar to CG31048-PA [Apis mellifera]	2-bmo-miR-338	2-bmo-let-7e	bmo-miR-P509-5p	2-bmo-miR-242	bmo-miR-P676	2-bmo-miR-9c
BGIBMGA000244-TA	E-value:0.0 ref|XP_393863.2| PREDICTED: similar to scaf6 CG33522-PA, isoform A [Apis mellifera]	2-bmo-miR-245	bmo-miR-P338-3p	bmo-miR-276*	2-bmo-miR-276a
BGIBMGA000247-TA	ref|XP_001237794.1| ENSANGP00000029837 [Anopheles gambiae str. PEST] gb|EAU76580.1| ENSANGP00000029837 [Anopheles gambiae str. PEST]	2-bmo-miR-297	bmo-miR-P479-5p	bmo-miR-P596-5p
BGIBMGA000249-TA	ref|NP_647667.1| CG13935-PA [Drosophila melanogaster] gb|AAF47579.2| CG13935-PA [Drosophila melanogaster] gb|AAQ23535.1| RH05746p [Drosophila melanogaster]	1-bmo-miR-46*	2-bmo-miR-211	2-bmo-miR-281-1*	bmo-miR-2779	bmo-miR-P527-5p	bmo-miR-P621-5p	bmo-miR-P672	2-bmo-miR-140	bmo-miR-281*	bmo-miR-P387-5p	bmo-miR-2808d	2-bmo-miR-244	2-bmo-miR-281-2*	bmo-miR-P524-5p	bmo-miR-P588-5p
BGIBMGA000250-TA	gb|EAT39210.1| adult cuticle protein, putative [Aedes aegypti]	2-bmo-miR-36	2-bmo-miR-50	bmo-miR-P675
BGIBMGA000251-TA	gb|AAY54652.1| IP11472p [Drosophila melanogaster] gb|AAY54704.1| IP11372p [Drosophila melanogaster] gb|AAY54768.1| IP11272p [Drosophila melanogaster] gb|AAY54828.1| IP11572p [Drosophila melanogaster]	bmo-miR-P518-5p	bmo-miR-P085-3p	bmo-miR-2808d	2-bmo-miR-173	bmo-miR-P527-5p	bmo-miR-P231-3p	2-bmo-miR-328
BGIBMGA000252-TA	ref|NP_001036867.1| cuticle protein [Bombyx mori] dbj|BAB32482.1| cuticle protein [Bombyx mori] dbj|BAB32483.1| cuticle protein [Bombyx mori]	bmo-miR-3281
BGIBMGA000253-TA	ref|NP_001036867.1| cuticle protein [Bombyx mori] dbj|BAB32482.1| cuticle protein [Bombyx mori] dbj|BAB32483.1| cuticle protein [Bombyx mori]	2-bmo-miR-160	bmo-miR-P178-3p	2-bmo-miR-346	bmo-miR-P320-3p
BGIBMGA000254-TA	ref|XP_967897.1| PREDICTED: similar to CG1919-PA [Tribolium castaneum]	2-bmo-miR-19	2-bmo-miR-347	bmo-miR-P495-5p
BGIBMGA000255-TA	ref|NP_001036867.1| cuticle protein [Bombyx mori] dbj|BAB32482.1| cuticle protein [Bombyx mori] dbj|BAB32483.1| cuticle protein [Bombyx mori]	2-bmo-miR-158	2-bmo-miR-144	2-bmo-miR-362	bmo-miR-P464-5p
BGIBMGA000256-TA	ref|NP_001036867.1| cuticle protein [Bombyx mori] dbj|BAB32482.1| cuticle protein [Bombyx mori] dbj|BAB32483.1| cuticle protein [Bombyx mori]	bmo-miR-P675	2-bmo-miR-172
BGIBMGA000257-TA	ref|NP_001036867.1| cuticle protein [Bombyx mori] dbj|BAB32482.1| cuticle protein [Bombyx mori] dbj|BAB32483.1| cuticle protein [Bombyx mori]	3-bmo-miR-281-5#	2-bmo-miR-333
BGIBMGA000258-TA	ref|NP_001036867.1| cuticle protein [Bombyx mori] dbj|BAB32482.1| cuticle protein [Bombyx mori] dbj|BAB32483.1| cuticle protein [Bombyx mori]	2-bmo-miR-259	bmo-miR-P016-5p	bmo-miR-P464-5p
BGIBMGA000259-TA	ref|NP_001036867.1| cuticle protein [Bombyx mori] dbj|BAB32482.1| cuticle protein [Bombyx mori] dbj|BAB32483.1| cuticle protein [Bombyx mori]	bmo-miR-P085-3p	2-bmo-miR-127	2-bmo-miR-294	bmo-miR-P267-3p
BGIBMGA000260-TA	ref|NP_001036867.1| cuticle protein [Bombyx mori] dbj|BAB32482.1| cuticle protein [Bombyx mori] dbj|BAB32483.1| cuticle protein [Bombyx mori]	2-bmo-miR-19	2-bmo-miR-20	2-bmo-miR-346	2-bmo-miR-294
BGIBMGA000261-TA	unknown	2-bmo-miR-110
BGIBMGA000262-TA	ref|NP_001036867.1| cuticle protein [Bombyx mori] dbj|BAB32482.1| cuticle protein [Bombyx mori] dbj|BAB32483.1| cuticle protein [Bombyx mori]	2-bmo-miR-19	bmo-miR-2845	2-bmo-miR-311	2-bmo-miR-127
BGIBMGA000263-TA	ref|NP_001036855.1| cuticle protein [Bombyx mori] dbj|BAB32476.1| cuticle protein [Bombyx mori]	bmo-miR-P676
BGIBMGA000264-TA	ref|NP_001036862.1| cuticle protein [Bombyx mori] dbj|BAB32477.1| cuticle protein [Bombyx mori]	2-bmo-miR-158	bmo-miR-P145-3p	2-bmo-miR-247	2-bmo-miR-272	2-bmo-miR-289
BGIBMGA000265-TA	ref|NP_001036862.1| cuticle protein [Bombyx mori] dbj|BAB32477.1| cuticle protein [Bombyx mori]	2-bmo-miR-155	bmo-miR-P167-3p	2-bmo-miR-127	2-bmo-miR-129
BGIBMGA000266-TA	ref|NP_001036862.1| cuticle protein [Bombyx mori] dbj|BAB32477.1| cuticle protein [Bombyx mori]	2-bmo-miR-155	2-bmo-miR-127	bmo-miR-P552-5p
BGIBMGA000267-TA	ref|NP_001036862.1| cuticle protein [Bombyx mori] dbj|BAB32477.1| cuticle protein [Bombyx mori]	bmo-miR-P081-3p	2-bmo-miR-281
BGIBMGA000268-TA	ref|NP_001036862.1| cuticle protein [Bombyx mori] dbj|BAB32477.1| cuticle protein [Bombyx mori]	bmo-miR-P518-5p	bmo-miR-P167-3p	bmo-miR-P420-5p
BGIBMGA000269-TA	ref|NP_001036863.1| cuticle protein [Bombyx mori] dbj|BAB32478.1| cuticle protein [Bombyx mori]	3-bmo-miR-281-5#
BGIBMGA000271-TA	ref|NP_001036864.1| cuticle protein [Bombyx mori] dbj|BAB32479.1| cuticle protein [Bombyx mori]	2-bmo-miR-244	2-bmo-miR-366	bmo-miR-2789
BGIBMGA000272-TA	ref|NP_001036865.1| cuticle protein [Bombyx mori] dbj|BAB32480.1| cuticle protein [Bombyx mori]	2-bmo-miR-338	2-bmo-let-7e	bmo-miR-P411-5p
BGIBMGA000273-TA	ref|NP_001036864.1| cuticle protein [Bombyx mori] dbj|BAB32479.1| cuticle protein [Bombyx mori]	2-bmo-miR-237	2-bmo-miR-144
BGIBMGA000274-TA	ref|XP_001076490.1| PREDICTED: hypothetical protein [Rattus norvegicus]	bmo-miR-P549-5p
BGIBMGA000275-TA	ref|NP_001036838.1| cuticle protein [Bombyx mori] dbj|BAA33195.1| cuticle protein [Bombyx mori]	bmo-miR-P121-3p	bmo-miR-P315-3p	2-bmo-miR-209	2-bmo-miR-172
BGIBMGA000276-TA	ref|NP_001036838.1| cuticle protein [Bombyx mori] dbj|BAA33195.1| cuticle protein [Bombyx mori]	2-bmo-miR-36	2-bmo-miR-9c	2-bmo-miR-362
BGIBMGA000277-TA	ref|NP_001036838.1| cuticle protein [Bombyx mori] dbj|BAA33195.1| cuticle protein [Bombyx mori]	2-bmo-miR-214	2-bmo-miR-247	bmo-miR-P675	bmo-miR-P372-5p
BGIBMGA000278-TA	ref|NP_001036838.1| cuticle protein [Bombyx mori] dbj|BAA33195.1| cuticle protein [Bombyx mori]	2-bmo-miR-19	bmo-miR-P167-3p	bmo-miR-P178-3p	bmo-miR-P524-5p	bmo-miR-3282
BGIBMGA000279-TA	ref|NP_001036838.1| cuticle protein [Bombyx mori] dbj|BAA33195.1| cuticle protein [Bombyx mori]	bmo-miR-P085-3p	2-bmo-miR-264	bmo-miR-P263-3p
BGIBMGA000280-TA	ref|NP_001036864.1| cuticle protein [Bombyx mori] dbj|BAB32479.1| cuticle protein [Bombyx mori]	2-bmo-miR-16
BGIBMGA000281-TA	ref|NP_001036838.1| cuticle protein [Bombyx mori] dbj|BAA33195.1| cuticle protein [Bombyx mori]	2-bmo-miR-15	bmo-miR-13a*
BGIBMGA000282-TA	ref|NP_647668.1| CG1919-PA [Drosophila melanogaster] gb|AAF47580.1| CG1919-PA [Drosophila melanogaster] gb|AAL28706.1| LD12613p [Drosophila melanogaster]	bmo-miR-P378-5p	bmo-miR-P640-5p
BGIBMGA000284-TA	unknown	2-bmo-miR-34	bmo-miR-34	4-5P-bmo-miR-34	2-bmo-miR-294
BGIBMGA000285-TA	ref|XP_565330.2| ENSANGP00000026095 [Anopheles gambiae str. PEST] gb|EAL41928.2| ENSANGP00000026095 [Anopheles gambiae str. PEST]	bmo-miR-31	bmo-miR-2808d	2-bmo-miR-362
BGIBMGA000286-TA	ref|XP_001123210.1| PREDICTED: similar to Gonadal protein gdl [Apis mellifera]	2-bmo-miR-237	bmo-miR-P085-3p	bmo-miR-P631-5p
BGIBMGA000287-TA	ref|XP_974817.1| PREDICTED: similar to O-sialoglycoprotein endopeptidase-like 1 [Tribolium castaneum]	bmo-miR-P315-3p
BGIBMGA000288-TA	ref|XP_969585.1| PREDICTED: similar to CG12360-PA, isoform A [Tribolium castaneum]	2-bmo-miR-118	2-bmo-miR-300	2-bmo-miR-264
BGIBMGA000289-TA	ref|XP_787913.1| PREDICTED: similar to TraB domain containing [Strongylocentrotus purpuratus] ref|XP_001197364.1| PREDICTED: similar to TraB domain containing [Strongylocentrotus purpuratus]	2-bmo-miR-36	2-bmo-miR-126	bmo-miR-P539-5p
BGIBMGA000290-TA	gb|AAH95053.1| LOC553423 protein [Danio rerio]	bmo-miR-2808d	bmo-miR-P420-5p
BGIBMGA000291-TA	ref|XP_971599.1| PREDICTED: similar to CG31522-PB, isoform B [Tribolium castaneum]	bmo-miR-P089-3p
BGIBMGA000293-TA	ref|XP_966917.1| PREDICTED: similar to CG7488-PA [Tribolium castaneum]	2-bmo-miR-241
BGIBMGA000294-TA	ref|XP_001120835.1| PREDICTED: similar to beaten path Ic CG4838-PA [Apis mellifera]	2-bmo-miR-19	bmo-miR-P509-5p
BGIBMGA000295-TA	ref|NP_001037620.1| ras-related GTP-binding protein Rab3 [Bombyx mori] gb|ABF71469.1| ras-related GTP-binding protein Rab3 [Bombyx mori]	2-bmo-miR-310
BGIBMGA000297-TA	unknown	bmo-miR-P340-3p	bmo-miR-375*	bmo-miR-P278-3p
BGIBMGA000298-TA	ref|XP_625044.2| PREDICTED: similar to CG12567-PA.3 [Apis mellifera]	1-bmo-miR-46*
BGIBMGA000299-TA	ref|XP_973801.1| PREDICTED: similar to CG10869-PA [Tribolium castaneum]	2-bmo-miR-127
BGIBMGA000300-TA	E-value:0.0 ref|NP_001037654.1| eIF2B-gamma protein [Bombyx mori] gb|ABG54285.1| eIF2B-gamma protein [Bombyx mori]	bmo-miR-P674	2-bmo-miR-231	2-bmo-miR-158	2-bmo-miR-259	bmo-miR-P151-3p	bmo-miR-P016-5p	2-bmo-miR-362	2-bmo-miR-317
BGIBMGA000301-TA	E-value:0.0 ref|XP_969219.1| PREDICTED: similar to pancreatic lipase precursor [Tribolium castaneum]	2-bmo-miR-19	bmo-miR-P394-5p	2-bmo-miR-251
BGIBMGA000304-TA	ref|XP_969158.1| PREDICTED: similar to PHD finger protein 22 [Tribolium castaneum]	2-bmo-miR-15	bmo-miR-P177-3p	bmo-miR-P178-3p
BGIBMGA000305-TA	ref|XP_971604.1| PREDICTED: similar to CG5737-PA [Tribolium castaneum]	bmo-miR-P419-5p	2-bmo-miR-281
BGIBMGA000306-TA	gb|EAT48971.1| conserved hypothetical protein [Aedes aegypti]	bmo-miR-P539-5p
BGIBMGA000307-TA	ref|NP_001015755.1| MGC107957 protein [Xenopus tropicalis] ref|NP_001017266.1| carboxypeptidase N, polypeptide 1 [Xenopus tropicalis] gb|AAH89691.1| MGC107957 protein [Xenopus tropicalis] emb|CAJ82957.1| carboxypeptidase N, polypeptide 1, 50 kD [Xenopus tropicalis]	bmo-miR-2807c*	bmo-miR-P192-3p	2-bmo-miR-329
BGIBMGA000309-TA	ref|XP_971243.1| PREDICTED: similar to CG3985-PE, isoform E [Tribolium castaneum]	bmo-miR-P214-3p	bmo-miR-P176-3p	2-bmo-miR-281	2-bmo-miR-241
BGIBMGA000310-TA	ref|XP_393843.2| PREDICTED: similar to CG3996-PA isoform 1 [Apis mellifera]	bmo-miR-P082-3p	2-bmo-miR-172
BGIBMGA000311-TA	ref|NP_651006.1| BG4 CG12297-PA [Drosophila melanogaster] sp|Q9V3B4|BG4_DROME Death domain-containing adapter protein BG4 (dFADD) gb|AAF44325.1|AF222005_1 death-domain containing protein BG4 [Drosophila melanogaster] gb|AAF55950.1| CG12297-PA [Drosophila melanogaster] gb|AAG22535.1| death domain-containing adaptor protein [Drosophila melanogaster]	2-bmo-miR-298	bmo-miR-P085-3p
BGIBMGA000312-TA	ref|NP_001026665.1| serine/arginine repetitive matrix 1 [Gallus gallus] sp|Q5ZMJ9|SRRM1_CHICK Serine/arginine repetitive matrix protein 1 emb|CAG31044.1| hypothetical protein [Gallus gallus]	2-bmo-miR-51	2-bmo-miR-126
BGIBMGA000313-TA	ref|XP_396025.2| PREDICTED: similar to Leucokinin receptor CG10626-PA [Apis mellifera]	2-bmo-miR-140	bmo-miR-P420-5p	bmo-miR-P462-5p
BGIBMGA000315-TA	gb|EAT47166.1| hypothetical protein AaeL_AAEL001680 [Aedes aegypti]	bmo-miR-P561-5p	1-bmo-miR-34	2-bmo-miR-127	2-bmo-miR-251	bmo-miR-P246-3p
BGIBMGA000316-TA	ref|XP_972302.1| PREDICTED: similar to Broad-complex core-protein isoform 6 [Tribolium castaneum]	2-bmo-miR-264
BGIBMGA000317-TA	ref|XP_316605.3| ENSANGP00000011512 [Anopheles gambiae str. PEST] gb|EAA10974.4| ENSANGP00000011512 [Anopheles gambiae str. PEST]	bmo-miR-P279-3p
BGIBMGA000319-TA	E-value:0.0 gb|EAT33965.1| zinc finger protein [Aedes aegypti]	2-bmo-miR-176	bmo-miR-P410-5p
BGIBMGA000320-TA	gb|EAT33823.1| pcdc2/rp-8 (programmed cell death protein 2) [Aedes aegypti]	bmo-miR-P082-3p
BGIBMGA000321-TA	ref|XP_969333.1| PREDICTED: similar to CG6664-PA, isoform A [Tribolium castaneum]	bmo-miR-P487-5p	2-bmo-miR-205
BGIBMGA000323-TA	ref|XP_975229.1| PREDICTED: similar to CG4088-PA, isoform A [Tribolium castaneum]	2-bmo-miR-127	2-bmo-miR-350
BGIBMGA000324-TA	ref|NP_001037001.1| larval cuticle protein 1 [Bombyx mori] dbj|BAE92300.1| cuticle protein [Bombyx mori]	2-bmo-miR-321	2-bmo-miR-173
BGIBMGA000327-TA	ref|XP_974046.1| PREDICTED: similar to CG30045-PA [Tribolium castaneum]	bmo-miR-P304-3p
BGIBMGA000328-TA	ref|XP_973969.1| PREDICTED: similar to CG30045-PA [Tribolium castaneum]	2-bmo-miR-183	2-bmo-miR-71a	2-bmo-miR-258
BGIBMGA000329-TA	ref|NP_001037490.1| larval cuticle protein [Bombyx mori] sp|Q08738|CU30_BOMMO Larval cuticle protein LCP-30 precursor emb|CAA52368.2| larval cuticle protein [Bombyx mori]	bmo-miR-P487-5p	bmo-miR-P082-3p	2-bmo-miR-230
BGIBMGA000330-TA	ref|NP_729074.1| CG10625-PB, isoform B [Drosophila melanogaster] ref|NP_729075.1| CG10625-PC, isoform C [Drosophila melanogaster] gb|AAF50773.2| CG10625-PB, isoform B [Drosophila melanogaster] gb|AAN12098.1| CG10625-PC, isoform C [Drosophila melanogaster]	bmo-miR-P487-5p	2-bmo-miR-74	bmo-miR-P190-3p	2-bmo-miR-300	bmo-miR-P493-5p	bmo-miR-P393-5p	2-bmo-miR-355
BGIBMGA000331-TA	ref|XP_001360852.1| GA15599-PA [Drosophila pseudoobscura] gb|EAL25427.1| GA15599-PA [Drosophila pseudoobscura]	2-bmo-miR-321	2-bmo-miR-15	2-bmo-miR-333	bmo-miR-P171-3p	bmo-miR-P177-3p	1-bmo-miR-7
BGIBMGA000332-TA	ref|NP_001036828.1| LCP22 [Bombyx mori] sp|O02388|CU22_BOMMO Larval cuticle protein LCP-22 precursor dbj|BAA20475.1| LCP22 [Bombyx mori]	2-bmo-miR-298	2-bmo-miR-66	bmo-miR-P263-3p	2-bmo-miR-172
BGIBMGA000333-TA	ref|NP_001036828.1| LCP22 [Bombyx mori] sp|O02388|CU22_BOMMO Larval cuticle protein LCP-22 precursor dbj|BAA20475.1| LCP22 [Bombyx mori]	2-bmo-miR-127	2-bmo-miR-125
BGIBMGA000334-TA	gb|EAT45454.1| pupal cuticle protein 78E, putative [Aedes aegypti]	bmo-miR-375*	bmo-miR-2808d
BGIBMGA000335-TA	emb|CAK18547.1| cell surface flocculin [Saccharomyces cerevisiae]	bmo-miR-P487-5p	2-bmo-miR-297	2-bmo-miR-19	2-bmo-miR-170
BGIBMGA000336-TA	gb|EAT45459.1| conserved hypothetical protein [Aedes aegypti]	bmo-miR-P368-5p	4-5P-bmo-miR-263a
BGIBMGA000337-TA	gb|EAT45440.1| pupal cuticle protein 78E, putative [Aedes aegypti]	2-bmo-miR-136	bmo-miR-P085-3p
BGIBMGA000338-TA	ref|XP_974125.1| PREDICTED: similar to CG30045-PA [Tribolium castaneum]	2-bmo-miR-297	2-bmo-miR-259	bmo-miR-P485-5p
BGIBMGA000339-TA	ref|NP_649345.1| CG7160-PA [Drosophila melanogaster] gb|AAF51762.1| CG7160-PA [Drosophila melanogaster] gb|AAM50896.1| LP06027p [Drosophila melanogaster]	bmo-miR-P419-5p	2-bmo-miR-125
BGIBMGA000340-TA	gb|AAV91346.1| cuticle protein 1 [Lonomia obliqua]	bmo-miR-P167-3p	bmo-miR-P675	bmo-miR-2766	2-bmo-miR-346	bmo-miR-P320-3p
BGIBMGA000341-TA	gb|AAV91347.1| cuticle protein 2 [Lonomia obliqua]	bmo-miR-P085-3p	bmo-miR-P495-5p	bmo-miR-P493-5p
BGIBMGA000342-TA	gb|AAV91347.1| cuticle protein 2 [Lonomia obliqua]	bmo-miR-2755	bmo-miR-P524-5p	2-bmo-miR-258	bmo-miR-P421-5p
BGIBMGA000344-TA	unknown	2-bmo-miR-894a
BGIBMGA000345-TA	ref|XP_316040.1| ENSANGP00000010776 [Anopheles gambiae str. PEST] gb|EAA11711.1| ENSANGP00000010776 [Anopheles gambiae str. PEST]	2-bmo-miR-244	2-bmo-miR-139	2-bmo-miR-894a
BGIBMGA000348-TA	gb|EAT43043.1| conserved hypothetical protein [Aedes aegypti]	2-bmo-miR-77	bmo-miR-P411-5p
BGIBMGA000350-TA	gb|EAT35860.1| conserved hypothetical protein [Aedes aegypti]	bmo-miR-P370-5p
BGIBMGA000351-TA	ref|XP_967670.1| PREDICTED: similar to CG9764-PA [Tribolium castaneum]	2-bmo-miR-19	bmo-miR-P190-3p
BGIBMGA000352-TA	ref|XP_969496.1| PREDICTED: similar to CG8527-PA, isoform A [Tribolium castaneum]	2-bmo-miR-214
BGIBMGA000353-TA	gb|AAZ08496.1| gram negative bacteria binding protein 2 [Nasutitermes fumigatus]	2-bmo-miR-66	bmo-miR-2808d
BGIBMGA000354-TA	E-value:0.0 ref|XP_391863.3| PREDICTED: similar to Neurospecific receptor kinase CG4007-PA [Apis mellifera]	bmo-miR-P663
BGIBMGA000355-TA	ref|XP_395253.2| PREDICTED: similar to Transcription factor IIE CG10415-PA [Apis mellifera]	bmo-miR-P279-3p
BGIBMGA000356-TA	unknown	bmo-miR-P669
BGIBMGA000357-TA	dbj|BAA14120.1| unnamed protein product [Bombyx mori]	bmo-miR-2755
BGIBMGA000358-TA	ref|XP_001355013.1| GA20757-PA [Drosophila pseudoobscura] gb|EAL32069.1| GA20757-PA [Drosophila pseudoobscura]	2-bmo-miR-140	bmo-miR-P172-3p	bmo-miR-P338-3p	bmo-miR-P410-5p
BGIBMGA000360-TA	ref|XP_624220.2| PREDICTED: similar to CG11586-PA [Apis mellifera]	bmo-miR-2738
BGIBMGA000361-TA	unknown	bmo-miR-P085-3p	bmo-miR-P128-3p
BGIBMGA000362-TA	ref|XP_001005161.1| PREDICTED: similar to Zinc finger protein Kr18 (HKr18) [Mus musculus]	2-bmo-miR-297	2-bmo-miR-205
BGIBMGA000363-TA	ref|XP_966819.1| PREDICTED: similar to growth differentiation factor 8 [Tribolium castaneum]	bmo-miR-3383	bmo-miR-2845	bmo-miR-P495-5p	bmo-miR-P604-5p
BGIBMGA000364-TA	ref|XP_624398.1| PREDICTED: similar to lactation elevated 1 [Apis mellifera]	1-bmo-miR-46*
BGIBMGA000365-TA	ref|XP_316374.3| ENSANGP00000013042 [Anopheles gambiae str. PEST] gb|EAA10808.3| ENSANGP00000013042 [Anopheles gambiae str. PEST]	2-bmo-miR-130	2-bmo-miR-15	bmo-miR-P177-3p	bmo-miR-P370-5p	2-bmo-miR-353
BGIBMGA000366-TA	E-value:0.0 ref|XP_972621.1| PREDICTED: similar to Probable cation-transporting ATPase 13A3 (ATPase family homolog up-regulated in senescence cells 1) [Tribolium castaneum]	bmo-miR-P669
BGIBMGA000367-TA	gb|ABF51378.1| eukaryotic translation initiation factor 3 subunit 4 [Bombyx mori]	bmo-miR-P666
BGIBMGA000368-TA	E-value:0.0 ref|NP_001036953.1| Cyp302a1 [Bombyx mori] dbj|BAD99022.1| Cyp302a1 [Bombyx mori]	2-bmo-miR-347	bmo-miR-P246-3p
BGIBMGA000369-TA	gb|EAT34219.1| Pupal cuticle protein, putative [Aedes aegypti]	bmo-miR-P305-3p	1-bmo-miR-34	bmo-miR-P306-3p	bmo-miR-P279-3p
BGIBMGA000370-TA	unknown	bmo-miR-P674	bmo-miR-P487-5p	2-bmo-miR-317
BGIBMGA000371-TA	ref|XP_973761.1| PREDICTED: similar to CG30045-PA [Tribolium castaneum]	bmo-miR-P121-3p	2-bmo-miR-297	2-bmo-miR-224	bmo-miR-P192-3p
BGIBMGA000372-TA	unknown	2-bmo-miR-297
BGIBMGA000375-TA	ref|XP_974445.1| PREDICTED: similar to dihydrouridine synthase 4-like [Tribolium castaneum]	2-bmo-miR-230
BGIBMGA000376-TA	ref|XP_001121357.1| PREDICTED: similar to CG15269-PA [Apis mellifera]	bmo-miR-P518-5p	bmo-miR-P485-5p	2-bmo-miR-127	2-bmo-miR-68
BGIBMGA000377-TA	ref|XP_975245.1| PREDICTED: similar to CG17334-PA [Tribolium castaneum]	2-bmo-miR-230
BGIBMGA000378-TA	E-value:0.0 ref|XP_316614.3| ENSANGP00000002581 [Anopheles gambiae str. PEST] gb|EAA11675.4| ENSANGP00000002581 [Anopheles gambiae str. PEST]	2-bmo-miR-74	bmo-miR-P610-5p	bmo-miR-P543-5p	2-bmo-miR-68
BGIBMGA000379-TA	E-value:0.0 ref|NP_996000.1| still life CG5406-PC, isoform C [Drosophila melanogaster] sp|P91620|SIF2_DROME Protein still life, isoforms C/SIF type 2 gb|AAM48334.1| GH10341p [Drosophila melanogaster] gb|AAS65075.1| CG5406-PC, isoform C [Drosophila melanogaster]	2-bmo-miR-122
BGIBMGA000380-TA	unknown	bmo-miR-3383	bmo-miR-P461-5p	bmo-miR-P607-5p	bmo-miR-P493-5p	bmo-miR-P286-3p	bmo-miR-P515-5p	2-bmo-miR-310	bmo-miR-P464-5p
BGIBMGA000381-TA	ref|NP_001040262.1| nuclear migration protein nudC [Bombyx mori] gb|ABD36329.1| nuclear migration protein nudC [Bombyx mori]	2-bmo-miR-77	bmo-miR-P419-5p	2-bmo-miR-6	2-bmo-miR-197	bmo-miR-P462-5p	bmo-miR-P421-5p
BGIBMGA000382-TA	ref|NP_001040262.1| nuclear migration protein nudC [Bombyx mori] gb|ABD36329.1| nuclear migration protein nudC [Bombyx mori]	bmo-miR-P419-5p	2-bmo-miR-7	2-bmo-miR-125	bmo-miR-P539-5p	2-bmo-miR-233
BGIBMGA000383-TA	ref|XP_001122971.1| PREDICTED: similar to odorant response abnormal 4 [Apis mellifera]	2-bmo-miR-71a
BGIBMGA000384-TA	ref|XP_001120370.1| PREDICTED: similar to CG10660-PA [Apis mellifera]	bmo-miR-P189-3p	2-bmo-miR-350	2-bmo-miR-51	2-bmo-miR-343	bmo-miR-P085-3p	bmo-miR-2808d	2-bmo-miR-247	2-bmo-miR-329	2-bmo-miR-279	2-bmo-miR-129	2-bmo-miR-290
BGIBMGA000385-TA	ref|XP_393727.1| PREDICTED: similar to CG10663-PA [Apis mellifera]	bmo-miR-2808d
BGIBMGA000386-TA	ref|XP_393552.1| PREDICTED: similar to Glutamine synthetase 2 CG1743-PC, isoform C [Apis mellifera]	2-bmo-miR-198	2-bmo-miR-19	bmo-miR-P085-3p	2-bmo-miR-127	bmo-miR-P238-3p	3-bmo-miR-1497	bmo-miR-P267-3p
BGIBMGA000387-TA	ref|XP_975320.1| PREDICTED: similar to CG7509-PA [Tribolium castaneum]	2-bmo-miR-281
BGIBMGA000388-TA	E-value:0.0 emb|CAA83002.1| Collagen [Bombyx mori]	2-bmo-miR-321	bmo-miR-2808d
BGIBMGA000390-TA	E-value:0.0 gb|EAT43159.1| phosphoribosylformylglycinamidine synthase, putative [Aedes aegypti]	2-bmo-miR-52
BGIBMGA000391-TA	E-value:0.0 ref|XP_970082.1| PREDICTED: similar to CG3999-PA [Tribolium castaneum]	bmo-miR-P661	bmo-miR-3282
BGIBMGA000392-TA	ref|XP_624155.1| PREDICTED: similar to CG12814-PA [Apis mellifera]	2-bmo-miR-338	2-bmo-let-7e	bmo-miR-P561-5p	2-bmo-let-7d	2-bmo-miR-135	2-bmo-let-7h
BGIBMGA000393-TA	unknown	bmo-miR-P666	2-bmo-miR-117
BGIBMGA000394-TA	ref|XP_975278.1| PREDICTED: similar to CG10222-PA [Tribolium castaneum]	2-bmo-miR-122	2-bmo-miR-65
BGIBMGA000396-TA	ref|NP_001040127.1| RGS-GAIP interacting protein GIPC [Bombyx mori] gb|ABD36121.1| RGS-GAIP interacting protein GIPC [Bombyx mori]	2-bmo-miR-86
BGIBMGA000398-TA	E-value:0.0 ref|XP_316153.3| ENSANGP00000020432 [Anopheles gambiae str. PEST] gb|EAA11282.3| ENSANGP00000020432 [Anopheles gambiae str. PEST]	2-bmo-miR-259	2-bmo-miR-350	2-bmo-miR-125
BGIBMGA000400-TA	ref|XP_969367.1| PREDICTED: similar to Glutamate [NMDA] receptor subunit 3A precursor (N-methyl-D-aspartate receptor subtype NR3A) (NMDAR-L) [Tribolium castaneum]	bmo-miR-P128-3p	2-bmo-miR-362
BGIBMGA000401-TA	E-value:0.0 ref|XP_969367.1| PREDICTED: similar to Glutamate [NMDA] receptor subunit 3A precursor (N-methyl-D-aspartate receptor subtype NR3A) (NMDAR-L) [Tribolium castaneum]	2-bmo-miR-298	bmo-miR-P082-3p
BGIBMGA000402-TA	ref|XP_393246.3| PREDICTED: similar to Multiple inositol polyphosphate phosphatase 1 CG4123-PA, isoform A [Apis mellifera]	2-bmo-miR-19	2-bmo-miR-229
BGIBMGA000403-TA	ref|XP_975313.1| PREDICTED: similar to CG33508-PA [Tribolium castaneum]	2-bmo-miR-281
BGIBMGA000404-TA	ref|XP_969222.1| PREDICTED: similar to CG12958-PA [Tribolium castaneum]	2-bmo-miR-298	bmo-miR-P142-3p
BGIBMGA000405-TA	ref|XP_969222.1| PREDICTED: similar to CG12958-PA [Tribolium castaneum]	2-bmo-miR-237	2-bmo-miR-247	2-bmo-miR-317	bmo-miR-281	2-bmo-miR-290	2-bmo-miR-281
BGIBMGA000406-TA	ref|XP_314176.3| ENSANGP00000015790 [Anopheles gambiae str. PEST] gb|EAA09368.3| ENSANGP00000015790 [Anopheles gambiae str. PEST]	2-bmo-miR-118	bmo-miR-P175-3p	2-bmo-miR-168	bmo-miR-P102-3p	2-bmo-miR-894a	bmo-miR-P421-5p	2-bmo-miR-343
BGIBMGA000407-TA	ref|NP_729916.1| CG10741-PA, isoform A [Drosophila melanogaster] gb|AAF49804.1| CG10741-PA, isoform A [Drosophila melanogaster]	3-bmo-let-7a﹟	bmo-miR-2808d
BGIBMGA000409-TA	unknown	2-bmo-miR-74
BGIBMGA000411-TA	ref|XP_001354849.1| GA19265-PA [Drosophila pseudoobscura] gb|EAL31904.1| GA19265-PA [Drosophila pseudoobscura]	2-bmo-miR-345
BGIBMGA000412-TA	gb|EAT46059.1| conserved hypothetical protein [Aedes aegypti]	bmo-miR-2738
BGIBMGA000413-TA	unknown	bmo-miR-P121-3p	2-bmo-miR-230
BGIBMGA000414-TA	ref|NP_001071920.1| zinc finger protein [Ciona intestinalis] dbj|BAE93315.1| zinc finger protein [Ciona intestinalis]	bmo-miR-3235
BGIBMGA000416-TA	gb|EAT40429.1| conserved hypothetical protein [Aedes aegypti]	bmo-miR-P658	3-bmo-miR-1497	2-bmo-miR-343
BGIBMGA000417-TA	gb|EAT39454.1| hypothetical protein AaeL_AAEL008748 [Aedes aegypti]	2-bmo-miR-19	2-bmo-miR-358	2-bmo-miR-294
BGIBMGA000418-TA	ref|NP_001037426.1| yellow3 [Bombyx mori] gb|ABC96696.1| yellow-c [Bombyx mori]	bmo-miR-P591-5p	2-bmo-miR-21	2-bmo-miR-366
BGIBMGA000419-TA	gb|EAT40256.1| 3-hydroxyacyl-coa dehyrogenase [Aedes aegypti]	bmo-miR-P414-5p	bmo-miR-P485-5p
BGIBMGA000420-TA	ref|XP_623596.1| PREDICTED: similar to lkb1 CG9374-PB, isoform B, partial [Apis mellifera]	1-bmo-miR-263b	2-bmo-miR-298	2-bmo-miR-351	bmo-miR-P167-3p	2-bmo-miR-20	2-bmo-miR-355	bmo-miR-263b	bmo-miR-P495-5p	2-bmo-miR-345	2-bmo-miR-126	bmo-miR-P433-5p
BGIBMGA000421-TA	gb|EAT40791.1| conserved hypothetical protein [Aedes aegypti]	2-bmo-miR-34	2-bmo-miR-237	bmo-miR-34	1-bmo-miR-34	4-5P-bmo-miR-34	2-bmo-miR-175
BGIBMGA000423-TA	unknown	2-bmo-miR-35
BGIBMGA000424-TA	ref|XP_968784.1| PREDICTED: similar to CG31522-PB, isoform B [Tribolium castaneum]	bmo-miR-P493-5p
BGIBMGA000426-TA	gb|EAT39209.1| adult cuticle protein, putative [Aedes aegypti]	4-5P-bmo-miR-2829	bmo-miR-P081-3p	2-bmo-miR-189	bmo-miR-P177-3p	1-bmo-miR-8*	bmo-miR-P410-5p	bmo-miR-P464-5p
BGIBMGA000427-TA	ref|XP_001069867.1| PREDICTED: hypothetical protein [Rattus norvegicus]	bmo-miR-P192-3p	bmo-miR-P167-3p	2-bmo-miR-189	2-bmo-miR-287	bmo-miR-P670	2-bmo-miR-233
BGIBMGA000428-TA	ref|NP_001036855.1| cuticle protein [Bombyx mori] dbj|BAB32476.1| cuticle protein [Bombyx mori]	bmo-miR-P607-5p
BGIBMGA000429-TA	ref|NP_001036855.1| cuticle protein [Bombyx mori] dbj|BAB32476.1| cuticle protein [Bombyx mori]	2-bmo-miR-19	2-bmo-miR-183	2-bmo-miR-294
BGIBMGA000430-TA	ref|NP_001036854.1| cuticle protein [Bombyx mori] dbj|BAB32475.1| cuticle protein [Bombyx mori]	bmo-miR-P167-3p	2-bmo-miR-350	2-bmo-miR-346	bmo-miR-P320-3p	2-bmo-miR-294
BGIBMGA000431-TA	ref|NP_001036867.1| cuticle protein [Bombyx mori] dbj|BAB32482.1| cuticle protein [Bombyx mori] dbj|BAB32483.1| cuticle protein [Bombyx mori]	bmo-miR-2854	bmo-miR-P302-3p
BGIBMGA000433-TA	ref|NP_001036868.1| cuticle protein [Bombyx mori] dbj|BAB32484.1| cuticle protein [Bombyx mori]	bmo-miR-P487-5p	2-bmo-miR-224	bmo-miR-P262-3p	2-bmo-miR-345
BGIBMGA000434-TA	ref|NP_001036867.1| cuticle protein [Bombyx mori] dbj|BAB32482.1| cuticle protein [Bombyx mori] dbj|BAB32483.1| cuticle protein [Bombyx mori]	bmo-miR-P464-5p
BGIBMGA000435-TA	ref|NP_001036867.1| cuticle protein [Bombyx mori] dbj|BAB32482.1| cuticle protein [Bombyx mori] dbj|BAB32483.1| cuticle protein [Bombyx mori]	2-bmo-miR-170	bmo-miR-P387-5p	bmo-miR-276*	2-bmo-miR-276a	bmo-miR-P464-5p
BGIBMGA000436-TA	ref|NP_001036867.1| cuticle protein [Bombyx mori] dbj|BAB32482.1| cuticle protein [Bombyx mori] dbj|BAB32483.1| cuticle protein [Bombyx mori]	2-bmo-miR-19	bmo-miR-P589-5p	bmo-miR-P479-5p
BGIBMGA000437-TA	ref|NP_001036868.1| cuticle protein [Bombyx mori] dbj|BAB32484.1| cuticle protein [Bombyx mori]	bmo-miR-P464-5p
BGIBMGA000438-TA	ref|NP_001036868.1| cuticle protein [Bombyx mori] dbj|BAB32484.1| cuticle protein [Bombyx mori]	bmo-miR-P419-5p	2-bmo-miR-158	bmo-miR-P238-3p	2-bmo-miR-343
BGIBMGA000439-TA	ref|XP_314252.3| ENSANGP00000000956 [Anopheles gambiae str. PEST] gb|EAA09668.4| ENSANGP00000000956 [Anopheles gambiae str. PEST]	2-bmo-miR-19	2-bmo-miR-245
BGIBMGA000440-TA	ref|XP_307966.3| ENSANGP00000013554 [Anopheles gambiae str. PEST] gb|EAA03797.3| ENSANGP00000013554 [Anopheles gambiae str. PEST]	1-bmo-miR-46*	2-bmo-miR-224	2-bmo-miR-191	2-bmo-miR-237	bmo-miR-P381-5p	2-bmo-miR-355
BGIBMGA000441-TA	ref|NP_523946.1| sulfateless CG8339-PA [Drosophila melanogaster] sp|Q9V3L1|NDST_DROME Bifunctional heparan sulfate N-deacetylase/N-sulfotransferase (Glucosaminyl N-deacetylase/N-sulfotransferase) (Sulfateless) [Includes: Heparan sulfate N-deacetylase ; Heparan sulfate N-sulfotransferase ] gb|AAD51842.1| heparan sulfate N-deacetylase/N-sulfotransferase homolog [Drosophila melanogaster] gb|AAF50658…	bmo-miR-P487-5p	2-bmo-miR-170
BGIBMGA000442-TA	E-value:0.0 gb|EAT35284.1| heparan sulfate n-deacetylase/n-sulfotransferase [Aedes aegypti]	2-bmo-miR-56	bmo-miR-P286-3p	2-bmo-miR-51
BGIBMGA000443-TA	unknown	2-bmo-miR-173	bmo-miR-P640-5p
BGIBMGA000444-TA	ref|XP_001007473.1| hypothetical protein TTHERM_00368570 [Tetrahymena thermophila SB210] gb|EAR87228.1| hypothetical protein TTHERM_00368570 [Tetrahymena thermophila SB210]	bmo-miR-P613-5p	2-bmo-miR-175
BGIBMGA000445-TA	ref|XP_318396.3| ENSANGP00000022596 [Anopheles gambiae str. PEST] gb|EAA43669.3| ENSANGP00000022596 [Anopheles gambiae str. PEST]	2-bmo-miR-57	bmo-miR-P604-5p	2-bmo-miR-241
BGIBMGA000446-TA	ref|XP_624016.1| PREDICTED: similar to misato CG1424-PA [Apis mellifera]	2-bmo-miR-237	2-bmo-miR-358	bmo-miR-P338-3p	bmo-miR-P417-5p	2-bmo-miR-72
BGIBMGA000447-TA	E-value:0.0 gb|AAF18300.1|AF118384_1 N-ethylmaleimide sensitive fusion protein [Manduca sexta]	2-bmo-miR-259	bmo-miR-P016-5p
BGIBMGA000448-TA	E-value:0.0 ref|XP_395969.3| PREDICTED: similar to CG10217-PA, isoform A [Apis mellifera]	bmo-miR-P518-5p	2-bmo-miR-205	bmo-miR-P387-5p	bmo-miR-P625-5p	bmo-miR-276*	2-bmo-miR-362	2-bmo-miR-276a
BGIBMGA000449-TA	ref|XP_972045.1| PREDICTED: similar to CG9656-PA [Tribolium castaneum]	bmo-miR-P344-3p	bmo-miR-P214-3p	bmo-miR-P176-3p
BGIBMGA000450-TA	ref|XP_001149280.1| PREDICTED: GATA binding protein 3 isoform 1 [Pan troglodytes]	bmo-miR-2845	2-bmo-miR-205	2-bmo-miR-72	2-bmo-miR-125	2-bmo-miR-294
BGIBMGA000451-TA	ref|XP_972045.1| PREDICTED: similar to CG9656-PA [Tribolium castaneum]	bmo-miR-P675	bmo-miR-P673
BGIBMGA000452-TA	ref|XP_623563.1| PREDICTED: similar to Innexin inx3 (Innexin-3) isoform 2 [Apis mellifera]	bmo-miR-2766	2-bmo-miR-346	bmo-miR-P320-3p	2-bmo-miR-281
BGIBMGA000453-TA	gb|AAV91427.1| protease inhibitor 5 [Lonomia obliqua]	bmo-miR-P421-5p
BGIBMGA000454-TA	E-value:0.0 ref|XP_971877.1| PREDICTED: similar to CG1976-PA [Tribolium castaneum]	2-bmo-miR-162	2-bmo-miR-155	bmo-miR-P189-3p	2-bmo-miR-329	bmo-miR-P153-3p	bmo-miR-3333
BGIBMGA000455-TA	gb|EAT47653.1| conserved hypothetical protein [Aedes aegypti]	bmo-miR-P666	2-bmo-miR-245	bmo-miR-P369-5p	2-bmo-miR-310
BGIBMGA000456-TA	E-value:0.0 gb|EAT47653.1| conserved hypothetical protein [Aedes aegypti]	bmo-miR-11	3-bmo-miR-11-3p	bmo-miR-P421-5p	2-bmo-miR-342
BGIBMGA000457-TA	ref|XP_969600.1| PREDICTED: similar to Peroxidase precursor (DmPO) [Tribolium castaneum]	2-bmo-miR-34	bmo-miR-34	2-bmo-miR-176	2-bmo-miR-362
BGIBMGA000459-TA	ref|XP_972502.1| PREDICTED: similar to CG13902-PA [Tribolium castaneum]	bmo-miR-P663	bmo-miR-P387-5p
BGIBMGA000460-TA	unknown	2-bmo-miR-110	2-bmo-miR-246
BGIBMGA000461-TA	ref|XP_971060.1| PREDICTED: similar to CG17002-PB [Tribolium castaneum]	2-bmo-miR-231	2-bmo-miR-237	2-bmo-miR-362	bmo-miR-P229-3p
BGIBMGA000462-TA	ref|NP_001036878.1| p27K [Bombyx mori] sp|Q8T113|P27K_BOMMO 27 kDa glycoprotein precursor (P27K) dbj|BAB87849.1| p27K [Bombyx mori]	bmo-miR-2808d	3-bmo-miR-228	2-bmo-miR-200b*	4-5P-bmo-miR-263a
BGIBMGA000463-TA	ref|XP_783441.1| PREDICTED: similar to piggyBac transposable element derived 4 [Strongylocentrotus purpuratus] ref|XP_001202848.1| PREDICTED: similar to piggyBac transposable element derived 4 [Strongylocentrotus purpuratus]	2-bmo-miR-333	2-bmo-miR-172
BGIBMGA000464-TA	gb|EAT37698.1| conserved hypothetical protein [Aedes aegypti]	bmo-miR-P411-5p	1-bmo-miR-34
BGIBMGA000465-TA	emb|CAE70527.1| Hypothetical protein CBG17156 [Caenorhabditis briggsae]	2-bmo-miR-74	2-bmo-miR-237	bmo-miR-P666	2-bmo-miR-205	bmo-miR-P589-5p	bmo-miR-P479-5p
BGIBMGA000466-TA	ref|NP_724962.2| starry night CG11895-PA [Drosophila melanogaster] sp|Q9V5N8|STAN_DROME Protocadherin-like wing polarity protein stan precursor (Protein starry night) (Protein flamingo) gb|AAF58763.4| CG11895-PA [Drosophila melanogaster]	bmo-miR-P431-5p
BGIBMGA000467-TA	E-value:0.0 ref|XP_968232.1| PREDICTED: similar to Protocadherin-like wing polarity protein stan precursor (Starry night protein) (Flamingo protein) [Tribolium castaneum]	2-bmo-miR-247
BGIBMGA000468-TA	E-value:0.0 gb|EAT37611.1| conserved hypothetical protein [Aedes aegypti]	bmo-miR-P549-5p	2-bmo-miR-229
BGIBMGA000469-TA	ref|XP_001122854.1| PREDICTED: similar to CG10103-PA [Apis mellifera]	1-bmo-miR-34
BGIBMGA000470-TA	ref|XP_969212.1| PREDICTED: similar to CG6465-PA [Tribolium castaneum]	2-bmo-miR-358	bmo-miR-P381-5p
BGIBMGA000471-TA	ref|XP_001122192.1| PREDICTED: similar to CG14079-PA [Apis mellifera]	2-bmo-miR-19	bmo-miR-P089-3p	bmo-miR-2808d	2-bmo-miR-358	bmo-miR-P167-3p	bmo-miR-P338-3p	bmo-miR-P470-5p
BGIBMGA000472-TA	ref|XP_968555.1| PREDICTED: similar to CG11069-PA [Tribolium castaneum]	bmo-miR-P416-5p	2-bmo-miR-237	2-bmo-miR-259	bmo-miR-P082-3p	bmo-miR-P016-5p	2-bmo-miR-258
BGIBMGA000473-TA	E-value:0.0 ref|XP_974750.1| PREDICTED: similar to 5-3 exoribonuclease 1 [Tribolium castaneum]	2-bmo-miR-173	2-bmo-miR-355
BGIBMGA000474-TA	ref|XP_974567.1| PREDICTED: similar to CG3983-PB, isoform B [Tribolium castaneum]	2-bmo-miR-147
BGIBMGA000475-TA	E-value:0.0 dbj|BAC57964.1| calreticulin [Bombyx mori]	1-bmo-miR-263b	2-bmo-miR-144	bmo-miR-P607-5p	2-bmo-miR-72	2-bmo-miR-125
BGIBMGA000476-TA	ref|XP_001123354.1| PREDICTED: hypothetical protein [Apis mellifera]	bmo-miR-P417-5p
BGIBMGA000477-TA	gb|EAT36690.1| wd-repeat protein [Aedes aegypti]	bmo-miR-P674	2-bmo-miR-170	2-bmo-miR-125
BGIBMGA000478-TA	ref|XP_972704.1| PREDICTED: similar to WD repeat domain 10 [Tribolium castaneum]	2-bmo-miR-158	2-bmo-miR-247	bmo-miR-P246-3p
BGIBMGA000482-TA	ref|XP_971438.1| PREDICTED: similar to CG11203-PA [Tribolium castaneum]	bmo-miR-375*
BGIBMGA000483-TA	ref|XP_971438.1| PREDICTED: similar to CG11203-PA [Tribolium castaneum]	1-bmo-miR-263b	2-bmo-miR-115
BGIBMGA000485-TA	dbj|BAD93237.1| PERIOD beta [Bombyx mori]	bmo-miR-P607-5p
BGIBMGA000486-TA	E-value:0.0 ref|NP_001036975.1| period [Bombyx mori] dbj|BAD93236.1| PERIOD alpha [Bombyx mori]	2-bmo-miR-125
BGIBMGA000487-TA	gb|ABF21088.1| period [Bombyx mori]	2-bmo-miR-77	2-bmo-miR-151
BGIBMGA000488-TA	ref|XP_976341.1| PREDICTED: hypothetical protein [Tribolium castaneum]	bmo-miR-P121-3p	3-bmo-miR-281-5#
BGIBMGA000489-TA	gb|EAT33671.1| vacuolar proton atpases [Aedes aegypti]	2-bmo-miR-19	2-bmo-miR-140
BGIBMGA000490-TA	unknown	2-bmo-miR-155	2-bmo-miR-329	2-bmo-miR-216
BGIBMGA000491-TA	ref|XP_966707.1| PREDICTED: similar to CG33531-PA [Tribolium castaneum]	2-bmo-miR-355
BGIBMGA000492-TA	ref|XP_966707.1| PREDICTED: similar to CG33531-PA [Tribolium castaneum]	2-bmo-miR-297	bmo-miR-P167-3p	bmo-miR-P370-5p	2-bmo-miR-52
BGIBMGA000493-TA	ref|XP_001354843.1| GA19236-PA [Drosophila pseudoobscura] gb|EAL31898.1| GA19236-PA [Drosophila pseudoobscura]	bmo-miR-2845	2-bmo-miR-300	2-bmo-miR-264	2-bmo-miR-315	2-bmo-miR-894a	2-bmo-miR-172
BGIBMGA000496-TA	ref|XP_320378.3| ENSANGP00000013980 [Anopheles gambiae str. PEST] gb|EAA00193.3| ENSANGP00000013980 [Anopheles gambiae str. PEST]	bmo-miR-P175-3p	2-bmo-miR-173
BGIBMGA000497-TA	ref|XP_001120922.1| PREDICTED: similar to 48 related 2 CG5952-PA [Apis mellifera]	bmo-miR-P413-5p	2-bmo-miR-140
BGIBMGA000499-TA	ref|XP_968635.1| PREDICTED: similar to Zinc finger protein 84 (Zinc finger protein HPF2) [Tribolium castaneum]	bmo-miR-P368-5p
BGIBMGA000500-TA	ref|XP_973589.1| PREDICTED: similar to CG13313-PA [Tribolium castaneum]	1-bmo-miR-8*
BGIBMGA000501-TA	unknown	bmo-miR-P487-5p	2-bmo-miR-211	bmo-miR-P417-5p	bmo-miR-P493-5p	2-bmo-miR-246	bmo-miR-252
BGIBMGA000503-TA	ref|XP_969950.1| PREDICTED: similar to CG10984-PC, isoform C [Tribolium castaneum]	2-bmo-miR-166
BGIBMGA000504-TA	ref|XP_970846.1| PREDICTED: similar to ZK899.2 [Tribolium castaneum]	bmo-miR-P410-5p
BGIBMGA000506-TA	ref|NP_650025.1| CG6567-PA [Drosophila melanogaster] gb|AAF54564.1| CG6567-PA [Drosophila melanogaster] gb|AAM27490.1| GH11067p [Drosophila melanogaster]	2-bmo-miR-162	2-bmo-miR-158	2-bmo-miR-296	2-bmo-miR-127	2-bmo-miR-362	2-bmo-miR-310	2-bmo-miR-172
BGIBMGA000507-TA	ref|XP_799985.2| PREDICTED: hypothetical protein [Strongylocentrotus purpuratus] ref|XP_001183782.1| PREDICTED: hypothetical protein [Strongylocentrotus purpuratus]	bmo-miR-P192-3p	2-bmo-miR-115	bmo-miR-P568-5p	2-bmo-miR-52
BGIBMGA000508-TA	ref|XP_001347409.1| hypothetical protein PF10_0124 [Plasmodium falciparum 3D7] gb|AAN35322.1|AE014830_66 hypothetical protein [Plasmodium falciparum 3D7]	2-bmo-miR-135	bmo-miR-P263-3p
BGIBMGA000509-TA	ref|XP_967245.1| PREDICTED: similar to polyhomeotic-like 2 [Tribolium castaneum]	2-bmo-miR-158	bmo-miR-P636-5p	2-bmo-miR-247	2-bmo-miR-362
BGIBMGA000510-TA	ref|XP_001121952.1| PREDICTED: similar to polyhomeotic-like 3 [Apis mellifera]	bmo-miR-P411-5p	2-bmo-miR-333
BGIBMGA000511-TA	ref|NP_001040424.1| 3-hydroxyacyl-CoA dehydrogenase [Bombyx mori] gb|ABF51362.1| 3-hydroxyacyl-CoA dehydrogenase [Bombyx mori]	2-bmo-miR-289	bmo-miR-P640-5p
BGIBMGA000513-TA	ref|XP_394316.2| PREDICTED: similar to daughter of sevenless CG1044-PA, isoform A [Apis mellifera]	2-bmo-miR-19	bmo-miR-P495-5p	2-bmo-miR-353
BGIBMGA000514-TA	gb|EAT39529.1| grb2-associated binder, gab [Aedes aegypti]	bmo-miR-P667	2-bmo-miR-187
BGIBMGA000515-TA	ref|XP_973966.1| PREDICTED: similar to CG1691-PD, isoform D [Tribolium castaneum]	3-bmo-let-7a﹟	bmo-miR-P305-3p	bmo-miR-P251-3p
BGIBMGA000516-TA	E-value:0.0 ref|XP_973966.1| PREDICTED: similar to CG1691-PD, isoform D [Tribolium castaneum]	bmo-miR-P121-3p	bmo-miR-P085-3p	bmo-miR-P527-5p
BGIBMGA000517-TA	ref|XP_396098.3| PREDICTED: similar to CG13917-PA [Apis mellifera]	bmo-miR-31	bmo-miR-P605-5p
BGIBMGA000519-TA	unknown	2-bmo-miR-15	bmo-miR-P665	bmo-miR-P082-3p	2-bmo-miR-296	2-bmo-miR-20	2-bmo-miR-233
BGIBMGA000520-TA	E-value:0.0 ref|NP_001036950.1| glycine rich protein [Bombyx mori] dbj|BAE06188.1| glycine rich protein [Bombyx mori]	bmo-miR-P370-5p	2-bmo-miR-241	3-bmo-miR-281-5#	bmo-miR-P674	2-bmo-miR-140	bmo-miR-P552-5p	bmo-miR-P524-5p	bmo-miR-P410-5p
BGIBMGA000521-TA	gb|EAT37163.1| zinc finger protein [Aedes aegypti]	2-bmo-miR-155	2-bmo-miR-51
BGIBMGA000522-TA	unknown	bmo-miR-P344-3p	2-bmo-miR-36	2-bmo-miR-71a	bmo-miR-P370-5p
BGIBMGA000523-TA	ref|XP_001120611.1| PREDICTED: similar to CG14141-PA [Apis mellifera]	3-bmo-miR-1﹟
BGIBMGA000524-TA	gb|EAT40134.1| guanine nucleotide-binding protein beta 2 (g protein beta2) [Aedes aegypti]	bmo-miR-P369-5p	2-bmo-miR-244	2-bmo-miR-230	2-bmo-miR-241
BGIBMGA000526-TA	ref|NP_001036897.1| Y-box protein [Bombyx mori] dbj|BAD26606.1| Y-box protein [Bombyx mori]	2-bmo-miR-34	bmo-miR-34	1-bmo-miR-34	4-5P-bmo-miR-34	3-bmo-miR-1497
BGIBMGA000527-TA	ref|XP_974017.1| PREDICTED: similar to CG31100-PA [Tribolium castaneum]	2-bmo-miR-300	2-bmo-miR-331	2-bmo-miR-350	2-bmo-miR-172
BGIBMGA000528-TA	ref|XP_968522.1| PREDICTED: similar to eukaryotic translation initiation factor 4 gamma, 3 [Tribolium castaneum]	bmo-miR-P493-5p
BGIBMGA000529-TA	E-value:0.0 ref|NP_001036959.1| neutral endopeptidase 24.11 [Bombyx mori] dbj|BAB33300.1| neutral endopeptidase 24.11 [Bombyx mori]	2-bmo-miR-348
BGIBMGA000534-TA	ref|XP_396987.3| PREDICTED: similar to CG8949-PA [Apis mellifera]	2-bmo-miR-34	2-bmo-miR-74	bmo-miR-P085-3p	bmo-miR-34	2-bmo-miR-242	4-5P-bmo-miR-34
BGIBMGA000535-TA	ref|XP_396254.3| PREDICTED: similar to RasGEF domain family, member 1B isoform 2 [Apis mellifera]	bmo-miR-2808d	2-bmo-miR-72
BGIBMGA000536-TA	ref|XP_718863.1| hypothetical protein CaO19_6276 [Candida albicans SC5314] ref|XP_718778.1| hypothetical protein CaO19_13655 [Candida albicans SC5314] gb|EAK99870.1| hypothetical protein CaO19.13655 [Candida albicans SC5314] gb|EAK99959.1| hypothetical protein CaO19.6276 [Candida albicans SC5314]	2-bmo-miR-347	bmo-miR-P286-3p
BGIBMGA000537-TA	gb|EAT43725.1| conserved hypothetical protein [Aedes aegypti]	2-bmo-miR-34	bmo-miR-34	1-bmo-miR-34	4-5P-bmo-miR-34
BGIBMGA000538-TA	gb|EAT43776.1| potassium-dependent sodium-calcium exchanger, putative [Aedes aegypti]	bmo-miR-281
BGIBMGA000539-TA	ref|XP_393316.3| PREDICTED: similar to CG8213-PA [Apis mellifera]	bmo-miR-P625-5p
BGIBMGA000540-TA	E-value:0.0 ref|XP_967500.1| PREDICTED: similar to CG11727-PA, isoform A [Tribolium castaneum]	bmo-miR-P636-5p	2-bmo-miR-147
BGIBMGA000541-TA	ref|XP_315015.1| ENSANGP00000025291 [Anopheles gambiae str. PEST] gb|EAA44328.1| ENSANGP00000025291 [Anopheles gambiae str. PEST]	2-bmo-miR-189
BGIBMGA000542-TA	E-value:0.0 ref|XP_321276.2| ENSANGP00000018412 [Anopheles gambiae str. PEST] gb|EAA01146.2| ENSANGP00000018412 [Anopheles gambiae str. PEST]	2-bmo-miR-191
BGIBMGA000543-TA	gb|EAT41243.1| hypothetical protein AaeL_AAEL007086 [Aedes aegypti]	bmo-miR-P509-5p
BGIBMGA000544-TA	gb|EAT41242.1| leucine-rich transmembrane protein [Aedes aegypti]	2-bmo-miR-16	bmo-miR-12	2-bmo-miR-353
BGIBMGA000546-TA	ref|XP_843163.1| Leishmania major strain Friedlin proteophosphoglycan 5 [Leishmania major strain Friedlin] gb|AAZ14281.1| proteophosphoglycan 5 [Leishmania major strain Friedlin]	bmo-miR-P068-3p	2-bmo-miR-330	bmo-miR-P552-5p
BGIBMGA000547-TA	ref|XP_396046.3| PREDICTED: similar to CG32843-PA, partial [Apis mellifera]	2-bmo-miR-77	bmo-miR-P283-3p	bmo-miR-P518-5p	2-bmo-miR-170	2-bmo-miR-355	2-bmo-miR-72	2-bmo-miR-241
BGIBMGA000548-TA	ref|XP_394441.2| PREDICTED: similar to CG10338-PA [Apis mellifera]	2-bmo-miR-330
BGIBMGA000549-TA	ref|XP_972061.1| PREDICTED: similar to CG9953-PA [Tribolium castaneum]	bmo-miR-P487-5p
BGIBMGA000551-TA	ref|XP_968396.1| PREDICTED: similar to CG4609-PC, isoform C [Tribolium castaneum]	bmo-miR-P518-5p	bmo-miR-P085-3p	bmo-miR-P286-3p	bmo-miR-252
BGIBMGA000552-TA	ref|XP_968396.1| PREDICTED: similar to CG4609-PC, isoform C [Tribolium castaneum]	2-bmo-miR-57	bmo-miR-P175-3p	bmo-miR-P640-5p
BGIBMGA000553-TA	E-value:0.0 ref|XP_968570.1| PREDICTED: similar to CG12002-PA, isoform A [Tribolium castaneum]	2-bmo-miR-158	bmo-miR-P518-5p
BGIBMGA000555-TA	ref|XP_973522.1| PREDICTED: similar to CG8314-PA [Tribolium castaneum]	2-bmo-miR-894a	bmo-miR-P372-5p
BGIBMGA000556-TA	unknown	2-bmo-miR-140	bmo-miR-P417-5p	bmo-miR-P102-3p
BGIBMGA000557-TA	ref|NP_569988.1| CG14052-PA [Drosophila melanogaster] gb|AAF45754.2| CG14052-PA [Drosophila melanogaster]	2-bmo-miR-297	2-bmo-miR-19	2-bmo-miR-242	bmo-miR-P151-3p	2-bmo-miR-362	2-bmo-miR-330
BGIBMGA000558-TA	unknown	2-bmo-miR-34	bmo-miR-P375-5p	2-bmo-miR-244	bmo-miR-34	2-bmo-miR-68	bmo-miR-P231-3p	2-bmo-miR-346
BGIBMGA000559-TA	sp|P82204|TPIS_BOMMO Triosephosphate isomerase (TIM) (Triose-phosphate isomerase) gb|AAU34185.1| triosephosphate isomerase [Bombyx mori]	2-bmo-miR-140	bmo-miR-P186-3p	bmo-miR-P414-5p	bmo-miR-P485-5p	bmo-miR-P151-3p	2-bmo-miR-246	bmo-miR-P669
BGIBMGA000560-TA	ref|XP_974782.1| PREDICTED: similar to CG7693-PA, isoform A [Tribolium castaneum]	2-bmo-miR-197
BGIBMGA000561-TA	unknown	bmo-miR-P192-3p
BGIBMGA000563-TA	E-value:0.0 dbj|BAE43824.1| tyrosine hydroxylase [Papilio xuthus]	2-bmo-miR-140	2-bmo-miR-21	2-bmo-miR-333	bmo-miR-P640-5p
BGIBMGA000564-TA	E-value:0.0 ref|XP_971080.1| PREDICTED: similar to CG11874-PA [Tribolium castaneum]	bmo-miR-P674	2-bmo-miR-281
BGIBMGA000565-TA	ref|XP_968480.1| PREDICTED: similar to CG1764-PA [Tribolium castaneum]	bmo-miR-P674	2-bmo-miR-346
BGIBMGA000566-TA	ref|NP_476855.1| Glutamate receptor I CG8442-PA [Drosophila melanogaster] sp|Q03445|GLK1_DROME Glutamate receptor 1 precursor (Glutamate receptor I) (dGLUR-I) (Kainate-selective glutamate receptor) gb|AAF50652.2| CG8442-PA [Drosophila melanogaster]	bmo-miR-P674	bmo-miR-P283-3p	bmo-miR-2845	2-bmo-miR-264	2-bmo-miR-317	bmo-miR-P229-3p
BGIBMGA000569-TA	unknown	2-bmo-miR-140	bmo-miR-P554-5p	1-bmo-miR-7	bmo-miR-P178-3p
BGIBMGA000570-TA	ref|NP_728573.1| APP-like protein interacting protein 1 CG1200-PB, isoform B [Drosophila melanogaster] sp|Q9W0K0|JIP1_DROME JNK-interacting protein 1 (JIP-1) (Protein eye developmental SP512) (APP-like-interacting protein 1) (APLIP1) gb|AAF34806.1|AF231037_1 SP512 protein [Drosophila melanogaster] gb|AAL50332.1|AF220194_1 APPL interaction protein 1 [Drosophila melanogaster] gb|AAK92919.1| GH14842…	2-bmo-miR-130	2-bmo-miR-330
BGIBMGA000571-TA	unknown	bmo-miR-2777*
BGIBMGA000572-TA	ref|XP_967882.1| PREDICTED: similar to CG7995-PA, isoform A [Tribolium castaneum]	2-bmo-miR-290
BGIBMGA000573-TA	ref|NP_729816.2| CG10632-PB [Drosophila melanogaster] gb|AAK93225.1| LD31582p [Drosophila melanogaster] gb|AAF49897.3| CG10632-PB [Drosophila melanogaster]	bmo-miR-P102-3p
BGIBMGA000574-TA	ref|XP_393780.2| PREDICTED: similar to CG10632-PA, partial [Apis mellifera]	2-bmo-miR-140
BGIBMGA000576-TA	unknown	2-bmo-miR-77	bmo-miR-2766	bmo-miR-P231-3p	bmo-miR-P470-5p	2-bmo-miR-346	bmo-miR-P320-3p
BGIBMGA000577-TA	E-value:0.0 ref|XP_319802.3| ENSANGP00000019600 [Anopheles gambiae str. PEST] gb|EAA14765.4| ENSANGP00000019600 [Anopheles gambiae str. PEST]	bmo-miR-P464-5p
BGIBMGA000578-TA	ref|XP_970503.1| PREDICTED: similar to CG7334-PA, isoform A [Tribolium castaneum]	bmo-miR-P487-5p	bmo-miR-P315-3p	2-bmo-miR-190
BGIBMGA000579-TA	ref|XP_397549.2| PREDICTED: similar to CG18659-PA, isoform A [Apis mellifera]	2-bmo-miR-298	bmo-miR-P666
BGIBMGA000580-TA	ref|NP_001024342.1| Aboc, EXpulsion defective family member (aex-3) [Caenorhabditis elegans] gb|AAM51509.1|U49945_4 Aboc, expulsion defective protein 3, isoform b [Caenorhabditis elegans]	bmo-miR-P554-5p
BGIBMGA000581-TA	gb|EAT39324.1| conserved hypothetical protein [Aedes aegypti]	bmo-miR-P302-3p
BGIBMGA000582-TA	E-value:0.0 ref|XP_396585.2| PREDICTED: similar to CG4928-PB, isoform B [Apis mellifera]	2-bmo-miR-34	2-bmo-miR-297	bmo-miR-34	1-bmo-miR-34	4-5P-bmo-miR-34	2-bmo-miR-229
BGIBMGA000583-TA	sp|O76537|PGRP_TRINI Peptidoglycan recognition protein precursor gb|AAC31820.1| peptidoglycan recognition protein precursor [Trichoplusia ni]	bmo-miR-P487-5p	2-bmo-miR-157	bmo-miR-P613-5p	2-bmo-miR-333	2-bmo-miR-311	bmo-miR-13a*
BGIBMGA000584-TA	gb|ABA86375.1| CG14745 [Drosophila erecta]	2-bmo-miR-351	bmo-miR-P167-3p	bmo-miR-P664
BGIBMGA000585-TA	sp|O76537|PGRP_TRINI Peptidoglycan recognition protein precursor gb|AAC31820.1| peptidoglycan recognition protein precursor [Trichoplusia ni]	bmo-miR-P186-3p
BGIBMGA000587-TA	E-value:0.0 ref|XP_968938.1| PREDICTED: similar to CG33531-PA [Tribolium castaneum]	2-bmo-miR-34	bmo-miR-P170-3p	bmo-miR-34	bmo-miR-P338-3p	4-5P-bmo-miR-34	2-bmo-miR-279
BGIBMGA000588-TA	unknown	bmo-miR-P487-5p	2-bmo-miR-297	bmo-miR-P383-5p
BGIBMGA000589-TA	dbj|BAC10622.1| syntaxin-like protein [Bombyx mori]	2-bmo-miR-158	2-bmo-miR-155	bmo-miR-2808d
BGIBMGA000590-TA	dbj|BAB85199.1| Pleiotrophin-like protein [Bombyx mori] dbj|BAC10621.1| Pleiotrophin-like protein [Bombyx mori]	2-bmo-miR-155	1-bmo-miR-263b	2-bmo-miR-237	bmo-miR-263b	2-bmo-miR-178	bmo-miR-P231-3p	2-bmo-miR-258
BGIBMGA000591-TA	E-value:0.0 dbj|BAB85195.1| projectin-like protein [Bombyx mori] dbj|BAC10616.1| projectin-like protein [Bombyx mori]	bmo-miR-P105-3p	2-bmo-miR-115
BGIBMGA000592-TA	E-value:0.0 dbj|BAB85194.1| leucyl aminopeptidase-like protein [Bombyx mori] dbj|BAC10615.1| leucyl aminopeptidase-like protein [Bombyx mori]	2-bmo-miR-224	bmo-miR-2808d	bmo-miR-P167-3p	bmo-miR-P625-5p	2-bmo-miR-315
BGIBMGA000593-TA	E-value:0.0 dbj|BAB85192.1| hypothetical protein [Bombyx mori] dbj|BAC10613.1| hypothetical protein [Bombyx mori]	bmo-miR-P338-3p
BGIBMGA000594-TA	ref|XP_971273.1| PREDICTED: similar to CG15669-PA, isoform A [Tribolium castaneum]	bmo-miR-P085-3p	bmo-miR-P279-3p	2-bmo-miR-129
BGIBMGA000595-TA	ref|XP_396456.3| PREDICTED: similar to Misexpression suppressor of KSR 2 CG15669-PB, isoform B isoform 1 [Apis mellifera]	bmo-miR-281	bmo-miR-P433-5p
BGIBMGA000598-TA	unknown	2-bmo-miR-205	2-bmo-miR-330
BGIBMGA000599-TA	ref|NP_728802.2| CG11486-PC, isoform C [Drosophila melanogaster] gb|AAF47713.3| CG11486-PC, isoform C [Drosophila melanogaster]	bmo-miR-P666	bmo-miR-P660	bmo-miR-252
BGIBMGA000600-TA	E-value:0.0 ref|XP_624101.2| PREDICTED: similar to small wing CG4200-PA [Apis mellifera]	bmo-miR-P375-5p	2-bmo-miR-6	2-bmo-miR-183	2-bmo-miR-264	2-bmo-miR-894	2-bmo-miR-279	bmo-miR-12
BGIBMGA000601-TA	gb|AAQ22445.1| RE55648p [Drosophila melanogaster]	bmo-miR-2845	2-bmo-miR-65
BGIBMGA000602-TA	E-value:0.0 ref|XP_971394.1| PREDICTED: similar to CG10079-PB, isoform B [Tribolium castaneum]	2-bmo-miR-297	bmo-miR-P636-5p	bmo-miR-P656-5p
BGIBMGA000603-TA	E-value:0.0 ref|XP_973389.1| PREDICTED: similar to CG8110-PA, isoform A [Tribolium castaneum]	bmo-miR-P518-5p
BGIBMGA000604-TA	ref|XP_001121064.1| PREDICTED: similar to scratch CG1130-PA [Apis mellifera]	2-bmo-miR-190	2-bmo-miR-20	bmo-miR-2777*
BGIBMGA000607-TA	ref|XP_001121064.1| PREDICTED: similar to scratch CG1130-PA [Apis mellifera]	bmo-miR-P279-3p	2-bmo-miR-216	2-bmo-miR-315	bmo-miR-P527-5p
BGIBMGA000608-TA	ref|XP_971138.1| PREDICTED: similar to CG9089-PA [Tribolium castaneum]	2-bmo-miR-241
BGIBMGA000609-TA	unknown	2-bmo-miR-34	2-bmo-miR-36	bmo-miR-P589-5p	bmo-miR-34	4-5P-bmo-miR-34	bmo-miR-P625-5p	bmo-miR-2805	2-bmo-miR-355
BGIBMGA000610-TA	ref|XP_312929.3| ENSANGP00000014719 [Anopheles gambiae str. PEST] gb|EAA08488.3| ENSANGP00000014719 [Anopheles gambiae str. PEST]	2-bmo-miR-300	bmo-miR-P631-5p	2-bmo-miR-241
BGIBMGA000611-TA	unknown	bmo-miR-P417-5p	3-bmo-miR-31a	3-bmo-miR-1497
BGIBMGA000612-TA	E-value:0.0 ref|XP_393281.2| PREDICTED: similar to Paramyosin CG5939-PA, isoform A [Apis mellifera]	bmo-miR-34	2-bmo-miR-278	bmo-miR-P251-3p	bmo-miR-P178-3p	2-bmo-miR-34	bmo-miR-P495-5p	bmo-miR-278	2-bmo-miR-205	2-bmo-miR-209	bmo-miR-P410-5p	bmo-miR-P055-3p
BGIBMGA000613-TA	E-value:0.0 ref|NP_729406.1| Paramyosin CG5939-PC, isoform C [Drosophila melanogaster] ref|NP_729407.1| Paramyosin CG5939-PD, isoform D [Drosophila melanogaster] sp|P35416|MYSP2_DROME Paramyosin, short form (Miniparamyosin) gb|AAF50371.2| CG5939-PC, isoform C [Drosophila melanogaster] gb|AAN11995.1| CG5939-PD, isoform D [Drosophila melanogaster]	bmo-miR-P323-3p	2-bmo-miR-149	bmo-miR-P081-3p	2-bmo-miR-358	bmo-miR-P172-3p	bmo-miR-P016-5p	bmo-miR-P495-5p	2-bmo-miR-259	2-bmo-miR-258
BGIBMGA000614-TA	ref|XP_970784.1| PREDICTED: similar to CG32025-PA [Tribolium castaneum]	bmo-miR-P524-5p
BGIBMGA000615-TA	E-value:0.0 ref|XP_970849.1| PREDICTED: similar to CG32030-PA, isoform A [Tribolium castaneum]	2-bmo-miR-251
BGIBMGA000616-TA	ref|XP_315692.3| ENSANGP00000021877 [Anopheles gambiae str. PEST] gb|EAA11808.4| ENSANGP00000021877 [Anopheles gambiae str. PEST]	1-bmo-miR-7
BGIBMGA000617-TA	ref|XP_973455.1| PREDICTED: similar to CG5081-PA, isoform A [Tribolium castaneum]	2-bmo-miR-894
BGIBMGA000618-TA	ref|XP_970906.1| PREDICTED: similar to CG9847-PA, isoform A [Tribolium castaneum]	2-bmo-miR-15	2-bmo-miR-41	bmo-miR-P177-3p
BGIBMGA000619-TA	dbj|BAB85190.1| FK506-binding protein [Bombyx mori] dbj|BAC10611.1| FK506-binding protein [Bombyx mori]	1-bmo-miR-34
BGIBMGA000620-TA	E-value:0.0 dbj|BAB85191.1| heparanase-like protein [Bombyx mori] dbj|BAC10612.1| heparanase-like protein [Bombyx mori]	2-bmo-miR-315
BGIBMGA000621-TA	dbj|BAB85193.1| hypothetical protein [Bombyx mori] dbj|BAC10614.1| hypothetical protein [Bombyx mori]	2-bmo-miR-149	2-bmo-miR-178
BGIBMGA000622-TA	E-value:0.0 dbj|BAB85196.1| BMKETTIN [Bombyx mori] dbj|BAC10617.1| KETTIN [Bombyx mori]	bmo-miR-P305-3p	bmo-miR-P569-5p	2-bmo-miR-216
BGIBMGA000624-TA	E-value:0.0 dbj|BAB85198.1| Titin-like protein [Bombyx mori]	2-bmo-miR-189	bmo-miR-P132-3p	2-bmo-miR-51
BGIBMGA000625-TA	unknown	2-bmo-miR-294
BGIBMGA000626-TA	E-value:0.0 dbj|BAB85201.1| PM-Scl autoantigen-like protein [Bombyx mori] dbj|BAC10623.1| PM-Scl autoantigen-like protein [Bombyx mori]	bmo-miR-2808d
BGIBMGA000628-TA	E-value:0.0 ref|XP_392428.2| PREDICTED: similar to Bestrophin 2 CG10173-PA [Apis mellifera]	bmo-miR-P665	2-bmo-miR-343
BGIBMGA000629-TA	E-value:0.0 ref|XP_967163.1| PREDICTED: similar to CG7015-PA [Tribolium castaneum]	bmo-miR-3235	bmo-miR-P368-5p	2-bmo-miR-127
BGIBMGA000630-TA	ref|XP_969084.1| PREDICTED: similar to CG2812-PA, partial [Tribolium castaneum]	1-bmo-miR-263b	bmo-miR-263b	bmo-miR-P589-5p	bmo-miR-P493-5p	bmo-miR-P383-5p
BGIBMGA000632-TA	ref|XP_316173.2| ENSANGP00000020349 [Anopheles gambiae str. PEST] gb|EAA11621.2| ENSANGP00000020349 [Anopheles gambiae str. PEST]	bmo-miR-100
BGIBMGA000633-TA	unknown	bmo-miR-3333
BGIBMGA000635-TA	ref|XP_001121925.1| PREDICTED: similar to forkhead box L2 [Apis mellifera]	2-bmo-miR-130	2-bmo-miR-162	bmo-miR-P660	bmo-miR-P524-5p	bmo-miR-2777*
BGIBMGA000636-TA	unknown	bmo-miR-P302-3p
BGIBMGA000637-TA	ref|XP_001353411.1| GA10403-PA [Drosophila pseudoobscura] gb|EAL30918.1| GA10403-PA [Drosophila pseudoobscura]	2-bmo-miR-338	2-bmo-let-7e	2-bmo-miR-361	2-bmo-let-7b
BGIBMGA000638-TA	gb|EAT40787.1| iroquois-class homeodomain protein irx [Aedes aegypti]	2-bmo-miR-162	bmo-miR-P190-3p	2-bmo-miR-35	2-bmo-miR-348
BGIBMGA000642-TA	E-value:0.0 ref|XP_967413.1| PREDICTED: similar to CG9122-PA [Tribolium castaneum]	2-bmo-miR-6	bmo-miR-P262-3p
BGIBMGA000643-TA	E-value:0.0 ref|XP_623820.2| PREDICTED: similar to O-glycosyltransferase CG10392-PB, isoform B [Apis mellifera]	bmo-miR-P383-5p
BGIBMGA000644-TA	ref|XP_001122808.1| PREDICTED: similar to Glutamate receptor IB CG4481-PA, partial [Apis mellifera]	1-bmo-miR-263b	2-bmo-miR-245	bmo-miR-263b	bmo-miR-3281
BGIBMGA000645-TA	E-value:0.0 ref|XP_968786.1| PREDICTED: similar to CG4481-PA [Tribolium castaneum]	bmo-miR-308*	2-bmo-miR-20	2-bmo-miR-172
BGIBMGA000646-TA	ref|XP_624942.1| PREDICTED: similar to TBP-associated factor 7 CG2670-PA isoform 2 [Apis mellifera]	bmo-miR-P190-3p	bmo-miR-P640-5p
BGIBMGA000647-TA	E-value:0.0 gb|AAF63957.1| CALNUC [Spodoptera frugiperda]	3-bmo-miR-281-5#	bmo-miR-P081-3p
BGIBMGA000648-TA	E-value:0.0 ref|NP_001036847.1| IDGF like protein [Bombyx mori] sp|Q9GV28|IDGFL_BOMMO Chitinase-like protein EN03 precursor (Imaginal disk growth factor-like protein) dbj|BAB16695.1| IDGF like protein [Bombyx mori]	2-bmo-miR-8	bmo-miR-P214-3p	bmo-miR-8	2-bmo-miR-115	2-bmo-miR-230	bmo-miR-P176-3p
BGIBMGA000649-TA	gb|AAN39695.1| ATP synthase-like protein [Choristoneura parallela]	2-bmo-miR-77	2-bmo-miR-245	2-bmo-miR-259	2-bmo-miR-358	bmo-miR-P016-5p	2-bmo-miR-72
BGIBMGA000650-TA	ref|XP_396475.2| PREDICTED: similar to Carboxyl-terminal PDZ ligand of neuronal nitric oxide synthase protein (C--terminal PDZ ligand of neuronal nitric oxide synthase protein) (Nitric oxide synthase 1 adaptor protein) [Apis mellifera]	2-bmo-miR-170
BGIBMGA000651-TA	ref|XP_396475.2| PREDICTED: similar to Carboxyl-terminal PDZ ligand of neuronal nitric oxide synthase protein (C--terminal PDZ ligand of neuronal nitric oxide synthase protein) (Nitric oxide synthase 1 adaptor protein) [Apis mellifera]	bmo-miR-P484-5p
BGIBMGA000652-TA	unknown	bmo-miR-P509-5p	2-bmo-miR-289	2-bmo-miR-230
BGIBMGA000653-TA	ref|XP_968392.1| PREDICTED: similar to C-terminal PDZ domain ligand of neuronal nitric oxide synthase [Tribolium castaneum]	bmo-miR-P487-5p	bmo-miR-P605-5p	bmo-miR-P420-5p
BGIBMGA000654-TA	ref|XP_968392.1| PREDICTED: similar to C-terminal PDZ domain ligand of neuronal nitric oxide synthase [Tribolium castaneum]	2-bmo-miR-19	2-bmo-miR-103
BGIBMGA000656-TA	unknown	2-bmo-miR-19	2-bmo-miR-166	bmo-miR-P167-3p
BGIBMGA000659-TA	ref|XP_396437.1| PREDICTED: similar to CG30427-PC, isoform C [Apis mellifera]	2-bmo-miR-115	2-bmo-miR-317
BGIBMGA000662-TA	ref|XP_970717.1| PREDICTED: similar to CG12164-PA [Tribolium castaneum]	2-bmo-miR-158	2-bmo-miR-66	2-bmo-miR-264	2-bmo-miR-51
BGIBMGA000663-TA	ref|NP_647647.2| CG13931-PA [Drosophila melanogaster] gb|AAY55340.1| IP04370p [Drosophila melanogaster] gb|AAY55365.1| IP04270p [Drosophila melanogaster] gb|AAF47549.2| CG13931-PA [Drosophila melanogaster]	2-bmo-miR-173	2-bmo-miR-115
BGIBMGA000664-TA	ref|NP_001040235.1| hypothetical protein LOC692928 [Bombyx mori] gb|ABD36286.1| unknown [Bombyx mori]	bmo-miR-P302-3p	2-bmo-miR-251
BGIBMGA000665-TA	gb|AAH79797.1| LOC446273 protein [Xenopus laevis]	2-bmo-miR-19	2-bmo-miR-6	bmo-miR-P167-3p	2-bmo-miR-333
BGIBMGA000666-TA	ref|XP_315557.3| ENSANGP00000018286 [Anopheles gambiae str. PEST] gb|EAA11343.3| ENSANGP00000018286 [Anopheles gambiae str. PEST]	bmo-miR-P557-5p	2-bmo-miR-264	bmo-let-7*
BGIBMGA000667-TA	sp|P21808|BXE1_BOMMO Bombyxin E-1 precursor (BBX-E1) (Bombyxin IV) (4K-prothoracicotropic hormone IV) (4K-PTTH-IV) [Contains: Bombyxin E-1 B chain; Bombyxin E-1 A chain] dbj|BAA22159.1| prepro-bombyxin E1 [Bombyx mori]	2-bmo-miR-77	2-bmo-miR-245	2-bmo-miR-345	2-bmo-miR-190
BGIBMGA000668-TA	ref|NP_001040504.1| thioesterase superfamily member 2 [Bombyx mori] gb|ABF51522.1| thioesterase superfamily member 2 [Bombyx mori]	2-bmo-miR-72	bmo-miR-P669
BGIBMGA000669-TA	ref|XP_397211.3| PREDICTED: similar to Suppressor of Cytokine Signaling at 16D CG8146-PA, partial [Apis mellifera]	2-bmo-miR-57
BGIBMGA000670-TA	ref|XP_624042.1| PREDICTED: similar to photoreceptor-specific nuclear receptor isoform b [Apis mellifera]	2-bmo-miR-155	2-bmo-miR-74	bmo-miR-2808d	2-bmo-miR-127	2-bmo-miR-192	bmo-miR-P669
BGIBMGA000673-TA	ref|XP_392452.1| PREDICTED: similar to Peptidoglycan recognition protein LC CG4432-PA, isoform A [Apis mellifera]	bmo-miR-P674	2-bmo-miR-298	2-bmo-miR-315	2-bmo-miR-317
BGIBMGA000674-TA	ref|XP_968288.1| PREDICTED: hypothetical protein [Tribolium castaneum]	bmo-miR-2845	2-bmo-miR-36	2-bmo-miR-187	bmo-miR-2766	2-bmo-miR-346	bmo-miR-P320-3p
BGIBMGA000675-TA	gb|EAT43778.1| potassium-dependent sodium-calcium exchanger, putative [Aedes aegypti]	2-bmo-miR-158	bmo-miR-P415-5p	2-bmo-miR-362
BGIBMGA000676-TA	gb|AAK61417.1| transposase [Ceratitis rosa]	bmo-miR-P178-3p
BGIBMGA000678-TA	ref|XP_972418.1| PREDICTED: similar to CG12524-PA [Tribolium castaneum]	bmo-miR-3235	2-bmo-miR-77	2-bmo-miR-298	bmo-miR-3383	bmo-miR-P420-5p	2-bmo-miR-20	bmo-miR-P386-5p
BGIBMGA000681-TA	ref|XP_310546.3| ENSANGP00000017295 [Anopheles gambiae str. PEST] gb|EAA06263.3| ENSANGP00000017295 [Anopheles gambiae str. PEST]	bmo-miR-3235	2-bmo-miR-298	bmo-miR-P175-3p
BGIBMGA000682-TA	ref|XP_001197210.1| PREDICTED: similar to LOC507488 protein, partial [Strongylocentrotus purpuratus]	2-bmo-miR-365	bmo-let-7*
BGIBMGA000683-TA	ref|XP_967695.1| PREDICTED: similar to CG32528-PA [Tribolium castaneum]	bmo-miR-P251-3p
BGIBMGA000684-TA	ref|XP_969045.1| PREDICTED: similar to CG15151-PA [Tribolium castaneum]	2-bmo-miR-136	bmo-miR-P419-5p	2-bmo-miR-57	2-bmo-miR-244
BGIBMGA000685-TA	unknown	bmo-miR-P105-3p	bmo-miR-P421-5p
BGIBMGA000686-TA	ref|XP_970125.1| PREDICTED: similar to CG32688-PA, isoform A [Tribolium castaneum]	bmo-miR-P085-3p	2-bmo-miR-244	bmo-miR-P175-3p	2-bmo-miR-173	bmo-miR-P559-5p
BGIBMGA000687-TA	ref|XP_973939.1| PREDICTED: similar to CG9657-PA [Tribolium castaneum]	4-5P-bmo-miR-2829	2-bmo-miR-247	2-bmo-miR-147	bmo-miR-P372-5p	bmo-miR-P588-5p
BGIBMGA000688-TA	ref|XP_968752.1| PREDICTED: similar to Na-Ca exchanger 5 [Tribolium castaneum]	bmo-miR-P340-3p	bmo-miR-P624-5p	bmo-miR-2777*
BGIBMGA000690-TA	ref|XP_967250.1| PREDICTED: similar to CG6619-PA [Tribolium castaneum]	2-bmo-miR-278	2-bmo-miR-173	2-bmo-miR-346	2-bmo-miR-19	2-bmo-miR-338	2-bmo-let-7e	bmo-miR-278	bmo-miR-P055-3p
BGIBMGA000691-TA	ref|XP_001353286.1| GA19067-PA [Drosophila pseudoobscura] gb|EAL30789.1| GA19067-PA [Drosophila pseudoobscura]	2-bmo-miR-297	2-bmo-miR-355
BGIBMGA000692-TA	E-value:0.0 ref|XP_970411.1| PREDICTED: similar to CG7092-PA [Tribolium castaneum]	bmo-miR-P085-3p
BGIBMGA000693-TA	E-value:0.0 ref|XP_970411.1| PREDICTED: similar to CG7092-PA [Tribolium castaneum]	2-bmo-miR-34	bmo-miR-34	4-5P-bmo-miR-34	bmo-miR-P383-5p	bmo-miR-P345-5p
BGIBMGA000694-TA	ref|XP_968083.1| PREDICTED: similar to prefoldin 1 [Tribolium castaneum]	bmo-miR-P167-3p
BGIBMGA000697-TA	ref|XP_315694.1| ENSANGP00000021668 [Anopheles gambiae str. PEST] gb|EAA11751.2| ENSANGP00000021668 [Anopheles gambiae str. PEST]	2-bmo-miR-6
BGIBMGA000698-TA	E-value:0.0 ref|XP_320568.3| ENSANGP00000008696 [Anopheles gambiae str. PEST] gb|EAA00340.3| ENSANGP00000008696 [Anopheles gambiae str. PEST]	2-bmo-miR-110	3-bmo-miR-228	2-bmo-miR-258	2-bmo-miR-348	4-5P-bmo-miR-263a	bmo-miR-263a
BGIBMGA000699-TA	E-value:0.0 ref|XP_969912.1| PREDICTED: similar to CG8475-PA, isoform A [Tribolium castaneum]	2-bmo-miR-134	3-bmo-miR-8#
BGIBMGA000701-TA	E-value:0.0 ref|NP_001036912.1| catalase [Bombyx mori] dbj|BAD38853.1| catalase [Bombyx mori]	2-bmo-miR-264
BGIBMGA000702-TA	unknown	2-bmo-miR-19	bmo-miR-P414-5p	2-bmo-miR-110	bmo-miR-P485-5p	2-bmo-miR-308
BGIBMGA000703-TA	ref|XP_973819.1| PREDICTED: similar to CG6199-PA, isoform A [Tribolium castaneum]	2-bmo-miR-136
BGIBMGA000705-TA	E-value:0.0 ref|XP_967569.1| PREDICTED: similar to potassium channel, subfamily T, member 1 [Tribolium castaneum]	2-bmo-miR-34	bmo-miR-34	4-5P-bmo-miR-34
BGIBMGA000706-TA	unknown	2-bmo-miR-315
BGIBMGA000707-TA	unknown	bmo-miR-P089-3p	2-bmo-miR-157	bmo-miR-P102-3p	bmo-miR-P370-5p	bmo-miR-13a*	bmo-miR-P626-5p	2-bmo-miR-251	bmo-miR-P640-5p
BGIBMGA000708-TA	gb|EAT44277.1| conserved hypothetical protein [Aedes aegypti]	2-bmo-miR-8	bmo-miR-P214-3p	bmo-miR-8	2-bmo-miR-310	bmo-miR-P176-3p
BGIBMGA000709-TA	ref|NP_525093.1| Frequenin 2 CG5907-PA, isoform A [Drosophila melanogaster] ref|NP_996501.1| Frequenin 2 CG5907-PC, isoform C [Drosophila melanogaster] ref|NP_996502.1| Frequenin 2 CG5907-PB, isoform B [Drosophila melanogaster] ref|XP_001354341.1| GA19219-PA [Drosophila pseudoobscura] gb|AAF48809.1| CG5907-PA, isoform A [Drosophila melanogaster] gb|AAS65399.1| CG5907-PB, isoform B [Drosophila mel…	bmo-miR-2808d	bmo-miR-P493-5p
BGIBMGA000710-TA	ref|XP_966498.1| PREDICTED: similar to Vesicle-associated membrane protein-associated protein B/C (VAMP-associated protein B/C) (VAMP-B/VAMP-C) (VAP-B/VAP-C) [Tribolium castaneum]	2-bmo-miR-237	2-bmo-miR-333	bmo-miR-P068-3p	2-bmo-miR-348	bmo-miR-P463-5p
BGIBMGA000711-TA	ref|XP_971016.1| PREDICTED: similar to protein kinase N2 [Tribolium castaneum]	bmo-miR-2854	2-bmo-miR-366
BGIBMGA000712-TA	ref|XP_976385.1| PREDICTED: hypothetical protein [Tribolium castaneum]	2-bmo-miR-66	bmo-miR-2755	2-bmo-miR-361	bmo-miR-3420	bmo-miR-P464-5p
BGIBMGA000713-TA	unknown	2-bmo-miR-126
BGIBMGA000714-TA	ref|XP_308237.3| ENSANGP00000021536 [Anopheles gambiae str. PEST] gb|EAA04057.3| ENSANGP00000021536 [Anopheles gambiae str. PEST]	2-bmo-miR-233
BGIBMGA000715-TA	E-value:0.0 ref|XP_970506.1| PREDICTED: similar to CG12262-PA [Tribolium castaneum]	1-bmo-miR-7	bmo-miR-P433-5p
BGIBMGA000716-TA	E-value:0.0 gb|AAL50351.1| nuclear hormone receptor betaFTZ-F1 [Manduca sexta]	bmo-miR-P121-3p
BGIBMGA000717-TA	ref|XP_973843.1| PREDICTED: similar to angiopoietin-like 1 precursor [Tribolium castaneum]	bmo-miR-P414-5p	bmo-miR-P485-5p	bmo-miR-P661	bmo-miR-P552-5p
BGIBMGA000718-TA	unknown	2-bmo-miR-8	bmo-miR-P214-3p	bmo-miR-8	bmo-miR-P176-3p
BGIBMGA000719-TA	gb|AAI23413.1| LOC511682 protein [Bos taurus]	bmo-miR-P636-5p	2-bmo-miR-166	bmo-miR-P493-5p	bmo-miR-P656-5p
BGIBMGA000721-TA	E-value:0.0 sp|Q9VP61|ACSA_DROME Acetyl-coenzyme A synthetase (Acetate--CoA ligase) (Acyl-activating enzyme) (Acetyl-CoA synthetase) (ACS) (AceCS) gb|AAL90278.1| LD12826p [Drosophila melanogaster]	bmo-miR-3235
BGIBMGA000722-TA	ref|NP_001040328.1| surfeit protein isoform 1 [Bombyx mori] gb|ABD36358.1| surfeit protein isoform 1 [Bombyx mori]	bmo-miR-P167-3p
BGIBMGA000723-TA	emb|CAB58343.1| hypothetical protein [Drosophila erecta]	2-bmo-miR-49	2-bmo-miR-110	bmo-miR-P664	bmo-miR-P246-3p
BGIBMGA000724-TA	E-value:0.0 gb|AAM51996.1| RE14657p [Drosophila melanogaster]	2-bmo-miR-298	2-bmo-miR-36	2-bmo-miR-144	2-bmo-miR-244	2-bmo-miR-362	bmo-miR-P153-3p	2-bmo-miR-117
BGIBMGA000729-TA	gb|AAR26516.1| antennal esterase [Mamestra brassicae]	2-bmo-miR-191	2-bmo-miR-331	bmo-miR-P372-5p
BGIBMGA000730-TA	unknown	bmo-miR-P180-3p
BGIBMGA000732-TA	gb|ABF60225.1| ubiquinol-cytochrome c reductase [Bombyx mori]	bmo-miR-P487-5p	2-bmo-miR-19	bmo-miR-P527-5p	bmo-miR-3420
BGIBMGA000733-TA	ref|XP_624873.2| PREDICTED: similar to Polypeptide N-acetylgalactosaminyltransferase 35A CG7480-PA [Apis mellifera]	1-bmo-miR-263b	bmo-miR-P192-3p	2-bmo-miR-110	bmo-miR-2808d	bmo-miR-P167-3p	2-bmo-miR-123	2-bmo-miR-233
BGIBMGA000734-TA	unknown	2-bmo-miR-300	bmo-miR-2808d
BGIBMGA000737-TA	ref|XP_969223.1| PREDICTED: hypothetical protein [Tribolium castaneum]	2-bmo-miR-317	bmo-miR-P674	2-bmo-miR-231	2-bmo-miR-140	2-bmo-miR-50	2-bmo-miR-205	bmo-miR-P646-5p	bmo-miR-2808d	2-bmo-miR-166	2-bmo-miR-333	bmo-miR-P102-3p	2-bmo-miR-279	2-bmo-miR-129	bmo-miR-P267-3p	2-bmo-miR-233
BGIBMGA000738-TA	ref|XP_969293.1| PREDICTED: similar to CG7445-PA [Tribolium castaneum]	2-bmo-miR-193	2-bmo-miR-51	bmo-miR-13a*	bmo-miR-P238-3p	bmo-miR-P669
BGIBMGA000739-TA	ref|XP_763310.1| splicing factor Prp8 [Theileria parva strain Muguga] gb|EAN31027.1| splicing factor Prp8, putative [Theileria parva]	2-bmo-miR-6	bmo-miR-2805	bmo-miR-P231-3p
BGIBMGA000740-TA	unknown	2-bmo-miR-191	2-bmo-miR-170	bmo-miR-P082-3p	bmo-miR-P527-5p	2-bmo-miR-317	bmo-miR-P674	bmo-miR-2845	2-bmo-miR-345	3-bmo-miR-1497
BGIBMGA000741-TA	gb|EAT38903.1| hypothetical protein AaeL_AAEL009251 [Aedes aegypti]	1-bmo-miR-34	bmo-miR-P527-5p
BGIBMGA000742-TA	ref|XP_394248.2| PREDICTED: similar to F16A11.1 [Apis mellifera]	bmo-miR-P518-5p	bmo-miR-P527-5p	2-bmo-miR-328
BGIBMGA000743-TA	E-value:0.0 ref|XP_308381.3| ENSANGP00000009431 [Anopheles gambiae str. PEST] gb|EAA04642.3| ENSANGP00000009431 [Anopheles gambiae str. PEST]	bmo-miR-P524-5p
BGIBMGA000745-TA	gb|EAT35520.1| conserved hypothetical protein [Aedes aegypti]	2-bmo-miR-72	bmo-miR-P231-3p	bmo-miR-P386-5p	2-bmo-miR-328
BGIBMGA000747-TA	unknown	bmo-miR-12	bmo-miR-P552-5p
BGIBMGA000748-TA	ref|XP_972417.1| PREDICTED: similar to CG2930-PA, isoform A [Tribolium castaneum]	2-bmo-miR-297	bmo-miR-P262-3p
BGIBMGA000749-TA	unknown	bmo-miR-P186-3p	2-bmo-miR-49
BGIBMGA000750-TA	unknown	2-bmo-miR-19	bmo-miR-P495-5p	bmo-miR-P414-5p	bmo-miR-P485-5p	2-bmo-miR-241
BGIBMGA000751-TA	gb|AAS93634.1| homothorax [Tribolium castaneum]	bmo-miR-P167-3p	bmo-miR-P151-3p	2-bmo-miR-127	2-bmo-miR-172	2-bmo-miR-155	2-bmo-miR-162	2-bmo-miR-333	bmo-miR-P338-3p
BGIBMGA000752-TA	gb|EAT47123.1| candidate tumor suppressor protein [Aedes aegypti]	bmo-miR-P607-5p	2-bmo-miR-894a	bmo-miR-P462-5p	bmo-miR-P539-5p
BGIBMGA000753-TA	E-value:0.0 gb|EAT40641.1| conserved hypothetical protein [Aedes aegypti]	2-bmo-miR-74	2-bmo-miR-140	2-bmo-miR-230
BGIBMGA000755-TA	emb|CAK18547.1| cell surface flocculin [Saccharomyces cerevisiae]	2-bmo-miR-362	2-bmo-miR-251	2-bmo-miR-330
BGIBMGA000756-TA	gb|AAI17595.1| Unknown (protein for IMAGE:7436393) [Danio rerio]	2-bmo-miR-77	2-bmo-miR-189
BGIBMGA000758-TA	ref|XP_970284.1| PREDICTED: similar to M142.8 [Tribolium castaneum]	2-bmo-miR-136	2-bmo-miR-127	bmo-miR-P153-3p	bmo-miR-P552-5p
BGIBMGA000760-TA	E-value:0.0 ref|XP_968165.1| PREDICTED: similar to polymerase (RNA) III (DNA directed) polypeptide A, 155kDa [Tribolium castaneum]	2-bmo-miR-155	bmo-miR-2854	bmo-miR-P302-3p	2-bmo-miR-272	2-bmo-miR-52
BGIBMGA000761-TA	gb|EAT44882.1| homeobox protein nk-2 [Aedes aegypti]	2-bmo-miR-170	bmo-miR-P082-3p	bmo-miR-P489-5p
BGIBMGA000762-TA	ref|XP_973795.1| PREDICTED: similar to CG17594-PA.3 [Tribolium castaneum]	2-bmo-miR-259	bmo-miR-P016-5p
BGIBMGA000763-TA	unknown	2-bmo-miR-34	bmo-miR-34	1-bmo-miR-34	4-5P-bmo-miR-34
BGIBMGA000764-TA	unknown	bmo-miR-P105-3p	bmo-miR-P411-5p	bmo-miR-P607-5p	2-bmo-miR-333	bmo-miR-2805	2-bmo-miR-241
BGIBMGA000765-TA	E-value:0.0 ref|XP_973240.1| PREDICTED: similar to CG31159-PA [Tribolium castaneum]	bmo-miR-P518-5p	bmo-miR-P417-5p	2-bmo-miR-365	bmo-miR-P524-5p
BGIBMGA000766-TA	E-value:0.0 ref|XP_394944.3| PREDICTED: similar to CG3173-PA [Apis mellifera]	bmo-miR-P487-5p	1-bmo-miR-7
BGIBMGA000767-TA	E-value:0.0 gb|EAT45634.1| atlastin [Aedes aegypti]	2-bmo-miR-297	bmo-miR-P489-5p
BGIBMGA000769-TA	E-value:0.0 ref|XP_308549.2| ENSANGP00000009556 [Anopheles gambiae str. PEST] gb|EAA04080.2| ENSANGP00000009556 [Anopheles gambiae str. PEST]	bmo-miR-2808d	2-bmo-miR-311	2-bmo-miR-241
BGIBMGA000770-TA	ref|XP_973940.1| PREDICTED: similar to CG31127-PA [Tribolium castaneum]	bmo-miR-P667
BGIBMGA000771-TA	ref|XP_967681.1| PREDICTED: similar to CG13603-PA [Tribolium castaneum]	bmo-miR-P487-5p	2-bmo-miR-155	2-bmo-miR-237	bmo-miR-375*	bmo-miR-P279-3p
BGIBMGA000772-TA	E-value:0.0 ref|NP_001037027.1| juvenile hormone esterase [Bombyx mori] gb|AAL55240.1|AF287267_1 juvenile hormone esterase [Bombyx mori]	2-bmo-miR-110	2-bmo-miR-161	2-bmo-miR-290
BGIBMGA000774-TA	ref|NP_001037027.1| juvenile hormone esterase [Bombyx mori] gb|AAL55240.1|AF287267_1 juvenile hormone esterase [Bombyx mori]	bmo-miR-P484-5p
BGIBMGA000775-TA	gb|AAG42021.2|AF327882_1 juvenile hormone esterase precursor [Manduca sexta]	bmo-miR-P603-5p	2-bmo-miR-110	bmo-miR-P302-3p
BGIBMGA000776-TA	gb|AAG42021.2|AF327882_1 juvenile hormone esterase precursor [Manduca sexta]	bmo-miR-P132-3p	2-bmo-miR-125	2-bmo-miR-19	2-bmo-miR-136	2-bmo-miR-57	bmo-miR-P340-3p	2-bmo-miR-296	bmo-miR-P464-5p
BGIBMGA000777-TA	ref|XP_312564.3| ENSANGP00000014256 [Anopheles gambiae str. PEST] gb|EAA08068.4| ENSANGP00000014256 [Anopheles gambiae str. PEST]	bmo-miR-P484-5p
BGIBMGA000778-TA	ref|XP_975481.1| PREDICTED: similar to pinin, desmosome associated protein [Tribolium castaneum]	bmo-miR-P167-3p	bmo-miR-P370-5p	2-bmo-miR-127
BGIBMGA000779-TA	E-value:0.0 ref|XP_974650.1| PREDICTED: similar to CG1954-PA [Tribolium castaneum]	bmo-miR-P518-5p	2-bmo-miR-6	bmo-miR-P527-5p	2-bmo-miR-190	3-bmo-miR-1497
BGIBMGA000780-TA	unknown	2-bmo-miR-191	bmo-miR-P485-5p	bmo-miR-P393-5p	bmo-miR-P527-5p	2-bmo-miR-138	2-bmo-miR-136	2-bmo-miR-77	bmo-miR-2808d	bmo-miR-P414-5p
BGIBMGA000781-TA	unknown	bmo-miR-P121-3p	2-bmo-miR-173	2-bmo-miR-350
BGIBMGA000782-TA	unknown	2-bmo-miR-205	bmo-miR-P172-3p	bmo-miR-P178-3p
BGIBMGA000783-TA	E-value:0.0 ref|XP_394560.1| PREDICTED: similar to Jagged-1 precursor (Jagged1) (hJ1) (CD339 antigen) [Apis mellifera]	bmo-miR-2808d	2-bmo-miR-358	bmo-miR-P493-5p	bmo-miR-P524-5p
BGIBMGA000784-TA	ref|XP_001118518.1| PREDICTED: hypothetical protein [Macaca mulatta]	bmo-miR-P186-3p	2-bmo-miR-144	2-bmo-miR-244	2-bmo-miR-172	bmo-miR-P611-5p
BGIBMGA000785-TA	unknown	bmo-miR-P487-5p	2-bmo-miR-358
BGIBMGA000787-TA	ref|XP_001121954.1| PREDICTED: similar to Paired box pox-meso protein (Paired box mesodermal protein) [Apis mellifera]	2-bmo-miR-19	bmo-miR-P170-3p	2-bmo-miR-15	bmo-miR-P177-3p	2-bmo-miR-1
BGIBMGA000788-TA	ref|NP_001040467.1| copper transporter [Bombyx mori] gb|ABF51452.1| copper transporter [Bombyx mori]	2-bmo-miR-242	2-bmo-miR-346
BGIBMGA000789-TA	unknown	2-bmo-bantam	2-bmo-miR-224	2-bmo-miR-74	2-bmo-miR-41	2-bmo-miR-127	2-bmo-miR-35
BGIBMGA000790-TA	gb|EAT45861.1| protein kinase c, mu [Aedes aegypti]	2-bmo-miR-297	bmo-miR-P251-3p	bmo-miR-P378-5p
BGIBMGA000791-TA	E-value:0.0 gb|EAT45861.1| protein kinase c, mu [Aedes aegypti]	2-bmo-miR-176	2-bmo-miR-241
BGIBMGA000792-TA	ref|XP_853587.1| PREDICTED: similar to zinc finger protein 91 (HPF7, HTF10) [Canis familiaris]	bmo-miR-P518-5p	2-bmo-miR-259	bmo-miR-P016-5p
BGIBMGA000793-TA	ref|XP_974795.1| PREDICTED: similar to CG5484-PB, isoform B [Tribolium castaneum]	2-bmo-miR-160	2-bmo-miR-296	2-bmo-miR-51	2-bmo-miR-129
BGIBMGA000794-TA	ref|XP_973573.1| PREDICTED: similar to CG8144-PA, isoform A [Tribolium castaneum]	bmo-miR-252
BGIBMGA000795-TA	ref|XP_973573.1| PREDICTED: similar to CG8144-PA, isoform A [Tribolium castaneum]	bmo-miR-P465-5p	bmo-miR-2808d
BGIBMGA000796-TA	ref|XP_001357838.1| GA20847-PA [Drosophila pseudoobscura] gb|EAL26973.1| GA20847-PA [Drosophila pseudoobscura]	bmo-miR-P621-5p	2-bmo-miR-281-1*	bmo-miR-P554-5p	1-bmo-miR-34	2-bmo-miR-281-2*
BGIBMGA000797-TA	ref|XP_312014.3| ENSANGP00000018709 [Anopheles gambiae str. PEST] gb|EAA08028.3| ENSANGP00000018709 [Anopheles gambiae str. PEST]	2-bmo-bantam	2-bmo-miR-278	2-bmo-miR-297	bmo-bantam	bmo-miR-P192-3p	bmo-miR-278	3-bmo-bantam#	bmo-miR-P055-3p	bmo-miR-P301-3p
BGIBMGA000798-TA	ref|XP_973573.1| PREDICTED: similar to CG8144-PA, isoform A [Tribolium castaneum]	bmo-miR-P121-3p	2-bmo-miR-139	bmo-miR-P177-3p	2-bmo-miR-894
BGIBMGA000799-TA	ref|NP_733062.2| CG11120-PB, isoform B [Drosophila melanogaster] gb|AAN14026.2| CG11120-PB, isoform B [Drosophila melanogaster]	bmo-miR-P289-3p	bmo-miR-33*	2-bmo-miR-127	bmo-miR-P056-3p
BGIBMGA000800-TA	ref|XP_975476.1| PREDICTED: similar to CG6056-PA [Tribolium castaneum]	2-bmo-miR-77	2-bmo-miR-294
BGIBMGA000801-TA	ref|XP_975422.1| PREDICTED: similar to WAF-1/CIP1 stabilizing protein 39 [Tribolium castaneum]	bmo-miR-31	2-bmo-miR-358	3-bmo-miR-31a	2-bmo-miR-355	2-bmo-miR-72
BGIBMGA000803-TA	ref|XP_967650.1| PREDICTED: similar to CG18593-PA [Tribolium castaneum]	bmo-miR-P121-3p	bmo-miR-P411-5p
BGIBMGA000804-TA	ref|NP_001091814.1| mitochondrial ATP synthase coupling factor 6 [Bombyx mori] gb|ABF51465.1| mitochondrial ATP synthase coupling factor 6 [Bombyx mori]	2-bmo-miR-242
BGIBMGA000805-TA	unknown	bmo-miR-11	bmo-miR-P319-3p	3-bmo-miR-11-3p	2-bmo-miR-183	bmo-miR-P393-5p	bmo-miR-P386-5p	2-bmo-miR-342
BGIBMGA000807-TA	E-value:0.0 ref|XP_392957.2| PREDICTED: similar to CG32626-PC, isoform C isoform 1 [Apis mellifera] ref|XP_623597.1| PREDICTED: similar to CG32626-PC, isoform C [Apis mellifera]	2-bmo-miR-297	bmo-miR-P518-5p	bmo-miR-P085-3p	bmo-miR-2808d	2-bmo-miR-358	3-bmo-miR-1﹟	2-bmo-miR-173	2-bmo-miR-328
BGIBMGA000808-TA	ref|XP_392371.2| PREDICTED: similar to CG10354-PA [Apis mellifera]	bmo-miR-3383	bmo-miR-P089-3p	bmo-miR-P524-5p	bmo-miR-P328-3p	bmo-miR-P611-5p
BGIBMGA000809-TA	ref|XP_973739.1| PREDICTED: similar to CG10354-PA [Tribolium castaneum]	2-bmo-miR-19	2-bmo-miR-155	2-bmo-miR-205	2-bmo-miR-358	bmo-miR-P167-3p
BGIBMGA000810-TA	unknown	bmo-miR-P370-5p
BGIBMGA000811-TA	unknown	2-bmo-miR-127
BGIBMGA000813-TA	ref|NP_610306.1| CG30491-PA [Drosophila melanogaster] gb|AAM52579.1| AT09608p [Drosophila melanogaster] gb|AAF59216.3| CG30491-PA [Drosophila melanogaster]	2-bmo-miR-140	2-bmo-miR-173	bmo-miR-P178-3p	2-bmo-miR-294
BGIBMGA000814-TA	ref|XP_971434.1| PREDICTED: similar to CG1966-PA [Tribolium castaneum]	bmo-miR-P305-3p	bmo-miR-34	bmo-miR-P251-3p	4-5P-bmo-miR-34	bmo-miR-P153-3p	2-bmo-miR-355	2-bmo-miR-136	bmo-miR-P621-5p	2-bmo-miR-34	2-bmo-miR-244	2-bmo-miR-281-2*
BGIBMGA000815-TA	gb|EAT33689.1| zinc finger protein [Aedes aegypti]	bmo-miR-P640-5p
BGIBMGA000816-TA	E-value:0.0 ref|XP_396621.3| PREDICTED: similar to Kinesin-like protein at 98A CG5658-PA [Apis mellifera]	bmo-bantam	2-bmo-bantam	3-bmo-bantam#	bmo-miR-P301-3p
BGIBMGA000817-TA	ref|XP_396621.3| PREDICTED: similar to Kinesin-like protein at 98A CG5658-PA [Apis mellifera]	2-bmo-miR-158	2-bmo-miR-362
BGIBMGA000818-TA	ref|XP_001121320.1| PREDICTED: similar to CG8481-PA, isoform A [Apis mellifera]	2-bmo-miR-158	bmo-miR-2808d	bmo-miR-P625-5p	2-bmo-miR-362	2-bmo-miR-65
BGIBMGA000819-TA	ref|XP_975411.1| PREDICTED: similar to CG9471-PA [Tribolium castaneum]	bmo-miR-P607-5p	bmo-miR-P315-3p	bmo-miR-P480-5p	bmo-miR-P588-5p
BGIBMGA000820-TA	ref|XP_624190.2| PREDICTED: similar to radial spokehead-like 3 [Apis mellifera]	2-bmo-miR-57	2-bmo-miR-264	2-bmo-miR-216	2-bmo-miR-241
BGIBMGA000821-TA	emb|CAF90691.1| unnamed protein product [Tetraodon nigroviridis]	bmo-miR-P487-5p	bmo-miR-2808d	2-bmo-miR-351	2-bmo-miR-127
BGIBMGA000822-TA	unknown	2-bmo-miR-224	2-bmo-miR-127	bmo-miR-P263-3p
BGIBMGA000823-TA	ref|XP_970126.1| PREDICTED: similar to CG10585-PA [Tribolium castaneum]	2-bmo-miR-19	bmo-miR-P105-3p	bmo-miR-P186-3p	bmo-miR-P214-3p	bmo-miR-P167-3p	bmo-miR-P177-3p
BGIBMGA000824-TA	unknown	2-bmo-miR-77	2-bmo-miR-140	bmo-miR-P085-3p	bmo-miR-3226
BGIBMGA000825-TA	gb|EAT42940.1| c3f [Aedes aegypti]	2-bmo-miR-244
BGIBMGA000826-TA	E-value:0.0 ref|XP_973380.1| PREDICTED: similar to CG10620-PA [Tribolium castaneum]	bmo-miR-P554-5p
BGIBMGA000827-TA	ref|XP_973880.1| PREDICTED: similar to RIKEN cDNA 6230410P16 [Tribolium castaneum]	bmo-miR-P304-3p	2-bmo-miR-241
BGIBMGA000828-TA	E-value:0.0 gb|EAT35274.1| DNA replication licensing factor MCM6 [Aedes aegypti]	2-bmo-miR-158	2-bmo-miR-57	bmo-miR-P175-3p	2-bmo-miR-296	2-bmo-miR-362
BGIBMGA000830-TA	unknown	2-bmo-miR-115
BGIBMGA000831-TA	unknown	bmo-miR-P172-3p	2-bmo-miR-65	bmo-miR-2777*
BGIBMGA000832-TA	gb|EAT43078.1| tyrosine-protein kinase [Aedes aegypti]	bmo-miR-P419-5p	2-bmo-miR-296
BGIBMGA000833-TA	ref|XP_665383.1| hypothetical protein Chro.30098 [Cryptosporidium hominis TU502] gb|EAL35153.1| hypothetical protein Chro.30098 [Cryptosporidium hominis]	2-bmo-miR-34	2-bmo-miR-140	bmo-miR-P170-3p	bmo-miR-34	1-bmo-miR-34	4-5P-bmo-miR-34	bmo-miR-P178-3p
BGIBMGA000834-TA	gb|EAT36564.1| zinc finger protein [Aedes aegypti]	2-bmo-miR-138
BGIBMGA000835-TA	unknown	bmo-miR-P172-3p
BGIBMGA000836-TA	gb|AAH86265.1| LOC495678 protein [Xenopus laevis]	bmo-miR-P464-5p
BGIBMGA000837-TA	gb|AAR26516.1| antennal esterase [Mamestra brassicae]	2-bmo-miR-34	bmo-miR-P347-5p	2-bmo-miR-347	bmo-miR-34	4-5P-bmo-miR-34
BGIBMGA000838-TA	ref|NP_570076.2| forkhead domain 3F CG12632-PB [Drosophila melanogaster] gb|AAF45896.3| CG12632-PB [Drosophila melanogaster] gb|ABF85764.2| RT01015p [Drosophila melanogaster]	2-bmo-miR-19
BGIBMGA000839-TA	E-value:0.0 ref|XP_623489.1| PREDICTED: similar to CG12325-PA [Apis mellifera]	2-bmo-miR-127	2-bmo-miR-125	2-bmo-miR-205	bmo-miR-2808d	2-bmo-miR-115	2-bmo-miR-135	2-bmo-miR-296	2-bmo-miR-362	2-bmo-miR-161	3-bmo-miR-1497
BGIBMGA000840-TA	emb|CAA80517.1| trypsin [Anopheles gambiae]	2-bmo-miR-300	bmo-miR-P676	2-bmo-miR-9c
BGIBMGA000842-TA	ref|XP_966527.1| PREDICTED: similar to elongation of very long chain fatty acids (FEN1/Elo2, SUR4/Elo3, yeast)-like 4 [Tribolium castaneum]	bmo-miR-P419-5p	2-bmo-miR-358	bmo-miR-P506-5p	bmo-miR-P417-5p	2-bmo-miR-72
BGIBMGA000843-TA	ref|XP_311409.3| ENSANGP00000000555 [Anopheles gambiae str. PEST] gb|EAA07038.3| ENSANGP00000000555 [Anopheles gambiae str. PEST]	3-bmo-miR-281-5#	bmo-miR-P170-3p	bmo-miR-P420-5p	2-bmo-miR-233
BGIBMGA000844-TA	ref|XP_311418.3| ENSANGP00000016729 [Anopheles gambiae str. PEST] gb|EAA07041.3| ENSANGP00000016729 [Anopheles gambiae str. PEST]	2-bmo-miR-34	2-bmo-miR-41	bmo-miR-34	4-5P-bmo-miR-34	2-bmo-miR-209
BGIBMGA000845-TA	ref|XP_311418.3| ENSANGP00000016729 [Anopheles gambiae str. PEST] gb|EAA07041.3| ENSANGP00000016729 [Anopheles gambiae str. PEST]	2-bmo-miR-237	2-bmo-miR-110	2-bmo-miR-353
BGIBMGA000847-TA	unknown	bmo-miR-P603-5p	2-bmo-miR-269
BGIBMGA000848-TA	ref|XP_392199.3| PREDICTED: similar to jing CG9403-PA, isoform A [Apis mellifera]	bmo-miR-P369-5p	2-bmo-miR-264	2-bmo-miR-190	bmo-miR-P378-5p
BGIBMGA000849-TA	ref|XP_969839.1| PREDICTED: similar to CG30483-PA [Tribolium castaneum]	2-bmo-miR-237	2-bmo-miR-173	bmo-miR-P068-3p
BGIBMGA000850-TA	gb|EAT44279.1| hypothetical protein AaeL_AAEL004337 [Aedes aegypti]	2-bmo-miR-298	2-bmo-miR-358	2-bmo-miR-173	2-bmo-miR-329	2-bmo-miR-117
BGIBMGA000851-TA	ref|XP_966449.1| PREDICTED: similar to CG10092-PA [Tribolium castaneum]	2-bmo-miR-173
BGIBMGA000852-TA	ref|XP_975654.1| PREDICTED: similar to CG15319-PB [Tribolium castaneum]	2-bmo-bantam	2-bmo-miR-331	2-bmo-miR-328	2-bmo-miR-138	2-bmo-miR-155	2-bmo-miR-158	bmo-miR-P170-3p	bmo-miR-P493-5p	2-bmo-miR-329	bmo-miR-P102-3p
BGIBMGA000853-TA	E-value:0.0 ref|XP_975654.1| PREDICTED: similar to CG15319-PB [Tribolium castaneum]	bmo-miR-P607-5p
BGIBMGA000854-TA	gb|EAT40804.1| GDP-fucose transporter, putative [Aedes aegypti]	bmo-miR-P186-3p
BGIBMGA000855-TA	E-value:0.0 ref|XP_392567.2| PREDICTED: similar to CG32663-PA isoform 1 [Apis mellifera]	2-bmo-miR-296	2-bmo-miR-20
BGIBMGA000857-TA	unknown	2-bmo-miR-77	bmo-miR-P085-3p	2-bmo-miR-160	2-bmo-miR-58
BGIBMGA000858-TA	ref|XP_394212.3| PREDICTED: similar to F36G9.12 [Apis mellifera]	2-bmo-miR-130	bmo-miR-P518-5p	bmo-miR-P085-3p	bmo-miR-2808d	2-bmo-miR-358	2-bmo-miR-173	2-bmo-miR-328	bmo-miR-P462-5p
BGIBMGA000859-TA	gb|EAT43757.1| conserved hypothetical protein [Aedes aegypti]	2-bmo-miR-160	2-bmo-miR-166	2-bmo-miR-345	2-bmo-miR-127	2-bmo-miR-350
BGIBMGA000860-TA	ref|XP_001237269.1| ENSANGP00000031877 [Anopheles gambiae str. PEST] gb|EAU77249.1| ENSANGP00000031877 [Anopheles gambiae str. PEST]	bmo-miR-P487-5p	2-bmo-miR-237	2-bmo-miR-197	bmo-miR-P381-5p	2-bmo-miR-355
BGIBMGA000861-TA	unknown	2-bmo-miR-77	2-bmo-miR-115	2-bmo-miR-317	bmo-miR-P524-5p
BGIBMGA000862-TA	ref|XP_001121311.1| PREDICTED: similar to Centromeric protein E (CENP-E protein) [Apis mellifera]	bmo-miR-P206-3p
BGIBMGA000863-TA	ref|XP_653447.1| Viral A-type inclusion protein repeat [Entamoeba histolytica HM-1:IMSS]	bmo-miR-P675
BGIBMGA000864-TA	ref|XP_653447.1| Viral A-type inclusion protein repeat [Entamoeba histolytica HM-1:IMSS]	2-bmo-miR-151	bmo-miR-P421-5p
BGIBMGA000865-TA	ref|NP_651595.1| CG12259-PA [Drosophila melanogaster] gb|AAF56759.1| CG12259-PA [Drosophila melanogaster] gb|AAM29622.1| RH65663p [Drosophila melanogaster]	2-bmo-miR-155	2-bmo-miR-74	bmo-miR-P420-5p	bmo-miR-3333
BGIBMGA000866-TA	ref|NP_001037686.1| aspartylglucosaminidase [Bombyx mori] gb|ABG81362.1| aspartylglucosaminidase [Bombyx mori]	2-bmo-miR-19	bmo-miR-P323-3p	bmo-miR-P549-5p	2-bmo-miR-129
BGIBMGA000867-TA	ref|NP_001037564.1| ribosomal protein S2 [Bombyx mori] gb|AAV34857.1| ribosomal protein S2 [Bombyx mori]	bmo-miR-P495-5p	2-bmo-miR-173
BGIBMGA000868-TA	gb|AAL48300.1| cytochrome P450 CYP4L4 [Mamestra brassicae]	2-bmo-miR-321	bmo-miR-P085-3p	bmo-miR-P286-3p
BGIBMGA000869-TA	unknown	bmo-miR-P302-3p	2-bmo-miR-127	bmo-miR-3282	bmo-miR-281	2-bmo-miR-281
BGIBMGA000870-TA	unknown	bmo-miR-P340-3p
BGIBMGA000871-TA	ref|XP_973722.1| PREDICTED: similar to CG3020-PA [Tribolium castaneum]	2-bmo-miR-300	2-bmo-miR-178
BGIBMGA000873-TA	ref|XP_001353146.1| GA20362-PA [Drosophila pseudoobscura] gb|EAL30647.1| GA20362-PA [Drosophila pseudoobscura]	2-bmo-miR-19	2-bmo-miR-298	bmo-miR-278	2-bmo-miR-278	bmo-miR-P055-3p
BGIBMGA000874-TA	ref|XP_966968.1| PREDICTED: similar to CG7450-PA, isoform A [Tribolium castaneum]	2-bmo-miR-8	2-bmo-miR-160	2-bmo-miR-242	bmo-miR-P214-3p	bmo-miR-8	bmo-miR-P176-3p
BGIBMGA000875-TA	gb|AAR26516.1| antennal esterase [Mamestra brassicae]	2-bmo-miR-136	bmo-miR-P338-3p
BGIBMGA000876-TA	ref|XP_974162.1| PREDICTED: similar to CG13282-PA [Tribolium castaneum]	2-bmo-miR-134
BGIBMGA000877-TA	ref|XP_629701.1| calmodulin-binding protein [Dictyostelium discoideum AX4] gb|AAD47903.1|AF090533_1 unconventional myosin heavy chain MyoM [Dictyostelium discoideum] dbj|BAA84604.1| myoM [Dictyostelium discoideum] gb|EAL61255.1| calmodulin-binding protein [Dictyostelium discoideum AX4]	2-bmo-miR-19
BGIBMGA000878-TA	ref|XP_971253.1| PREDICTED: similar to CG13035-PA, isoform A [Tribolium castaneum]	2-bmo-miR-175
BGIBMGA000880-TA	E-value:0.0 gb|EAT40781.1| ATP-dependent RNA and DNA helicase [Aedes aegypti]	bmo-miR-P487-5p	2-bmo-miR-155	bmo-miR-3383	bmo-miR-P167-3p	bmo-miR-P493-5p
BGIBMGA000881-TA	gb|EAT39143.1| hypothetical protein AaeL_AAEL009036 [Aedes aegypti]	bmo-miR-P636-5p
BGIBMGA000883-TA	gb|EAT40986.1| conserved hypothetical protein [Aedes aegypti]	bmo-miR-3383	bmo-miR-3281
BGIBMGA000884-TA	gb|EAT40987.1| conserved hypothetical protein [Aedes aegypti]	1-bmo-miR-46*
BGIBMGA000885-TA	gb|EAT40987.1| conserved hypothetical protein [Aedes aegypti]	bmo-miR-P180-3p
BGIBMGA000886-TA	gb|EAT40987.1| conserved hypothetical protein [Aedes aegypti]	bmo-miR-P180-3p	2-bmo-miR-127	2-bmo-miR-292
BGIBMGA000887-TA	unknown	2-bmo-miR-170
BGIBMGA000889-TA	unknown	2-bmo-miR-170
BGIBMGA000890-TA	E-value:0.0 ref|XP_001123040.1| PREDICTED: similar to CG1514-PA, partial [Apis mellifera]	2-bmo-miR-74	bmo-miR-3226	2-bmo-miR-125	bmo-miR-P386-5p
BGIBMGA000891-TA	ref|XP_974894.1| PREDICTED: similar to CG8916-PA [Tribolium castaneum]	bmo-miR-P167-3p	2-bmo-miR-127
BGIBMGA000892-TA	E-value:0.0 ref|XP_967042.1| PREDICTED: similar to Probable phosphorylase b kinase alpha regulatory chain (Phosphorylase kinase alpha subunit) isoform 1 [Tribolium castaneum]	bmo-miR-P518-5p	2-bmo-miR-331	2-bmo-miR-68
BGIBMGA000893-TA	E-value:0.0 ref|XP_967042.1| PREDICTED: similar to Probable phosphorylase b kinase alpha regulatory chain (Phosphorylase kinase alpha subunit) isoform 1 [Tribolium castaneum]	2-bmo-miR-136	bmo-miR-P105-3p	2-bmo-miR-170
BGIBMGA000894-TA	ref|XP_974572.1| PREDICTED: similar to Golgin subfamily A member 4 (Trans-Golgi p230) (256 kDa golgin) (Golgin-245) (Protein 72.1) [Tribolium castaneum]	2-bmo-miR-205	bmo-miR-P417-5p	2-bmo-miR-127	2-bmo-miR-355
BGIBMGA000895-TA	ref|YP_456549.1| hypothetical protein AYWB_353 [Aster yellows witches'-broom phytoplasma AYWB] gb|ABC65470.1| conserved hypothetical protein [Aster yellows witches'-broom phytoplasma AYWB]	bmo-miR-P420-5p	2-bmo-miR-251
BGIBMGA000896-TA	ref|XP_318514.3| ENSANGP00000021243 [Anopheles gambiae str. PEST] gb|EAA13713.3| ENSANGP00000021243 [Anopheles gambiae str. PEST]	bmo-miR-P591-5p
BGIBMGA000897-TA	ref|XP_318516.2| ENSANGP00000021249 [Anopheles gambiae str. PEST] gb|EAA13714.2| ENSANGP00000021249 [Anopheles gambiae str. PEST]	2-bmo-miR-74
BGIBMGA000898-TA	gb|EAT48579.1| U2 small nuclear ribonucleoprotein, putative [Aedes aegypti]	bmo-miR-P375-5p
BGIBMGA000899-TA	ref|YP_456549.1| hypothetical protein AYWB_353 [Aster yellows witches'-broom phytoplasma AYWB] gb|ABC65470.1| conserved hypothetical protein [Aster yellows witches'-broom phytoplasma AYWB]	2-bmo-miR-144	bmo-miR-P177-3p	2-bmo-miR-138	bmo-miR-P640-5p
BGIBMGA000900-TA	ref|XP_973219.1| PREDICTED: similar to elongation protein 4 homolog [Tribolium castaneum]	2-bmo-miR-205	bmo-miR-2808d	bmo-miR-P527-5p	2-bmo-miR-348	bmo-miR-P604-5p
BGIBMGA000901-TA	ref|XP_392407.3| PREDICTED: similar to mastermind CG8118-PA, isoform A [Apis mellifera]	2-bmo-miR-298	bmo-miR-12	2-bmo-miR-138	bmo-miR-P607-5p	bmo-miR-2808d	bmo-miR-P192-3p	bmo-miR-P171-3p	bmo-miR-P102-3p	2-bmo-miR-290
BGIBMGA000902-TA	ref|XP_392407.3| PREDICTED: similar to mastermind CG8118-PA, isoform A [Apis mellifera]	3-bmo-miR-281-5#	2-bmo-miR-52
BGIBMGA000903-TA	gb|EAT44291.1| dendritic cell protein [Aedes aegypti]	2-bmo-miR-126
BGIBMGA000904-TA	ref|XP_001120231.1| PREDICTED: similar to CG18584-PA, partial [Apis mellifera]	bmo-miR-P419-5p	bmo-miR-P411-5p	2-bmo-miR-110	2-bmo-miR-187
BGIBMGA000905-TA	ref|NP_001034527.1| Kruppel [Tribolium castaneum] gb|AAG17563.2|AF236856_1 Kruppel protein [Tribolium castaneum]	bmo-miR-P387-5p	bmo-miR-P492-5p	2-bmo-miR-351	bmo-miR-276*	2-bmo-miR-276a
BGIBMGA000906-TA	ref|XP_623909.1| PREDICTED: similar to Lobe CG10109-PA [Apis mellifera]	2-bmo-miR-170	3-bmo-miR-31a	bmo-miR-P420-5p	2-bmo-miR-126	3-bmo-miR-1497
BGIBMGA000907-TA	ref|XP_394520.2| PREDICTED: similar to tetratricopeptide repeat domain 10 isoform 1 [Apis mellifera]	2-bmo-miR-140	2-bmo-miR-21	bmo-miR-P082-3p	bmo-miR-P315-3p	bmo-miR-P338-3p	2-bmo-miR-72
BGIBMGA000908-TA	unknown	bmo-miR-P607-5p	bmo-miR-P279-3p	bmo-miR-P462-5p
BGIBMGA000909-TA	ref|XP_975018.1| PREDICTED: similar to dynein, cytoplasmic, heavy polypeptide 2 [Tribolium castaneum]	bmo-miR-P411-5p	bmo-miR-2808d	1-bmo-miR-7	2-bmo-miR-328
BGIBMGA000911-TA	ref|XP_975018.1| PREDICTED: similar to dynein, cytoplasmic, heavy polypeptide 2 [Tribolium castaneum]	2-bmo-miR-136	bmo-miR-P410-5p	2-bmo-miR-294
BGIBMGA000912-TA	ref|XP_975018.1| PREDICTED: similar to dynein, cytoplasmic, heavy polypeptide 2 [Tribolium castaneum]	bmo-miR-P433-5p
BGIBMGA000913-TA	ref|XP_975018.1| PREDICTED: similar to dynein, cytoplasmic, heavy polypeptide 2 [Tribolium castaneum]	bmo-miR-P557-5p	2-bmo-miR-115	2-bmo-miR-72	2-bmo-miR-65
BGIBMGA000914-TA	ref|XP_417173.2| PREDICTED: similar to dynein cytoplasmic heavy chain 2 [Gallus gallus]	2-bmo-miR-19
BGIBMGA000915-TA	dbj|BAB21565.1| laminin [Bombyx mori]	2-bmo-miR-298
BGIBMGA000917-TA	unknown	2-bmo-miR-224	bmo-miR-P175-3p	bmo-miR-P055-3p
BGIBMGA000918-TA	ref|NP_001040518.1| S-phase kinase-associated protein [Bombyx mori] gb|ABF51299.1| S-phase kinase-associated protein [Bombyx mori]	2-bmo-miR-68
BGIBMGA000920-TA	ref|XP_311082.3| ENSANGP00000017476 [Anopheles gambiae str. PEST] gb|EAA06160.3| ENSANGP00000017476 [Anopheles gambiae str. PEST]	2-bmo-miR-19	bmo-miR-P420-5p	bmo-miR-P462-5p	bmo-miR-P539-5p
BGIBMGA000921-TA	gb|AAT94433.1| RE66462p [Drosophila melanogaster]	bmo-miR-2808d	2-bmo-miR-176	bmo-miR-P229-3p	bmo-miR-P611-5p
BGIBMGA000922-TA	gb|EAT38742.1| conserved hypothetical protein [Aedes aegypti]	2-bmo-miR-245	bmo-miR-P085-3p
BGIBMGA000923-TA	ref|XP_001353790.1| GA20453-PA [Drosophila pseudoobscura] gb|EAL29524.1| GA20453-PA [Drosophila pseudoobscura]	2-bmo-miR-110	bmo-miR-P485-5p	bmo-miR-P151-3p	bmo-miR-P016-5p	2-bmo-miR-158	2-bmo-miR-140	2-bmo-miR-259	2-bmo-miR-362	bmo-miR-P286-3p
BGIBMGA000924-TA	gb|ABD36230.1| ribosomal protein L22 [Bombyx mori]	2-bmo-miR-173	bmo-miR-P068-3p	bmo-miR-P417-5p	bmo-miR-P480-5p	2-bmo-miR-52
BGIBMGA000926-TA	E-value:0.0 ref|NP_001040544.1| transaldolase [Bombyx mori] gb|ABF51488.1| transaldolase [Bombyx mori]	bmo-miR-P589-5p	bmo-miR-P479-5p	bmo-miR-12
BGIBMGA000928-TA	ref|XP_974840.1| PREDICTED: similar to CG5921-PB, isoform B [Tribolium castaneum]	bmo-miR-31
BGIBMGA000929-TA	ref|XP_974840.1| PREDICTED: similar to CG5921-PB, isoform B [Tribolium castaneum]	bmo-miR-P625-5p
BGIBMGA000930-TA	E-value:0.0 ref|XP_396195.2| PREDICTED: similar to Imitation SWI CG8625-PA, isoform A isoform 1 [Apis mellifera]	2-bmo-miR-315
BGIBMGA000931-TA	ref|XP_001352623.1| GA19054-PA [Drosophila pseudoobscura] gb|EAL30121.1| GA19054-PA [Drosophila pseudoobscura]	2-bmo-miR-151
BGIBMGA000932-TA	E-value:0.0 gb|EAT45428.1| protein phosphatase-7 [Aedes aegypti]	2-bmo-miR-34	1-bmo-miR-263b	bmo-miR-263b	bmo-miR-34	4-5P-bmo-miR-34
BGIBMGA000933-TA	ref|XP_972576.1| PREDICTED: similar to CG10488-PA, isoform A [Tribolium castaneum]	bmo-miR-P085-3p	bmo-miR-2808d	2-bmo-miR-172
BGIBMGA000934-TA	ref|XP_972474.1| PREDICTED: similar to CG32698-PA [Tribolium castaneum]	bmo-miR-P487-5p	2-bmo-miR-289
BGIBMGA000935-TA	ref|XP_001347410.1| hypothetical protein PF10_0125 [Plasmodium falciparum 3D7] gb|AAN35323.1|AE014830_67 hypothetical protein [Plasmodium falciparum 3D7]	bmo-miR-P485-5p
BGIBMGA000937-TA	ref|XP_001361569.1| GA14829-PA [Drosophila pseudoobscura] gb|EAL26148.1| GA14829-PA [Drosophila pseudoobscura]	bmo-miR-3226	2-bmo-miR-172
BGIBMGA000938-TA	ref|XP_975455.1| PREDICTED: similar to Probable dolichyl pyrophosphate Glc1Man9GlcNAc2 alpha-1,3-glucosyltransferase (Dolichyl-P-Glc:Glc1Man9GlcNAc2-PP-dolichyl glucosyltransferase) (Asparagine-linked glycosylation protein 8 homolog) [Tribolium castaneum]	bmo-miR-P625-5p	2-bmo-miR-52
BGIBMGA000939-TA	ref|XP_972004.1| PREDICTED: similar to CG14689-PA [Tribolium castaneum]	bmo-miR-P121-3p	2-bmo-miR-155	bmo-miR-2758*	bmo-miR-P518-5p	2-bmo-miR-166	bmo-miR-P527-5p
BGIBMGA000941-TA	ref|XP_392426.2| PREDICTED: similar to Sema-2a CG4700-PA, isoform A [Apis mellifera]	2-bmo-miR-34	bmo-miR-P289-3p	bmo-miR-34	4-5P-bmo-miR-34	2-bmo-miR-14	2-bmo-miR-330
BGIBMGA000942-TA	ref|XP_392426.2| PREDICTED: similar to Sema-2a CG4700-PA, isoform A [Apis mellifera]	2-bmo-miR-19	bmo-miR-P167-3p
BGIBMGA000943-TA	gb|EAT34163.1| synaptobrevin [Aedes aegypti]	1-bmo-miR-263b	bmo-miR-263b
BGIBMGA000944-TA	ref|NP_001036985.1| heat shock protein hsp21.4 [Bombyx mori] dbj|BAD74197.1| heat shock protein hsp21.4 [Bombyx mori]	bmo-miR-2854	bmo-miR-P607-5p
BGIBMGA000945-TA	unknown	2-bmo-miR-166	2-bmo-miR-229	bmo-miR-3420
BGIBMGA000946-TA	ref|XP_975547.1| PREDICTED: similar to CG8153-PA, isoform A [Tribolium castaneum]	2-bmo-miR-247	2-bmo-miR-230
BGIBMGA000947-TA	ref|XP_973321.1| PREDICTED: similar to CG7484-PB [Tribolium castaneum]	2-bmo-miR-237
BGIBMGA000948-TA	ref|NP_001040166.1| anaphase promoting complex subunit 10 [Bombyx mori] gb|ABD36183.1| anaphase promoting complex subunit 10 [Bombyx mori]	2-bmo-miR-136
BGIBMGA000949-TA	ref|XP_975141.1| PREDICTED: similar to Bardet-Biedl syndrome 7 [Tribolium castaneum]	bmo-miR-P085-3p	2-bmo-miR-264
BGIBMGA000951-TA	gb|EAT48692.1| conserved hypothetical protein [Aedes aegypti]	2-bmo-miR-183	2-bmo-miR-215
BGIBMGA000952-TA	ref|XP_975474.1| PREDICTED: similar to CG5160-PA [Tribolium castaneum]	bmo-miR-P186-3p	2-bmo-miR-189	bmo-miR-P610-5p	bmo-miR-P279-3p	bmo-miR-P543-5p
BGIBMGA000953-TA	unknown	bmo-miR-3235
BGIBMGA000954-TA	unknown	2-bmo-miR-259	bmo-miR-P016-5p
BGIBMGA000955-TA	unknown	bmo-miR-P674	2-bmo-miR-231	2-bmo-miR-140	bmo-miR-2808d	bmo-miR-P304-3p	2-bmo-miR-317
BGIBMGA000957-TA	gb|EAT38096.1| hypothetical protein AaeL_AAEL009976 [Aedes aegypti]	2-bmo-miR-333	bmo-miR-P596-5p
BGIBMGA000958-TA	E-value:0.0 ref|XP_975475.1| PREDICTED: similar to CG8632-PA, isoform A [Tribolium castaneum]	bmo-miR-P518-5p	2-bmo-miR-245	2-bmo-miR-1
BGIBMGA000959-TA	ref|NP_001091751.1| ribosomal protein L31 [Bombyx mori] gb|AAV34843.1| ribosomal protein L31 [Bombyx mori]	2-bmo-miR-77	bmo-miR-2808d
BGIBMGA000960-TA	ref|XP_394629.3| PREDICTED: similar to Tenascin major CG5723-PB isoform 1 [Apis mellifera]	2-bmo-miR-19	bmo-miR-P495-5p	2-bmo-miR-193	bmo-miR-P604-5p
BGIBMGA000961-TA	unknown	bmo-miR-P615-5p	2-bmo-miR-355
BGIBMGA000962-TA	emb|CAA48691.2| type II transmembrane protein [Drosophila melanogaster]	1-bmo-miR-263b	2-bmo-miR-214	bmo-miR-2758*	1-bmo-miR-34	2-bmo-miR-272
BGIBMGA000963-TA	ref|XP_394629.3| PREDICTED: similar to Tenascin major CG5723-PB isoform 1 [Apis mellifera]	bmo-miR-P589-5p	bmo-miR-P338-3p	bmo-miR-P410-5p
BGIBMGA000964-TA	E-value:0.0 ref|XP_966373.1| PREDICTED: similar to CG32659-PA, partial [Tribolium castaneum]	2-bmo-miR-894a
BGIBMGA000965-TA	E-value:0.0 ref|XP_973904.1| PREDICTED: similar to CG12218-PA [Tribolium castaneum]	2-bmo-miR-190	3-bmo-miR-8#
BGIBMGA000966-TA	ref|XP_974037.1| PREDICTED: similar to CG1504-PA [Tribolium castaneum]	2-bmo-miR-259	bmo-miR-P368-5p	bmo-miR-P016-5p	bmo-miR-252
BGIBMGA000968-TA	unknown	2-bmo-miR-36	2-bmo-miR-183	2-bmo-miR-41	bmo-miR-P082-3p	2-bmo-miR-329	bmo-miR-276*	2-bmo-miR-276a	4-5P-bmo-miR-263a
BGIBMGA000970-TA	ref|XP_396630.2| PREDICTED: similar to Mediator complex subunit 7 CG31390-PA isoform 1 [Apis mellifera]	3-bmo-let-7a﹟	bmo-miR-P190-3p	2-bmo-miR-358	2-bmo-let-7h	2-bmo-miR-52	2-bmo-let-7	4-5P-bmo-let-7a	bmo-let-7	2-bmo-miR-338	2-bmo-let-7e	2-bmo-let-7d	bmo-miR-P267-3p
BGIBMGA000971-TA	ref|XP_623807.2| PREDICTED: similar to Pomp CG9324-PA [Apis mellifera]	2-bmo-miR-115
BGIBMGA000972-TA	gb|EAT35049.1| tyrosine-protein kinase btk29a [Aedes aegypti] gb|EAT44719.1| tyrosine-protein kinase btk29a [Aedes aegypti]	1-bmo-miR-46*	2-bmo-miR-6	bmo-miR-375*	2-bmo-miR-215	2-bmo-miR-355
BGIBMGA000974-TA	ref|XP_394126.3| PREDICTED: similar to Btk family kinase at 29A CG8049-PB, isoform B [Apis mellifera]	2-bmo-miR-155	bmo-miR-P175-3p	bmo-miR-P524-5p
BGIBMGA000975-TA	E-value:0.0 ref|XP_395592.3| PREDICTED: similar to CG7852-PA, isoform A [Apis mellifera]	2-bmo-miR-346
BGIBMGA000976-TA	E-value:0.0 ref|XP_624473.2| PREDICTED: similar to CG17233-PA, isoform A isoform 2 [Apis mellifera]	1-bmo-miR-263b	bmo-miR-P666	bmo-miR-263b	2-bmo-miR-115	2-bmo-miR-315
BGIBMGA000977-TA	ref|NP_001040384.1| mitochondrial single-stranded DNA-binding protein [Bombyx mori] gb|ABF51293.1| mitochondrial single-stranded DNA-binding protein [Bombyx mori]	2-bmo-miR-19	bmo-miR-P085-3p
BGIBMGA000978-TA	unknown	2-bmo-miR-216	2-bmo-miR-126
BGIBMGA000979-TA	ref|XP_396275.2| PREDICTED: similar to tubulin, gamma complex associated protein 2, partial [Apis mellifera]	2-bmo-miR-237	2-bmo-miR-347	bmo-miR-P414-5p	bmo-miR-P485-5p	bmo-miR-P660	bmo-miR-P338-3p	2-bmo-miR-258
BGIBMGA000980-TA	gb|EAT35384.1| conserved hypothetical protein [Aedes aegypti]	bmo-miR-P411-5p	bmo-miR-P262-3p	2-bmo-miR-190	2-bmo-miR-269	bmo-miR-P410-5p
BGIBMGA000981-TA	ref|XP_001183678.1| PREDICTED: similar to ENSANGP00000028549 [Strongylocentrotus purpuratus] ref|XP_001190734.1| PREDICTED: similar to ENSANGP00000028549 [Strongylocentrotus purpuratus]	2-bmo-miR-19
BGIBMGA000982-TA	gb|ABF18363.1| protein kinase A cAMP-dependent catalytic subunit [Aedes aegypti] gb|EAT41043.1| camp-dependent protein kinase catalytic subunit [Aedes aegypti] gb|EAT41044.1| camp-dependent protein kinase catalytic subunit [Aedes aegypti] gb|EAT41045.1| camp-dependent protein kinase catalytic subunit [Aedes aegypti]	bmo-miR-P674	2-bmo-miR-56	2-bmo-miR-317
BGIBMGA000983-TA	gb|EAT44586.1| conserved hypothetical protein [Aedes aegypti]	2-bmo-miR-34	2-bmo-miR-231	bmo-miR-34	4-5P-bmo-miR-34
BGIBMGA000984-TA	unknown	bmo-miR-375*	2-bmo-miR-168	2-bmo-let-7b	2-bmo-let-7h	2-bmo-let-7	4-5P-bmo-let-7a	2-bmo-miR-338	bmo-let-7	2-bmo-let-7e	2-bmo-miR-15	2-bmo-let-7d
BGIBMGA000985-TA	ref|XP_972575.1| PREDICTED: hypothetical protein [Tribolium castaneum]	2-bmo-miR-41
BGIBMGA000986-TA	unknown	bmo-miR-P167-3p	bmo-miR-P420-5p
BGIBMGA000987-TA	unknown	bmo-miR-P487-5p	2-bmo-miR-51
BGIBMGA000988-TA	ref|XP_974881.1| PREDICTED: similar to CG6824-PB, isoform B [Tribolium castaneum]	2-bmo-miR-259	2-bmo-miR-7	bmo-miR-P675	bmo-miR-P653-5p	bmo-miR-P016-5p	bmo-miR-7	bmo-miR-3282
BGIBMGA000989-TA	E-value:0.0 ref|XP_974903.1| PREDICTED: similar to CG32627-PB, isoform B [Tribolium castaneum]	bmo-miR-P605-5p	bmo-miR-252
BGIBMGA000990-TA	ref|XP_523055.2| PREDICTED: exonuclease 3'-5' domain-like 1 isoform 2 [Pan troglodytes]	2-bmo-miR-19	bmo-miR-P419-5p	2-bmo-miR-51	2-bmo-miR-343
BGIBMGA000992-TA	ref|XP_001120762.1| PREDICTED: hypothetical protein [Apis mellifera]	2-bmo-miR-71a	bmo-miR-100
BGIBMGA000993-TA	ref|XP_585694.2| PREDICTED: similar to duodenase [Bos taurus]	2-bmo-miR-200b*	bmo-miR-P588-5p	bmo-miR-8*
BGIBMGA000994-TA	gb|AAF27650.1|AF218064_1 malate dehydrogenase precursor [Nucella lapillus]	2-bmo-miR-118	bmo-miR-P085-3p
BGIBMGA000999-TA	ref|XP_972111.1| PREDICTED: similar to CG8967-PA [Tribolium castaneum]	bmo-miR-P674	bmo-miR-P477-5p	2-bmo-miR-365	2-bmo-miR-317
BGIBMGA001000-TA	gb|AAC24714.1| achaete-scute homolog ASH1 [Junonia coenia]	3-bmo-miR-279c	bmo-miR-P173-3p	bmo-miR-P281-3p	bmo-miR-279b	bmo-miR-P207-3p
BGIBMGA001001-TA	ref|NP_001037416.1| achaete-scute-like protein [Bombyx mori] gb|ABC84346.1| achaete-scute-like protein [Bombyx mori] gb|ABC84347.1| achaete-scute-like protein [Bombyx mori]	bmo-miR-P573-5p	bmo-miR-7
BGIBMGA001002-TA	gb|AAL32065.1| asense-like protein [Calliphora vicina]	bmo-miR-2845	2-bmo-miR-230	bmo-miR-P676	2-bmo-miR-9c	bmo-miR-9c*
BGIBMGA001003-TA	E-value:0.0 gb|ABF51451.1| cytochrome P450 [Bombyx mori]	2-bmo-miR-19	2-bmo-miR-77	bmo-miR-P340-3p	bmo-miR-P624-5p	bmo-miR-P262-3p	2-bmo-miR-173	2-bmo-miR-350	2-bmo-miR-330	2-bmo-miR-290
BGIBMGA001004-TA	E-value:0.0 gb|ABF51451.1| cytochrome P450 [Bombyx mori]	bmo-miR-P189-3p	bmo-miR-P344-3p	4-3P-bmo-miR-2802-3p	bmo-miR-P168-3p	2-bmo-miR-117	2-bmo-miR-348
BGIBMGA001005-TA	gb|ABF51451.1| cytochrome P450 [Bombyx mori]	bmo-miR-P340-3p	2-bmo-miR-36	2-bmo-miR-355	bmo-miR-P231-3p
BGIBMGA001006-TA	unknown	2-bmo-miR-74	bmo-miR-P509-5p	bmo-miR-P286-3p
BGIBMGA001007-TA	ref|XP_972216.1| PREDICTED: similar to CG14196-PA [Tribolium castaneum]	2-bmo-miR-77	2-bmo-miR-166	2-bmo-miR-300	bmo-miR-2808d	2-bmo-miR-358	2-bmo-miR-173	bmo-miR-P178-3p
BGIBMGA001008-TA	ref|XP_320186.3| ENSANGP00000008982 [Anopheles gambiae str. PEST] gb|EAA00137.3| ENSANGP00000008982 [Anopheles gambiae str. PEST]	2-bmo-miR-205
BGIBMGA001009-TA	gb|EAT38029.1| conserved hypothetical protein [Aedes aegypti]	2-bmo-miR-155
BGIBMGA001010-TA	gb|EAT33923.1| hypothetical protein AaeL_AAEL013812 [Aedes aegypti]	2-bmo-miR-245	bmo-miR-P151-3p	2-bmo-let-7b	bmo-miR-P016-5p	2-bmo-let-7h	2-bmo-let-7	4-5P-bmo-let-7a	bmo-let-7	2-bmo-miR-259	bmo-miR-P338-3p	2-bmo-let-7d
BGIBMGA001011-TA	E-value:0.0 ref|XP_973062.1| PREDICTED: similar to CG3810-PB, isoform B [Tribolium castaneum]	bmo-miR-P192-3p	2-bmo-miR-296	2-bmo-miR-229	2-bmo-miR-233
BGIBMGA001013-TA	ref|XP_395507.3| PREDICTED: similar to CG14305-PA, isoform A [Apis mellifera]	bmo-miR-P212-3p
BGIBMGA001014-TA	ref|XP_624809.2| PREDICTED: similar to CG5850-PA [Apis mellifera]	2-bmo-miR-258
BGIBMGA001015-TA	ref|XP_970106.1| PREDICTED: similar to chromosome 6 open reading frame 106 isoform a [Tribolium castaneum]	bmo-miR-P607-5p	bmo-miR-P279-3p	bmo-miR-P493-5p	2-bmo-miR-51	bmo-miR-P611-5p	2-bmo-miR-290
BGIBMGA001016-TA	ref|NP_649175.1| CG14185-PA [Drosophila melanogaster] gb|AAF49072.2| CG14185-PA [Drosophila melanogaster]	bmo-miR-P369-5p	2-bmo-miR-197
BGIBMGA001017-TA	unknown	2-bmo-miR-140	2-bmo-miR-216	bmo-miR-P153-3p
BGIBMGA001018-TA	gb|EAT42096.1| epoxide hydrolase [Aedes aegypti]	2-bmo-miR-8	2-bmo-miR-158	bmo-miR-P214-3p	bmo-miR-8	2-bmo-miR-315	bmo-miR-P176-3p
BGIBMGA001019-TA	ref|XP_974301.1| PREDICTED: similar to FGFR1 oncogene partner 2 [Tribolium castaneum]	bmo-let-7	2-bmo-let-7f	2-bmo-let-7d	2-bmo-let-7b	2-bmo-let-7h	2-bmo-let-7	4-5P-bmo-let-7a
BGIBMGA001020-TA	dbj|BAE96354.1| cocoonase [Bombyx mori]	2-bmo-miR-115	bmo-miR-P132-3p
BGIBMGA001021-TA	unknown	2-bmo-miR-115
BGIBMGA001022-TA	ref|XP_001121569.1| PREDICTED: similar to Tetraspanin 2A CG11415-PA [Apis mellifera]	2-bmo-miR-51	3-bmo-miR-1497
BGIBMGA001023-TA	ref|XP_974172.1| PREDICTED: similar to CG4050-PA, isoform A [Tribolium castaneum]	2-bmo-miR-19	bmo-miR-P192-3p	bmo-miR-P167-3p	bmo-miR-P178-3p	2-bmo-miR-290
BGIBMGA001025-TA	ref|XP_624219.1| PREDICTED: similar to CG4756-PA [Apis mellifera]	bmo-miR-P089-3p	bmo-miR-P493-5p
BGIBMGA001026-TA	ref|NP_649176.1| CG7385-PA [Drosophila melanogaster] gb|AAF49071.1| CG7385-PA [Drosophila melanogaster] gb|AAY55183.1| IP13856p [Drosophila melanogaster] gb|AAY55191.1| IP13956p [Drosophila melanogaster]	bmo-miR-2845
BGIBMGA001027-TA	ref|XP_970438.1| PREDICTED: similar to CG9240-PA [Tribolium castaneum]	bmo-miR-P661
BGIBMGA001028-TA	emb|CAF99942.1| unnamed protein product [Tetraodon nigroviridis]	bmo-miR-P167-3p
BGIBMGA001030-TA	ref|NP_001037295.1| troponin I [Bombyx mori] gb|AAW66633.1| troponin I [Bombyx mori]	bmo-miR-P487-5p	2-bmo-miR-205	bmo-miR-P607-5p	bmo-miR-P286-3p	bmo-miR-P386-5p
BGIBMGA001031-TA	ref|NP_523398.1| wings up A CG7178-PC, isoform C [Drosophila melanogaster] ref|NP_728137.1| wings up A CG7178-PF, isoform F [Drosophila melanogaster] emb|CAA42020.1| troponin I [Drosophila melanogaster] gb|AAN09458.1| CG7178-PC, isoform C [Drosophila melanogaster] gb|AAN09459.1| CG7178-PF, isoform F [Drosophila melanogaster]	2-bmo-miR-158
BGIBMGA001032-TA	gb|EAT45265.1| sorting nexin [Aedes aegypti]	bmo-miR-P667
BGIBMGA001033-TA	ref|XP_001121314.1| PREDICTED: similar to CD151 antigen (Platelet-endothelial tetraspan antigen 3) (PETA-3) (GP27) (Membrane glycoprotein SFA-1) (Tetraspanin-24) (Tspan-24) [Apis mellifera]	2-bmo-miR-19	2-bmo-miR-77	1-bmo-miR-263b	bmo-miR-263b	4-5P-bmo-miR-2829	2-bmo-miR-160	bmo-miR-P192-3p
BGIBMGA001034-TA	ref|XP_637400.1| putative GATA-binding transcription factor [Dictyostelium discoideum AX4] gb|EAL63893.1| putative GATA-binding transcription factor [Dictyostelium discoideum AX4]	2-bmo-miR-65
BGIBMGA001035-TA	E-value:0.0 ref|XP_309514.2| ENSANGP00000012632 [Anopheles gambiae str. PEST] gb|EAA05291.2| ENSANGP00000012632 [Anopheles gambiae str. PEST]	2-bmo-miR-229
BGIBMGA001036-TA	ref|XP_973814.1| PREDICTED: similar to CG1218-PA [Tribolium castaneum]	2-bmo-miR-366	2-bmo-miR-127	2-bmo-miR-317	bmo-miR-P462-5p
BGIBMGA001037-TA	E-value:0.0 ref|XP_975388.1| PREDICTED: similar to CG33123-PA [Tribolium castaneum]	2-bmo-miR-166	bmo-miR-P420-5p
BGIBMGA001038-TA	ref|XP_624420.1| PREDICTED: similar to TUWD12 [Apis mellifera]	2-bmo-miR-115	2-bmo-miR-197
BGIBMGA001039-TA	gb|ABF18202.1| tetraspanin [Aedes aegypti] gb|EAT43417.1| tetraspanin, putative [Aedes aegypti]	2-bmo-miR-298	bmo-miR-3281	bmo-miR-12	bmo-miR-71*
BGIBMGA001040-TA	unknown	bmo-miR-P279-3p	2-bmo-miR-51	2-bmo-miR-129	bmo-miR-P231-3p
BGIBMGA001041-TA	gb|EAT34893.1| AMP dependent ligase [Aedes aegypti]	bmo-miR-P302-3p
BGIBMGA001042-TA	E-value:0.0 ref|XP_319174.3| ENSANGP00000011916 [Anopheles gambiae str. PEST] gb|EAA13909.4| ENSANGP00000011916 [Anopheles gambiae str. PEST]	2-bmo-miR-297	bmo-miR-P229-3p
BGIBMGA001043-TA	ref|NP_001037522.1| ribosomal protein L27A [Bombyx mori] gb|AAV34839.1| ribosomal protein L27A [Bombyx mori]	2-bmo-miR-19	2-bmo-miR-160	bmo-miR-P263-3p
BGIBMGA001044-TA	ref|NP_001040187.1| apoptosis-linked protein 2 [Bombyx mori] gb|ABD36211.1| apoptosis-linked protein 2 [Bombyx mori]	2-bmo-miR-134	bmo-miR-P666
BGIBMGA001045-TA	ref|XP_974335.1| PREDICTED: similar to CG12950-PA [Tribolium castaneum]	2-bmo-miR-19
BGIBMGA001046-TA	unknown	bmo-miR-P515-5p	bmo-miR-3282
BGIBMGA001048-TA	E-value:0.0 ref|XP_001360952.1| GA19223-PA [Drosophila pseudoobscura] gb|EAL25528.1| GA19223-PA [Drosophila pseudoobscura]	2-bmo-miR-115
BGIBMGA001049-TA	unknown	2-bmo-miR-130	2-bmo-miR-66	2-bmo-miR-343
BGIBMGA001050-TA	ref|XP_968043.1| PREDICTED: similar to CG13532-PA [Tribolium castaneum]	bmo-miR-2854	2-bmo-miR-244	bmo-miR-P470-5p
BGIBMGA001051-TA	ref|NP_001037197.1| glutathione S-transferase 1 [Bombyx mori] gb|AAO41719.1| glutathione S-transferase 1 [Bombyx mori] gb|ABI15774.1| glutathione S-transferase 1 [Bombyx mori]	2-bmo-miR-19
BGIBMGA001052-TA	ref|XP_966523.1| PREDICTED: similar to CG32036-PB [Tribolium castaneum]	2-bmo-miR-321	bmo-miR-P461-5p	bmo-miR-P369-5p	2-bmo-miR-50
BGIBMGA001053-TA	unknown	bmo-miR-P068-3p
BGIBMGA001054-TA	ref|XP_625039.1| PREDICTED: similar to CG7023-PA, isoform A [Apis mellifera]	2-bmo-miR-158	bmo-miR-P518-5p	1-bmo-miR-34	bmo-miR-P167-3p
BGIBMGA001056-TA	ref|XP_970721.1| PREDICTED: similar to CG5295-PA [Tribolium castaneum]	2-bmo-miR-19	2-bmo-miR-158	bmo-miR-P323-3p	2-bmo-miR-144	2-bmo-miR-110	bmo-miR-P664
BGIBMGA001057-TA	unknown	bmo-miR-375*	2-bmo-miR-264
BGIBMGA001058-TA	ref|XP_970721.1| PREDICTED: similar to CG5295-PA [Tribolium castaneum]	2-bmo-miR-15	bmo-miR-P415-5p
BGIBMGA001061-TA	gb|EAT47955.1| conserved hypothetical protein [Aedes aegypti]	bmo-miR-11	bmo-miR-P319-3p	3-bmo-miR-11-3p	bmo-miR-P675	2-bmo-miR-342
BGIBMGA001062-TA	ref|NP_001037086.1| hemolin-interacting protein [Bombyx mori] gb|AAR97570.1| hemolin-interacting protein [Bombyx mori]	2-bmo-miR-110	bmo-miR-P370-5p
BGIBMGA001064-TA	E-value:0.0 ref|XP_974926.1| PREDICTED: similar to CG2103-PA, isoform A [Tribolium castaneum]	bmo-miR-P102-3p	2-bmo-miR-178	bmo-miR-P381-5p	bmo-miR-P345-5p
BGIBMGA001066-TA	ref|NP_001037021.1| serpin-2 [Bombyx mori] gb|AAF61252.1|AF242200_1 serpin-2 [Bombyx mori]	2-bmo-miR-127	bmo-miR-P267-3p
BGIBMGA001067-TA	unknown	2-bmo-miR-333	2-bmo-miR-135	2-bmo-miR-51
BGIBMGA001068-TA	gb|ABD36216.1| fumarylacetoacetate hydrolase isoform A [Bombyx mori]	bmo-miR-P089-3p	bmo-miR-P607-5p	bmo-miR-P338-3p	bmo-miR-P151-3p	3-bmo-miR-8#
BGIBMGA001069-TA	ref|XP_974602.1| PREDICTED: similar to CG3407-PA [Tribolium castaneum]	bmo-miR-P666
BGIBMGA001070-TA	ref|XP_001120141.1| PREDICTED: similar to Arflike at 72A CG6025-PA [Apis mellifera]	2-bmo-miR-34	bmo-miR-P121-3p	bmo-miR-34	1-bmo-miR-34	4-5P-bmo-miR-34
BGIBMGA001071-TA	unknown	bmo-miR-P192-3p	2-bmo-miR-41	bmo-miR-P167-3p	bmo-miR-3420	2-bmo-miR-233
BGIBMGA001072-TA	E-value:0.0 ref|XP_972993.1| PREDICTED: similar to CG33291-PA [Tribolium castaneum]	bmo-miR-P487-5p	2-bmo-miR-123
BGIBMGA001073-TA	ref|XP_976099.1| PREDICTED: similar to CG6016-PB, isoform B isoform 3 [Tribolium castaneum]	bmo-miR-P518-5p	bmo-miR-P368-5p	2-bmo-miR-187
BGIBMGA001074-TA	E-value:0.0 gb|EAT48160.1| phospholipid-transporting atpase 1 (aminophospholipid flippase 1) [Aedes aegypti]	bmo-miR-P089-3p	2-bmo-miR-110	bmo-miR-P214-3p	2-bmo-miR-52
BGIBMGA001075-TA	ref|XP_968866.1| PREDICTED: similar to Phosphatidylcholine:ceramide cholinephosphotransferase 1 (Transmembrane protein 23) (Sphingomyelin synthase 1) (Mob protein), partial [Tribolium castaneum]	2-bmo-miR-140	2-bmo-miR-237	bmo-miR-P411-5p	bmo-miR-P480-5p	bmo-miR-P178-3p	bmo-miR-P381-5p
BGIBMGA001076-TA	ref|XP_973935.1| PREDICTED: similar to Caseinolytic peptidase B protein homolog (Suppressor of potassium transport defect 3) [Tribolium castaneum]	bmo-miR-2808d	bmo-miR-P167-3p	2-bmo-miR-51
BGIBMGA001077-TA	ref|XP_001121349.1| PREDICTED: similar to loquacious CG6866-PB, isoform B [Apis mellifera]	3-bmo-let-7a﹟	2-bmo-let-7f	2-bmo-let-7h	2-bmo-let-7	4-5P-bmo-let-7a	2-bmo-miR-338	bmo-let-7	2-bmo-let-7e	bmo-miR-P420-5p
BGIBMGA001078-TA	gb|EAT35785.1| receptor protein-tyrosine phosphatase 10d [Aedes aegypti]	bmo-bantam	2-bmo-bantam	2-bmo-miR-170	3-bmo-bantam#	bmo-miR-P301-3p
BGIBMGA001079-TA	ref|XP_313165.3| ENSANGP00000013354 [Anopheles gambiae str. PEST] gb|EAA08669.4| ENSANGP00000013354 [Anopheles gambiae str. PEST]	2-bmo-miR-198	bmo-miR-P419-5p	bmo-miR-P518-5p	bmo-miR-P527-5p	2-bmo-miR-52	bmo-miR-P378-5p	bmo-miR-P539-5p
BGIBMGA001080-TA	unknown	bmo-miR-P462-5p	bmo-miR-P539-5p
BGIBMGA001081-TA	emb|CAF99633.1| unnamed protein product [Tetraodon nigroviridis]	bmo-miR-P412-5p	bmo-miR-P518-5p	2-bmo-miR-51
BGIBMGA001082-TA	ref|XP_392406.1| PREDICTED: similar to Mob1 CG11711-PD, isoform D [Apis mellifera]	2-bmo-miR-140	2-bmo-miR-244	2-bmo-miR-115	2-bmo-miR-51	bmo-miR-P372-5p
BGIBMGA001083-TA	E-value:0.0 ref|XP_320777.3| ENSANGP00000008882 [Anopheles gambiae str. PEST] gb|EAA00049.3| ENSANGP00000008882 [Anopheles gambiae str. PEST]	bmo-miR-P591-5p	2-bmo-miR-173	2-bmo-miR-272	bmo-miR-P226-3p	2-bmo-miR-51
BGIBMGA001084-TA	E-value:0.0 ref|NP_001036845.1| Mre11 protein [Bombyx mori] dbj|BAB11924.1| Mre11 [Bombyx mori]	bmo-miR-P419-5p	2-bmo-miR-74	2-bmo-miR-140	bmo-miR-P518-5p	2-bmo-miR-170
BGIBMGA001085-TA	E-value:0.0 ref|XP_394299.3| PREDICTED: similar to trp CG5996-PA, isoform A isoform 1 [Apis mellifera]	bmo-miR-P675
BGIBMGA001086-TA	ref|XP_975467.1| PREDICTED: similar to CG9646-PA [Tribolium castaneum]	2-bmo-miR-343
BGIBMGA001087-TA	ref|XP_975467.1| PREDICTED: similar to CG9646-PA [Tribolium castaneum]	2-bmo-miR-136	2-bmo-miR-230	2-bmo-miR-68	2-bmo-miR-58
BGIBMGA001088-TA	gb|AAM50033.1| SD21944p [Drosophila melanogaster]	bmo-miR-P089-3p	bmo-miR-31	2-bmo-miR-216	2-bmo-miR-355	2-bmo-miR-6	3-bmo-miR-31a	bmo-miR-P286-3p	2-bmo-miR-197	2-bmo-miR-894a
BGIBMGA001089-TA	ref|XP_392206.2| PREDICTED: similar to CG9646-PA [Apis mellifera]	bmo-miR-P596-5p	bmo-miR-P664
BGIBMGA001090-TA	ref|XP_975467.1| PREDICTED: similar to CG9646-PA [Tribolium castaneum]	2-bmo-let-7f	bmo-miR-P279-3p	2-bmo-miR-51	2-bmo-let-7b	2-bmo-let-7h	2-bmo-miR-317	2-bmo-miR-355	2-bmo-let-7d
BGIBMGA001091-TA	E-value:0.0 ref|XP_975464.1| PREDICTED: similar to CG6953-PA, isoform A [Tribolium castaneum]	2-bmo-miR-19	bmo-miR-P509-5p	bmo-miR-P557-5p	2-bmo-miR-346	bmo-miR-P320-3p
BGIBMGA001092-TA	gb|EAT33891.1| conserved hypothetical protein [Aedes aegypti]	bmo-miR-3281	2-bmo-miR-353
BGIBMGA001093-TA	ref|NP_524183.1| Lipoic acid synthase CG5231-PA, isoform A [Drosophila melanogaster] gb|AAF51596.1| CG5231-PA, isoform A [Drosophila melanogaster] gb|AAL13786.1| LD24887p [Drosophila melanogaster] gb|AAO41414.1| RH26374p [Drosophila melanogaster]	bmo-miR-P214-3p	bmo-miR-8	2-bmo-miR-8	2-bmo-miR-136	bmo-miR-P068-3p	bmo-miR-P306-3p	bmo-miR-P286-3p	bmo-miR-P176-3p
BGIBMGA001094-TA	gb|AAY55235.1| IP13189p [Drosophila melanogaster] gb|AAY55260.1| IP12989p [Drosophila melanogaster]	bmo-miR-P082-3p	bmo-miR-P383-5p
BGIBMGA001095-TA	unknown	2-bmo-miR-19	bmo-miR-P085-3p	2-bmo-miR-244	2-bmo-miR-350
BGIBMGA001096-TA	E-value:0.0 ref|XP_975140.1| PREDICTED: similar to CG5723-PB [Tribolium castaneum]	2-bmo-miR-6	2-bmo-miR-122
BGIBMGA001097-TA	E-value:0.0 ref|NP_001036766.1| Calnexin 99A CG11958-PC, isoform C [Drosophila melanogaster] gb|ABI31215.1| CG11958-PC, isoform C [Drosophila melanogaster]	2-bmo-miR-242	bmo-miR-P626-5p	bmo-miR-P383-5p
BGIBMGA001098-TA	gb|EAT44706.1| arylsulfatase b [Aedes aegypti]	bmo-miR-P375-5p	bmo-miR-P177-3p
BGIBMGA001100-TA	gb|AAN17607.1| corkscrew phosphatase splice variant A [Drosophila melanogaster] gb|AAN17619.1| corkscrew phosphatase splice variant A [Drosophila melanogaster] gb|AAN17627.1| corkscrew phosphatase splice variant A [Drosophila melanogaster] gb|AAN17629.1| corkscrew phosphatase splice variant A [Drosophila melanogaster] gb|AAN17631.1| corkscrew phosphatase splice variant A [Drosophila melanogaster]…	bmo-miR-P411-5p	2-bmo-miR-15	2-bmo-miR-279
BGIBMGA001101-TA	ref|XP_967252.1| PREDICTED: similar to CG7742-PA [Tribolium castaneum]	1-bmo-miR-46*	2-bmo-miR-19	bmo-miR-P509-5p	2-bmo-miR-168	2-bmo-miR-350
BGIBMGA001102-TA	ref|XP_397085.2| PREDICTED: similar to phosphatidylinositol glycan, class A [Apis mellifera]	bmo-miR-P175-3p	2-bmo-miR-296	bmo-miR-P484-5p
BGIBMGA001103-TA	ref|XP_309305.3| ENSANGP00000018509 [Anopheles gambiae str. PEST] gb|EAA05241.3| ENSANGP00000018509 [Anopheles gambiae str. PEST]	2-bmo-bantam	2-bmo-miR-178
BGIBMGA001104-TA	unknown	bmo-miR-P170-3p
BGIBMGA001105-TA	ref|XP_001120134.1| PREDICTED: similar to CG6179-PA [Apis mellifera]	bmo-miR-P186-3p	2-bmo-miR-173	2-bmo-miR-135	2-bmo-miR-178	2-bmo-miR-229	bmo-miR-P524-5p
BGIBMGA001106-TA	ref|NP_001037223.1| ribosomal protein L21 [Bombyx mori] gb|AAV34832.1| ribosomal protein L21 [Bombyx mori]	2-bmo-miR-19	3-bmo-let-7a﹟	bmo-miR-P082-3p	2-bmo-miR-216	bmo-miR-P420-5p	2-bmo-miR-72
BGIBMGA001107-TA	E-value:0.0 ref|NP_001037337.1| DNA supercoiling factor [Bombyx mori] dbj|BAA08704.1| DNA supercoiling factor [Bombyx mori]	2-bmo-miR-297	2-bmo-miR-247
BGIBMGA001108-TA	ref|XP_968043.1| PREDICTED: similar to CG13532-PA [Tribolium castaneum]	2-bmo-miR-127
BGIBMGA001109-TA	unknown	2-bmo-miR-296
BGIBMGA001110-TA	gb|EAT47681.1| sidestep protein [Aedes aegypti]	bmo-miR-P487-5p
BGIBMGA001111-TA	ref|NP_001036705.1| CG34114-PB [Drosophila melanogaster] gb|ABI31162.1| CG34114-PB [Drosophila melanogaster]	bmo-miR-P186-3p
BGIBMGA001112-TA	unknown	bmo-miR-P419-5p	2-bmo-miR-205	bmo-miR-P167-3p	bmo-miR-P610-5p	bmo-miR-P543-5p	bmo-miR-P527-5p	bmo-miR-P524-5p
BGIBMGA001113-TA	unknown	2-bmo-miR-125
BGIBMGA001114-TA	unknown	bmo-miR-P105-3p	bmo-miR-P190-3p	2-bmo-miR-166	bmo-miR-P431-5p
BGIBMGA001115-TA	ref|XP_975063.1| PREDICTED: similar to CG7870-PA [Tribolium castaneum]	2-bmo-miR-330
BGIBMGA001117-TA	ref|XP_971613.1| PREDICTED: similar to CG5815-PA, isoform A [Tribolium castaneum]	bmo-miR-P340-3p	2-bmo-miR-333
BGIBMGA001118-TA	gb|EAT48696.1| conserved hypothetical protein [Aedes aegypti]	3-bmo-let-7a﹟	2-bmo-let-7f	2-bmo-let-7b	2-bmo-let-7h	2-bmo-let-7	4-5P-bmo-let-7a	2-bmo-miR-338	bmo-let-7	2-bmo-let-7e	2-bmo-let-7d
BGIBMGA001121-TA	E-value:0.0 ref|XP_974781.1| PREDICTED: similar to nel-like 1 precursor [Tribolium castaneum]	bmo-miR-3235	2-bmo-miR-110	bmo-miR-P557-5p	bmo-miR-P368-5p	2-bmo-miR-51
BGIBMGA001122-TA	ref|NP_001040183.1| peptidyl-prolyl cis-trans isomerase E [Bombyx mori] gb|ABD36206.1| peptidyl-prolyl cis-trans isomerase E [Bombyx mori]	bmo-miR-P121-3p
BGIBMGA001123-TA	E-value:0.0 ref|XP_974696.1| PREDICTED: similar to CG12234-PA [Tribolium castaneum]	2-bmo-miR-140	2-bmo-miR-259	2-bmo-miR-362	bmo-miR-P383-5p	bmo-miR-P229-3p
BGIBMGA001124-TA	gb|EAT37209.1| ap endonuclease [Aedes aegypti]	2-bmo-miR-16	bmo-miR-P615-5p	2-bmo-miR-52
BGIBMGA001125-TA	ref|XP_001356983.1| GA13721-PA [Drosophila pseudoobscura] gb|EAL34049.1| GA13721-PA [Drosophila pseudoobscura]	bmo-miR-P347-5p
BGIBMGA001126-TA	ref|XP_966637.1| PREDICTED: similar to CG8432-PA [Tribolium castaneum]	2-bmo-miR-281-1*	bmo-miR-P016-5p	bmo-miR-P621-5p	bmo-miR-P413-5p	2-bmo-miR-237	bmo-miR-P666	2-bmo-miR-247	2-bmo-miR-259	2-bmo-miR-281-2*	bmo-miR-P660	2-bmo-miR-329
BGIBMGA001127-TA	ref|XP_394230.1| PREDICTED: similar to CG7990-PA, isoform A [Apis mellifera]	2-bmo-miR-259	bmo-miR-P661	bmo-miR-P016-5p
BGIBMGA001129-TA	ref|XP_970363.1| PREDICTED: similar to TEA domain family member 1 [Tribolium castaneum]	2-bmo-miR-244
BGIBMGA001130-TA	ref|XP_001352485.1| GA14626-PA [Drosophila pseudoobscura] gb|EAL29982.1| GA14626-PA [Drosophila pseudoobscura]	2-bmo-miR-130	2-bmo-miR-272	bmo-miR-P610-5p	bmo-miR-P543-5p	2-bmo-miR-68	bmo-miR-P527-5p	2-bmo-miR-20
BGIBMGA001131-TA	ref|XP_624243.2| PREDICTED: similar to exosome component 9 [Apis mellifera]	bmo-miR-252
BGIBMGA001132-TA	ref|XP_973934.1| PREDICTED: similar to High mobility group protein DSP1 (Dorsal switch protein 1) [Tribolium castaneum]	2-bmo-miR-155	2-bmo-miR-151
BGIBMGA001133-TA	unknown	bmo-miR-P487-5p	2-bmo-miR-211	2-bmo-miR-347	bmo-miR-P369-5p	2-bmo-miR-358	bmo-miR-34	4-5P-bmo-miR-34	bmo-miR-P631-5p	2-bmo-miR-34	1-bmo-miR-34
BGIBMGA001134-TA	unknown	bmo-miR-P487-5p	2-bmo-miR-358
BGIBMGA001135-TA	E-value:0.0 ref|XP_974247.1| PREDICTED: similar to CG16786-PA, isoform A [Tribolium castaneum]	2-bmo-miR-347	bmo-miR-P420-5p
BGIBMGA001136-TA	ref|NP_001091763.1| signal peptidase complex subunit 3 [Bombyx mori] gb|ABF51327.1| signal peptidase complex subunit 3 [Bombyx mori]	2-bmo-miR-338	2-bmo-miR-77	2-bmo-let-7e	2-bmo-let-7d	2-bmo-miR-20
BGIBMGA001137-TA	ref|NP_001040281.1| thymidylate synthase isoform 1 [Bombyx mori] gb|ABD36362.1| thymidylate synthase isoform 1 [Bombyx mori]	2-bmo-miR-297	bmo-miR-P246-3p	bmo-miR-P143-3p
BGIBMGA001138-TA	ref|XP_395633.3| PREDICTED: similar to CG12034-PA [Apis mellifera]	2-bmo-miR-193
BGIBMGA001139-TA	ref|XP_975219.1| PREDICTED: similar to CG12769-PB, isoform B [Tribolium castaneum]	bmo-miR-P186-3p
BGIBMGA001140-TA	ref|XP_975657.1| PREDICTED: similar to CG10743-PA, isoform A [Tribolium castaneum]	2-bmo-miR-264
BGIBMGA001141-TA	ref|XP_975657.1| PREDICTED: similar to CG10743-PA, isoform A [Tribolium castaneum]	bmo-miR-2808d	bmo-miR-P286-3p
BGIBMGA001142-TA	gb|AAQ91340.1| cyclin A [Plodia interpunctella]	bmo-miR-P105-3p	bmo-miR-P305-3p	2-bmo-miR-170	2-bmo-miR-163	2-bmo-miR-230	2-bmo-miR-233
BGIBMGA001143-TA	ref|XP_001076329.1| PREDICTED: hypothetical protein [Rattus norvegicus]	2-bmo-miR-353
BGIBMGA001145-TA	gb|EAT39889.1| monocarboxylate transporter [Aedes aegypti]	2-bmo-miR-19	2-bmo-miR-173
BGIBMGA001146-TA	gb|EAT44425.1| monocarboxylate transporter [Aedes aegypti]	2-bmo-miR-361
BGIBMGA001148-TA	gb|AAC24714.1| achaete-scute homolog ASH1 [Junonia coenia]	2-bmo-miR-173
BGIBMGA001150-TA	ref|XP_311418.3| ENSANGP00000016729 [Anopheles gambiae str. PEST] gb|EAA07041.3| ENSANGP00000016729 [Anopheles gambiae str. PEST]	2-bmo-miR-166	bmo-miR-P153-3p	2-bmo-miR-251
BGIBMGA001151-TA	ref|XP_311418.3| ENSANGP00000016729 [Anopheles gambiae str. PEST] gb|EAA07041.3| ENSANGP00000016729 [Anopheles gambiae str. PEST]	bmo-miR-P305-3p	bmo-miR-P186-3p	bmo-miR-P485-5p	2-bmo-miR-366
BGIBMGA001153-TA	unknown	2-bmo-miR-157	bmo-miR-P016-5p	2-bmo-miR-251
BGIBMGA001154-TA	ref|XP_394339.2| PREDICTED: similar to lin-9 homolog [Apis mellifera]	bmo-miR-P081-3p	bmo-miR-P485-5p
BGIBMGA001155-TA	ref|XP_974936.1| PREDICTED: similar to BRAF35/HDAC2 complex [Tribolium castaneum]	bmo-miR-P231-3p
BGIBMGA001156-TA	ref|XP_973533.1| PREDICTED: similar to mitochondrial malate dehydrogenase precursor [Tribolium castaneum]	bmo-miR-P666	2-bmo-miR-160	2-bmo-miR-259	bmo-miR-P557-5p	bmo-miR-P016-5p	2-bmo-miR-292
BGIBMGA001157-TA	ref|NP_001040254.1| beadex/dLMO protein [Bombyx mori] gb|ABD36315.1| beadex/dLMO protein [Bombyx mori]	2-bmo-miR-118	bmo-miR-P631-5p
BGIBMGA001159-TA	ref|XP_395542.2| PREDICTED: similar to CG10711-PA [Apis mellifera]	2-bmo-miR-198	2-bmo-miR-358	2-bmo-miR-242	bmo-miR-P417-5p	2-bmo-miR-51	2-bmo-miR-20	2-bmo-miR-65
BGIBMGA001161-TA	gb|ABB84821.1| uncharacterized Gly-rich protein [uncultured delta proteobacterium DeepAnt-1F12]	bmo-miR-P518-5p	2-bmo-miR-117	2-bmo-miR-328
BGIBMGA001162-TA	E-value:0.0 gb|ABF51415.1| cytochrome P450 CYP4G25 [Bombyx mori]	bmo-miR-P591-5p
BGIBMGA001163-TA	ref|NP_740960.1| protein KINase family member (kin-1) [Caenorhabditis elegans] emb|CAD45590.1| Hypothetical protein ZK909.2l [Caenorhabditis elegans] emb|CAD45623.1| Hypothetical protein ZK909.2l [Caenorhabditis elegans]	bmo-miR-3281
BGIBMGA001164-TA	ref|NP_001036987.1| hypothetical protein LOC692536 [Bombyx mori] dbj|BAE43414.1| hypothetical protein [Bombyx mori]	1-bmo-miR-46*	2-bmo-miR-281-1*	bmo-miR-2779	bmo-miR-P527-5p	2-bmo-miR-328	bmo-miR-P621-5p	bmo-miR-P672	2-bmo-miR-140	bmo-miR-P518-5p	bmo-miR-281*	2-bmo-miR-281-2*	bmo-miR-P543-5p	bmo-miR-P524-5p	bmo-miR-P588-5p
BGIBMGA001165-TA	ref|XP_394947.2| PREDICTED: similar to Dynamin related protein 1 CG3210-PA isoform 1 [Apis mellifera]	2-bmo-miR-136	1-bmo-miR-46*	bmo-miR-P672	2-bmo-miR-281-1*	2-bmo-miR-65
BGIBMGA001166-TA	ref|XP_974641.1| PREDICTED: similar to CG15860-PA [Tribolium castaneum]	2-bmo-miR-155	2-bmo-miR-151	bmo-miR-P618-5p	2-bmo-miR-894a
BGIBMGA001167-TA	ref|XP_975017.1| PREDICTED: similar to Ets DNA-binding protein pokkuri (Protein yan) (Protein anterior open) [Tribolium castaneum]	bmo-miR-P142-3p	2-bmo-miR-259	2-bmo-miR-7	bmo-miR-P653-5p	bmo-miR-7	2-bmo-miR-125
BGIBMGA001168-TA	E-value:0.0 ref|NP_001040301.1| glycosyl-phosphatidyl-inositol-anchored protein [Bombyx mori] gb|ABD36122.1| glycosyl-phosphatidyl-inositol-anchored protein [Bombyx mori]	bmo-miR-P599-5p	2-bmo-miR-72
BGIBMGA001169-TA	ref|NP_525052.1| egghead CG9659-PC, isoform C [Drosophila melanogaster] ref|NP_726818.1| egghead CG9659-PB, isoform B [Drosophila melanogaster] sp|O01346|EGH_DROME Beta 1,4-mannosyltransferase egh (Protein egghead) (Protein zeste-white-4) gb|AAF43419.1|AF233288_2 egghead [Drosophila melanogaster] gb|AAB49734.1| similar to C. elegans B0464.4 gene product, Swiss-Prot Accession Number Q03562 emb|CAB…	bmo-miR-P102-3p
BGIBMGA001170-TA	unknown	bmo-miR-P487-5p	2-bmo-miR-170	2-bmo-miR-358	bmo-miR-P420-5p
BGIBMGA001171-TA	ref|XP_972412.1| PREDICTED: similar to CG10966-PA [Tribolium castaneum]	2-bmo-miR-298
BGIBMGA001173-TA	ref|NP_001091744.1| alkaline nuclease [Bombyx mori] dbj|BAF33251.1| alkaline nuclease [Bombyx mori]	bmo-miR-P636-5p	bmo-miR-3281	2-bmo-miR-311	bmo-miR-P656-5p
BGIBMGA001174-TA	gb|EAT46665.1| phosphatidylinositol-phosphatidylcholine transfer protein, putative [Aedes aegypti]	2-bmo-miR-166	3-bmo-miR-228	4-5P-bmo-miR-263a
BGIBMGA001175-TA	ref|XP_624077.2| PREDICTED: similar to Apoptosis inhibitor 5 (API-5) (AAC-11) [Apis mellifera]	4-5P-bmo-miR-263a
BGIBMGA001176-TA	ref|XP_001175503.1| PREDICTED: hypothetical protein [Strongylocentrotus purpuratus] ref|XP_001177689.1| PREDICTED: hypothetical protein [Strongylocentrotus purpuratus]	bmo-miR-P487-5p	bmo-miR-P186-3p	2-bmo-miR-170	2-bmo-miR-350	bmo-miR-281
BGIBMGA001177-TA	gb|EAT38635.1| conserved hypothetical protein [Aedes aegypti]	2-bmo-miR-158	2-bmo-miR-155	bmo-miR-278	2-bmo-miR-358	2-bmo-miR-278	bmo-miR-P055-3p
BGIBMGA001178-TA	ref|XP_973756.1| PREDICTED: similar to CG8086-PD, isoform D [Tribolium castaneum]	2-bmo-miR-19	bmo-miR-375*	bmo-miR-P167-3p
BGIBMGA001180-TA	ref|NP_001037514.1| cad protein [Bombyx mori] dbj|BAA04086.1| cad protein [Bombyx mori]	2-bmo-miR-300
BGIBMGA001181-TA	unknown	bmo-miR-P246-3p
BGIBMGA001182-TA	ref|NP_995650.1| CG8086-PD, isoform D [Drosophila melanogaster] gb|AAS64658.1| CG8086-PD, isoform D [Drosophila melanogaster]	bmo-miR-P145-3p	2-bmo-miR-125
BGIBMGA001183-TA	ref|XP_973655.1| PREDICTED: similar to CG8222-PE, isoform E [Tribolium castaneum]	2-bmo-miR-155	2-bmo-miR-333	bmo-miR-P540-5p	2-bmo-miR-355	bmo-miR-P410-5p
BGIBMGA001184-TA	unknown	2-bmo-miR-139	2-bmo-miR-115	bmo-miR-P420-5p	bmo-miR-P418-5p	bmo-miR-P466-5p
BGIBMGA001185-TA	ref|XP_312617.3| ENSANGP00000015415 [Anopheles gambiae str. PEST] gb|EAA08223.3| ENSANGP00000015415 [Anopheles gambiae str. PEST]	bmo-miR-2845
BGIBMGA001186-TA	ref|NP_001091816.1| signal recognition particle 9 kDa protein [Bombyx mori] gb|ABH10801.1| signal recognition particle 9 kDa protein [Bombyx mori]	2-bmo-miR-258
BGIBMGA001187-TA	ref|XP_397600.3| PREDICTED: similar to family with sequence similarity 48, member A isoform b [Apis mellifera]	2-bmo-miR-155
BGIBMGA001190-TA	ref|XP_393527.3| PREDICTED: similar to SP1173 CG10121-PB, isoform B [Apis mellifera]	2-bmo-miR-166	bmo-miR-3281
BGIBMGA001191-TA	ref|NP_652603.1| Bestrophin 1 CG6264-PA [Drosophila melanogaster] gb|AAF32327.1|AF218817_1 Dbest [Drosophila melanogaster] gb|AAF54503.1| CG6264-PA [Drosophila melanogaster] gb|AAL29094.1| LP05915p [Drosophila melanogaster] gb|AAR99659.1| bestrophin 1 [Drosophila melanogaster]	1-bmo-miR-46*	bmo-miR-P186-3p	2-bmo-miR-245	2-bmo-miR-366	bmo-miR-P214-3p	bmo-miR-8	2-bmo-miR-51	2-bmo-miR-8	bmo-miR-P176-3p	2-bmo-miR-126
BGIBMGA001192-TA	gb|EAT40378.1| translation initiation factor-3 (IF3), putative [Aedes aegypti]	3-bmo-miR-1﹟	4-3P-bmo-miR-2802-3p	bmo-miR-P238-3p
BGIBMGA001194-TA	E-value:0.0 ref|XP_975086.1| PREDICTED: similar to CG5627-PA [Tribolium castaneum]	bmo-miR-P589-5p	2-bmo-miR-259	bmo-miR-P016-5p
BGIBMGA001195-TA	gb|AAL03955.1| 28S ribosomal protein S6 precursor [Spodoptera frugiperda]	3-bmo-let-7a﹟	2-bmo-miR-347	bmo-miR-P302-3p
BGIBMGA001196-TA	emb|CAC84555.1| Ferritin type 2 [Suberites domuncula]	2-bmo-miR-139	2-bmo-miR-190	2-bmo-miR-355
BGIBMGA001197-TA	gb|EAT42872.1| eukariotic translation initiation factor 2b, epsilon subunit [Aedes aegypti]	2-bmo-miR-118	2-bmo-miR-298	2-bmo-miR-134	bmo-miR-100	bmo-miR-P668	2-bmo-miR-155	bmo-miR-P666	2-bmo-miR-264	bmo-miR-P625-5p	2-bmo-miR-176
BGIBMGA001198-TA	gb|EAT36255.1| cyclin d [Aedes aegypti]	2-bmo-bantam	2-bmo-miR-211	2-bmo-miR-278	bmo-bantam	2-bmo-miR-244	bmo-miR-278	3-bmo-bantam#	bmo-miR-P055-3p	bmo-miR-P301-3p
BGIBMGA001200-TA	gb|EAT36253.1| paired box protein, putative [Aedes aegypti]	bmo-miR-P105-3p	2-bmo-miR-193
BGIBMGA001201-TA	ref|NP_001040476.1| muscular protein 20 [Bombyx mori] gb|ABF51467.1| muscular protein 20 [Bombyx mori]	2-bmo-miR-894
BGIBMGA001202-TA	E-value:0.0 gb|ABD36140.1| muscle LIM protein [Bombyx mori]	2-bmo-miR-157
BGIBMGA001203-TA	unknown	2-bmo-miR-242	2-bmo-miR-172
BGIBMGA001204-TA	ref|XP_974987.1| PREDICTED: similar to CG6500-PA, isoform A [Tribolium castaneum]	2-bmo-miR-74	bmo-miR-P170-3p	bmo-miR-278	2-bmo-miR-244	bmo-miR-P493-5p	2-bmo-miR-127	bmo-miR-P055-3p
BGIBMGA001205-TA	ref|NP_610362.1| CG2183-PA [Drosophila melanogaster] gb|AAK77310.1| GH09064p [Drosophila melanogaster] gb|AAF59118.2| CG2183-PA [Drosophila melanogaster]	bmo-miR-P485-5p	bmo-miR-2777*
BGIBMGA001206-TA	E-value:0.0 ref|NP_001040109.1| chaperonin containing t-complex polypeptide 1 beta subunit [Bombyx mori] gb|ABD36095.1| chaperonin containing t-complex polypeptide 1 beta subunit [Bombyx mori]	2-bmo-miR-136
BGIBMGA001207-TA	unknown	2-bmo-miR-201	bmo-miR-P607-5p	2-bmo-miR-209	2-bmo-miR-329	bmo-miR-P493-5p	bmo-miR-P462-5p
BGIBMGA001208-TA	ref|XP_970702.1| PREDICTED: similar to anaphase-promoting complex subunit 4 [Tribolium castaneum]	bmo-miR-P132-3p
BGIBMGA001209-TA	ref|XP_624761.1| PREDICTED: similar to COP9 constitutive photomorphogenic homolog subunit 3 [Apis mellifera]	2-bmo-miR-110	bmo-miR-P172-3p	2-bmo-miR-345	2-bmo-miR-194
BGIBMGA001210-TA	ref|XP_320625.3| ENSANGP00000008749 [Anopheles gambiae str. PEST] gb|EAA00186.3| ENSANGP00000008749 [Anopheles gambiae str. PEST]	2-bmo-let-7f	bmo-miR-P489-5p	bmo-miR-P178-3p	2-bmo-miR-269	2-bmo-let-7h	4-5P-bmo-let-7a	bmo-let-7	2-bmo-let-7d	bmo-miR-P603-5p	3-bmo-let-7a﹟	1-bmo-let-7a	2-bmo-let-7b	2-bmo-miR-317	2-bmo-let-7	2-bmo-miR-338	bmo-miR-P674	bmo-miR-P231-3p
BGIBMGA001211-TA	ref|XP_974195.1| PREDICTED: similar to CG8522-PA, isoform A [Tribolium castaneum]	2-bmo-miR-358	2-bmo-miR-351	bmo-miR-P279-3p	2-bmo-miR-355
BGIBMGA001212-TA	ref|NP_001040177.1| centrin [Bombyx mori] gb|ABD36199.1| centrin [Bombyx mori]	3-bmo-let-7a﹟	2-bmo-miR-245
BGIBMGA001213-TA	unknown	bmo-miR-P085-3p	2-bmo-miR-127
BGIBMGA001214-TA	ref|NP_001036883.1| paralytic peptide [Bombyx mori] dbj|BAB69463.1| paralytic peptide [Bombyx mori]	2-bmo-miR-155	2-bmo-miR-251
BGIBMGA001215-TA	ref|XP_001183792.1| PREDICTED: hypothetical protein [Strongylocentrotus purpuratus]	2-bmo-miR-292
BGIBMGA001216-TA	unknown	2-bmo-miR-19	2-bmo-miR-362
BGIBMGA001217-TA	gb|EAT38720.1| ccr4-associated factor [Aedes aegypti]	bmo-miR-3383	bmo-miR-P589-5p	bmo-miR-P479-5p	bmo-miR-2808d
BGIBMGA001218-TA	E-value:0.0 ref|XP_975279.1| PREDICTED: similar to CG6603-PA, isoform A [Tribolium castaneum]	bmo-miR-P487-5p	bmo-miR-P190-3p
BGIBMGA001219-TA	ref|XP_001355113.1| GA17499-PA [Drosophila pseudoobscura] gb|EAL32170.1| GA17499-PA [Drosophila pseudoobscura]	2-bmo-miR-289	bmo-miR-P153-3p	2-bmo-miR-19	2-bmo-miR-7	bmo-miR-P653-5p	bmo-miR-P410-5p	bmo-miR-7	2-bmo-miR-233
BGIBMGA001220-TA	gb|EAT34119.1| sugar transporter [Aedes aegypti]	2-bmo-miR-34	bmo-miR-34	4-5P-bmo-miR-34	2-bmo-miR-345	2-bmo-miR-161
BGIBMGA001221-TA	ref|XP_974399.1| PREDICTED: similar to CG9951-PA [Tribolium castaneum]	2-bmo-miR-264	bmo-miR-P661	2-bmo-miR-9c
BGIBMGA001222-TA	ref|XP_395711.3| PREDICTED: similar to coiled-coil domain containing 22 [Apis mellifera]	bmo-miR-P658	2-bmo-miR-346
BGIBMGA001223-TA	E-value:0.0 ref|XP_624946.1| PREDICTED: similar to DEAD-box helicase Dbp80 [Apis mellifera]	2-bmo-miR-158	2-bmo-miR-66	2-bmo-miR-209	2-bmo-miR-362
BGIBMGA001224-TA	ref|XP_311082.3| ENSANGP00000017476 [Anopheles gambiae str. PEST] gb|EAA06160.3| ENSANGP00000017476 [Anopheles gambiae str. PEST]	bmo-miR-P145-3p
BGIBMGA001225-TA	unknown	2-bmo-miR-149	2-bmo-miR-358	2-bmo-miR-330
BGIBMGA001226-TA	gb|EAT38951.1| organic cation transporter [Aedes aegypti]	2-bmo-miR-19	2-bmo-miR-127	2-bmo-miR-68
BGIBMGA001227-TA	unknown	bmo-miR-P171-3p	2-bmo-miR-345	2-bmo-miR-127
BGIBMGA001228-TA	ref|XP_967505.1| PREDICTED: similar to CG3332-PA, isoform A [Tribolium castaneum]	2-bmo-miR-19
BGIBMGA001229-TA	unknown	2-bmo-miR-19	bmo-miR-P668	bmo-miR-P524-5p	bmo-miR-100
BGIBMGA001230-TA	ref|XP_967894.1| PREDICTED: similar to CG3332-PA, isoform A [Tribolium castaneum]	2-bmo-miR-136	bmo-miR-P283-3p	bmo-miR-P413-5p	bmo-miR-P485-5p	1-bmo-miR-7
BGIBMGA001231-TA	ref|XP_967818.1| PREDICTED: similar to CG3332-PA, isoform A [Tribolium castaneum]	2-bmo-miR-6	2-bmo-miR-183	bmo-miR-P485-5p	bmo-miR-P381-5p	2-bmo-miR-294
BGIBMGA001233-TA	gb|EAT40165.1| mitochondrial ornithine transporter [Aedes aegypti]	2-bmo-miR-230
BGIBMGA001234-TA	unknown	2-bmo-miR-245	2-bmo-miR-230
BGIBMGA001235-TA	dbj|BAE66651.1| GTP cyclohydrolase I isoform B [Papilio xuthus]	2-bmo-miR-134	bmo-miR-P369-5p	2-bmo-miR-216	bmo-miR-P527-5p	2-bmo-miR-52	2-bmo-miR-241	bmo-miR-3235	2-bmo-miR-362
BGIBMGA001236-TA	ref|NP_610363.1| CG14757-PA [Drosophila melanogaster] gb|AAF59116.2| CG14757-PA [Drosophila melanogaster] gb|AAY55083.1| IP07694p [Drosophila melanogaster]	bmo-miR-P513-5p	bmo-miR-P186-3p
BGIBMGA001237-TA	ref|XP_001355526.1| GA14112-PA [Drosophila pseudoobscura] gb|EAL32585.1| GA14112-PA [Drosophila pseudoobscura]	2-bmo-miR-57	bmo-miR-276*	2-bmo-miR-276a	bmo-miR-P410-5p
BGIBMGA001238-TA	E-value:0.0 gb|EAT44292.1| cysteinyl-tRNA synthetase [Aedes aegypti]	2-bmo-miR-264
BGIBMGA001239-TA	ref|NP_001040120.1| elongation protein 4-like protein [Bombyx mori] gb|ABD36112.1| elongation protein 4-like protein [Bombyx mori]	bmo-miR-P368-5p	2-bmo-miR-178	bmo-miR-P659
BGIBMGA001240-TA	gb|EAT44287.1| tetraspanin, putative [Aedes aegypti]	2-bmo-miR-158	bmo-miR-P305-3p	bmo-miR-P493-5p	2-bmo-miR-20
BGIBMGA001241-TA	E-value:0.0 gb|EAT48688.1| heat shock protein [Aedes aegypti]	bmo-miR-P414-5p	bmo-miR-P485-5p	bmo-miR-P251-3p	2-bmo-miR-351	bmo-miR-P410-5p	bmo-miR-P229-3p
BGIBMGA001242-TA	gb|EAT38911.1| neurotactin [Aedes aegypti]	bmo-miR-P674	bmo-miR-11	2-bmo-miR-190	2-bmo-miR-317	2-bmo-miR-342
BGIBMGA001244-TA	ref|XP_967869.1| PREDICTED: similar to CG15797-PA [Tribolium castaneum]	1-bmo-miR-263b	bmo-miR-P305-3p	2-bmo-miR-237	bmo-miR-P666	2-bmo-miR-166	2-bmo-miR-125	2-bmo-miR-258
BGIBMGA001245-TA	gb|EAT40381.1| f-spondin [Aedes aegypti]	2-bmo-miR-127
BGIBMGA001246-TA	ref|XP_975464.1| PREDICTED: similar to CG6953-PA, isoform A [Tribolium castaneum]	2-bmo-miR-197
BGIBMGA001247-TA	ref|XP_381590.1| hypothetical protein FG01414.1 [Gibberella zeae PH-1]	2-bmo-miR-298	bmo-miR-P089-3p	bmo-miR-P338-3p	2-bmo-miR-355	bmo-miR-P524-5p
BGIBMGA001248-TA	ref|NP_990808.1| myosin, heavy polypeptide 9, non-muscle [Gallus gallus] sp|P14105|MYH9_CHICK Myosin-9 (Myosin heavy chain 9) (Myosin heavy chain, nonmuscle IIa) (Nonmuscle myosin heavy chain IIa) (NMMHC II-a) (NMMHC-IIA) (Cellular myosin heavy chain, type A) (Nonmuscle myosin heavy chain-A) (NMMHC-A) gb|AAA48974.1| myosin heavy chain	2-bmo-miR-155	2-bmo-miR-115	2-bmo-miR-894a
BGIBMGA001249-TA	ref|NP_611092.2| CG8435-PA [Drosophila melanogaster] gb|AAM50809.1| LD32459p [Drosophila melanogaster] gb|AAF58052.2| CG8435-PA [Drosophila melanogaster]	2-bmo-miR-347	bmo-miR-P493-5p	bmo-miR-P153-3p	bmo-miR-P410-5p
BGIBMGA001250-TA	ref|XP_396634.1| PREDICTED: similar to G1/S-specific cyclin-D3 [Apis mellifera]	2-bmo-miR-216
BGIBMGA001251-TA	ref|XP_396634.1| PREDICTED: similar to G1/S-specific cyclin-D3 [Apis mellifera]	2-bmo-miR-247	2-bmo-miR-346
BGIBMGA001252-TA	gb|ABF18497.1| mitochondrial ribosomal protein L28 [Aedes aegypti] gb|EAT39614.1| mitochondrial ribosomal protein, L28, putative [Aedes aegypti]	bmo-miR-P414-5p	bmo-miR-P589-5p	bmo-miR-P479-5p	bmo-miR-P485-5p	bmo-miR-P068-3p
BGIBMGA001254-TA	ref|XP_974587.1| PREDICTED: similar to CG9210-PA, isoform A [Tribolium castaneum]	bmo-miR-P591-5p	2-bmo-miR-347	bmo-miR-P625-5p	bmo-miR-P263-3p	bmo-miR-P604-5p
BGIBMGA001255-TA	ref|XP_624914.2| PREDICTED: similar to Adenylyl cyclase 35C CG9210-PA, isoform A [Apis mellifera]	2-bmo-miR-347	2-bmo-miR-216
BGIBMGA001256-TA	E-value:0.0 gb|EAT37281.1| low-density lipoprotein receptor (ldl) [Aedes aegypti]	bmo-miR-P557-5p
BGIBMGA001257-TA	gb|EAT46874.1| conserved hypothetical protein [Aedes aegypti]	2-bmo-miR-36	bmo-miR-P470-5p	bmo-miR-P669
BGIBMGA001258-TA	ref|NP_001037634.1| synaptobrevin [Bombyx mori] gb|ABG20589.1| synaptobrevin [Bombyx mori]	2-bmo-miR-149	2-bmo-miR-15	bmo-miR-P470-5p
BGIBMGA001259-TA	E-value:0.0 ref|XP_974661.1| PREDICTED: similar to CG17758-PA [Tribolium castaneum]	bmo-miR-P674	2-bmo-miR-158
BGIBMGA001260-TA	ref|XP_001120912.1| PREDICTED: similar to CG17761-PA [Apis mellifera]	2-bmo-miR-15
BGIBMGA001261-TA	E-value:0.0 gb|EAT41551.1| otopetrin [Aedes aegypti]	2-bmo-miR-1
BGIBMGA001262-TA	unknown	bmo-miR-P192-3p
BGIBMGA001263-TA	gb|AAI24960.1| Unknown (protein for MGC:154772) [Xenopus laevis]	2-bmo-miR-182	bmo-miR-375*	bmo-miR-P664	bmo-miR-12
BGIBMGA001264-TA	ref|NP_723703.1| CG31866-PA [Drosophila melanogaster] gb|AAN10793.1| CG31866-PA [Drosophila melanogaster] gb|AAV36861.1| RE72529p [Drosophila melanogaster]	1-bmo-miR-46*	2-bmo-miR-281-1*	bmo-miR-P177-3p	bmo-miR-P621-5p	bmo-miR-P672	bmo-miR-281*	bmo-miR-P085-3p	2-bmo-miR-15	2-bmo-miR-281-2*	bmo-miR-P588-5p
BGIBMGA001265-TA	E-value:0.0 ref|XP_973325.1| PREDICTED: similar to CG10840-PB [Tribolium castaneum]	2-bmo-miR-247	bmo-miR-P417-5p	2-bmo-miR-345	bmo-miR-3333
BGIBMGA001266-TA	ref|XP_973145.1| PREDICTED: similar to Protein sprouty (Spry) [Tribolium castaneum]	2-bmo-miR-134	bmo-miR-P347-5p	2-bmo-miR-329	bmo-miR-P493-5p
BGIBMGA001267-TA	E-value:0.0 ref|XP_969096.1| PREDICTED: similar to ubiquitin protein ligase E3A isoform 2 [Tribolium castaneum]	bmo-miR-P666	2-bmo-miR-170	2-bmo-miR-36	bmo-miR-P661	2-bmo-miR-355	2-bmo-miR-52	bmo-miR-P604-5p
BGIBMGA001268-TA	E-value:0.0 ref|XP_396869.3| PREDICTED: similar to Phosphotidylinositol 3 kinase 68D CG11621-PA, isoform A [Apis mellifera]	bmo-miR-P238-3p
BGIBMGA001269-TA	ref|XP_967148.1| PREDICTED: similar to CG11621-PA, isoform A [Tribolium castaneum]	2-bmo-miR-358	2-bmo-miR-1
BGIBMGA001270-TA	ref|XP_396570.3| PREDICTED: similar to CG6903-PA [Apis mellifera]	3-bmo-miR-1497
BGIBMGA001271-TA	ref|XP_973988.1| PREDICTED: similar to Myosin-3 (Myosin heavy chain A) (MHC A) [Tribolium castaneum]	bmo-miR-2758*	bmo-miR-P192-3p	2-bmo-miR-41	bmo-miR-P167-3p	bmo-miR-3333
BGIBMGA001272-TA	ref|XP_972016.1| PREDICTED: similar to CG32145-PA [Tribolium castaneum]	bmo-miR-P121-3p	2-bmo-miR-77	bmo-miR-P102-3p	2-bmo-miR-230
BGIBMGA001273-TA	gb|AAY54680.1| IP11427p [Drosophila melanogaster]	2-bmo-miR-19
BGIBMGA001274-TA	ref|XP_971371.1| PREDICTED: similar to plasma glutamate carboxypeptidase [Tribolium castaneum]	2-bmo-miR-237	2-bmo-miR-347	2-bmo-miR-209	bmo-miR-P246-3p
BGIBMGA001275-TA	ref|XP_971371.1| PREDICTED: similar to plasma glutamate carboxypeptidase [Tribolium castaneum]	2-bmo-miR-1	2-bmo-miR-187
BGIBMGA001276-TA	gb|EAT46807.1| cytochrome P450 [Aedes aegypti]	2-bmo-miR-34	2-bmo-miR-211	2-bmo-miR-166	2-bmo-miR-358	2-bmo-miR-244	bmo-miR-34	4-5P-bmo-miR-34	2-bmo-miR-72	bmo-miR-P378-5p
BGIBMGA001277-TA	sp|O18635|C12A2_MUSDO Cytochrome P450 CYP12A2 (CYPXIIA2) gb|AAC98527.1| cytochrome P450 CYP12A2 [Musca domestica]	bmo-miR-P487-5p	2-bmo-miR-19
BGIBMGA001278-TA	ref|XP_394309.3| PREDICTED: similar to Adenosine deaminase CG11994-PA [Apis mellifera]	2-bmo-miR-134	bmo-miR-P513-5p	2-bmo-miR-281-1*	2-bmo-miR-278	bmo-miR-2766	2-bmo-miR-346	bmo-miR-P320-3p	2-bmo-miR-244	2-bmo-miR-166	bmo-miR-278	bmo-miR-P055-3p
BGIBMGA001279-TA	ref|NP_001040452.1| dehydrodolichyl diphosphate synthase [Bombyx mori] gb|ABF51416.1| dehydrodolichyl diphosphate synthase [Bombyx mori]	bmo-miR-3383	bmo-miR-P664	bmo-miR-P524-5p
BGIBMGA001280-TA	ref|NP_001040452.1| dehydrodolichyl diphosphate synthase [Bombyx mori] gb|ABF51416.1| dehydrodolichyl diphosphate synthase [Bombyx mori]	2-bmo-miR-8	bmo-miR-P214-3p	bmo-miR-P176-3p
BGIBMGA001281-TA	emb|CAF97287.1| unnamed protein product [Tetraodon nigroviridis]	2-bmo-miR-34	2-bmo-miR-224	2-bmo-miR-157	bmo-miR-P081-3p	bmo-miR-34	1-bmo-miR-34	4-5P-bmo-miR-34	bmo-miR-P661
BGIBMGA001282-TA	dbj|BAD21387.1| mFLJ00137 protein [Mus musculus]	2-bmo-miR-34	bmo-miR-34	bmo-miR-P315-3p	4-5P-bmo-miR-34	3-bmo-miR-31a
BGIBMGA001283-TA	ref|XP_623781.2| PREDICTED: similar to CG10648-PA [Apis mellifera]	2-bmo-miR-149	2-bmo-miR-86	2-bmo-miR-65
BGIBMGA001284-TA	ref|NP_047327.1| hypothetical protein pMRC01_043 [Lactococcus lactis] gb|AAC56014.1| conserved hypothetical protein [Lactococcus lactis]	bmo-miR-P417-5p	2-bmo-miR-127
BGIBMGA001285-TA	unknown	2-bmo-miR-191	2-bmo-miR-36	2-bmo-miR-127	bmo-miR-P143-3p
BGIBMGA001286-TA	ref|XP_969357.1| PREDICTED: similar to CG33485-PA [Tribolium castaneum]	2-bmo-miR-172
BGIBMGA001288-TA	ref|NP_001033845.1| CG33968-PA [Drosophila melanogaster] gb|AAX33388.1| RE74651p [Drosophila melanogaster] gb|AAN09655.2| CG33968-PA [Drosophila melanogaster]	2-bmo-miR-6	2-bmo-miR-300	2-bmo-miR-264	2-bmo-miR-330	2-bmo-miR-353
BGIBMGA001289-TA	ref|XP_974400.1| PREDICTED: similar to Nose Resistant to Fluoxetine family member (nrf-6) [Tribolium castaneum]	2-bmo-miR-230	2-bmo-miR-315	bmo-miR-P378-5p
BGIBMGA001290-TA	ref|XP_972955.1| PREDICTED: similar to CG10961-PA [Tribolium castaneum]	bmo-miR-P189-3p	2-bmo-miR-20	bmo-miR-P141-3p
BGIBMGA001291-TA	ref|XP_967324.1| PREDICTED: similar to CG12014-PA [Tribolium castaneum]	1-bmo-miR-263b	bmo-miR-263b	bmo-miR-P338-3p
BGIBMGA001292-TA	ref|NP_001040267.1| progesterone receptor membrane component 2 [Bombyx mori] gb|ABD36334.1| progesterone membrane binding protein [Bombyx mori]	2-bmo-miR-347	2-bmo-let-7d
BGIBMGA001293-TA	ref|XP_975372.1| PREDICTED: similar to WD repeat domain 19 [Tribolium castaneum]	2-bmo-miR-77	bmo-miR-P518-5p	bmo-miR-2808d	2-bmo-miR-139	bmo-miR-P368-5p	2-bmo-miR-279	bmo-miR-P267-3p
BGIBMGA001294-TA	ref|XP_975372.1| PREDICTED: similar to WD repeat domain 19 [Tribolium castaneum]	bmo-miR-P170-3p	2-bmo-miR-242	bmo-miR-P552-5p
BGIBMGA001295-TA	unknown	bmo-miR-P487-5p	2-bmo-miR-16	2-bmo-miR-366
BGIBMGA001296-TA	ref|XP_968441.1| PREDICTED: similar to CG5583-PA [Tribolium castaneum]	2-bmo-miR-140	bmo-miR-P666	2-bmo-miR-246
BGIBMGA001297-TA	gb|EAT42098.1| conserved hypothetical protein [Aedes aegypti]	bmo-miR-2805	bmo-miR-P263-3p
BGIBMGA001298-TA	ref|XP_313294.3| ENSANGP00000022600 [Anopheles gambiae str. PEST] gb|EAA44640.3| ENSANGP00000022600 [Anopheles gambiae str. PEST]	bmo-miR-P416-5p	2-bmo-miR-173
BGIBMGA001299-TA	ref|XP_311418.3| ENSANGP00000016729 [Anopheles gambiae str. PEST] gb|EAA07041.3| ENSANGP00000016729 [Anopheles gambiae str. PEST]	bmo-miR-13a*
BGIBMGA001300-TA	gb|EAT37847.1| sulfakinin receptor (dsk-r1) [Aedes aegypti]	2-bmo-miR-35
BGIBMGA001301-TA	gb|AAG49365.1|AF323588_1 sensory neuron membrane protein 2 [Manduca sexta]	2-bmo-miR-321	bmo-miR-P369-5p	1-bmo-miR-7	bmo-miR-P559-5p
BGIBMGA001302-TA	ref|NP_001091762.1| vacuolar H+ ATP synthase 16 kDa proteolipid subunit [Bombyx mori] gb|ABF51242.1| vacuolar H+ ATP synthase 16 kDa proteolipid subunit [Bombyx mori]	bmo-miR-P419-5p	2-bmo-miR-110	3-bmo-miR-1﹟	bmo-miR-P068-3p
BGIBMGA001303-TA	ref|XP_971395.1| PREDICTED: similar to CG7830-PA [Tribolium castaneum]	2-bmo-miR-294
BGIBMGA001304-TA	unknown	2-bmo-miR-298	2-bmo-miR-216	2-bmo-miR-129	3-bmo-miR-1497
BGIBMGA001305-TA	ref|XP_973900.1| PREDICTED: similar to CG4050-PA, isoform A [Tribolium castaneum]	2-bmo-miR-110
BGIBMGA001306-TA	gb|EAT44124.1| organic cation transporter [Aedes aegypti]	bmo-miR-P603-5p	2-bmo-miR-298
BGIBMGA001308-TA	ref|NP_001036945.1| hypothetical protein LOC692491 [Bombyx mori] dbj|BAE43410.1| hypothetical protein [Bombyx mori]	bmo-miR-P589-5p	bmo-miR-P479-5p	2-bmo-miR-139	bmo-miR-P383-5p
BGIBMGA001309-TA	gb|EAT35410.1| cytochrome c oxidase assembly protein cox15 [Aedes aegypti]	bmo-miR-P413-5p	2-bmo-miR-140	3-bmo-miR-31a	2-bmo-miR-345	bmo-miR-P527-5p
BGIBMGA001310-TA	ref|XP_974656.1| PREDICTED: similar to CG13340-PA [Tribolium castaneum]	2-bmo-miR-358
BGIBMGA001311-TA	ref|XP_317580.3| ENSANGP00000010036 [Anopheles gambiae str. PEST] gb|EAA12913.4| ENSANGP00000010036 [Anopheles gambiae str. PEST]	bmo-miR-P081-3p	2-bmo-miR-358	2-bmo-miR-139	bmo-miR-P378-5p
BGIBMGA001312-TA	ref|XP_972003.1| PREDICTED: similar to CG8325-PA [Tribolium castaneum]	2-bmo-miR-118	bmo-miR-P663	2-bmo-miR-353
BGIBMGA001313-TA	gb|EAT38951.1| organic cation transporter [Aedes aegypti]	2-bmo-miR-110	bmo-miR-P172-3p	bmo-miR-P417-5p	bmo-miR-308*
BGIBMGA001315-TA	ref|XP_001359825.1| GA21016-PA [Drosophila pseudoobscura] gb|EAL28977.1| GA21016-PA [Drosophila pseudoobscura]	2-bmo-miR-19	bmo-miR-P340-3p	2-bmo-miR-333
BGIBMGA001316-TA	ref|NP_843695.1| hypothetical protein BA1222 [Bacillus anthracis str. Ames] ref|YP_017836.1| hypothetical protein GBAA1222 [Bacillus anthracis str. 'Ames Ancestor'] ref|ZP_00391545.1| hypothetical protein Bant_01001846 [Bacillus anthracis str. A2012] emb|CAD56869.1| BclA protein [Bacillus anthracis] gb|AAP25181.1| conserved hypothetical protein [Bacillus anthracis str. Ames] gb|AAT30311.1| conser…	bmo-miR-P170-3p
BGIBMGA001317-TA	ref|XP_629940.1| hypothetical protein DDBDRAFT_0184076 [Dictyostelium discoideum AX4] gb|EAL61524.1| hypothetical protein DDBDRAFT_0184076 [Dictyostelium discoideum AX4]	bmo-miR-P167-3p	2-bmo-miR-355
BGIBMGA001318-TA	ref|XP_001113485.1| PREDICTED: similar to calmodulin 1 isoform 4 [Macaca mulatta] ref|XP_001148944.1| PREDICTED: hypothetical protein LOC459213 isoform 6 [Pan troglodytes]	bmo-miR-P487-5p	2-bmo-miR-134	bmo-miR-P085-3p	bmo-miR-P167-3p	2-bmo-miR-126
BGIBMGA001319-TA	gb|AAY16221.1| calmodulin [Campanularia hincksii] gb|AAY16222.1| calmodulin [Orthopyxis sargassicola] gb|AAY16226.1| calmodulin [Orthopyxis integra] gb|AAY16227.1| calmodulin [Orthopyxis integra] gb|AAY16228.1| calmodulin [Rhizocaulus verticillatus] gb|AAY16230.1| calmodulin [Bonneviella regia] gb|AAY16231.1| calmodulin [Bonneviella sp. 2 819AS] gb|AAY16233.1| calmodulin [Bonneviella sp. 4 839AS]…	2-bmo-miR-245	2-bmo-miR-278	2-bmo-miR-51	2-bmo-miR-317	2-bmo-miR-241	bmo-miR-P419-5p	bmo-miR-P674	2-bmo-miR-66	bmo-miR-278	bmo-miR-P055-3p	2-bmo-miR-290
BGIBMGA001320-TA	gb|AAT95347.1| trypsin Ia precursor [Sesamia nonagrioides]	2-bmo-miR-321	bmo-miR-P573-5p	bmo-miR-P143-3p
BGIBMGA001321-TA	ref|XP_971672.1| PREDICTED: similar to CG1172-PA [Tribolium castaneum]	bmo-miR-P370-5p
BGIBMGA001322-TA	ref|XP_971672.1| PREDICTED: similar to CG1172-PA [Tribolium castaneum]	2-bmo-miR-245	bmo-miR-P192-3p	bmo-miR-2808d	2-bmo-miR-242
BGIBMGA001324-TA	ref|NP_001036949.1| hypothetical protein LOC692495 [Bombyx mori] dbj|BAE43416.1| hypothetical protein [Bombyx mori]	2-bmo-miR-74
BGIBMGA001325-TA	ref|NP_001036945.1| hypothetical protein LOC692491 [Bombyx mori] dbj|BAE43410.1| hypothetical protein [Bombyx mori]	2-bmo-miR-264	bmo-miR-P263-3p
BGIBMGA001327-TA	gb|AAN64695.1| M protein [Streptococcus pyogenes]	2-bmo-miR-127
BGIBMGA001328-TA	ref|NP_650538.1| CG14880-PA, isoform A [Drosophila melanogaster] ref|NP_732134.1| CG14880-PB, isoform B [Drosophila melanogaster] gb|AAL48705.1| RE15157p [Drosophila melanogaster] gb|AAF55306.2| CG14880-PA, isoform A [Drosophila melanogaster] gb|AAN13707.1| CG14880-PB, isoform B [Drosophila melanogaster]	2-bmo-miR-287	2-bmo-miR-246	bmo-miR-12	bmo-miR-P552-5p
BGIBMGA001329-TA	unknown	bmo-miR-12	bmo-miR-P552-5p
BGIBMGA001330-TA	ref|NP_001020990.1| UNCoordinated family member (unc-89) [Caenorhabditis elegans] gb|AAV34801.1| Uncoordinated protein 89, isoform g [Caenorhabditis elegans]	2-bmo-miR-134	2-bmo-miR-300	2-bmo-miR-241
BGIBMGA001331-TA	ref|NP_298108.1| endo-1,4-beta-glucanase [Xylella fastidiosa 9a5c] gb|AAF83628.1|AE003921_8 endo-1,4-beta-glucanase [Xylella fastidiosa 9a5c]	bmo-miR-P410-5p
BGIBMGA001332-TA	ref|XP_311469.2| ENSANGP00000013711 [Anopheles gambiae str. PEST] gb|EAA07161.2| ENSANGP00000013711 [Anopheles gambiae str. PEST]	bmo-miR-P172-3p
BGIBMGA001333-TA	E-value:0.0 ref|NP_001037382.1| uricase [Bombyx mori] gb|ABA39861.1| uricase [Bombyx mori]	bmo-miR-P411-5p
BGIBMGA001335-TA	E-value:0.0 ref|XP_393458.3| PREDICTED: similar to dihydrouridine synthase 3-like [Apis mellifera]	bmo-miR-P190-3p	bmo-miR-P625-5p
BGIBMGA001339-TA	ref|NP_001040296.1| N-acetyl-glucosamine-6-phosphate isomerase [Bombyx mori] gb|ABD36386.1| N-acetyl-glucosamine-6-phosphate isomerase [Bombyx mori]	bmo-miR-P145-3p
BGIBMGA001340-TA	gb|AAM52026.1| RE73673p [Drosophila melanogaster]	bmo-miR-P625-5p	bmo-miR-P381-5p
BGIBMGA001342-TA	ref|XP_966458.1| PREDICTED: similar to CG7959-PA [Tribolium castaneum]	2-bmo-miR-310
BGIBMGA001343-TA	ref|XP_968529.1| PREDICTED: similar to fused toes (predicted) [Tribolium castaneum]	bmo-miR-P675
BGIBMGA001344-TA	gb|EAT47481.1| cdk4/6 [Aedes aegypti]	2-bmo-miR-19	bmo-miR-P461-5p	2-bmo-miR-358	2-bmo-miR-125
BGIBMGA001345-TA	unknown	bmo-miR-276*	bmo-miR-P381-5p	2-bmo-miR-276a
BGIBMGA001346-TA	ref|XP_001013636.1| hypothetical protein TTHERM_00829330 [Tetrahymena thermophila SB210] gb|EAR93391.1| hypothetical protein TTHERM_00829330 [Tetrahymena thermophila SB210]	bmo-miR-P495-5p	bmo-miR-2808d	2-bmo-miR-230	bmo-miR-P549-5p	2-bmo-miR-229
BGIBMGA001347-TA	dbj|BAB39500.1| fibroin P25 [Bombyx mandarina]	2-bmo-miR-140
BGIBMGA001348-TA	emb|CAB41997.1| 3-dehydroecdysone 3beta-reductase [Spodoptera littoralis]	2-bmo-miR-205	2-bmo-miR-126
BGIBMGA001349-TA	ref|XP_393319.1| PREDICTED: similar to F-box and leucine-rich repeat protein 20 isoform 1 [Apis mellifera]	2-bmo-miR-281-1*	bmo-miR-P621-5p	bmo-miR-P672	2-bmo-miR-214	bmo-miR-281*	2-bmo-miR-237	2-bmo-miR-281-2*	2-bmo-miR-345	2-bmo-miR-126
BGIBMGA001350-TA	ref|NP_647851.2| CG11593-PA [Drosophila melanogaster] gb|AAF47827.2| CG11593-PA [Drosophila melanogaster]	2-bmo-miR-170	bmo-miR-P172-3p	bmo-miR-P279-3p	bmo-miR-P604-5p
BGIBMGA001351-TA	ref|XP_624401.2| PREDICTED: similar to CG10638-PA, isoform A isoform 1 [Apis mellifera]	bmo-miR-P419-5p	bmo-miR-P557-5p	1-bmo-miR-34	bmo-miR-P229-3p
BGIBMGA001352-TA	ref|XP_971530.1| PREDICTED: similar to CG6822-PA, isoform A [Tribolium castaneum]	bmo-miR-P178-3p	2-bmo-miR-355	2-bmo-miR-233
BGIBMGA001354-TA	unknown	bmo-miR-P518-5p	bmo-miR-P172-3p	2-bmo-miR-173	bmo-miR-P527-5p
BGIBMGA001355-TA	ref|XP_395131.2| PREDICTED: similar to CG14995-PC, isoform C [Apis mellifera]	bmo-miR-P283-3p	bmo-miR-P305-3p	bmo-miR-P518-5p	2-bmo-miR-72	2-bmo-miR-258
BGIBMGA001356-TA	ref|XP_395131.2| PREDICTED: similar to CG14995-PC, isoform C [Apis mellifera]	bmo-miR-P167-3p	2-bmo-miR-127
BGIBMGA001358-TA	ref|NP_048045.1| orf 73 [Ateline herpesvirus 3] gb|AAC95598.1| orf 73 [Ateline herpesvirus 3]	bmo-miR-375*	2-bmo-miR-189	2-bmo-miR-115	2-bmo-miR-329
BGIBMGA001359-TA	unknown	bmo-miR-11	bmo-miR-P319-3p	3-bmo-miR-11-3p	2-bmo-miR-178	bmo-miR-P470-5p	2-bmo-miR-342
BGIBMGA001360-TA	ref|ZP_00999666.1| hypothetical protein OB2597_13888 [Oceanicola batsensis HTCC2597] gb|EAQ03240.1| hypothetical protein OB2597_13888 [Oceanicola batsensis HTCC2597]	2-bmo-miR-237
BGIBMGA001361-TA	unknown	bmo-miR-P665	bmo-miR-P661	bmo-miR-100	2-bmo-miR-158	2-bmo-miR-19	2-bmo-miR-247	bmo-miR-P420-5p	bmo-miR-252	2-bmo-miR-233
BGIBMGA001363-TA	ref|NP_001037207.1| ribosomal protein S21 [Bombyx mori] sp|Q6PUF8|RS21_BOMMO 40S ribosomal protein S21 sp|Q962Q8|RS21_SPOFR 40S ribosomal protein S21 gb|AAK92190.1|AF400218_1 ribosomal protein S21 [Spodoptera frugiperda] gb|AAS91554.1| ribosomal protein S21 [Bombyx mori] gb|AAV34879.1| ribosomal protein S21 [Bombyx mori]	2-bmo-miR-297
BGIBMGA001364-TA	E-value:0.0 ref|XP_973234.1| PREDICTED: similar to CG3338-PA [Tribolium castaneum]	2-bmo-miR-214	2-bmo-miR-127
BGIBMGA001366-TA	gb|EAT46573.1| conserved hypothetical protein [Aedes aegypti]	2-bmo-miR-19	2-bmo-miR-205	bmo-miR-P509-5p	bmo-miR-P167-3p	2-bmo-miR-173
BGIBMGA001367-TA	ref|XP_969383.1| PREDICTED: similar to CG6084-PA, isoform A [Tribolium castaneum]	2-bmo-miR-194	2-bmo-miR-355
BGIBMGA001368-TA	ref|XP_628559.1| cryptopsoridial mucin, large thr stretch, signal peptide sequence [Cryptosporidium parvum Iowa II] gb|EAK90389.1| cryptopsoridial mucin, large thr stretch, signal peptide sequence [Cryptosporidium parvum Iowa II]	2-bmo-miR-224	2-bmo-miR-166	2-bmo-miR-358	2-bmo-miR-366	2-bmo-miR-72
BGIBMGA001369-TA	ref|XP_565054.2| ENSANGP00000026352 [Anopheles gambiae str. PEST] gb|EAL41865.2| ENSANGP00000026352 [Anopheles gambiae str. PEST]	bmo-miR-P251-3p	bmo-miR-P180-3p	2-bmo-miR-51	2-bmo-miR-176	2-bmo-miR-35
BGIBMGA001370-TA	E-value:0.0 ref|XP_972434.1| PREDICTED: similar to CG6831-PA [Tribolium castaneum]	bmo-miR-P631-5p
BGIBMGA001371-TA	ref|XP_391944.3| PREDICTED: similar to rhea CG6831-PA, partial [Apis mellifera]	3-bmo-miR-281-5#	2-bmo-miR-134	2-bmo-miR-140	bmo-miR-P518-5p	3-bmo-miR-31a	2-bmo-miR-343	2-bmo-miR-241
BGIBMGA001372-TA	E-value:0.0 ref|XP_391944.3| PREDICTED: similar to rhea CG6831-PA, partial [Apis mellifera]	bmo-miR-P375-5p	bmo-miR-P518-5p	bmo-miR-P102-3p	bmo-miR-P493-5p	bmo-miR-P071-3p	2-bmo-miR-105
BGIBMGA001373-TA	ref|XP_972434.1| PREDICTED: similar to CG6831-PA [Tribolium castaneum]	bmo-miR-P417-5p	bmo-miR-3420	2-bmo-miR-147
BGIBMGA001374-TA	unknown	2-bmo-miR-229
BGIBMGA001375-TA	ref|XP_393896.3| PREDICTED: similar to activating transcription factor 2 isoform 1 [Apis mellifera]	bmo-miR-P251-3p	2-bmo-miR-289	2-bmo-miR-127
BGIBMGA001376-TA	gb|EAT34511.1| conserved hypothetical protein [Aedes aegypti]	bmo-miR-P414-5p	bmo-miR-P485-5p	2-bmo-miR-51	2-bmo-miR-129	2-bmo-miR-294
BGIBMGA001377-TA	ref|XP_001349538.1| hypothetical protein PFB0115w [Plasmodium falciparum 3D7] gb|AAC71813.1| hypothetical protein PFB0115w [Plasmodium falciparum 3D7]	bmo-miR-P128-3p
BGIBMGA001378-TA	unknown	2-bmo-miR-19
BGIBMGA001379-TA	ref|XP_972844.1| PREDICTED: similar to Beta-1,3-galactosyltransferase 1 (Beta-1,3-GalTase 1) (Beta3GalT1) (UDP-galactose:beta-N-acetyl-glucosamine-beta-1, 3-galactosyltransferase 1) (UDP-Gal:betaGlcNAc beta 1,3-galactosyltranferase-I) [Tribolium castaneum]	2-bmo-miR-231	2-bmo-miR-19	bmo-miR-P419-5p	bmo-miR-P305-3p	2-bmo-miR-160	bmo-miR-P167-3p
BGIBMGA001380-TA	gb|EAT43389.1| microtubule associated-protein orbit [Aedes aegypti]	2-bmo-miR-358	bmo-miR-P368-5p	bmo-miR-P527-5p	2-bmo-miR-52	bmo-miR-P539-5p	2-bmo-miR-297	bmo-miR-P105-3p	bmo-miR-P085-3p	bmo-miR-P509-5p	2-bmo-miR-129	bmo-miR-P664	bmo-miR-P386-5p	bmo-miR-P270-3p
BGIBMGA001381-TA	ref|XP_976468.1| PREDICTED: hypothetical protein [Tribolium castaneum]	2-bmo-miR-34	2-bmo-miR-77	bmo-miR-34	2-bmo-miR-361	4-5P-bmo-miR-34	2-bmo-miR-317	bmo-miR-P539-5p
BGIBMGA001382-TA	ref|XP_972565.1| PREDICTED: similar to CG3411-PA [Tribolium castaneum]	bmo-miR-P658
BGIBMGA001383-TA	ref|XP_320278.2| ENSANGP00000016575 [Anopheles gambiae str. PEST] gb|EAA00282.3| ENSANGP00000016575 [Anopheles gambiae str. PEST]	2-bmo-miR-16
BGIBMGA001384-TA	ref|XP_972565.1| PREDICTED: similar to CG3411-PA [Tribolium castaneum]	bmo-miR-P153-3p
BGIBMGA001385-TA	gb|EAT38750.1| amine oxidase [Aedes aegypti]	bmo-miR-P143-3p
BGIBMGA001387-TA	unknown	bmo-miR-P487-5p	bmo-miR-P186-3p	2-bmo-miR-358	bmo-miR-P477-5p	bmo-miR-P102-3p	bmo-miR-P370-5p	2-bmo-miR-138
BGIBMGA001388-TA	dbj|BAA34219.1| MBF2 [Samia cynthia]	2-bmo-miR-200b*	1-bmo-miR-8*	bmo-miR-P539-5p	bmo-miR-8*
BGIBMGA001389-TA	dbj|BAA34219.1| MBF2 [Samia cynthia]	2-bmo-miR-19
BGIBMGA001391-TA	dbj|BAB55582.1| seven-up alpha [Bombyx mori]	2-bmo-miR-366	2-bmo-miR-189	bmo-miR-P383-5p
BGIBMGA001392-TA	gb|AAM76194.1| RE08410p [Drosophila melanogaster]	bmo-miR-3383
BGIBMGA001393-TA	ref|XP_972337.1| PREDICTED: similar to CG31716-PA, isoform A [Tribolium castaneum]	2-bmo-miR-127	2-bmo-miR-353	bmo-miR-P267-3p
BGIBMGA001394-TA	unknown	2-bmo-miR-321	2-bmo-miR-157	2-bmo-miR-110	2-bmo-miR-333	1-bmo-miR-7	2-bmo-miR-178
BGIBMGA001395-TA	ref|NP_001040460.1| proteasome beta 3 subunit [Bombyx mori] gb|ABF51431.1| proteasome beta 3 subunit [Bombyx mori]	2-bmo-miR-19	2-bmo-miR-173	bmo-miR-P102-3p
BGIBMGA001396-TA	ref|XP_001357322.1| GA21658-PA [Drosophila pseudoobscura] gb|EAL34391.1| GA21658-PA [Drosophila pseudoobscura]	2-bmo-miR-127
BGIBMGA001398-TA	ref|XP_969754.1| PREDICTED: similar to CG4091-PC, isoform C [Tribolium castaneum]	3-bmo-miR-281-3p	bmo-miR-P417-5p	2-bmo-miR-115	3-bmo-miR-31a
BGIBMGA001399-TA	E-value:0.0 ref|NP_001040381.1| fructose-1,6-bisphosphatase [Bombyx mori] gb|ABF51284.1| fructose-1,6-bisphosphatase [Bombyx mori]	bmo-miR-P340-3p	2-bmo-miR-36	bmo-miR-P624-5p	bmo-miR-308*	2-bmo-miR-362	2-bmo-miR-172
BGIBMGA001401-TA	ref|XP_973096.1| PREDICTED: similar to CG6284-PA [Tribolium castaneum]	bmo-miR-P305-3p	bmo-miR-P082-3p
BGIBMGA001403-TA	ref|XP_001155070.1| PREDICTED: coiled-coil domain containing 100 isoform 1 [Pan troglodytes] ref|XP_001155129.1| PREDICTED: coiled-coil domain containing 100 isoform 2 [Pan troglodytes]	2-bmo-miR-157	bmo-miR-P618-5p	2-bmo-miR-127	bmo-miR-P267-3p
BGIBMGA001404-TA	ref|XP_001196820.1| PREDICTED: similar to ENSANGP00000027929 [Strongylocentrotus purpuratus] ref|XP_001194229.1| PREDICTED: similar to ENSANGP00000027929 [Strongylocentrotus purpuratus]	bmo-miR-2777*
BGIBMGA001405-TA	ref|XP_970101.1| PREDICTED: similar to CG15478-PA [Tribolium castaneum]	bmo-miR-P487-5p	bmo-miR-P085-3p	2-bmo-miR-365
BGIBMGA001406-TA	E-value:0.0 ref|XP_001359062.1| GA21448-PA [Drosophila pseudoobscura] gb|EAL28205.1| GA21448-PA [Drosophila pseudoobscura]	1-bmo-miR-46*	bmo-miR-P556-5p	2-bmo-miR-244	bmo-miR-P538-5p
BGIBMGA001407-TA	gb|EAT35089.1| predicted protein [Aedes aegypti]	bmo-miR-P375-5p	2-bmo-miR-247	bmo-miR-P286-3p
BGIBMGA001408-TA	ref|XP_971658.1| PREDICTED: similar to CG32577-PA [Tribolium castaneum]	2-bmo-miR-16	2-bmo-miR-329	4-5P-bmo-miR-263a
BGIBMGA001409-TA	unknown	bmo-miR-P518-5p	bmo-miR-P369-5p	bmo-miR-2808d	2-bmo-miR-264
BGIBMGA001410-TA	ref|XP_971658.1| PREDICTED: similar to CG32577-PA [Tribolium castaneum]	bmo-miR-P518-5p	2-bmo-miR-216	2-bmo-miR-68
BGIBMGA001411-TA	E-value:0.0 ref|NP_001040223.1| ubiquitin conjugating enzyme E2 [Bombyx mori] gb|ABD36269.1| ubiquitin conjugating enzyme E2 [Bombyx mori]	2-bmo-miR-151	bmo-miR-375*	bmo-miR-P190-3p	2-bmo-miR-894a
BGIBMGA001412-TA	ref|XP_971565.1| PREDICTED: similar to CG11325-PA, isoform A [Tribolium castaneum]	2-bmo-bantam	2-bmo-miR-155	bmo-miR-3383	2-bmo-miR-127
BGIBMGA001413-TA	unknown	bmo-miR-P262-3p
BGIBMGA001414-TA	unknown	1-bmo-miR-34
BGIBMGA001415-TA	E-value:0.0 ref|NP_001036839.1| polyubiquitin [Bombyx mori] dbj|BAA76676.1| polyubiquitin [Bombyx mori]	2-bmo-miR-127
BGIBMGA001416-TA	E-value:0.0 ref|XP_558026.2| ENSANGP00000027914 [Anopheles gambiae str. PEST] gb|EAL40333.2| ENSANGP00000027914 [Anopheles gambiae str. PEST]	2-bmo-miR-158	2-bmo-miR-237	bmo-miR-P518-5p	bmo-miR-P492-5p	bmo-miR-P180-3p	bmo-miR-P527-5p	2-bmo-miR-362
BGIBMGA001417-TA	E-value:0.0 ref|XP_396912.1| PREDICTED: similar to ariadne CG5659-PA, isoform A [Apis mellifera] ref|XP_623344.1| PREDICTED: similar to ariadne CG5659-PA, isoform A [Apis mellifera]	bmo-miR-P186-3p	bmo-miR-P302-3p
BGIBMGA001418-TA	unknown	2-bmo-miR-230	2-bmo-miR-127	bmo-miR-P524-5p
BGIBMGA001420-TA	unknown	2-bmo-miR-170	2-bmo-miR-178	2-bmo-miR-216	2-bmo-miR-241
BGIBMGA001421-TA	unknown	bmo-miR-P625-5p	2-bmo-miR-348
BGIBMGA001422-TA	ref|NP_572185.1| Bteb2 CG2932-PA [Drosophila melanogaster] gb|AAF45983.1| CG2932-PA [Drosophila melanogaster] gb|ABJ17082.1| RT01042p [Drosophila melanogaster] gb|ABI34216.2| RT01059p [Drosophila melanogaster] gb|ABI34243.2| RT01142p [Drosophila melanogaster] gb|ABI34249.2| RT01159p [Drosophila melanogaster]	bmo-miR-P167-3p	bmo-miR-P670
BGIBMGA001423-TA	E-value:0.0 ref|XP_968193.1| PREDICTED: similar to myosin IXA [Tribolium castaneum]	bmo-miR-P675	2-bmo-miR-230	2-bmo-miR-190
BGIBMGA001424-TA	unknown	bmo-miR-P487-5p	2-bmo-let-7f	1-bmo-let-7a	2-bmo-let-7h	2-bmo-let-7	4-5P-bmo-let-7a	2-bmo-miR-155	2-bmo-miR-338	bmo-let-7	2-bmo-let-7d
BGIBMGA001425-TA	ref|XP_792656.2| PREDICTED: similar to methyl-CpG binding protein MBD2 [Strongylocentrotus purpuratus] ref|XP_001183242.1| PREDICTED: similar to methyl-CpG binding protein MBD2 [Strongylocentrotus purpuratus]	2-bmo-miR-279	bmo-miR-2789	bmo-miR-P420-5p
BGIBMGA001426-TA	ref|XP_975348.1| PREDICTED: similar to CG5987-PA [Tribolium castaneum]	2-bmo-miR-241
BGIBMGA001427-TA	E-value:0.0 ref|XP_623769.1| PREDICTED: similar to de-etiolated homolog 1 [Apis mellifera]	2-bmo-miR-14	bmo-miR-P431-5p
BGIBMGA001428-TA	E-value:0.0 ref|XP_312572.3| ENSANGP00000014258 [Anopheles gambiae str. PEST] gb|EAA08066.3| ENSANGP00000014258 [Anopheles gambiae str. PEST]	2-bmo-miR-300	bmo-miR-P640-5p
BGIBMGA001429-TA	unknown	2-bmo-miR-8	bmo-miR-P214-3p	bmo-miR-8	bmo-miR-P176-3p	2-bmo-miR-290
BGIBMGA001430-TA	E-value:0.0 ref|XP_967034.1| PREDICTED: similar to CG17665-PA.3 [Tribolium castaneum]	bmo-miR-P417-5p
BGIBMGA001431-TA	gb|EAT40084.1| conserved hypothetical protein [Aedes aegypti]	bmo-miR-P484-5p	bmo-miR-P524-5p
BGIBMGA001433-TA	unknown	2-bmo-miR-140	2-bmo-miR-68
BGIBMGA001434-TA	ref|XP_973585.1| PREDICTED: similar to CG4096-PA [Tribolium castaneum]	2-bmo-miR-138	2-bmo-miR-294
BGIBMGA001436-TA	ref|XP_974822.1| PREDICTED: similar to CG6098-PA [Tribolium castaneum]	bmo-miR-277	2-bmo-miR-173	bmo-miR-P180-3p
BGIBMGA001438-TA	ref|XP_395869.3| PREDICTED: similar to CG1017-PA [Apis mellifera]	2-bmo-miR-19	bmo-miR-P661
BGIBMGA001439-TA	ref|XP_001361973.1| GA12376-PA [Drosophila pseudoobscura] gb|EAL26552.1| GA12376-PA [Drosophila pseudoobscura]	2-bmo-miR-166	bmo-miR-P168-3p	bmo-miR-P378-5p
BGIBMGA001440-TA	unknown	2-bmo-miR-77	2-bmo-miR-244	2-bmo-miR-230	bmo-miR-P286-3p	2-bmo-miR-129
BGIBMGA001441-TA	ref|XP_001361717.1| GA14969-PA [Drosophila pseudoobscura] gb|EAL26296.1| GA14969-PA [Drosophila pseudoobscura]	bmo-miR-P672	bmo-miR-P621-5p	2-bmo-miR-281-1*	bmo-miR-281*	2-bmo-miR-173	2-bmo-miR-281-2*	bmo-miR-P588-5p
BGIBMGA001442-TA	unknown	bmo-miR-P557-5p
BGIBMGA001443-TA	unknown	bmo-miR-P369-5p	2-bmo-miR-230	2-bmo-miR-350
BGIBMGA001445-TA	ref|XP_970028.1| PREDICTED: similar to CG13214-PA, isoform A [Tribolium castaneum]	bmo-miR-3281
BGIBMGA001446-TA	unknown	2-bmo-miR-170
BGIBMGA001447-TA	ref|XP_393419.2| PREDICTED: similar to RNA polymerase II elongation factor ELL2 [Apis mellifera]	2-bmo-miR-894a
BGIBMGA001449-TA	unknown	2-bmo-miR-157
BGIBMGA001451-TA	unknown	bmo-miR-P625-5p
BGIBMGA001452-TA	gb|AAC98153.1| GP900; mucin-like glycoprotein [Cryptosporidium parvum]	2-bmo-miR-158	2-bmo-miR-362
BGIBMGA001453-TA	ref|XP_321915.3| ENSANGP00000013859 [Anopheles gambiae str. PEST] gb|EAA01782.3| ENSANGP00000013859 [Anopheles gambiae str. PEST]	2-bmo-miR-127	2-bmo-miR-348
BGIBMGA001454-TA	unknown	2-bmo-miR-77	2-bmo-miR-331
BGIBMGA001455-TA	unknown	bmo-miR-P487-5p	2-bmo-miR-358	bmo-miR-P417-5p	2-bmo-miR-251
BGIBMGA001456-TA	ref|NP_650571.2| CG10324-PA [Drosophila melanogaster] gb|AAF55349.1| CG10324-PA [Drosophila melanogaster]	bmo-miR-P082-3p
BGIBMGA001457-TA	gb|EAT35088.1| conserved hypothetical protein [Aedes aegypti]	2-bmo-miR-151	2-bmo-miR-353
BGIBMGA001458-TA	E-value:0.0 ref|NP_001036922.1| MAP kinse-ERK kinase [Bombyx mori] dbj|BAE46742.1| MAP kinse-ERK kinase [Bombyx mori]	bmo-miR-P518-5p	bmo-miR-P527-5p	2-bmo-miR-328
BGIBMGA001459-TA	unknown	2-bmo-miR-198	bmo-miR-P419-5p	2-bmo-miR-155	2-bmo-miR-189	2-bmo-miR-127
BGIBMGA001461-TA	ref|XP_969460.1| PREDICTED: similar to CG3823-PA [Tribolium castaneum]	bmo-miR-P262-3p
BGIBMGA001462-TA	ref|XP_969460.1| PREDICTED: similar to CG3823-PA [Tribolium castaneum]	bmo-miR-P487-5p	2-bmo-miR-19	2-bmo-miR-149
BGIBMGA001463-TA	gb|EAT44996.1| conserved hypothetical protein [Aedes aegypti]	2-bmo-miR-245	2-bmo-miR-58
BGIBMGA001464-TA	gb|EAT41659.1| cytochrome oxidase biogenesis protein (oxa1 mitochondrial) [Aedes aegypti]	bmo-miR-P411-5p	bmo-miR-P480-5p
BGIBMGA001465-TA	unknown	2-bmo-miR-259	bmo-miR-P016-5p
BGIBMGA001466-TA	ref|XP_001347322.1| hypothetical protein PF10_0037 [Plasmodium falciparum 3D7] gb|AAN35235.1|AE014829_35 hypothetical protein [Plasmodium falciparum 3D7]	2-bmo-miR-297	2-bmo-miR-155	bmo-miR-P625-5p
BGIBMGA001467-TA	ref|NP_611350.1| Autophagy-specific gene 7 CG5489-PA, isoform A [Drosophila melanogaster] gb|AAF57665.1| CG5489-PA, isoform A [Drosophila melanogaster] gb|AAL89882.1| RE27292p [Drosophila melanogaster]	1-bmo-miR-34	2-bmo-miR-135	bmo-miR-P625-5p
BGIBMGA001470-TA	ref|XP_623961.2| PREDICTED: similar to DumPY : shorter than wild-type family member (dpy-6), partial [Apis mellifera]	2-bmo-miR-183	2-bmo-miR-361
BGIBMGA001471-TA	ref|NP_001037209.1| ribosomal protein S15 [Bombyx mori] gb|AAU11820.1| ribosomal protein S15 [Bombyx mori] gb|AAV34872.1| ribosomal protein S15 [Bombyx mori]	bmo-miR-P121-3p	2-bmo-miR-140	bmo-miR-2808d	bmo-miR-P664
BGIBMGA001472-TA	E-value:0.0 sp|Q25479|NKCL_MANSE Bumetanide-sensitive sodium-(potassium)-chloride cotransporter (Na-K-CL symporter) gb|AAA75600.1| bumetanide sensitive NaK2Cl cotransporter [Manduca sexta]	2-bmo-miR-136
BGIBMGA001473-TA	sp|Q25479|NKCL_MANSE Bumetanide-sensitive sodium-(potassium)-chloride cotransporter (Na-K-CL symporter) gb|AAA75600.1| bumetanide sensitive NaK2Cl cotransporter [Manduca sexta]	2-bmo-miR-126
BGIBMGA001474-TA	gb|ABD36231.1| ribosomal protein L23 [Bombyx mori]	bmo-miR-P413-5p	2-bmo-miR-72
BGIBMGA001476-TA	ref|XP_970349.1| PREDICTED: hypothetical protein [Tribolium castaneum]	bmo-miR-P419-5p
BGIBMGA001477-TA	ref|XP_653447.1| Viral A-type inclusion protein repeat [Entamoeba histolytica HM-1:IMSS]	bmo-miR-P085-3p	bmo-miR-P338-3p
BGIBMGA001478-TA	ref|XP_001073887.1| PREDICTED: similar to Est1p-like protein B [Rattus norvegicus]	2-bmo-miR-237	bmo-miR-P417-5p	bmo-miR-P151-3p
BGIBMGA001480-TA	gb|AAC47556.1| insect intestinal mucin IIM14 [Trichoplusia ni]	bmo-miR-P121-3p	3-bmo-miR-281-5#	2-bmo-miR-127	2-bmo-miR-251
BGIBMGA001481-TA	gb|AAI26527.1| Unknown (protein for IMAGE:8275291) [Bos taurus]	2-bmo-miR-198	4-5P-bmo-miR-263a
BGIBMGA001482-TA	gb|EAT32602.1| conserved hypothetical protein [Aedes aegypti]	2-bmo-miR-185
BGIBMGA001483-TA	ref|NP_001037267.1| ribosomal protein S17 [Bombyx mori] sp|Q962R2|RS17_SPOFR 40S ribosomal protein S17 gb|AAK92186.1|AF400214_1 ribosomal protein S17 [Spodoptera frugiperda] gb|AAV34875.1| ribosomal protein S17 [Bombyx mori]	1-bmo-miR-46	2-bmo-miR-300	bmo-miR-P167-3p	bmo-miR-P368-5p	2-bmo-miR-237	2-bmo-miR-205	bmo-miR-2808d	bmo-miR-2805	2-bmo-miR-170	bmo-miR-P190-3p	2-bmo-miR-52	3-bmo-miR-281-3p	2-bmo-miR-140	bmo-miR-P192-3p	2-bmo-miR-264	2-bmo-miR-279	bmo-miR-P625-5p	2-bmo-miR-258	bmo-miR-P604-5p
BGIBMGA001484-TA	gb|EAT43603.1| conserved hypothetical protein [Aedes aegypti]	2-bmo-miR-205	bmo-miR-P667	bmo-miR-12	2-bmo-miR-294
BGIBMGA001485-TA	unknown	bmo-miR-P375-5p	bmo-miR-P369-5p	2-bmo-miR-189	2-bmo-miR-105
BGIBMGA001486-TA	ref|XP_625004.2| PREDICTED: similar to CG15006-PA [Apis mellifera]	2-bmo-miR-140	2-bmo-miR-331	2-bmo-miR-330	bmo-miR-P386-5p
BGIBMGA001488-TA	ref|XP_969382.1| PREDICTED: similar to CG11152-PA [Tribolium castaneum]	2-bmo-miR-264
BGIBMGA001490-TA	E-value:0.0 ref|NP_001037356.1| 45 kDa immunophilin FKBP45 [Bombyx mori] gb|AAY86706.1| 45 kDa immunophilin FKBP45 [Bombyx mori]	2-bmo-miR-1
BGIBMGA001492-TA	unknown	2-bmo-miR-57	bmo-miR-P673
BGIBMGA001495-TA	ref|XP_973179.1| PREDICTED: similar to ubiquitin-like 7 (bone marrow stromal cell-derived) [Tribolium castaneum]	2-bmo-miR-231	bmo-miR-P419-5p	bmo-miR-P279-3p	2-bmo-miR-68
BGIBMGA001497-TA	E-value:0.0 ref|XP_971447.1| PREDICTED: similar to CG8887-PA [Tribolium castaneum]	bmo-miR-P082-3p	bmo-miR-P251-3p	bmo-miR-P386-5p
BGIBMGA001499-TA	gb|AAO52302.1| similar to Homo sapiens (Human). Dentin sialophosphoprotein precursor [Contains: Dentin phosphoprotein (Dentin phosphophoryn) (DPP); Dentin sialoprotein (DSP)] [Dictyostelium discoideum]	bmo-miR-P673
BGIBMGA001500-TA	ref|XP_972108.1| PREDICTED: similar to CG7636-PA [Tribolium castaneum]	2-bmo-miR-160	bmo-miR-P167-3p	2-bmo-miR-173	2-bmo-miR-350	2-bmo-miR-72
BGIBMGA001501-TA	ref|NP_001037566.1| ribosomal protein S6 [Bombyx mori] gb|AAV34862.1| ribosomal protein S6 [Bombyx mori]	2-bmo-miR-6	2-bmo-miR-66	2-bmo-miR-329
BGIBMGA001502-TA	gb|EAT47035.1| geranylgeranyl transferase type i beta subunit [Aedes aegypti]	2-bmo-miR-127	2-bmo-miR-68
BGIBMGA001503-TA	gb|AAL40415.1|AF369891_4 endonuclease/reverse transcriptase [Branchiostoma floridae]	2-bmo-miR-134	bmo-miR-P484-5p	bmo-miR-P279-3p	bmo-miR-P631-5p
BGIBMGA001504-TA	gb|AAR06265.1| peritrophic membrane chitin binding protein 1 [Trichoplusia ni]	2-bmo-bantam	2-bmo-miR-298	2-bmo-miR-160	2-bmo-miR-355	3-bmo-miR-281-5#	bmo-bantam	bmo-miR-P170-3p	bmo-miR-P589-5p	3-bmo-bantam#
BGIBMGA001505-TA	ref|NP_001091818.1| candidate olfactory receptor [Bombyx mori] dbj|BAF31193.1| candidate olfactory receptor [Bombyx mori]	2-bmo-miR-19	2-bmo-miR-215
BGIBMGA001506-TA	gb|AAX39410.1| lipase [Bombyx mandarina]	1-bmo-miR-34
BGIBMGA001507-TA	dbj|BAD22559.1| lipase [Antheraea yamamai]	3-bmo-miR-281-5#	2-bmo-miR-173	bmo-miR-P338-3p	1-bmo-miR-7	2-bmo-miR-331	2-bmo-miR-345	bmo-miR-P386-5p
BGIBMGA001508-TA	dbj|BAD22559.1| lipase [Antheraea yamamai]	bmo-miR-3383	bmo-miR-P167-3p	2-bmo-miR-135	2-bmo-miR-355
BGIBMGA001509-TA	ref|XP_973650.1| PREDICTED: similar to CG3071-PA [Tribolium castaneum]	2-bmo-miR-158	2-bmo-miR-894	2-bmo-miR-362
BGIBMGA001510-TA	E-value:0.0 ref|XP_322065.3| ENSANGP00000020490 [Anopheles gambiae str. PEST] gb|EAA01213.3| ENSANGP00000020490 [Anopheles gambiae str. PEST]	2-bmo-miR-247
BGIBMGA001511-TA	ref|XP_969460.1| PREDICTED: similar to CG3823-PA [Tribolium castaneum]	bmo-miR-P082-3p
BGIBMGA001512-TA	E-value:0.0 gb|EAT44235.1| casein kinase [Aedes aegypti]	bmo-miR-11	3-bmo-miR-11-3p	bmo-miR-P484-5p	bmo-miR-P673	bmo-miR-P640-5p	2-bmo-miR-342
BGIBMGA001513-TA	E-value:0.0 ref|NP_001036904.1| furin-like convetase [Bombyx mori] dbj|BAC97793.1| furin-like convetase [Bombyx mori]	2-bmo-miR-281
BGIBMGA001514-TA	unknown	bmo-miR-P298-3p	2-bmo-miR-355	2-bmo-miR-125	2-bmo-miR-233
BGIBMGA001515-TA	ref|XP_975169.1| PREDICTED: similar to CG3621-PA [Tribolium castaneum]	2-bmo-miR-178	bmo-miR-P669
BGIBMGA001516-TA	unknown	2-bmo-miR-155	2-bmo-miR-127
BGIBMGA001517-TA	unknown	bmo-miR-P487-5p	2-bmo-miR-155	2-bmo-miR-358	2-bmo-miR-189
BGIBMGA001518-TA	unknown	2-bmo-miR-15	3-bmo-miR-228	bmo-miR-P549-5p	bmo-miR-P372-5p	4-5P-bmo-miR-263a	bmo-miR-263a
BGIBMGA001519-TA	unknown	bmo-miR-277	bmo-miR-P167-3p	bmo-miR-P175-3p	2-bmo-miR-127
BGIBMGA001520-TA	unknown	2-bmo-miR-365	2-bmo-miR-315	bmo-miR-P238-3p
BGIBMGA001521-TA	unknown	3-bmo-let-7a﹟	2-bmo-miR-281-1*	2-bmo-let-7b	2-bmo-let-7h	2-bmo-let-7	4-5P-bmo-let-7a	bmo-miR-P621-5p	bmo-miR-P672	bmo-let-7	bmo-miR-281*	2-bmo-miR-281-2*	2-bmo-miR-48
BGIBMGA001522-TA	E-value:0.0 ref|XP_392823.3| PREDICTED: similar to elongation factor Tu GTP binding domain containing 1 [Apis mellifera]	2-bmo-miR-34	2-bmo-miR-205	bmo-miR-34	4-5P-bmo-miR-34	2-bmo-miR-350
BGIBMGA001523-TA	gb|AAL13998.1| SD04694p [Drosophila melanogaster]	1-bmo-miR-7
BGIBMGA001524-TA	unknown	2-bmo-let-7b	bmo-miR-3333
BGIBMGA001525-TA	ref|NP_598912.2| tyrosyl-tRNA synthetase [Mus musculus] dbj|BAC36424.1| unnamed protein product [Mus musculus]	bmo-miR-P518-5p	2-bmo-miR-193	2-bmo-miR-115	2-bmo-miR-328
BGIBMGA001526-TA	unknown	2-bmo-miR-158	2-bmo-miR-362
BGIBMGA001527-TA	unknown	2-bmo-miR-281-1*	bmo-miR-34	4-5P-bmo-miR-34	bmo-miR-P168-3p	2-bmo-miR-34	bmo-miR-P621-5p	bmo-miR-P672	2-bmo-miR-162	bmo-miR-281*	2-bmo-miR-281-2*	bmo-miR-P068-3p	bmo-miR-P588-5p	bmo-miR-P421-5p
BGIBMGA001528-TA	ref|XP_623264.2| PREDICTED: similar to CG11146-PA isoform 2 [Apis mellifera]	bmo-miR-P347-5p	bmo-miR-P262-3p	2-bmo-miR-351	bmo-miR-P132-3p	bmo-miR-P676	bmo-miR-252
BGIBMGA001530-TA	E-value:0.0 gb|EAT41956.1| calcium-activated potassium channel [Aedes aegypti]	2-bmo-miR-52
BGIBMGA001531-TA	gb|AAR14318.1| corazonin receptor [Manduca sexta]	2-bmo-miR-237	2-bmo-miR-115	2-bmo-miR-135	bmo-miR-P670
BGIBMGA001532-TA	unknown	2-bmo-miR-351	2-bmo-miR-355
BGIBMGA001534-TA	gb|EAT45072.1| delta(9)-desaturase, putative [Aedes aegypti]	2-bmo-miR-247	2-bmo-miR-264
BGIBMGA001535-TA	unknown	2-bmo-miR-74
BGIBMGA001536-TA	gb|EAT37751.1| aliphatic nitrilase, putative [Aedes aegypti]	bmo-miR-P568-5p
BGIBMGA001537-TA	ref|XP_967403.1| PREDICTED: similar to CG8470-PA [Tribolium castaneum]	bmo-miR-P167-3p	2-bmo-miR-233
BGIBMGA001538-TA	gb|EAT47874.1| ikappab kinase complex-associated protein [Aedes aegypti]	2-bmo-miR-34	2-bmo-miR-144	2-bmo-miR-41	bmo-miR-34	4-5P-bmo-miR-34
BGIBMGA001540-TA	E-value:0.0 ref|XP_973320.1| PREDICTED: similar to regulator of nonsense transcripts 1 [Tribolium castaneum]	bmo-miR-P636-5p	2-bmo-miR-51
BGIBMGA001541-TA	ref|XP_318014.3| ENSANGP00000010730 [Anopheles gambiae str. PEST] gb|EAA13278.4| ENSANGP00000010730 [Anopheles gambiae str. PEST]	bmo-miR-P085-3p	2-bmo-miR-346
BGIBMGA001542-TA	gb|EAT44997.1| myelinprotein expression factor [Aedes aegypti]	bmo-miR-P561-5p
BGIBMGA001543-TA	unknown	bmo-miR-P415-5p	bmo-miR-P246-3p
BGIBMGA001544-TA	emb|CAG38120.1| putative chemosensory receptor 19 [Heliothis virescens]	bmo-miR-P509-5p	bmo-miR-P082-3p	bmo-miR-P263-3p	bmo-miR-P270-3p
BGIBMGA001545-TA	gb|AAV36879.1| RE52333p [Drosophila melanogaster]	bmo-miR-P419-5p	bmo-miR-P170-3p	2-bmo-miR-110	bmo-miR-P178-3p
BGIBMGA001546-TA	E-value:0.0 gb|EAT41209.1| dynein heavy chain [Aedes aegypti]	bmo-miR-3235	2-bmo-miR-155	bmo-miR-3383	2-bmo-miR-230	2-bmo-miR-355	4-5P-bmo-miR-263a
BGIBMGA001547-TA	E-value:0.0 gb|EAT41209.1| dynein heavy chain [Aedes aegypti]	2-bmo-miR-183
BGIBMGA001548-TA	ref|XP_393399.2| PREDICTED: similar to C-terminal Src kinase CG17309-PB, isoform B [Apis mellifera]	2-bmo-miR-201	2-bmo-miR-183	bmo-miR-P625-5p	2-bmo-miR-315
BGIBMGA001549-TA	ref|NP_001036839.1| polyubiquitin [Bombyx mori] dbj|BAA76676.1| polyubiquitin [Bombyx mori]	2-bmo-miR-259	bmo-miR-P016-5p	2-bmo-miR-172
BGIBMGA001551-TA	E-value:0.0 ref|XP_313568.2| ENSANGP00000013457 [Anopheles gambiae str. PEST] gb|EAA09171.2| ENSANGP00000013457 [Anopheles gambiae str. PEST]	2-bmo-miR-245
BGIBMGA001552-TA	E-value:0.0 ref|XP_396773.2| PREDICTED: similar to Probable phospholipid-transporting ATPase ID (ATPase class I type 8B member 2) isoform 1 [Apis mellifera]	2-bmo-miR-297	bmo-miR-P170-3p	2-bmo-miR-209	bmo-miR-P279-3p	bmo-miR-13a*
BGIBMGA001553-TA	E-value:0.0 gb|EAT43035.1| phospholipid-transporting atpase 1 (aminophospholipid flippase 1) [Aedes aegypti]	bmo-miR-P513-5p
BGIBMGA001554-TA	gb|AAL91200.1| unknown protein [Arabidopsis thaliana] gb|AAO00916.1| unknown protein [Arabidopsis thaliana]	bmo-miR-P513-5p
BGIBMGA001555-TA	unknown	bmo-miR-P487-5p	2-bmo-miR-166	bmo-miR-3281	bmo-miR-P267-3p
BGIBMGA001556-TA	ref|NP_001040145.1| phosphomevalonate kinase [Bombyx mori] gb|ABD36154.1| phosphomevalonate kinase [Bombyx mori]	bmo-miR-P394-5p	4-5P-bmo-miR-2829	2-bmo-miR-894	2-bmo-miR-117
BGIBMGA001557-TA	E-value:0.0 ref|XP_392548.3| PREDICTED: similar to paralytic CG9907-PA isoform 1 [Apis mellifera]	bmo-miR-P461-5p	bmo-miR-P175-3p	2-bmo-miR-115	2-bmo-miR-129
BGIBMGA001558-TA	E-value:0.0 ref|XP_973584.1| PREDICTED: similar to Isoleucyl-tRNA synthetase, cytoplasmic (Isoleucine--tRNA ligase) (IleRS) (IRS) [Tribolium castaneum]	bmo-miR-2807c*
BGIBMGA001560-TA	E-value:0.0 gb|EAT48547.1| ras gtpase activating protein [Aedes aegypti]	2-bmo-miR-264
BGIBMGA001561-TA	ref|XP_968950.1| PREDICTED: similar to CG3073-PA [Tribolium castaneum]	bmo-miR-P089-3p	2-bmo-miR-358	bmo-miR-P338-3p	2-bmo-miR-72
BGIBMGA001562-TA	ref|XP_969440.1| PREDICTED: similar to Phorbol ester/diacylglycerol-binding protein unc-13 (Uncoordinated protein 13) [Tribolium castaneum]	2-bmo-miR-158	bmo-miR-3383	2-bmo-miR-140	bmo-miR-P302-3p	2-bmo-miR-68	2-bmo-miR-362
BGIBMGA001563-TA	ref|XP_969440.1| PREDICTED: similar to Phorbol ester/diacylglycerol-binding protein unc-13 (Uncoordinated protein 13) [Tribolium castaneum]	2-bmo-miR-129	bmo-miR-P246-3p
BGIBMGA001565-TA	unknown	3-bmo-miR-281-3p	1-bmo-miR-46	2-bmo-miR-281
BGIBMGA001566-TA	E-value:0.0 ref|XP_969667.1| PREDICTED: similar to CG2999-PC, isoform C [Tribolium castaneum]	2-bmo-miR-19	2-bmo-miR-183	2-bmo-miR-110	2-bmo-miR-290
BGIBMGA001567-TA	unknown	bmo-miR-P338-3p	bmo-miR-P286-3p	2-bmo-miR-246
BGIBMGA001568-TA	ref|XP_968946.1| PREDICTED: similar to Maltase-glucoamylase, intestinal [Tribolium castaneum]	1-bmo-miR-263b	2-bmo-miR-242	2-bmo-miR-351
BGIBMGA001569-TA	ref|XP_968946.1| PREDICTED: similar to Maltase-glucoamylase, intestinal [Tribolium castaneum]	bmo-miR-P513-5p	2-bmo-miR-166	2-bmo-miR-358	2-bmo-miR-72	bmo-miR-P229-3p	2-bmo-miR-328
BGIBMGA001570-TA	ref|NP_001040481.1| phosphoribosyl pyrophosphate synthetase [Bombyx mori] gb|ABF51477.1| phosphoribosyl pyrophosphate synthetase [Bombyx mori]	bmo-miR-P085-3p	2-bmo-miR-247	bmo-miR-P302-3p	2-bmo-miR-194
BGIBMGA001571-TA	gb|AAS79891.1| gst1 [Spodoptera litura]	bmo-miR-P518-5p	2-bmo-miR-247	2-bmo-miR-127	bmo-miR-P549-5p	bmo-miR-P056-3p	2-bmo-miR-241
BGIBMGA001572-TA	E-value:0.0 gb|EAT40211.1| ATP-dependent RNA helicase [Aedes aegypti]	bmo-miR-P192-3p	bmo-miR-2808d
BGIBMGA001573-TA	gb|AAK69504.1|AF280622_1 cytochrome P450 6B21 [Papilio glaucus]	2-bmo-miR-166	bmo-miR-3282
BGIBMGA001574-TA	unknown	2-bmo-miR-19	bmo-miR-3383	bmo-miR-P495-5p	bmo-miR-P328-3p	bmo-miR-P604-5p
BGIBMGA001575-TA	gb|EAT46023.1| microtubule binding protein, putative [Aedes aegypti]	bmo-miR-P667	2-bmo-let-7d
BGIBMGA001576-TA	ref|XP_968877.1| PREDICTED: similar to CG6384-PA, isoform A [Tribolium castaneum]	2-bmo-miR-298	bmo-miR-3383	2-bmo-miR-6	2-bmo-miR-117
BGIBMGA001578-TA	ref|XP_969890.1| PREDICTED: similar to CG8311-PA [Tribolium castaneum]	bmo-miR-P464-5p
BGIBMGA001580-TA	ref|XP_973056.1| PREDICTED: similar to CG7035-PA, isoform A [Tribolium castaneum]	bmo-miR-375*	bmo-miR-P675	2-bmo-miR-216
BGIBMGA001581-TA	ref|XP_969099.1| PREDICTED: similar to mortality factor 4 like 1 (predicted) [Tribolium castaneum]	2-bmo-bantam	2-bmo-miR-173	2-bmo-miR-230	2-bmo-miR-19	bmo-bantam	2-bmo-miR-247	3-bmo-bantam#	bmo-miR-P301-3p
BGIBMGA001582-TA	ref|NP_001040465.1| tropomyosin isoform 2 [Bombyx mori] gb|ABF51442.1| tropomyosin isoform 2 [Bombyx mori]	bmo-miR-P387-5p	bmo-miR-P262-3p	2-bmo-miR-68
BGIBMGA001583-TA	ref|XP_551001.2| ENSANGP00000029360 [Anopheles gambiae str. PEST] gb|EAL38528.2| ENSANGP00000029360 [Anopheles gambiae str. PEST]	2-bmo-miR-244
BGIBMGA001584-TA	gb|ABF51444.1| tropomyosin isoform 4 [Bombyx mori]	2-bmo-miR-189	3-bmo-miR-1497	bmo-miR-P421-5p	2-bmo-miR-241
BGIBMGA001585-TA	sp|Q1HPQ0|TPM2_BOMMO Tropomyosin-2 gb|ABF51441.1| tropomyosin isoform 1 [Bombyx mori]	2-bmo-miR-237	2-bmo-miR-160
BGIBMGA001586-TA	unknown	2-bmo-miR-297
BGIBMGA001587-TA	ref|NP_001040445.1| tropomyosin 1 [Bombyx mori] sp|Q1HPU0|TPM1_BOMMO Tropomyosin-1 gb|ABF51401.1| tropomyosin 1 [Bombyx mori]	2-bmo-miR-136	2-bmo-miR-19	2-bmo-miR-298	bmo-miR-P305-3p	bmo-miR-P518-5p	bmo-miR-P180-3p
BGIBMGA001588-TA	ref|XP_393448.1| PREDICTED: similar to Synaptotagmin IV CG10047-PA [Apis mellifera]	2-bmo-miR-170	bmo-miR-P085-3p	bmo-miR-2808d	2-bmo-miR-358	2-bmo-miR-173
BGIBMGA001589-TA	ref|XP_968583.1| PREDICTED: similar to CG10047-PA [Tribolium castaneum]	2-bmo-miR-127
BGIBMGA001591-TA	gb|EAT46180.1| hypothetical protein AaeL_AAEL002621 [Aedes aegypti]	bmo-miR-P518-5p	bmo-miR-P561-5p	2-bmo-miR-330	2-bmo-miR-281
BGIBMGA001592-TA	ref|NP_001040532.1| vacuolar ATP synthase subunit D [Bombyx mori] gb|ABF51405.1| vacuolar ATP synthase subunit D [Bombyx mori]	bmo-miR-P487-5p	2-bmo-miR-144	2-bmo-miR-115
BGIBMGA001593-TA	ref|NP_001040176.1| cell death-regulatory protein GRIM19 [Bombyx mori] gb|ABD36198.1| cell death-regulatory protein GRIM19 [Bombyx mori]	bmo-miR-P518-5p	bmo-miR-P524-5p	2-bmo-miR-328
BGIBMGA001594-TA	ref|XP_971403.1| PREDICTED: similar to phosphatidylinositol-4-phosphate 5-kinase, type II, alpha [Tribolium castaneum]	2-bmo-miR-140	bmo-miR-2755
BGIBMGA001595-TA	gb|EAT37751.1| aliphatic nitrilase, putative [Aedes aegypti]	2-bmo-miR-36	2-bmo-miR-19	bmo-miR-2845	2-bmo-miR-244	2-bmo-miR-205	bmo-miR-P477-5p	bmo-miR-P625-5p	2-bmo-miR-135	2-bmo-miR-123	2-bmo-miR-362
BGIBMGA001596-TA	ref|XP_308560.2| ENSANGP00000009567 [Anopheles gambiae str. PEST] gb|EAA04385.2| ENSANGP00000009567 [Anopheles gambiae str. PEST]	bmo-miR-P105-3p	2-bmo-miR-190
BGIBMGA001598-TA	ref|XP_969457.1| PREDICTED: similar to CG14521-PA [Tribolium castaneum]	bmo-miR-P518-5p	2-bmo-miR-328
BGIBMGA001599-TA	ref|XP_391853.2| PREDICTED: similar to CG7442-PA [Apis mellifera]	bmo-miR-P493-5p	2-bmo-miR-348	bmo-miR-P421-5p
BGIBMGA001600-TA	gb|EAT38951.1| organic cation transporter [Aedes aegypti]	2-bmo-miR-237	2-bmo-miR-345	2-bmo-miR-176	bmo-miR-P231-3p	bmo-miR-P372-5p
BGIBMGA001601-TA	ref|XP_391853.2| PREDICTED: similar to CG7442-PA [Apis mellifera]	2-bmo-miR-155	bmo-miR-P190-3p	bmo-miR-P167-3p
BGIBMGA001602-TA	ref|XP_971217.1| PREDICTED: similar to MBD2 (methyl-CpG-binding protein)-interacting zinc finger protein [Tribolium castaneum]	bmo-miR-P121-3p	2-bmo-miR-155	2-bmo-miR-189	bmo-miR-P549-5p
BGIBMGA001603-TA	ref|ZP_01217503.1| hypothetical protein PCNPT3_00010 [Psychromonas sp. CNPT3] gb|EAS37676.1| hypothetical protein PCNPT3_00010 [Psychromonas sp. CNPT3]	bmo-miR-P674
BGIBMGA001604-TA	unknown	2-bmo-miR-355
BGIBMGA001605-TA	unknown	2-bmo-miR-246	2-bmo-miR-328
BGIBMGA001606-TA	ref|XP_453349.1| unnamed protein product [Kluyveromyces lactis] emb|CAH00445.1| unnamed protein product [Kluyveromyces lactis NRRL Y-1140]	bmo-miR-P089-3p	bmo-miR-P675
BGIBMGA001608-TA	ref|XP_969675.1| PREDICTED: similar to CG7921-PB, isoform B [Tribolium castaneum]	bmo-miR-P513-5p	bmo-miR-P338-3p	2-bmo-miR-311	bmo-miR-P286-3p	2-bmo-miR-51
BGIBMGA001609-TA	gb|AAT48092.1| UDP-N-acetylglucosamine pyrophosphorylase [Aedes aegypti] gb|AAU25808.1| UDP-N-acetylglucosamine pyrophosphorylase [Aedes aegypti] gb|EAT47260.1| UDP-n-acteylglucosamine pyrophosphorylase [Aedes aegypti]	2-bmo-miR-34	bmo-miR-34	1-bmo-miR-34	4-5P-bmo-miR-34
BGIBMGA001610-TA	gb|AAX20122.1| regulator of G-protein signaling 7 [Danio rerio]	bmo-miR-P085-3p	bmo-miR-P286-3p	bmo-miR-P178-3p	2-bmo-miR-125
BGIBMGA001611-TA	ref|XP_001178094.1| PREDICTED: hypothetical protein, partial [Strongylocentrotus purpuratus] ref|XP_800542.2| PREDICTED: hypothetical protein, partial [Strongylocentrotus purpuratus]	bmo-miR-9c	2-bmo-miR-362	bmo-miR-P246-3p	3-bmo-miR-8#
BGIBMGA001612-TA	gb|EAT38968.1| zinc finger protein, putative [Aedes aegypti]	2-bmo-miR-166	bmo-miR-2755
BGIBMGA001613-TA	emb|CAF92838.1| unnamed protein product [Tetraodon nigroviridis]	bmo-miR-281
BGIBMGA001614-TA	ref|XP_856435.1| PREDICTED: similar to Zinc finger protein 197 (ZnF20) isoform 21 [Canis familiaris]	2-bmo-miR-237	bmo-miR-2808d	2-bmo-miR-258
BGIBMGA001615-TA	gb|EAT36935.1| zinc finger protein [Aedes aegypti]	2-bmo-miR-297
BGIBMGA001616-TA	ref|XP_973559.1| PREDICTED: similar to guanine nucleotide binding protein-like 1 [Tribolium castaneum]	2-bmo-miR-237
BGIBMGA001617-TA	unknown	2-bmo-miR-19	bmo-miR-2758*	bmo-miR-P411-5p	bmo-miR-P175-3p	bmo-miR-P180-3p	bmo-miR-P386-5p
BGIBMGA001618-TA	unknown	2-bmo-miR-151	bmo-miR-2808d	2-bmo-miR-193	2-bmo-miR-894a	bmo-miR-P372-5p	2-bmo-miR-233	bmo-miR-P143-3p
BGIBMGA001619-TA	gb|EAT39097.1| ribonucleoprotein [Aedes aegypti]	bmo-miR-P487-5p	bmo-miR-P461-5p	bmo-miR-278	2-bmo-miR-244	bmo-miR-P055-3p
BGIBMGA001620-TA	ref|XP_001112632.1| PREDICTED: similar to CG31556-PA [Macaca mulatta]	bmo-miR-P658	bmo-miR-P549-5p	bmo-miR-P640-5p
BGIBMGA001621-TA	gb|AAZ80415.1| zinc finger transcription factor KRAB-E2S [synthetic construct]	2-bmo-miR-157
BGIBMGA001622-TA	ref|XP_001078503.1| PREDICTED: hypothetical protein [Rattus norvegicus]	bmo-miR-P262-3p	bmo-miR-P524-5p
BGIBMGA001623-TA	ref|XP_230665.3| PREDICTED: similar to zinc finger protein 336 [Rattus norvegicus] ref|XP_001057286.1| PREDICTED: similar to zinc finger protein 336 [Rattus norvegicus]	2-bmo-miR-15	bmo-miR-P177-3p
BGIBMGA001624-TA	ref|NP_001014315.1| hypothetical protein LOC541480 [Danio rerio] gb|AAH91793.1| Zgc:113119 [Danio rerio]	bmo-miR-2845	bmo-miR-2808d
BGIBMGA001625-TA	unknown	bmo-miR-P413-5p	bmo-miR-P369-5p	2-bmo-miR-244	2-bmo-miR-125	2-bmo-miR-346
BGIBMGA001626-TA	unknown	2-bmo-miR-193	2-bmo-miR-127	2-bmo-miR-125	bmo-miR-P372-5p	bmo-miR-P640-5p
BGIBMGA001627-TA	ref|XP_967840.1| PREDICTED: similar to CG15019-PA [Tribolium castaneum]	3-bmo-miR-1497
BGIBMGA001628-TA	gb|AAH90732.1| ZNF41 protein [Danio rerio]	2-bmo-miR-41	2-bmo-miR-358	2-bmo-miR-173	2-bmo-miR-216	2-bmo-miR-72	3-bmo-miR-228	2-bmo-miR-166	bmo-miR-263a	4-5P-bmo-miR-263a
BGIBMGA001629-TA	gb|AAM14415.1| putative odorant-degrading enzyme [Antheraea polyphemus]	bmo-miR-2808d	bmo-miR-P178-3p	2-bmo-miR-125
BGIBMGA001630-TA	gb|AAR26516.1| antennal esterase [Mamestra brassicae]	bmo-miR-P417-5p	bmo-miR-P661	bmo-miR-2777*
BGIBMGA001631-TA	ref|XP_001349483.1| hypothetical protein PF08_0127 [Plasmodium falciparum 3D7] emb|CAD51332.1| hypothetical protein [Plasmodium falciparum 3D7]	2-bmo-miR-19	2-bmo-miR-162	bmo-miR-P509-5p	bmo-miR-P302-3p	bmo-miR-P368-5p	2-bmo-miR-48	2-bmo-miR-294
BGIBMGA001632-TA	ref|XP_001066882.1| PREDICTED: similar to PR domain containing 5 [Rattus norvegicus]	2-bmo-miR-224	2-bmo-miR-216	2-bmo-miR-127	2-bmo-miR-126
BGIBMGA001633-TA	unknown	bmo-miR-P518-5p	2-bmo-miR-328
BGIBMGA001634-TA	unknown	2-bmo-miR-158	2-bmo-miR-166	bmo-miR-3281	2-bmo-miR-362
BGIBMGA001635-TA	E-value:0.0 ref|XP_966842.1| PREDICTED: similar to Heat shock protein 68 [Tribolium castaneum]	2-bmo-bantam
BGIBMGA001636-TA	ref|XP_001349495.1| hypothetical protein PF08_0133 [Plasmodium falciparum 3D7] emb|CAD51344.1| hypothetical protein [Plasmodium falciparum 3D7]	bmo-miR-P484-5p	bmo-miR-3420
BGIBMGA001637-TA	ref|NP_524163.1| anti-silencing factor 1 CG9383-PA [Drosophila melanogaster] sp|Q9V464|ASF1_DROME Histone chaperone asf1 (Anti-silencing function protein 1) (dASF1) (Replication-coupling assembly factor subunit ASF1) (RCAF subunit ASF1) gb|AAF15354.1|AF189278_1 ASF1 [Drosophila melanogaster] gb|AAF49131.1| CG9383-PA [Drosophila melanogaster] gb|AAO45225.1| LD39377p [Drosophila melanogaster] emb|C…	2-bmo-miR-19	2-bmo-miR-15	bmo-miR-P177-3p	2-bmo-miR-178	2-bmo-miR-197
BGIBMGA001638-TA	ref|XP_974698.1| PREDICTED: similar to X-prolyl aminopeptidase (aminopeptidase P) 1, soluble [Tribolium castaneum]	2-bmo-miR-149	bmo-miR-P369-5p	2-bmo-miR-127
BGIBMGA001639-TA	ref|XP_974698.1| PREDICTED: similar to X-prolyl aminopeptidase (aminopeptidase P) 1, soluble [Tribolium castaneum]	bmo-miR-34	4-5P-bmo-miR-34	2-bmo-miR-34	2-bmo-miR-166	2-bmo-miR-135	bmo-miR-P306-3p	2-bmo-miR-197	bmo-miR-P410-5p
BGIBMGA001640-TA	gb|EAT38333.1| xaa-pro aminopeptidase [Aedes aegypti]	bmo-miR-P518-5p	2-bmo-miR-358	2-bmo-miR-139	bmo-miR-2777*
BGIBMGA001641-TA	ref|XP_971780.1| PREDICTED: similar to CG32473-PA, isoform A [Tribolium castaneum]	2-bmo-miR-52	bmo-miR-3333
BGIBMGA001642-TA	ref|XP_395725.2| PREDICTED: similar to CG32473-PA, isoform A [Apis mellifera]	2-bmo-miR-351	2-bmo-miR-193	2-bmo-miR-135	2-bmo-miR-127	2-bmo-miR-350
BGIBMGA001643-TA	gb|EAT40986.1| conserved hypothetical protein [Aedes aegypti]	2-bmo-miR-298	bmo-miR-P132-3p	bmo-miR-P372-5p
BGIBMGA001644-TA	ref|XP_001120391.1| PREDICTED: similar to La related protein CG14066-PA, isoform A [Apis mellifera]	2-bmo-miR-264
BGIBMGA001645-TA	ref|XP_001347628.1| glutamate-rich protein [Plasmodium falciparum 3D7] gb|AAN35541.1|AE014834_38 glutamate-rich protein [Plasmodium falciparum 3D7]	bmo-miR-P674	2-bmo-miR-317
BGIBMGA001646-TA	gb|EAT33360.1| sec-23 interacting protein P125 [Aedes aegypti]	2-bmo-miR-224	bmo-miR-P167-3p	bmo-miR-P552-5p
BGIBMGA001647-TA	unknown	2-bmo-miR-338	2-bmo-let-7e	bmo-miR-P085-3p	2-bmo-let-7b
BGIBMGA001648-TA	ref|XP_310249.2| ENSANGP00000015226 [Anopheles gambiae str. PEST] gb|EAA05967.2| ENSANGP00000015226 [Anopheles gambiae str. PEST]	bmo-miR-P487-5p	bmo-miR-P412-5p
BGIBMGA001649-TA	unknown	bmo-miR-3235	bmo-miR-P262-3p	2-bmo-miR-127
BGIBMGA001650-TA	E-value:0.0 gb|EAT41672.1| conserved hypothetical protein [Aedes aegypti]	bmo-miR-2845	bmo-miR-P167-3p	bmo-miR-12	bmo-miR-3420
BGIBMGA001651-TA	sp|P09971|PBAN_BOMMO PBAN-type neuropeptides precursor [Contains: Diapause hormone (DH); Alpha-SG neuropeptide (Alpha-SGNP); Beta-SG neuropeptide (Beta-SGNP); Pheromone biosynthesis-activating neuropeptide I (PBAN-I) (BoM-PBAN) (Melanization and reddish coloration hormone I) (MRCH-I); Pheromone biosynthesis-activating neuropeptide II (PBAN-II); Gamma-SG neuropeptide (Gamma-SGNP)] gb|AAB24327.1| p…	bmo-miR-3235	2-bmo-miR-19	2-bmo-miR-173	2-bmo-miR-315
BGIBMGA001652-TA	unknown	bmo-miR-P419-5p	2-bmo-miR-358	2-bmo-miR-333
BGIBMGA001653-TA	unknown	bmo-miR-P081-3p	bmo-miR-P143-3p
BGIBMGA001654-TA	unknown	bmo-miR-2808d	bmo-miR-P246-3p
BGIBMGA001655-TA	ref|XP_971845.1| PREDICTED: similar to CG6410-PA [Tribolium castaneum]	bmo-miR-P411-5p	bmo-miR-P229-3p
BGIBMGA001656-TA	ref|XP_982138.1| PREDICTED: similar to zinc finger protein 560 [Mus musculus]	2-bmo-miR-160	2-bmo-miR-110	2-bmo-miR-216	2-bmo-miR-117
BGIBMGA001657-TA	ref|NP_689808.2| piggyBac transposable element derived 4 [Homo sapiens] gb|EAW92287.1| hCG1657475 [Homo sapiens] gb|AAI30442.1| PiggyBac transposable element derived 4 [Homo sapiens]	bmo-miR-P495-5p	2-bmo-let-7b	bmo-miR-P604-5p
BGIBMGA001658-TA	gb|EAT46045.1| zinc finger protein [Aedes aegypti]	2-bmo-miR-19
BGIBMGA001659-TA	unknown	bmo-miR-P085-3p	2-bmo-miR-127	bmo-miR-P267-3p
BGIBMGA001660-TA	unknown	bmo-miR-P089-3p	bmo-miR-P082-3p	bmo-miR-P338-3p	bmo-miR-P489-5p	bmo-miR-252
BGIBMGA001661-TA	gb|EAT44862.1| zinc finger protein [Aedes aegypti]	2-bmo-miR-19
BGIBMGA001662-TA	unknown	bmo-miR-P417-5p
BGIBMGA001663-TA	emb|CAG01485.1| unnamed protein product [Tetraodon nigroviridis]	2-bmo-miR-127	bmo-miR-P298-3p
BGIBMGA001664-TA	ref|XP_973968.1| PREDICTED: similar to CG1086-PB, isoform B [Tribolium castaneum]	bmo-miR-P413-5p	2-bmo-miR-247	bmo-miR-P420-5p	2-bmo-miR-355
BGIBMGA001665-TA	unknown	2-bmo-miR-19	bmo-miR-P167-3p	2-bmo-miR-296	2-bmo-miR-52
BGIBMGA001666-TA	ref|XP_972382.1| PREDICTED: similar to CG14514-PA [Tribolium castaneum]	2-bmo-miR-125	2-bmo-miR-241
BGIBMGA001667-TA	unknown	2-bmo-miR-205
BGIBMGA001668-TA	ref|NP_001040499.1| GA14428-PA [Bombyx mori] gb|ABF51513.1| GA14428-PA [Bombyx mori]	bmo-miR-P636-5p	bmo-miR-P411-5p	bmo-miR-P607-5p	bmo-miR-P660	bmo-miR-P656-5p
BGIBMGA001669-TA	ref|XP_312915.3| ENSANGP00000014770 [Anopheles gambiae str. PEST] gb|EAA08402.3| ENSANGP00000014770 [Anopheles gambiae str. PEST]	2-bmo-miR-209
BGIBMGA001670-TA	E-value:0.0 ref|XP_395632.3| PREDICTED: similar to specifically Rac1-associated protein 1 CG4931-PA isoform 1 [Apis mellifera]	2-bmo-miR-19	2-bmo-miR-191	bmo-miR-P509-5p	2-bmo-miR-229	2-bmo-miR-251	2-bmo-miR-52
BGIBMGA001671-TA	unknown	1-bmo-miR-46*	2-bmo-miR-19	bmo-miR-P186-3p	1-bmo-miR-34	bmo-miR-P167-3p
BGIBMGA001672-TA	unknown	2-bmo-miR-19	bmo-miR-P660	2-bmo-miR-173	bmo-miR-P549-5p	bmo-miR-P415-5p	2-bmo-miR-294
BGIBMGA001673-TA	unknown	bmo-miR-P487-5p	bmo-miR-2854	2-bmo-miR-237	2-bmo-miR-358	2-bmo-miR-20	bmo-miR-P378-5p
BGIBMGA001674-TA	ref|XP_952729.1| splicing factor [Theileria annulata strain Ankara] emb|CAI76103.1| splicing factor, putative [Theileria annulata]	bmo-miR-P102-3p	1-bmo-miR-8*	2-bmo-miR-251
BGIBMGA001675-TA	ref|NP_651092.1| CG4771-PA [Drosophila melanogaster] gb|AAF56058.1| CG4771-PA [Drosophila melanogaster] gb|AAL13902.1| LD38352p [Drosophila melanogaster]	bmo-miR-2808d	bmo-miR-P167-3p	2-bmo-miR-355	2-bmo-miR-233
BGIBMGA001676-TA	ref|XP_001351863.1| diaphanous homolog, putative [Plasmodium falciparum 3D7] emb|CAD51670.1| diaphanous homolog, putative [Plasmodium falciparum 3D7]	2-bmo-miR-19	2-bmo-miR-77	3-bmo-miR-281-5#	bmo-miR-2808d	2-bmo-miR-65
BGIBMGA001677-TA	unknown	2-bmo-miR-264	bmo-miR-2789
BGIBMGA001678-TA	E-value:0.0 ref|NP_001037626.1| Rieske-domain protein Neverland [Bombyx mori] dbj|BAE94192.1| Rieske-domain protein Neverland [Bombyx mori]	bmo-miR-P419-5p	2-bmo-miR-224	2-bmo-miR-237
BGIBMGA001679-TA	ref|XP_311238.2| ENSANGP00000011874 [Anopheles gambiae str. PEST] gb|EAA06936.2| ENSANGP00000011874 [Anopheles gambiae str. PEST]	2-bmo-miR-214	bmo-miR-2738	2-bmo-miR-190	2-bmo-miR-348
BGIBMGA001680-TA	ref|NP_001071428.1| zinc finger protein 227 [Bos taurus] sp|A0JNB1|ZN227_BOVIN Zinc finger protein 227 gb|AAI26593.1| Zinc finger protein 227 [Bos taurus]	bmo-miR-P338-3p
BGIBMGA001681-TA	ref|XP_541576.2| PREDICTED: similar to Zinc finger protein 208 [Canis familiaris]	bmo-miR-P419-5p	2-bmo-miR-224	2-bmo-miR-351	2-bmo-miR-127
BGIBMGA001682-TA	ref|NP_861421.1| zinc finger protein 233 [Homo sapiens]	2-bmo-miR-127	bmo-miR-2789
BGIBMGA001683-TA	E-value:0.0 gb|EAT45945.1| tubulin beta chain [Aedes aegypti]	bmo-miR-P289-3p	2-bmo-miR-205	bmo-miR-P178-3p
BGIBMGA001684-TA	dbj|BAC31714.1| unnamed protein product [Mus musculus]	2-bmo-miR-160	bmo-miR-P081-3p	bmo-miR-P192-3p	2-bmo-miR-41	bmo-miR-2808d
BGIBMGA001685-TA	ref|NP_001034328.2| hypothetical protein LOC630579 [Mus musculus]	2-bmo-miR-166	bmo-miR-2808d	2-bmo-miR-358	2-bmo-miR-72
BGIBMGA001686-TA	ref|NP_650708.1| CG18600-PA [Drosophila melanogaster] gb|AAF55533.1| CG18600-PA [Drosophila melanogaster] gb|AAL28721.1| LD14127p [Drosophila melanogaster]	2-bmo-miR-86
BGIBMGA001687-TA	unknown	2-bmo-miR-130	bmo-miR-277	bmo-miR-P417-5p	2-bmo-miR-176
BGIBMGA001688-TA	ref|XP_975555.1| PREDICTED: similar to CG8800-PA [Tribolium castaneum]	bmo-miR-P487-5p	2-bmo-miR-158	2-bmo-miR-224	2-bmo-miR-298	bmo-miR-P192-3p	2-bmo-miR-358	2-bmo-miR-216
BGIBMGA001689-TA	ref|XP_039908.6| PREDICTED: similar to zinc finger protein 91 [Homo sapiens]	1-bmo-miR-263b	2-bmo-miR-244	bmo-miR-P417-5p	2-bmo-miR-127	bmo-miR-2805	2-bmo-miR-20	2-bmo-miR-346
BGIBMGA001690-TA	gb|EAT45160.1| hypothetical protein AaeL_AAEL003526 [Aedes aegypti]	bmo-miR-P518-5p	2-bmo-miR-328
BGIBMGA001691-TA	ref|XP_392656.2| PREDICTED: similar to CG8271-PA [Apis mellifera]	2-bmo-miR-183	2-bmo-miR-300	3-bmo-miR-1497	2-bmo-miR-343
BGIBMGA001692-TA	E-value:0.0 ref|XP_974571.1| PREDICTED: similar to intersectin 1 [Tribolium castaneum]	bmo-miR-P344-3p	2-bmo-miR-65
BGIBMGA001693-TA	ref|NP_001036659.1| CG9772-PD, isoform D [Drosophila melanogaster] gb|AAN71318.1| RE15215p [Drosophila melanogaster] gb|ABI31121.1| CG9772-PD, isoform D [Drosophila melanogaster]	bmo-miR-P082-3p	2-bmo-miR-289	bmo-miR-P552-5p
BGIBMGA001695-TA	gb|EAT42740.1| lysosomal alpha-mannosidase (mannosidase alpha class 2b member 1) [Aedes aegypti]	2-bmo-miR-172
BGIBMGA001697-TA	unknown	2-bmo-miR-298	2-bmo-miR-214	2-bmo-miR-173	bmo-miR-P417-5p
BGIBMGA001698-TA	gb|AAK07691.1| Cu-chaperone for superoxide dismutase [Drosophila melanogaster]	2-bmo-miR-321	bmo-miR-P289-3p	bmo-miR-P172-3p	bmo-miR-308*
BGIBMGA001699-TA	ref|XP_970649.1| PREDICTED: similar to Ran GTPase-activating protein 1 [Tribolium castaneum]	bmo-miR-P487-5p	2-bmo-miR-110	bmo-miR-P167-3p
BGIBMGA001700-TA	ref|NP_001040521.1| ubiquitin related modifier [Bombyx mori] gb|ABF51331.1| ubiquitin related modifier [Bombyx mori]	bmo-miR-P305-3p	bmo-miR-3333
BGIBMGA001701-TA	unknown	bmo-miR-2777*
BGIBMGA001702-TA	unknown	2-bmo-miR-231	bmo-miR-2808d	bmo-miR-P082-3p	bmo-miR-P262-3p	bmo-miR-P178-3p	2-bmo-miR-52	bmo-miR-P464-5p
BGIBMGA001703-TA	ref|NP_524454.2| klingon CG6669-PA [Drosophila melanogaster] gb|AAF56071.1| CG6669-PA [Drosophila melanogaster] gb|AAL25402.1| LD10776p [Drosophila melanogaster]	2-bmo-miR-321	2-bmo-miR-178	2-bmo-miR-194	2-bmo-miR-251	bmo-miR-P378-5p	bmo-miR-P105-3p	2-bmo-miR-333	1-bmo-miR-7
BGIBMGA001704-TA	ref|XP_853587.1| PREDICTED: similar to zinc finger protein 91 (HPF7, HTF10) [Canis familiaris]	2-bmo-miR-118	2-bmo-miR-74	bmo-miR-P664
BGIBMGA001705-TA	ref|NP_001019417.1| hypothetical protein LOC296840 [Rattus norvegicus] gb|AAH93393.1| Similar to RIKEN cDNA C030048B08 [Rattus norvegicus]	3-bmo-let-7a﹟	2-bmo-let-7b	2-bmo-let-7h	2-bmo-let-7	4-5P-bmo-let-7a	2-bmo-miR-19	2-bmo-miR-338	bmo-let-7	bmo-miR-P518-5p	2-bmo-let-7e	2-bmo-let-7d
BGIBMGA001706-TA	ref|XP_001087503.1| PREDICTED: similar to zinc finger protein 91 [Macaca mulatta]	bmo-miR-P589-5p	bmo-miR-P479-5p	2-bmo-miR-51
BGIBMGA001707-TA	E-value:0.0 ref|XP_856198.1| PREDICTED: similar to tubulin, beta isoform 3 [Canis familiaris] ref|XP_001092461.1| PREDICTED: similar to tubulin, beta isoform 1 [Macaca mulatta] ref|XP_001161849.1| PREDICTED: hypothetical protein isoform 1 [Pan troglodytes] ref|XP_001251118.1| PREDICTED: similar to Tubulin, beta 2B isoform 2 [Bos taurus]	2-bmo-miR-182	2-bmo-miR-345	2-bmo-miR-241
BGIBMGA001708-TA	ref|XP_309365.2| ENSANGP00000015628 [Anopheles gambiae str. PEST] gb|EAA05227.2| ENSANGP00000015628 [Anopheles gambiae str. PEST]	bmo-miR-P262-3p	bmo-miR-P658	bmo-miR-P524-5p
BGIBMGA001709-TA	gb|AAO39618.1| GH12452p [Drosophila melanogaster]	2-bmo-miR-272	bmo-miR-P477-5p	bmo-miR-P279-3p	bmo-miR-P286-3p	bmo-miR-P238-3p	2-bmo-miR-233
BGIBMGA001710-TA	ref|XP_971391.1| PREDICTED: similar to CG13025-PA [Tribolium castaneum]	2-bmo-miR-118
BGIBMGA001712-TA	ref|XP_001357542.1| GA18055-PA [Drosophila pseudoobscura] gb|EAL26676.1| GA18055-PA [Drosophila pseudoobscura]	2-bmo-miR-34	2-bmo-miR-36	bmo-miR-34	4-5P-bmo-miR-34	bmo-miR-P420-5p	bmo-miR-P527-5p	bmo-miR-P664
BGIBMGA001713-TA	ref|XP_967796.1| PREDICTED: similar to Toll protein precursor [Tribolium castaneum]	bmo-miR-P369-5p	bmo-miR-P151-3p	bmo-miR-71*	2-bmo-miR-241
BGIBMGA001714-TA	ref|NP_001071699.1| transcription factor protein [Ciona intestinalis] dbj|BAE06415.1| transcription factor protein [Ciona intestinalis]	2-bmo-miR-298	2-bmo-miR-358	2-bmo-miR-289	bmo-miR-P539-5p	bmo-miR-P302-3p	2-bmo-miR-166	bmo-miR-P102-3p	bmo-miR-P410-5p
BGIBMGA001715-TA	ref|XP_970886.1| PREDICTED: similar to CG16952-PA, isoform A [Tribolium castaneum]	1-bmo-miR-263b	bmo-miR-P089-3p	bmo-miR-P381-5p	2-bmo-miR-14	bmo-miR-100	2-bmo-miR-65	bmo-miR-P539-5p	bmo-miR-P668	2-bmo-miR-155	2-bmo-miR-77	2-bmo-miR-237	bmo-miR-263b	2-bmo-miR-205	1-bmo-miR-34	bmo-miR-P286-3p	2-bmo-miR-233
BGIBMGA001716-TA	unknown	bmo-miR-P190-3p	2-bmo-miR-317	2-bmo-miR-52	bmo-miR-P056-3p	bmo-miR-P539-5p	bmo-miR-P674	bmo-miR-P495-5p	1-bmo-miR-34	bmo-miR-P604-5p
BGIBMGA001717-TA	ref|XP_975557.1| PREDICTED: similar to CG9060-PA [Tribolium castaneum]	bmo-miR-P518-5p	2-bmo-miR-66	2-bmo-miR-176	2-bmo-miR-138
BGIBMGA001718-TA	gb|AAM09521.1|AF489954_1 BIP4 [Physcomitrella patens]	2-bmo-miR-155	2-bmo-miR-230	bmo-miR-P393-5p	2-bmo-miR-138
BGIBMGA001719-TA	ref|XP_853583.1| PREDICTED: similar to zinc finger protein 91 (HPF7, HTF10) [Canis familiaris]	2-bmo-miR-136	2-bmo-miR-34	bmo-miR-34	4-5P-bmo-miR-34	bmo-miR-P493-5p	2-bmo-miR-345	bmo-miR-2777*
BGIBMGA001720-TA	gb|AAL18260.1|AF032866_1 X-linked zinc finger protein [Bos taurus]	bmo-miR-P419-5p	2-bmo-miR-237	bmo-miR-P618-5p	bmo-miR-P263-3p	2-bmo-miR-190	bmo-miR-P304-3p
BGIBMGA001721-TA	ref|XP_973614.1| PREDICTED: similar to CG6688-PA [Tribolium castaneum]	2-bmo-miR-231	bmo-miR-P413-5p	2-bmo-miR-122	2-bmo-miR-1	bmo-miR-P415-5p	bmo-miR-P304-3p	bmo-miR-P231-3p
BGIBMGA001722-TA	ref|XP_001102816.1| PREDICTED: similar to zinc finger protein 93 homolog [Macaca mulatta]	2-bmo-miR-296	2-bmo-miR-123
BGIBMGA001724-TA	gb|AAS07042.1| minus agglutinin [Chlamydomonas reinhardtii]	2-bmo-miR-19	bmo-miR-P369-5p	bmo-miR-P589-5p	bmo-miR-P479-5p	2-bmo-miR-247	2-bmo-miR-173
BGIBMGA001725-TA	E-value:0.0 gb|AAK39637.1| iron regulatory protein 1 [Manduca sexta]	bmo-miR-P412-5p	2-bmo-miR-57	bmo-miR-P524-5p
BGIBMGA001726-TA	gb|AAK39637.1| iron regulatory protein 1 [Manduca sexta]	bmo-miR-P412-5p	2-bmo-miR-259	2-bmo-miR-115	bmo-miR-P016-5p
BGIBMGA001727-TA	ref|XP_624628.2| PREDICTED: similar to CG6206-PB, isoform B [Apis mellifera]	2-bmo-miR-237	2-bmo-miR-178	bmo-miR-P383-5p
BGIBMGA001728-TA	gb|EAT42740.1| lysosomal alpha-mannosidase (mannosidase alpha class 2b member 1) [Aedes aegypti]	2-bmo-miR-19	2-bmo-miR-362
BGIBMGA001729-TA	unknown	2-bmo-miR-127
BGIBMGA001730-TA	gb|EAT42359.1| Gelsolin precursor [Aedes aegypti]	2-bmo-miR-358
BGIBMGA001731-TA	ref|XP_395328.2| PREDICTED: similar to CG31301-PA [Apis mellifera]	bmo-miR-P674	2-bmo-miR-298	bmo-miR-P369-5p	bmo-miR-2738
BGIBMGA001732-TA	ref|XP_393165.2| PREDICTED: similar to CG5059-PA, isoform A isoform 1 [Apis mellifera]	bmo-miR-P214-3p	2-bmo-miR-173	bmo-miR-P176-3p	2-bmo-miR-241
BGIBMGA001733-TA	gb|EAT40444.1| conserved hypothetical protein [Aedes aegypti] gb|EAT40445.1| conserved hypothetical protein [Aedes aegypti]	bmo-miR-P189-3p	2-bmo-miR-211	bmo-miR-P145-3p	bmo-miR-P340-3p
BGIBMGA001734-TA	gb|EAT41660.1| conserved hypothetical protein [Aedes aegypti] gb|EAT41661.1| conserved hypothetical protein [Aedes aegypti]	2-bmo-miR-127
BGIBMGA001736-TA	emb|CAG01485.1| unnamed protein product [Tetraodon nigroviridis]	2-bmo-miR-136	bmo-miR-P674	2-bmo-miR-317
BGIBMGA001737-TA	ref|NP_001012617.1| hypothetical protein LOC424580 [Gallus gallus] emb|CAH65446.1| hypothetical protein [Gallus gallus]	bmo-miR-P419-5p	2-bmo-miR-298	2-bmo-miR-214	bmo-miR-P167-3p	2-bmo-miR-52
BGIBMGA001738-TA	ref|XP_527146.2| PREDICTED: zinc finger protein 454 [Pan troglodytes]	2-bmo-miR-158	2-bmo-miR-259	bmo-miR-P151-3p	bmo-miR-P286-3p	bmo-miR-P016-5p	2-bmo-miR-362	2-bmo-miR-308
BGIBMGA001739-TA	E-value:0.0 gb|AAL37477.1|AF329947_1 signal transducer and activator of transcription short form [Spodoptera frugiperda]	2-bmo-miR-19	bmo-miR-P068-3p	2-bmo-miR-129
BGIBMGA001740-TA	ref|XP_952204.1| hypothetical protein TA13595 [Theileria annulata strain Ankara] emb|CAI74472.1| hypothetical protein [Theileria annulata]	bmo-miR-P068-3p	bmo-miR-P263-3p	2-bmo-miR-190
BGIBMGA001741-TA	ref|NP_001072011.1| zinc finger protein [Ciona intestinalis] dbj|BAE06771.1| zinc finger protein [Ciona intestinalis]	2-bmo-miR-297	bmo-miR-2808d	bmo-miR-P167-3p	2-bmo-miR-333
BGIBMGA001742-TA	gb|EAT38669.1| syntaxin 4, putative [Aedes aegypti]	bmo-miR-P305-3p	2-bmo-miR-358	bmo-miR-34	4-5P-bmo-miR-34	2-bmo-miR-125	bmo-miR-P378-5p	2-bmo-miR-34	2-bmo-miR-166	2-bmo-miR-264	bmo-miR-P102-3p	bmo-miR-P640-5p
BGIBMGA001743-TA	gb|AAH19219.1| Hypothetical gene MGC29393 [Mus musculus]	2-bmo-miR-237	bmo-miR-P518-5p	2-bmo-miR-258	2-bmo-miR-328	2-bmo-miR-241
BGIBMGA001744-TA	ref|XP_512535.2| PREDICTED: zinc finger protein 91 [Pan troglodytes]	bmo-miR-P085-3p	2-bmo-miR-127
BGIBMGA001745-TA	gb|AAV91455.1| serine protease 7 [Lonomia obliqua]	2-bmo-miR-366	2-bmo-miR-127
BGIBMGA001746-TA	gb|EAT46239.1| conserved hypothetical protein [Aedes aegypti]	2-bmo-miR-130	bmo-miR-2808d	bmo-miR-P167-3p
BGIBMGA001747-TA	ref|NP_651295.1| CG13636-PA, isoform A [Drosophila melanogaster] gb|AAF56346.2| CG13636-PA, isoform A [Drosophila melanogaster] gb|AAO24974.1| RE05274p [Drosophila melanogaster]	bmo-miR-P172-3p	2-bmo-miR-123
BGIBMGA001748-TA	ref|XP_396642.2| PREDICTED: similar to CG6073-PA [Apis mellifera]	2-bmo-miR-127	2-bmo-miR-281
BGIBMGA001749-TA	unknown	2-bmo-miR-140	2-bmo-miR-170	bmo-miR-P279-3p
BGIBMGA001750-TA	gb|EAT36272.1| fk506 binding protein [Aedes aegypti]	2-bmo-miR-329	bmo-miR-P415-5p
BGIBMGA001751-TA	ref|XP_315186.3| ENSANGP00000021581 [Anopheles gambiae str. PEST] gb|EAA10603.3| ENSANGP00000021581 [Anopheles gambiae str. PEST]	2-bmo-miR-278	bmo-miR-P527-5p	bmo-miR-P304-3p	2-bmo-miR-158	bmo-miR-278	bmo-miR-P618-5p	bmo-miR-P286-3p	bmo-miR-P055-3p	bmo-miR-P640-5p	bmo-miR-P611-5p
BGIBMGA001752-TA	unknown	2-bmo-miR-300	2-bmo-miR-122	2-bmo-miR-65
BGIBMGA001753-TA	E-value:0.0 dbj|BAE46798.1| cytochrome P450 [Bombyx mori]	2-bmo-miR-224	bmo-miR-2805
BGIBMGA001755-TA	ref|NP_996149.2| Gelsolin CG1106-PG, isoform G [Drosophila melanogaster] gb|AAO41509.2| CG1106-PG, isoform G [Drosophila melanogaster]	bmo-miR-P214-3p	2-bmo-miR-308	bmo-miR-P176-3p	3-bmo-miR-8#
BGIBMGA001757-TA	unknown	bmo-miR-P495-5p	bmo-miR-P527-5p
BGIBMGA001758-TA	unknown	2-bmo-miR-7	bmo-miR-P417-5p	bmo-miR-P653-5p	bmo-miR-7
BGIBMGA001759-TA	unknown	bmo-miR-P419-5p	bmo-miR-3383	bmo-miR-P413-5p	bmo-miR-2845	2-bmo-miR-50	2-bmo-miR-66	bmo-miR-P660	2-bmo-miR-35	bmo-miR-P669
BGIBMGA001760-TA	unknown	2-bmo-miR-298	2-bmo-miR-110	2-bmo-miR-351	2-bmo-miR-173	2-bmo-miR-127	bmo-miR-P518-5p	2-bmo-miR-71a	2-bmo-miR-229
BGIBMGA001761-TA	unknown	2-bmo-miR-278	bmo-miR-P167-3p	bmo-miR-P279-3p	2-bmo-miR-158	bmo-miR-P419-5p	2-bmo-miR-19	bmo-miR-278	bmo-miR-P509-5p	2-bmo-miR-264	2-bmo-miR-296	bmo-miR-P055-3p
BGIBMGA001762-TA	ref|XP_391872.1| PREDICTED: hypothetical protein [Apis mellifera]	2-bmo-miR-224	2-bmo-miR-151	bmo-miR-2808d	bmo-miR-P302-3p	bmo-miR-P485-5p
BGIBMGA001763-TA	ref|XP_968642.1| PREDICTED: similar to CG17894-PC, isoform C [Tribolium castaneum]	bmo-miR-P573-5p	2-bmo-miR-41	2-bmo-miR-358	2-bmo-miR-353
BGIBMGA001764-TA	ref|XP_624371.1| PREDICTED: similar to cap-n-collar CG17894-PC, isoform C [Apis mellifera]	2-bmo-miR-362	bmo-miR-P153-3p
BGIBMGA001765-TA	gb|EAT43506.1| segmentation protein cap'n'collar [Aedes aegypti]	2-bmo-miR-205	bmo-miR-13a*	2-bmo-miR-330	bmo-miR-P410-5p	bmo-miR-P267-3p
BGIBMGA001766-TA	ref|XP_001358802.1| GA19281-PA [Drosophila pseudoobscura] gb|EAL27945.1| GA19281-PA [Drosophila pseudoobscura]	bmo-miR-P340-3p	bmo-miR-P085-3p	bmo-miR-P624-5p	bmo-miR-P420-5p	bmo-miR-P539-5p
BGIBMGA001768-TA	unknown	2-bmo-miR-8	bmo-miR-P214-3p	bmo-miR-8	bmo-miR-P176-3p
BGIBMGA001769-TA	unknown	bmo-miR-P487-5p	2-bmo-miR-170	bmo-miR-P167-3p	2-bmo-miR-331
BGIBMGA001770-TA	ref|XP_647058.1| hypothetical protein DDBDRAFT_0190122 [Dictyostelium discoideum AX4] gb|EAL73046.1| hypothetical protein DDBDRAFT_0190122 [Dictyostelium discoideum AX4]	bmo-miR-2808d
BGIBMGA001771-TA	ref|XP_964451.1| hypothetical protein [Neurospora crassa OR74A] gb|EAA35215.1| hypothetical protein [Neurospora crassa]	bmo-miR-P672	bmo-miR-P621-5p	2-bmo-miR-281-1*	2-bmo-miR-144	2-bmo-miR-281-2*	2-bmo-miR-331	2-bmo-miR-178
BGIBMGA001772-TA	ref|XP_001122933.1| PREDICTED: similar to Protein C4orf008 homolog [Apis mellifera]	2-bmo-miR-158	bmo-miR-P085-3p	2-bmo-miR-127	bmo-miR-2805
BGIBMGA001773-TA	gb|EAT36305.1| conserved hypothetical protein [Aedes aegypti]	bmo-miR-2755	bmo-miR-P167-3p	bmo-miR-P615-5p	2-bmo-miR-362	2-bmo-miR-251	2-bmo-miR-52
BGIBMGA001774-TA	unknown	2-bmo-miR-244
BGIBMGA001775-TA	ref|XP_675583.1| zinc finger transcription factor [Plasmodium berghei strain ANKA] emb|CAH93953.1| Zinc finger transcription factor (krox1), putative [Plasmodium berghei]	2-bmo-miR-19	2-bmo-miR-158	bmo-miR-P186-3p	bmo-miR-P509-5p	bmo-miR-P302-3p	2-bmo-miR-264	1-bmo-miR-7	2-bmo-miR-65
BGIBMGA001776-TA	ref|XP_790598.2| PREDICTED: similar to helentron 4 helitron-like transposon replicase/helicase/endonuclease (hel_dr4), partial [Strongylocentrotus purpuratus] ref|XP_001189446.1| PREDICTED: similar to helentron 4 helitron-like transposon replicase/helicase/endonuclease (hel_dr4), partial [Strongylocentrotus purpuratus]	2-bmo-miR-244	2-bmo-miR-894
BGIBMGA001777-TA	ref|XP_854374.1| PREDICTED: similar to Zinc finger protein 85 (Zinc finger protein HPF4) (HTF1) [Canis familiaris]	bmo-miR-P636-5p	bmo-miR-P192-3p	1-bmo-miR-34
BGIBMGA001778-TA	ref|XP_853644.1| PREDICTED: similar to zinc finger protein 91 (HPF7, HTF10) [Canis familiaris]	2-bmo-miR-130	2-bmo-miR-158
BGIBMGA001780-TA	gb|EAT47626.1| sugar transporter [Aedes aegypti]	bmo-miR-P085-3p	2-bmo-miR-894a
BGIBMGA001782-TA	unknown	2-bmo-miR-19	2-bmo-miR-134	bmo-miR-P509-5p	bmo-miR-P167-3p	2-bmo-miR-331
BGIBMGA001783-TA	ref|ZP_00784981.1| surface protein Pls [Streptococcus agalactiae COH1] gb|EAO76303.1| surface protein Pls [Streptococcus agalactiae COH1]	bmo-miR-P085-3p	2-bmo-miR-127
BGIBMGA001784-TA	ref|XP_001349064.1| hypothetical protein PF07_0067 [Plasmodium falciparum 3D7] emb|CAD50909.1| hypothetical protein [Plasmodium falciparum 3D7]	bmo-miR-P674	2-bmo-miR-237	bmo-miR-P340-3p	2-bmo-miR-170	bmo-miR-P624-5p	bmo-miR-2808d	3-bmo-miR-228	1-bmo-miR-7	4-5P-bmo-miR-263a
BGIBMGA001785-TA	ref|XP_001108463.1| PREDICTED: similar to zinc finger protein 91 [Macaca mulatta]	bmo-miR-P636-5p	bmo-miR-2808d	bmo-miR-P082-3p	bmo-miR-P167-3p	bmo-miR-P656-5p
BGIBMGA001786-TA	ref|XP_317330.3| ENSANGP00000010549 [Anopheles gambiae str. PEST] gb|EAA12418.3| ENSANGP00000010549 [Anopheles gambiae str. PEST]	2-bmo-miR-127
BGIBMGA001787-TA	unknown	2-bmo-miR-158	2-bmo-miR-230	2-bmo-miR-362
BGIBMGA001788-TA	unknown	bmo-miR-P372-5p
BGIBMGA001789-TA	ref|XP_623772.2| PREDICTED: similar to PHD finger protein 7, partial [Apis mellifera]	2-bmo-miR-241
BGIBMGA001790-TA	gb|EAT43711.1| cyclin g [Aedes aegypti]	bmo-miR-P167-3p
BGIBMGA001791-TA	unknown	1-bmo-miR-263b	bmo-miR-P417-5p
BGIBMGA001792-TA	ref|XP_001122361.1| PREDICTED: similar to Artemis protein (DNA cross-link repair 1C protein) (SNM1-like protein) (A-SCID protein) (hSNM1C) [Apis mellifera]	bmo-miR-P589-5p
BGIBMGA001794-TA	ref|XP_395379.3| PREDICTED: similar to CG5065-PA [Apis mellifera]	bmo-miR-P262-3p	bmo-miR-P489-5p
BGIBMGA001795-TA	ref|XP_930462.1| PREDICTED: similar to PGC-1 related co-activator isoform 16 [Mus musculus]	2-bmo-miR-19	bmo-miR-3281	2-bmo-miR-355
BGIBMGA001796-TA	ref|XP_001012181.1| Viral A-type inclusion protein repeat containing protein [Tetrahymena thermophila SB210] gb|EAR91936.1| Viral A-type inclusion protein repeat containing protein [Tetrahymena thermophila SB210]	bmo-miR-P306-3p	2-bmo-miR-127	2-bmo-miR-330
BGIBMGA001797-TA	ref|XP_970827.1| PREDICTED: similar to CG8031-PA [Tribolium castaneum]	2-bmo-miR-77	3-bmo-miR-1﹟	bmo-miR-P262-3p
BGIBMGA001798-TA	ref|XP_312574.2| ENSANGP00000014935 [Anopheles gambiae str. PEST] gb|EAA07903.2| ENSANGP00000014935 [Anopheles gambiae str. PEST]	2-bmo-miR-216	2-bmo-miR-65
BGIBMGA001799-TA	E-value:0.0 ref|XP_392069.3| PREDICTED: similar to ATP-dependent RNA helicase abstrakt (DEAD box protein abstrakt) isoform 1 [Apis mellifera]	2-bmo-miR-247	bmo-miR-P557-5p	bmo-miR-P607-5p	bmo-miR-P462-5p	bmo-miR-P539-5p	2-bmo-miR-290
BGIBMGA001800-TA	E-value:0.0 ref|NP_001037129.1| ribosomal protein L4 [Bombyx mori] gb|AAV34813.1| ribosomal protein L4 [Bombyx mori]	2-bmo-miR-134
BGIBMGA001801-TA	ref|XP_001122537.1| PREDICTED: similar to RuvB-like 2 (p47 protein) [Apis mellifera]	bmo-miR-100
BGIBMGA001803-TA	ref|XP_969358.1| PREDICTED: similar to CG9285-PA, isoform A [Tribolium castaneum]	bmo-miR-P518-5p	bmo-miR-P615-5p	2-bmo-miR-129	2-bmo-miR-52	2-bmo-miR-258	2-bmo-miR-328
BGIBMGA001804-TA	ref|XP_523974.2| PREDICTED: zinc finger protein 236 isoform 2 [Pan troglodytes]	2-bmo-miR-34	2-bmo-miR-298	bmo-miR-P672	2-bmo-miR-281-1*	bmo-miR-34	2-bmo-miR-296
BGIBMGA001805-TA	ref|XP_967727.1| PREDICTED: similar to CG2101-PA [Tribolium castaneum]	bmo-miR-P085-3p	2-bmo-miR-127	2-bmo-miR-330
BGIBMGA001806-TA	ref|NP_001040354.1| cleavage and polyadenylation specific factor 5 [Bombyx mori] gb|ABF51245.1| cleavage and polyadenylation specific factor 5 [Bombyx mori]	bmo-miR-P305-3p
BGIBMGA001807-TA	gb|EAT36351.1| metalloproteinase, putative [Aedes aegypti]	2-bmo-miR-321	2-bmo-miR-173	bmo-miR-P669
BGIBMGA001808-TA	gb|EAT46388.1| monocarboxylate transporter [Aedes aegypti]	bmo-miR-13a*	2-bmo-miR-894a
BGIBMGA001809-TA	ref|XP_307640.3| ENSANGP00000024634 [Anopheles gambiae str. PEST] ref|XP_313669.3| ENSANGP00000003717 [Anopheles gambiae str. PEST] gb|EAA09215.3| ENSANGP00000003717 [Anopheles gambiae str. PEST] gb|EAA45606.3| ENSANGP00000024634 [Anopheles gambiae str. PEST]	bmo-miR-P615-5p	2-bmo-miR-52
BGIBMGA001810-TA	ref|XP_624952.2| PREDICTED: similar to CG5077-PA, isoform A [Apis mellifera]	2-bmo-miR-351
BGIBMGA001811-TA	ref|XP_001358883.1| GA18643-PA [Drosophila pseudoobscura] gb|EAL28026.1| GA18643-PA [Drosophila pseudoobscura]	2-bmo-miR-149
BGIBMGA001812-TA	ref|XP_309435.3| ENSANGP00000011164 [Anopheles gambiae str. PEST] gb|EAA05268.3| ENSANGP00000011164 [Anopheles gambiae str. PEST]	bmo-miR-P340-3p	bmo-miR-P624-5p	bmo-miR-P420-5p
BGIBMGA001814-TA	ref|NP_651593.1| CG5003-PA [Drosophila melanogaster] gb|AAF56756.1| CG5003-PA [Drosophila melanogaster]	bmo-miR-P431-5p
BGIBMGA001815-TA	unknown	2-bmo-miR-151	bmo-miR-P411-5p	2-bmo-miR-205	2-bmo-miR-345	2-bmo-miR-894a	bmo-miR-2777*
BGIBMGA001816-TA	emb|CAA32198.1| polyprotein [Drosophila melanogaster]	2-bmo-miR-351	2-bmo-miR-216
BGIBMGA001817-TA	ref|XP_560277.2| ENSANGP00000026439 [Anopheles gambiae str. PEST] gb|EAL41696.2| ENSANGP00000026439 [Anopheles gambiae str. PEST]	2-bmo-miR-242	bmo-miR-P625-5p	4-5P-bmo-miR-263a
BGIBMGA001819-TA	unknown	1-bmo-miR-263b	2-bmo-miR-170	2-bmo-miR-350	bmo-miR-71*	2-bmo-miR-19	bmo-miR-263b	bmo-miR-2808d	bmo-miR-P509-5p	2-bmo-miR-205	2-bmo-miR-71a
BGIBMGA001820-TA	sp|Q9NZW4|DSPP_HUMAN Dentin sialophosphoprotein precursor [Contains: Dentin phosphoprotein (Dentin phosphophoryn) (DPP); Dentin sialoprotein (DSP)] gb|AAF42472.1|AF163151_1 dentin sialophosphoprotein precursor [Homo sapiens]	bmo-miR-2808d	2-bmo-miR-190
BGIBMGA001821-TA	gb|AAY21825.1| GP80-like protein [Bovine herpesvirus 4] gb|AAY21826.1| GP80-like protein [Bovine herpesvirus 4]	bmo-miR-P417-5p
BGIBMGA001822-TA	gb|AAM15154.1| unknown protein [Arabidopsis thaliana] gb|AAM15435.1| unknown protein [Arabidopsis thaliana]	1-bmo-miR-7	2-bmo-miR-345
BGIBMGA001823-TA	gb|AAP97202.1|AF087904_1 rab24 [Homo sapiens]	bmo-miR-P515-5p
BGIBMGA001825-TA	ref|XP_624908.2| PREDICTED: similar to LSM4 homolog, U6 small nuclear RNA associated [Apis mellifera]	2-bmo-miR-160
BGIBMGA001827-TA	ref|XP_969331.1| PREDICTED: similar to CG5735-PB, isoform B [Tribolium castaneum]	bmo-miR-P487-5p	bmo-miR-P186-3p	bmo-miR-2808d	2-bmo-miR-242
BGIBMGA001828-TA	unknown	2-bmo-miR-229	bmo-miR-P386-5p	bmo-miR-P229-3p
BGIBMGA001829-TA	ref|XP_396691.3| PREDICTED: similar to XPMC2 prevents mitotic catastrophe 2 homolog [Apis mellifera]	bmo-miR-P167-3p	bmo-miR-P420-5p
BGIBMGA001830-TA	ref|XP_396691.3| PREDICTED: similar to XPMC2 prevents mitotic catastrophe 2 homolog [Apis mellifera]	bmo-miR-P603-5p	2-bmo-miR-134	2-bmo-miR-264	2-bmo-miR-345	2-bmo-miR-269	bmo-miR-P267-3p
BGIBMGA001831-TA	ref|XP_138106.6| PREDICTED: similar to CG15625-PA [Mus musculus] ref|XP_912236.2| PREDICTED: similar to CG15625-PA [Mus musculus] ref|XP_999823.1| PREDICTED: similar to CG15625-PA [Mus musculus]	2-bmo-miR-247	bmo-miR-P263-3p	2-bmo-miR-52	bmo-miR-P383-5p	bmo-miR-P539-5p
BGIBMGA001832-TA	gb|ABD61616.1| Dicer-1 [Drosophila simulans]	2-bmo-miR-214	2-bmo-miR-166	bmo-miR-P180-3p
BGIBMGA001833-TA	gb|EAT47261.1| dicer-1 [Aedes aegypti]	bmo-miR-P660	2-bmo-miR-125
BGIBMGA001834-TA	ref|XP_001358121.1| GA18437-PA [Drosophila pseudoobscura] gb|EAL27258.1| GA18437-PA [Drosophila pseudoobscura]	2-bmo-miR-149	2-bmo-miR-36	2-bmo-miR-358	2-bmo-miR-229	2-bmo-miR-355
BGIBMGA001835-TA	gb|EAT47261.1| dicer-1 [Aedes aegypti]	2-bmo-miR-140	bmo-miR-P082-3p	bmo-miR-3333
BGIBMGA001836-TA	E-value:0.0 gb|EAT40172.1| thrombospondin [Aedes aegypti]	2-bmo-miR-19	bmo-miR-P170-3p
BGIBMGA001837-TA	unknown	2-bmo-miR-237	bmo-miR-P589-5p	bmo-miR-P479-5p	3-bmo-miR-1﹟	2-bmo-miR-272
BGIBMGA001838-TA	ref|XP_396168.3| PREDICTED: similar to CG12851-PA [Apis mellifera]	2-bmo-miR-19	bmo-miR-P167-3p
BGIBMGA001839-TA	unknown	2-bmo-miR-57
BGIBMGA001840-TA	gb|AAF16707.1|AF117585_1 sensory appendage protein 3 [Manduca sexta] emb|CAJ01501.1| hypothetical protein [Manduca sexta]	2-bmo-miR-894a
BGIBMGA001841-TA	gb|AAM14415.1| putative odorant-degrading enzyme [Antheraea polyphemus]	bmo-miR-P262-3p	bmo-miR-P068-3p	2-bmo-miR-290
BGIBMGA001843-TA	ref|NP_001016280.1| Bardet-Biedl syndrome 4 [Xenopus tropicalis] sp|Q28G25|BBS4_XENTR Bardet-Biedl syndrome 4 protein homolog emb|CAJ83807.1| Bardet-Biedl syndrome 4 [Xenopus tropicalis]	bmo-miR-P506-5p	1-bmo-miR-7	2-bmo-miR-346	bmo-miR-P320-3p
BGIBMGA001844-TA	unknown	bmo-miR-2854	2-bmo-miR-173
BGIBMGA001845-TA	unknown	bmo-miR-2808d
BGIBMGA001846-TA	ref|XP_728258.1| erythrocyte membrane protein [Plasmodium yoelii yoelii str. 17XNL] gb|EAA19823.1| ERYTHROCYTE MEMBRANE PROTEIN PFEMP3 [Plasmodium yoelii yoelii]	2-bmo-miR-166
BGIBMGA001847-TA	ref|XP_971811.1| PREDICTED: similar to nicalin [Tribolium castaneum]	2-bmo-miR-8	bmo-miR-P636-5p	bmo-miR-P170-3p	bmo-miR-P214-3p	bmo-miR-8	bmo-miR-P176-3p	bmo-miR-P656-5p
BGIBMGA001849-TA	E-value:0.0 ref|XP_967345.1| PREDICTED: similar to CG5353-PA, isoform A [Tribolium castaneum]	2-bmo-miR-8	2-bmo-miR-77	2-bmo-miR-183	bmo-miR-P214-3p	bmo-miR-8	bmo-miR-P176-3p	2-bmo-miR-241
BGIBMGA001850-TA	ref|XP_001122792.1| PREDICTED: similar to CG11438-PA, partial [Apis mellifera]	bmo-miR-P513-5p	2-bmo-miR-166	bmo-miR-2808d	2-bmo-miR-358	2-bmo-miR-72
BGIBMGA001851-TA	gb|EAT33257.1| conserved hypothetical protein [Aedes aegypti]	2-bmo-miR-16	2-bmo-miR-166
BGIBMGA001852-TA	E-value:0.0 ref|XP_001120490.1| PREDICTED: similar to Transcriptional regulator ATRX homolog (ATP-dependent helicase XNP) (X-linked nuclear protein) (dXNP) (d-xnp) [Apis mellifera]	2-bmo-miR-183	bmo-miR-P081-3p	bmo-miR-P515-5p
BGIBMGA001853-TA	E-value:0.0 ref|NP_001040233.1| ATP synthase [Bombyx mori] gb|ABD36284.1| ATP synthase [Bombyx mori]	bmo-miR-P411-5p	bmo-miR-P167-3p	bmo-miR-3420
BGIBMGA001855-TA	unknown	bmo-miR-P214-3p	2-bmo-miR-345	bmo-miR-P415-5p	bmo-miR-P176-3p	bmo-miR-P552-5p	bmo-miR-P421-5p
BGIBMGA001856-TA	gb|EAT45545.1| carboxylesterase [Aedes aegypti]	2-bmo-miR-8	2-bmo-miR-297	2-bmo-miR-321	2-bmo-miR-160	bmo-miR-P214-3p	2-bmo-miR-361	2-bmo-miR-48	bmo-miR-P176-3p
BGIBMGA001857-TA	ref|NP_725747.1| CG5756-PB, isoform B [Drosophila melanogaster] gb|AAL90342.1| RE19838p [Drosophila melanogaster] gb|AAM68174.2| CG5756-PB, isoform B [Drosophila melanogaster]	2-bmo-miR-347
BGIBMGA001858-TA	ref|XP_790145.2| PREDICTED: similar to 1-alpha dynein heavy chain, partial [Strongylocentrotus purpuratus]	bmo-miR-P416-5p	2-bmo-miR-215	2-bmo-miR-172
BGIBMGA001860-TA	unknown	2-bmo-miR-19
BGIBMGA001861-TA	unknown	2-bmo-miR-77	bmo-miR-P383-5p
BGIBMGA001862-TA	ref|ZP_00236207.1| VrrB [Bacillus cereus G9241] gb|EAL16275.1| VrrB [Bacillus cereus G9241]	2-bmo-miR-348
BGIBMGA001863-TA	ref|XP_828040.1| hypothetical protein Tb10.61.0620 [Trypanosoma brucei TREU927] gb|EAN78928.1| hypothetical protein, conserved [Trypanosoma brucei]	bmo-miR-2845
BGIBMGA001864-TA	gb|ABF18185.1| uncharacterized transmembrane protein [Aedes aegypti] gb|EAT46348.1| conserved hypothetical protein [Aedes aegypti] gb|EAT46349.1| conserved hypothetical protein [Aedes aegypti] gb|EAT46350.1| conserved hypothetical protein [Aedes aegypti]	2-bmo-miR-237	2-bmo-miR-110	bmo-miR-P646-5p	bmo-miR-P381-5p
BGIBMGA001865-TA	ref|XP_314763.3| ENSANGP00000005081 [Anopheles gambiae str. PEST] gb|EAA10132.4| ENSANGP00000005081 [Anopheles gambiae str. PEST]	2-bmo-miR-77	bmo-miR-P518-5p	bmo-miR-P082-3p	2-bmo-miR-68	bmo-miR-252
BGIBMGA001867-TA	gb|EAT41007.1| conserved hypothetical protein [Aedes aegypti]	2-bmo-miR-7	bmo-miR-P489-5p	1-bmo-miR-7	bmo-miR-308*	bmo-miR-P653-5p	bmo-miR-7
BGIBMGA001868-TA	ref|XP_975528.1| PREDICTED: hypothetical protein [Tribolium castaneum]	2-bmo-miR-231	bmo-miR-P417-5p	bmo-miR-P431-5p	bmo-miR-P611-5p
BGIBMGA001869-TA	E-value:0.0 ref|XP_396548.3| PREDICTED: similar to Dynein heavy chain at 62B CG15804-PB, isoform B isoform 1 [Apis mellifera]	2-bmo-miR-130	2-bmo-miR-138	2-bmo-miR-241
BGIBMGA001870-TA	ref|XP_973507.1| PREDICTED: similar to CG4602-PA [Tribolium castaneum]	2-bmo-miR-162	bmo-miR-P085-3p	bmo-miR-P345-5p
BGIBMGA001871-TA	ref|XP_313997.3| ENSANGP00000009981 [Anopheles gambiae str. PEST] gb|EAA09403.4| ENSANGP00000009981 [Anopheles gambiae str. PEST]	2-bmo-miR-49	bmo-miR-P338-3p	2-bmo-miR-333	2-bmo-miR-233
BGIBMGA001872-TA	ref|XP_970868.1| PREDICTED: similar to CG15916-PA [Tribolium castaneum]	bmo-miR-P674	2-bmo-miR-49	2-bmo-miR-358	2-bmo-miR-317
BGIBMGA001874-TA	E-value:0.0 gb|ABF51491.1| vesicle amine transport protein [Bombyx mori]	bmo-miR-P383-5p
BGIBMGA001875-TA	ref|XP_001215635.1| conserved hypothetical protein [Aspergillus terreus NIH2624] gb|EAU33001.1| conserved hypothetical protein [Aspergillus terreus NIH2624]	2-bmo-miR-19	2-bmo-miR-362	2-bmo-miR-310	bmo-miR-P539-5p
BGIBMGA001876-TA	E-value:0.0 gb|AAP97393.1| alpha-amylase 2 [Diatraea saccharalis]	3-bmo-miR-281-5#	bmo-miR-P518-5p	bmo-miR-P527-5p	2-bmo-miR-190	bmo-miR-P153-3p
BGIBMGA001878-TA	ref|XP_396090.2| PREDICTED: similar to fukutin related protein [Apis mellifera]	bmo-miR-P413-5p
BGIBMGA001879-TA	unknown	2-bmo-miR-183	bmo-miR-P417-5p
BGIBMGA001880-TA	unknown	bmo-miR-P262-3p
BGIBMGA001881-TA	emb|CAA10110.1| cyclic nucleotide and voltage-activated ion channel [Heliothis virescens]	2-bmo-miR-251
BGIBMGA001882-TA	E-value:0.0 emb|CAA10110.1| cyclic nucleotide and voltage-activated ion channel [Heliothis virescens]	2-bmo-miR-51	2-bmo-miR-52
BGIBMGA001883-TA	gb|AAH48067.1| LOC561131 protein [Danio rerio]	2-bmo-miR-230	bmo-miR-P625-5p	2-bmo-miR-350
BGIBMGA001884-TA	ref|XP_001121154.1| PREDICTED: similar to CG9305-PA [Apis mellifera]	2-bmo-miR-237
BGIBMGA001885-TA	ref|XP_967989.1| PREDICTED: similar to CG32018-PB, isoform B [Tribolium castaneum]	bmo-miR-P251-3p
BGIBMGA001886-TA	gb|EAT45190.1| gamma-tubulin complex component 4 (gcp-4) [Aedes aegypti]	2-bmo-miR-34	bmo-miR-P419-5p	2-bmo-miR-205	2-bmo-miR-110	2-bmo-miR-41	bmo-miR-34	4-5P-bmo-miR-34	bmo-miR-P141-3p
BGIBMGA001887-TA	ref|XP_968537.1| PREDICTED: similar to CG2072-PA [Tribolium castaneum]	bmo-miR-P340-3p	bmo-miR-P624-5p	bmo-miR-P420-5p
BGIBMGA001888-TA	ref|XP_363342.1| hypothetical protein MGG_01268 [Magnaporthe grisea 70-15] gb|EDK05052.1| hypothetical protein MGG_01268 [Magnaporthe grisea 70-15]	bmo-miR-P081-3p	2-bmo-miR-343
BGIBMGA001889-TA	unknown	2-bmo-miR-338	2-bmo-let-7e	2-bmo-miR-176	2-bmo-miR-52
BGIBMGA001890-TA	gb|EAT46985.1| zinc carboxypeptidase [Aedes aegypti]	bmo-miR-P082-3p	bmo-miR-P386-5p
BGIBMGA001891-TA	ref|XP_968597.1| PREDICTED: similar to CG8560-PA [Tribolium castaneum]	bmo-miR-3383
BGIBMGA001892-TA	gb|AAT36738.1| carboxypeptidase B [Ochlerotatus epactius]	bmo-miR-P591-5p	bmo-miR-P672	2-bmo-miR-281-1*	bmo-miR-P081-3p	2-bmo-miR-139	2-bmo-miR-51	bmo-miR-P588-5p
BGIBMGA001893-TA	unknown	bmo-miR-P419-5p	bmo-miR-P085-3p	bmo-miR-P082-3p	bmo-miR-2805	2-bmo-miR-138
BGIBMGA001895-TA	ref|XP_392116.3| PREDICTED: hypothetical protein isoform 1 [Apis mellifera]	2-bmo-miR-347
BGIBMGA001897-TA	ref|XP_396187.2| PREDICTED: similar to CG7741-PA isoform 1 [Apis mellifera]	bmo-miR-P192-3p	3-bmo-miR-1497	2-bmo-miR-52
BGIBMGA001898-TA	ref|XP_319221.1| ENSANGP00000006082 [Anopheles gambiae str. PEST] gb|EAA43596.1| ENSANGP00000006082 [Anopheles gambiae str. PEST] gb|EAT36874.1| DNA-directed RNA polymerase II [Aedes aegypti]	2-bmo-miR-19	2-bmo-miR-127	2-bmo-miR-246
BGIBMGA001899-TA	ref|XP_966739.1| PREDICTED: similar to CG13209-PA [Tribolium castaneum]	2-bmo-miR-287	2-bmo-miR-129
BGIBMGA001900-TA	ref|XP_966739.1| PREDICTED: similar to CG13209-PA [Tribolium castaneum]	bmo-miR-2778a	2-bmo-miR-243	bmo-miR-2778d*
BGIBMGA001901-TA	unknown	2-bmo-miR-158	bmo-miR-P375-5p
BGIBMGA001902-TA	gb|EAT42486.1| chondroitin 4-sulfotransferase [Aedes aegypti]	2-bmo-miR-127	2-bmo-miR-233
BGIBMGA001903-TA	ref|NP_523970.1| Rab-related protein 3 CG7062-PA [Drosophila melanogaster] dbj|BAA21712.1| rab-related protein 3 [Drosophila melanogaster] gb|AAF50452.1| CG7062-PA [Drosophila melanogaster] gb|AAL49022.1| RE48347p [Drosophila melanogaster]	bmo-miR-P145-3p
BGIBMGA001904-TA	ref|XP_970532.1| PREDICTED: similar to CG7201-PA [Tribolium castaneum]	2-bmo-miR-57
BGIBMGA001907-TA	gb|EAT38831.1| adenylate cyclase [Aedes aegypti]	2-bmo-miR-205
BGIBMGA001909-TA	ref|XP_975637.1| PREDICTED: similar to CG15890-PA [Tribolium castaneum]	2-bmo-miR-14
BGIBMGA001910-TA	sp|P35464|DIHR_MANSE Diuretic hormone receptor (DH-R) gb|AAC46469.1| diuretic hormone receptor	2-bmo-miR-894	bmo-miR-P625-5p	2-bmo-miR-48	2-bmo-miR-117
BGIBMGA001911-TA	ref|XP_969712.1| PREDICTED: similar to CG15890-PA [Tribolium castaneum]	bmo-miR-P102-3p	bmo-miR-P328-3p
BGIBMGA001912-TA	ref|XP_562320.2| ENSANGP00000027535 [Anopheles gambiae str. PEST] gb|EAL40562.2| ENSANGP00000027535 [Anopheles gambiae str. PEST]	2-bmo-miR-209
BGIBMGA001914-TA	gb|EAT46444.1| conserved hypothetical protein [Aedes aegypti]	2-bmo-miR-350
BGIBMGA001915-TA	dbj|BAD52258.1| proteasome alpha 4 subunit [Plutella xylostella]	2-bmo-miR-347	2-bmo-miR-160
BGIBMGA001916-TA	ref|NP_001040358.1| embryonic development factor [Bombyx mori] gb|ABF51250.1| embryonic development factor [Bombyx mori]	2-bmo-miR-244	2-bmo-miR-331
BGIBMGA001917-TA	ref|XP_970457.1| PREDICTED: similar to CG15105-PA, isoform A [Tribolium castaneum]	bmo-miR-P513-5p	bmo-miR-P170-3p	bmo-miR-P178-3p
BGIBMGA001918-TA	ref|NP_001040502.1| phosphatidylinositol glycan [Bombyx mori] gb|ABF51519.1| phosphatidylinositol glycan [Bombyx mori]	2-bmo-miR-205	2-bmo-miR-259	1-bmo-miR-34	bmo-miR-P102-3p	bmo-miR-P016-5p
BGIBMGA001919-TA	unknown	2-bmo-miR-158	bmo-miR-P302-3p	2-bmo-miR-264	2-bmo-miR-216
BGIBMGA001921-TA	E-value:0.0 gb|EAT35521.1| actin [Aedes aegypti]	bmo-miR-P417-5p
BGIBMGA001922-TA	unknown	2-bmo-miR-41	2-bmo-miR-193	2-bmo-miR-310
BGIBMGA001923-TA	ref|XP_972891.1| PREDICTED: similar to CG33274-PA [Tribolium castaneum]	bmo-miR-P082-3p
BGIBMGA001925-TA	E-value:0.0 gb|EAT32993.1| conserved hypothetical protein [Aedes aegypti]	2-bmo-miR-36	1-bmo-miR-7	2-bmo-miR-209	bmo-miR-P370-5p
BGIBMGA001926-TA	E-value:0.0 ref|NP_001036889.1| farnesyl pyrophosphate syntase [Bombyx mori] dbj|BAB69490.1| farnesyl pyrophosphate syntase [Bombyx mori]	2-bmo-miR-205	bmo-miR-P604-5p
BGIBMGA001928-TA	ref|NP_001037612.1| GTP-binding protein RAB2 [Bombyx mori] gb|ABF66620.1| GTP-binding protein RAB2 [Bombyx mori]	2-bmo-miR-134	1-bmo-miR-34
BGIBMGA001929-TA	E-value:0.0 ref|XP_974784.1| PREDICTED: similar to Peroxisomal multifunctional enzyme type 2 (MFE-2) (D-bifunctional protein) (DBP) (17-beta-hydroxysteroid dehydrogenase 4) (17-beta-HSD 4) [Tribolium castaneum]	bmo-miR-13a*	bmo-miR-P470-5p
BGIBMGA001930-TA	ref|NP_001072692.1| hypothetical protein LOC780149 [Xenopus tropicalis] gb|AAI24030.1| Hypothetical protein MGC147541 [Xenopus tropicalis]	bmo-miR-P375-5p	bmo-miR-P085-3p	2-bmo-miR-247	2-bmo-miR-215
BGIBMGA001931-TA	ref|XP_624234.2| PREDICTED: similar to CG8405-PA [Apis mellifera]	bmo-miR-P419-5p	bmo-miR-P192-3p	bmo-miR-2808d	bmo-miR-P489-5p
BGIBMGA001932-TA	ref|NP_725521.1| CG8405-PA [Drosophila melanogaster] gb|AAK93254.1| LD33689p [Drosophila melanogaster] gb|AAF58070.2| CG8405-PA [Drosophila melanogaster]	bmo-miR-P518-5p	bmo-miR-P085-3p	2-bmo-miR-279	2-bmo-miR-52	2-bmo-miR-328
BGIBMGA001933-TA	ref|XP_624234.2| PREDICTED: similar to CG8405-PA [Apis mellifera]	2-bmo-miR-347	bmo-miR-2845	3-bmo-miR-1﹟
BGIBMGA001934-TA	ref|XP_001121382.1| PREDICTED: hypothetical protein [Apis mellifera]	bmo-miR-P068-3p	bmo-miR-P417-5p
BGIBMGA001935-TA	ref|XP_974516.1| PREDICTED: similar to CG18250-PA, isoform A [Tribolium castaneum]	bmo-miR-P412-5p	3-bmo-miR-1﹟	1-bmo-miR-7	2-bmo-miR-123
BGIBMGA001936-TA	ref|XP_394532.3| PREDICTED: similar to CG8079-PA, isoform A [Apis mellifera]	bmo-miR-P151-3p
BGIBMGA001937-TA	ref|XP_973639.1| PREDICTED: similar to Follistatin precursor (FS) (Activin-binding protein) [Tribolium castaneum]	2-bmo-miR-242
BGIBMGA001938-TA	ref|XP_969126.1| PREDICTED: similar to CG16840-PA [Tribolium castaneum]	bmo-miR-P607-5p	bmo-miR-P489-5p
BGIBMGA001939-TA	ref|XP_001350560.1| hypothetical protein PFL0755c [Plasmodium falciparum 3D7] gb|AAN36240.1|AE014846_39 hypothetical protein PFL0755c [Plasmodium falciparum 3D7]	bmo-miR-11	bmo-miR-P319-3p	3-bmo-miR-11-3p	bmo-miR-P673	2-bmo-miR-342
BGIBMGA001940-TA	ref|NP_001037608.1| CG15440-like protein [Bombyx mori] gb|ABF55965.2| CG15440-like protein [Bombyx mori]	bmo-miR-P180-3p	2-bmo-miR-190
BGIBMGA001941-TA	unknown	2-bmo-miR-19	bmo-miR-3383	2-bmo-miR-170	bmo-miR-P085-3p	2-bmo-miR-230	bmo-miR-P493-5p	bmo-miR-P527-5p	bmo-miR-P604-5p
BGIBMGA001942-TA	E-value:0.0 ref|XP_972177.1| PREDICTED: similar to dynein, axonemal, intermediate chain 1 [Tribolium castaneum]	bmo-miR-P085-3p	2-bmo-miR-247	bmo-miR-P557-5p	2-bmo-miR-194
BGIBMGA001943-TA	ref|XP_392785.3| PREDICTED: similar to CG1598-PA [Apis mellifera]	bmo-miR-P411-5p
BGIBMGA001944-TA	ref|XP_393262.1| PREDICTED: similar to CG3907-PB, isoform B [Apis mellifera]	2-bmo-miR-158	2-bmo-miR-224
BGIBMGA001945-TA	ref|XP_392649.2| PREDICTED: similar to crossveinless CG12410-PA [Apis mellifera]	2-bmo-miR-289
BGIBMGA001946-TA	unknown	2-bmo-miR-71a	2-bmo-miR-176	bmo-miR-71*
BGIBMGA001947-TA	ref|NP_001037474.1| hepatocyte nuclear factor 4 isoform a [Bombyx mori] gb|AAB93762.1| hepatocyte nuclear factor 4 isoform a	bmo-miR-P375-5p	bmo-miR-P420-5p
BGIBMGA001948-TA	gb|EAT33486.1| conserved hypothetical protein [Aedes aegypti]	bmo-miR-P495-5p	2-bmo-miR-173
BGIBMGA001950-TA	ref|NP_001037644.1| polyadenylate binding protein 2 [Bombyx mori] gb|ABG43002.1| polyadenylate binding protein 2 [Bombyx mori]	2-bmo-miR-345	2-bmo-miR-117
BGIBMGA001952-TA	unknown	bmo-miR-P081-3p
BGIBMGA001953-TA	ref|XP_968538.1| PREDICTED: similar to CG13425-PC, isoform C [Tribolium castaneum]	bmo-miR-P479-5p	2-bmo-miR-125	2-bmo-miR-140	bmo-miR-2808d	bmo-miR-P589-5p	2-bmo-miR-264	2-bmo-miR-48	bmo-miR-P238-3p	2-bmo-miR-233
BGIBMGA001954-TA	ref|XP_392536.3| PREDICTED: similar to bancal CG13425-PC, isoform C [Apis mellifera]	bmo-miR-P591-5p	bmo-miR-P554-5p	2-bmo-miR-287
BGIBMGA001955-TA	ref|XP_966741.1| PREDICTED: similar to methyltransferase like 4 [Tribolium castaneum]	2-bmo-miR-173	2-bmo-miR-52	bmo-miR-P539-5p
BGIBMGA001956-TA	ref|XP_313994.3| ENSANGP00000009946 [Anopheles gambiae str. PEST] gb|EAA09346.3| ENSANGP00000009946 [Anopheles gambiae str. PEST]	2-bmo-miR-34	bmo-miR-34	4-5P-bmo-miR-34
BGIBMGA001957-TA	ref|XP_001360904.1| GA17922-PA [Drosophila pseudoobscura] gb|EAL25479.1| GA17922-PA [Drosophila pseudoobscura]	bmo-miR-P085-3p	2-bmo-miR-127
BGIBMGA001958-TA	gb|AAK30610.1|AF350281_1 fibroin 1 [Plectreurys tristis]	bmo-miR-P487-5p	2-bmo-miR-170	2-bmo-miR-355
BGIBMGA001959-TA	ref|YP_781616.1| hypothetical protein RPE_2699 [Rhodopseudomonas palustris BisA53] gb|ABJ06636.1| conserved hypothetical protein [Rhodopseudomonas palustris BisA53]	2-bmo-miR-158	2-bmo-miR-362
BGIBMGA001960-TA	ref|XP_001122104.1| PREDICTED: similar to F38A5.1a [Apis mellifera]	2-bmo-miR-19	bmo-miR-P302-3p
BGIBMGA001961-TA	ref|XP_973238.1| PREDICTED: similar to CG7180-PA [Tribolium castaneum]	2-bmo-miR-297	bmo-miR-P625-5p	2-bmo-miR-127
BGIBMGA001962-TA	E-value:0.0 ref|XP_317380.3| ENSANGP00000011584 [Anopheles gambiae str. PEST] gb|EAA12273.3| ENSANGP00000011584 [Anopheles gambiae str. PEST]	2-bmo-miR-297	bmo-miR-P518-5p	1-bmo-let-7a	bmo-miR-P524-5p	2-bmo-miR-172	2-bmo-miR-328
BGIBMGA001963-TA	ref|XP_967183.1| PREDICTED: similar to CG10175-PC, isoform C [Tribolium castaneum]	2-bmo-miR-6	2-bmo-miR-351	2-bmo-miR-135	bmo-miR-P524-5p
BGIBMGA001964-TA	ref|XP_312564.3| ENSANGP00000014256 [Anopheles gambiae str. PEST] gb|EAA08068.4| ENSANGP00000014256 [Anopheles gambiae str. PEST]	2-bmo-miR-158	2-bmo-miR-140	bmo-miR-P214-3p	2-bmo-miR-362
BGIBMGA001965-TA	gb|ABD36377.1| aldehyde dehydrogenase [Bombyx mori]	2-bmo-miR-155	2-bmo-miR-358	2-bmo-miR-127	bmo-miR-2777*
BGIBMGA001966-TA	E-value:0.0 gb|ABD36377.1| aldehyde dehydrogenase [Bombyx mori]	bmo-miR-P495-5p	2-bmo-miR-110	bmo-miR-P172-3p	2-bmo-miR-365	bmo-miR-P420-5p	bmo-miR-P415-5p
BGIBMGA001967-TA	ref|XP_972026.1| PREDICTED: similar to CG8726-PB, isoform B [Tribolium castaneum]	bmo-miR-P186-3p	bmo-miR-P605-5p	bmo-miR-P167-3p	2-bmo-miR-294
BGIBMGA001968-TA	ref|XP_315058.3| ENSANGP00000002429 [Anopheles gambiae str. PEST] gb|EAA10377.3| ENSANGP00000002429 [Anopheles gambiae str. PEST]	2-bmo-miR-166	bmo-miR-2808d	bmo-miR-P180-3p	2-bmo-miR-251
BGIBMGA001969-TA	ref|XP_975032.1| PREDICTED: similar to CG3622-PB, isoform B [Tribolium castaneum]	2-bmo-miR-136	2-bmo-miR-34	bmo-miR-34	4-5P-bmo-miR-34
BGIBMGA001970-TA	unknown	2-bmo-miR-237	bmo-miR-P192-3p	bmo-miR-2808d	bmo-miR-P167-3p	2-bmo-miR-216	2-bmo-miR-350	2-bmo-miR-258	2-bmo-miR-233	bmo-miR-3333
BGIBMGA001971-TA	unknown	2-bmo-miR-237	2-bmo-miR-178	bmo-miR-P372-5p
BGIBMGA001973-TA	ref|XP_001122792.1| PREDICTED: similar to CG11438-PA, partial [Apis mellifera]	bmo-miR-P298-3p	2-bmo-miR-52	bmo-miR-P418-5p
BGIBMGA001974-TA	ref|XP_975640.1| PREDICTED: similar to CG14076-PA [Tribolium castaneum]	2-bmo-miR-245	bmo-miR-P192-3p	3-bmo-miR-1﹟	2-bmo-miR-230	bmo-miR-P664
BGIBMGA001975-TA	unknown	bmo-miR-3235	bmo-miR-P417-5p
BGIBMGA001977-TA	ref|XP_967264.1| PREDICTED: similar to Sodium/potassium/calcium exchanger (Na(+)/K(+)/Ca(2+)-exchange protein) [Tribolium castaneum]	2-bmo-miR-19	2-bmo-miR-216	2-bmo-miR-51
BGIBMGA001978-TA	ref|XP_317115.3| ENSANGP00000006679 [Anopheles gambiae str. PEST] gb|EAA12221.4| ENSANGP00000006679 [Anopheles gambiae str. PEST]	1-bmo-miR-34	bmo-miR-P417-5p	2-bmo-miR-65
BGIBMGA001979-TA	gb|EAT43370.1| colmedin [Aedes aegypti]	2-bmo-miR-264	2-bmo-miR-289
BGIBMGA001980-TA	ref|XP_975534.1| PREDICTED: similar to Zinc finger SWIM domain containing protein 5 [Tribolium castaneum]	2-bmo-miR-158	2-bmo-miR-170	2-bmo-miR-247	2-bmo-miR-300	2-bmo-miR-358	bmo-miR-P660	2-bmo-miR-65
BGIBMGA001981-TA	ref|XP_975534.1| PREDICTED: similar to Zinc finger SWIM domain containing protein 5 [Tribolium castaneum]	2-bmo-miR-149
BGIBMGA001982-TA	ref|XP_975407.1| PREDICTED: similar to N-glycanase 1 [Tribolium castaneum]	bmo-miR-2779	bmo-miR-34	2-bmo-miR-189	4-5P-bmo-miR-34	2-bmo-miR-190	2-bmo-miR-34	2-bmo-miR-237	2-bmo-miR-205	1-bmo-miR-34
BGIBMGA001983-TA	E-value:0.0 gb|AAK52495.1|AF361483_1 chymotrypsin inhibitor CI-8A [Bombyx mori]	bmo-miR-P414-5p	2-bmo-miR-244	bmo-miR-P506-5p	bmo-miR-P485-5p
BGIBMGA001984-TA	ref|XP_395304.2| PREDICTED: similar to TatD DNase domain containing 1 [Apis mellifera]	2-bmo-miR-19
BGIBMGA001985-TA	E-value:0.0 ref|XP_975561.1| PREDICTED: similar to feminization 1 homolog b [Tribolium castaneum]	bmo-miR-P506-5p	2-bmo-miR-351	bmo-miR-P421-5p
BGIBMGA001986-TA	unknown	3-bmo-miR-281-3p	1-bmo-miR-46	bmo-miR-P267-3p
BGIBMGA001987-TA	ref|XP_001360107.1| GA15628-PA [Drosophila pseudoobscura] gb|EAL24681.1| GA15628-PA [Drosophila pseudoobscura]	2-bmo-miR-158	bmo-miR-P621-5p	bmo-miR-281*	2-bmo-miR-281-2*	2-bmo-miR-362
BGIBMGA001988-TA	E-value:0.0 gb|EAT34369.1| conserved hypothetical protein [Aedes aegypti]	2-bmo-miR-361	2-bmo-miR-127	2-bmo-miR-65
BGIBMGA001989-TA	gb|AAI22475.1| Unknown (protein for IMAGE:7204143) [Xenopus laevis]	bmo-miR-3383	2-bmo-miR-140	bmo-miR-P338-3p	bmo-miR-2805	2-bmo-miR-72
BGIBMGA001990-TA	ref|XP_624226.1| PREDICTED: similar to Rho GTPase activating protein 1 [Apis mellifera]	2-bmo-miR-19	2-bmo-miR-173	bmo-miR-P596-5p	bmo-miR-P304-3p
BGIBMGA001991-TA	ref|NP_001037245.1| ribosomal protein L36 [Bombyx mori] gb|AAV34848.1| ribosomal protein L36 [Bombyx mori]	2-bmo-miR-77	bmo-miR-P493-5p	2-bmo-miR-281
BGIBMGA001993-TA	ref|XP_396822.3| PREDICTED: similar to rhinoceros CG7036-PB, isoform B [Apis mellifera]	bmo-miR-P487-5p	2-bmo-miR-115	2-bmo-miR-123	bmo-miR-P286-3p
BGIBMGA001994-TA	ref|XP_971189.1| PREDICTED: similar to CG7036-PB, isoform B [Tribolium castaneum]	2-bmo-miR-140	2-bmo-miR-311	2-bmo-miR-329	bmo-miR-P153-3p
BGIBMGA001995-TA	ref|XP_001354152.1| GA18354-PA [Drosophila pseudoobscura] gb|EAL31204.1| GA18354-PA [Drosophila pseudoobscura]	2-bmo-miR-347
BGIBMGA001996-TA	E-value:0.0 gb|EAT39001.1| nervous wreck, putative [Aedes aegypti] gb|EAT43741.1| nervous wreck, putative [Aedes aegypti]	2-bmo-miR-297	2-bmo-miR-258
BGIBMGA001997-TA	ref|XP_392840.2| PREDICTED: similar to nervous wreck CG4684-PA [Apis mellifera]	2-bmo-miR-231	bmo-miR-P283-3p	bmo-miR-2755	bmo-miR-P231-3p
BGIBMGA001998-TA	ref|XP_316891.3| ENSANGP00000021419 [Anopheles gambiae str. PEST] gb|EAA12050.3| ENSANGP00000021419 [Anopheles gambiae str. PEST]	2-bmo-miR-350
BGIBMGA001999-TA	ref|XP_001119889.1| PREDICTED: similar to CG8519-PA [Apis mellifera]	2-bmo-miR-7	bmo-miR-P653-5p	bmo-miR-7
BGIBMGA002002-TA	gb|EAT44005.1| small calcium-binding mitochondrial carrier, putative [Aedes aegypti]	bmo-miR-P636-5p	2-bmo-miR-157	bmo-miR-P675
BGIBMGA002003-TA	unknown	bmo-miR-P487-5p	2-bmo-miR-166
BGIBMGA002005-TA	ref|NP_727448.1| stress-sensitive B CG16944-PC, isoform C [Drosophila melanogaster] ref|NP_727449.1| stress-sensitive B CG16944-PD, isoform D [Drosophila melanogaster] sp|Q26365|ADT_DROME ADP,ATP carrier protein (ADP/ATP translocase) (Adenine nucleotide translocator) (ANT) (Stress sensitive B protein) gb|AAN09267.1| CG16944-PC, isoform C [Drosophila melanogaster] gb|AAN09268.1| CG16944-PD, isofor…	2-bmo-miR-297	bmo-miR-P387-5p
BGIBMGA002006-TA	unknown	2-bmo-miR-190	2-bmo-miR-290
BGIBMGA002008-TA	ref|XP_971014.1| PREDICTED: similar to CG32156-PC, isoform C [Tribolium castaneum]	1-bmo-miR-46*	2-bmo-miR-158	bmo-miR-P289-3p	2-bmo-miR-244	1-bmo-miR-7	bmo-miR-308*	bmo-miR-P178-3p
BGIBMGA002009-TA	gb|EAT35051.1| conserved hypothetical protein [Aedes aegypti]	bmo-miR-P251-3p	bmo-miR-P246-3p
BGIBMGA002010-TA	gb|EAT36723.1| conserved hypothetical protein [Aedes aegypti]	2-bmo-miR-121
BGIBMGA002011-TA	unknown	2-bmo-miR-205	2-bmo-miR-127
BGIBMGA002012-TA	ref|XP_970842.1| PREDICTED: similar to CG7935-PA [Tribolium castaneum]	2-bmo-miR-158	bmo-miR-2808d	2-bmo-miR-362
BGIBMGA002013-TA	ref|XP_624116.2| PREDICTED: similar to moleskin CG7935-PA, partial [Apis mellifera]	bmo-miR-P549-5p	bmo-miR-13a*
BGIBMGA002014-TA	E-value:0.0 gb|EAT39652.1| prp4 [Aedes aegypti] gb|EAT39653.1| prp4 [Aedes aegypti]	bmo-miR-P640-5p
BGIBMGA002015-TA	ref|NP_650552.3| CG14898-PA [Drosophila melanogaster] gb|AAL48810.1| RE23580p [Drosophila melanogaster] gb|AAF55325.2| CG14898-PA [Drosophila melanogaster]	bmo-miR-P509-5p	bmo-miR-P302-3p	2-bmo-miR-346
BGIBMGA002016-TA	gb|EAT40023.1| conserved hypothetical protein [Aedes aegypti]	2-bmo-miR-358	bmo-miR-P370-5p	2-bmo-miR-229
BGIBMGA002017-TA	gb|EAT43012.1| inhibitory pou [Aedes aegypti]	2-bmo-miR-183	bmo-miR-2808d	2-bmo-miR-279	2-bmo-miR-126
BGIBMGA002018-TA	E-value:0.0 gb|EAT39422.1| laminin A chain, putative [Aedes aegypti]	2-bmo-miR-237
BGIBMGA002019-TA	ref|XP_966671.1| PREDICTED: similar to CG8567-PA, isoform A [Tribolium castaneum]	bmo-miR-P666	2-bmo-miR-166	bmo-miR-P660	bmo-miR-P415-5p	bmo-miR-P463-5p
BGIBMGA002021-TA	E-value:0.0 ref|XP_972112.1| PREDICTED: similar to CG9095-PA [Tribolium castaneum]	bmo-miR-P509-5p	2-bmo-miR-1
BGIBMGA002023-TA	E-value:0.0 ref|XP_393425.2| PREDICTED: similar to Glucose transporter 1 CG1086-PB, isoform B [Apis mellifera]	bmo-miR-P631-5p	2-bmo-miR-258
BGIBMGA002024-TA	ref|NP_572621.1| lethal (1) G0289 CG2221-PA [Drosophila melanogaster] gb|AAF46578.1| CG2221-PA [Drosophila melanogaster] gb|AAL39786.1| LD40707p [Drosophila melanogaster]	bmo-miR-P513-5p	2-bmo-miR-230
BGIBMGA002025-TA	unknown	bmo-miR-P417-5p	2-bmo-miR-329	bmo-miR-3333
BGIBMGA002026-TA	ref|XP_971016.1| PREDICTED: similar to protein kinase N2 [Tribolium castaneum]	bmo-miR-P591-5p	2-bmo-miR-134	2-bmo-miR-259	bmo-miR-P177-3p	bmo-miR-P016-5p	bmo-miR-2777*
BGIBMGA002027-TA	ref|XP_001120712.1| PREDICTED: similar to BTB-protein-VII CG11494-PA, isoform A [Apis mellifera]	2-bmo-miR-49	bmo-miR-P190-3p	2-bmo-miR-52
BGIBMGA002028-TA	gb|EAT37129.1| conserved hypothetical protein [Aedes aegypti]	2-bmo-miR-209	2-bmo-miR-51	3-bmo-miR-1497
BGIBMGA002029-TA	ref|XP_970655.1| PREDICTED: similar to CG3947-PA [Tribolium castaneum]	bmo-miR-3281
BGIBMGA002031-TA	unknown	2-bmo-miR-34	bmo-miR-34	1-bmo-miR-34	4-5P-bmo-miR-34	2-bmo-miR-127
BGIBMGA002033-TA	gb|ABJ17051.1| IP15344p [Drosophila melanogaster]	2-bmo-miR-19	3-bmo-miR-281-5#	2-bmo-miR-15	bmo-miR-P177-3p	2-bmo-miR-345
BGIBMGA002035-TA	E-value:0.0 ref|XP_973903.1| PREDICTED: similar to CG18255-PA, isoform A [Tribolium castaneum]	2-bmo-miR-19	2-bmo-miR-294
BGIBMGA002036-TA	gb|AAM29651.1| RH74685p [Drosophila melanogaster]	2-bmo-miR-130	bmo-miR-P589-5p	bmo-miR-P479-5p	2-bmo-miR-230
BGIBMGA002037-TA	unknown	bmo-miR-P461-5p	bmo-miR-P262-3p
BGIBMGA002038-TA	ref|NP_608886.1| CG14043-PA [Drosophila melanogaster] gb|AAF52187.1| CG14043-PA [Drosophila melanogaster]	2-bmo-miR-34	bmo-miR-P411-5p	2-bmo-miR-247	bmo-miR-34	4-5P-bmo-miR-34
BGIBMGA002039-TA	ref|XP_967815.1| PREDICTED: similar to CG3988-PA [Tribolium castaneum]	bmo-miR-P674	2-bmo-miR-162	bmo-miR-P305-3p
BGIBMGA002041-TA	ref|XP_973007.1| PREDICTED: similar to Potassium/sodium hyperpolarization-activated cyclic nucleotide-gated channel 1 (Brain cyclic nucleotide gated channel 1) (BCNG-1) [Tribolium castaneum]	2-bmo-miR-19	2-bmo-miR-110	3-bmo-miR-1497
BGIBMGA002042-TA	ref|NP_610393.1| CG14752-PA [Drosophila melanogaster] gb|AAF59073.2| CG14752-PA [Drosophila melanogaster]	2-bmo-miR-214	bmo-miR-P368-5p	2-bmo-miR-251
BGIBMGA002044-TA	ref|XP_623491.2| PREDICTED: similar to CG12164-PA isoform 2 [Apis mellifera]	bmo-miR-P674	2-bmo-miR-178	2-bmo-miR-317
BGIBMGA002045-TA	ref|XP_966452.1| PREDICTED: similar to CG9384-PA [Tribolium castaneum]	bmo-miR-P085-3p	2-bmo-miR-287
BGIBMGA002047-TA	ref|NP_001038231.1| hypothetical protein LOC553082 [Danio rerio] emb|CAH68986.1| novel protein similar to vertebrate Kruppel-like factor 7 (ubiquitous) (KLF7) [Danio rerio] gb|AAI24330.1| Si:dkey-101c24.1 [Danio rerio]	2-bmo-miR-49	2-bmo-miR-300	2-bmo-miR-278	2-bmo-miR-230	2-bmo-miR-52	2-bmo-miR-77	2-bmo-miR-297	bmo-miR-278	2-bmo-miR-209	bmo-miR-P055-3p	2-bmo-miR-126
BGIBMGA002048-TA	unknown	bmo-miR-P283-3p	bmo-miR-P372-5p
BGIBMGA002049-TA	unknown	bmo-miR-P487-5p	bmo-miR-31	2-bmo-miR-358	2-bmo-miR-127
BGIBMGA002050-TA	gb|EAT43028.1| microsomal dipeptidase [Aedes aegypti]	2-bmo-miR-140	2-bmo-miR-86
BGIBMGA002051-TA	ref|NP_001070805.1| hypothetical protein LOC768195 [Danio rerio] gb|AAI24624.1| Zgc:153024 [Danio rerio]	bmo-miR-P172-3p	bmo-miR-P667	2-bmo-miR-216	2-bmo-miR-51	bmo-miR-P527-5p	2-bmo-miR-292	2-bmo-miR-294	2-bmo-miR-198	bmo-miR-278	bmo-miR-P055-3p	bmo-miR-P082-3p	2-bmo-miR-278	2-bmo-miR-72	bmo-miR-P674	bmo-miR-P607-5p	2-bmo-miR-244	2-bmo-miR-279
BGIBMGA002052-TA	gb|EAT43097.1| mitochondrial processing peptidase beta subunit [Aedes aegypti] gb|EAT43098.1| mitochondrial processing peptidase beta subunit [Aedes aegypti]	2-bmo-miR-41	2-bmo-miR-51	bmo-miR-P381-5p	2-bmo-miR-328	bmo-miR-P666	2-bmo-miR-333	bmo-miR-P102-3p	2-bmo-miR-71a	bmo-miR-P524-5p	bmo-miR-P421-5p
BGIBMGA002054-TA	unknown	bmo-miR-2808d	2-bmo-miR-7	2-bmo-miR-331	bmo-miR-P653-5p	bmo-miR-7
BGIBMGA002055-TA	unknown	2-bmo-miR-136	bmo-miR-2755	2-bmo-miR-264	2-bmo-miR-230	2-bmo-miR-330
BGIBMGA002056-TA	ref|XP_974065.1| PREDICTED: similar to outer dense fiber of sperm tails 2 isoform 1 [Tribolium castaneum]	2-bmo-miR-321	2-bmo-miR-74	3-bmo-miR-281-5#	2-bmo-miR-205	2-bmo-let-7d	bmo-miR-2777*
BGIBMGA002057-TA	unknown	bmo-miR-P636-5p	2-bmo-miR-237	bmo-miR-P167-3p	bmo-miR-P656-5p
BGIBMGA002058-TA	ref|XP_740243.1| hypothetical protein PC404714.00.0 [Plasmodium chabaudi chabaudi] emb|CAH86572.1| conserved hypothetical protein [Plasmodium chabaudi]	bmo-miR-P591-5p
BGIBMGA002059-TA	gb|AAO52302.1| similar to Homo sapiens (Human). Dentin sialophosphoprotein precursor [Contains: Dentin phosphoprotein (Dentin phosphophoryn) (DPP); Dentin sialoprotein (DSP)] [Dictyostelium discoideum]	2-bmo-miR-173	2-bmo-miR-346
BGIBMGA002060-TA	unknown	2-bmo-miR-191	bmo-miR-375*	bmo-miR-P662	bmo-miR-P506-5p	bmo-miR-P485-5p	2-bmo-miR-68	bmo-miR-P381-5p	2-bmo-miR-231	bmo-miR-2845	bmo-miR-P414-5p	bmo-miR-P102-3p	bmo-miR-P231-3p
BGIBMGA002061-TA	ref|XP_636826.1| hypothetical protein DDBDRAFT_0187816 [Dictyostelium discoideum AX4] gb|EAL63324.1| hypothetical protein DDBDRAFT_0187816 [Dictyostelium discoideum AX4]	2-bmo-miR-74	bmo-miR-P495-5p	2-bmo-miR-894a
BGIBMGA002062-TA	unknown	2-bmo-miR-158	bmo-miR-278	2-bmo-miR-278	2-bmo-miR-229	bmo-miR-P055-3p	2-bmo-miR-241
BGIBMGA002063-TA	unknown	2-bmo-miR-19	bmo-miR-P167-3p	2-bmo-miR-173	bmo-miR-33*
BGIBMGA002064-TA	ref|XP_970883.1| PREDICTED: similar to CG32158-PB, isoform B [Tribolium castaneum]	bmo-miR-P621-5p	bmo-miR-281*	2-bmo-miR-281-2*	2-bmo-miR-51
BGIBMGA002065-TA	ref|NP_730173.1| CG32158-PB, isoform B [Drosophila melanogaster] gb|AAF49454.2| CG32158-PB, isoform B [Drosophila melanogaster]	bmo-miR-P387-5p	2-bmo-miR-216
BGIBMGA002066-TA	ref|XP_970883.1| PREDICTED: similar to CG32158-PB, isoform B [Tribolium castaneum]	2-bmo-miR-140	bmo-miR-P186-3p	2-bmo-miR-241
BGIBMGA002067-TA	ref|XP_972158.1| PREDICTED: similar to CG3967-PC, isoform C [Tribolium castaneum]	bmo-miR-2755	bmo-miR-P141-3p	2-bmo-miR-328	bmo-miR-P463-5p	2-bmo-miR-105
BGIBMGA002068-TA	gb|EAT39429.1| proto-oncogene tyrosine-protein kinase abl1 [Aedes aegypti]	bmo-miR-P082-3p
BGIBMGA002069-TA	E-value:0.0 ref|XP_968668.1| PREDICTED: similar to CG4032-PA [Tribolium castaneum]	bmo-miR-P369-5p	bmo-miR-P167-3p	2-bmo-miR-289	2-bmo-miR-51	bmo-miR-P375-5p	bmo-miR-P170-3p	2-bmo-miR-894	2-bmo-miR-35	2-bmo-miR-233	bmo-miR-P177-3p	2-bmo-miR-231	bmo-miR-P557-5p	2-bmo-miR-264	bmo-miR-P102-3p	bmo-miR-P231-3p	bmo-miR-P640-5p
BGIBMGA002070-TA	ref|XP_968668.1| PREDICTED: similar to CG4032-PA [Tribolium castaneum]	bmo-miR-252
BGIBMGA002072-TA	ref|XP_975566.1| PREDICTED: similar to CG30377-PA [Tribolium castaneum]	3-bmo-miR-281-5#	2-bmo-miR-36	2-bmo-miR-7	2-bmo-miR-242	bmo-miR-P653-5p	bmo-miR-P664	bmo-miR-7
BGIBMGA002073-TA	gb|EAT47616.1| anion exchange protein 2, slc4a2 [Aedes aegypti]	1-bmo-miR-46*	bmo-miR-P493-5p
BGIBMGA002074-TA	E-value:0.0 ref|XP_556808.2| ENSANGP00000026467 [Anopheles gambiae str. PEST] gb|EAL40007.2| ENSANGP00000026467 [Anopheles gambiae str. PEST]	4-5P-bmo-miR-2829	2-bmo-miR-358	bmo-miR-P068-3p	bmo-miR-P102-3p
BGIBMGA002075-TA	unknown	bmo-miR-P082-3p	2-bmo-miR-176	bmo-miR-P238-3p	bmo-miR-P640-5p
BGIBMGA002077-TA	ref|XP_311138.2| ENSANGP00000017373 [Anopheles gambiae str. PEST] gb|EAA06499.2| ENSANGP00000017373 [Anopheles gambiae str. PEST]	bmo-miR-P375-5p	2-bmo-miR-170	2-bmo-miR-160	bmo-miR-P492-5p	2-bmo-miR-127
BGIBMGA002078-TA	ref|NP_001040400.1| haloacid dehalogenase [Bombyx mori] gb|ABF51318.1| haloacid dehalogenase [Bombyx mori]	2-bmo-miR-190
BGIBMGA002079-TA	E-value:0.0 gb|AAQ67231.1| Eph receptor [Manduca sexta]	2-bmo-miR-361	bmo-miR-P368-5p	2-bmo-miR-117
BGIBMGA002080-TA	ref|XP_971758.1| PREDICTED: similar to CG31160-PA [Tribolium castaneum]	bmo-miR-P189-3p	2-bmo-miR-358	bmo-miR-P417-5p	bmo-miR-P673	bmo-miR-P420-5p
BGIBMGA002081-TA	ref|XP_309120.2| ENSANGP00000024967 [Anopheles gambiae str. PEST] gb|EAA04978.3| ENSANGP00000024967 [Anopheles gambiae str. PEST]	bmo-miR-2755
BGIBMGA002082-TA	ref|NP_001065034.1| Os10g0510000 [Oryza sativa (japonica cultivar-group)] sp|P17298|ACT2_ORYSA Actin-2 gb|AAK84456.1|AC087192_17 actin [Oryza sativa (japonica cultivar-group)] gb|AAP54566.1| Actin-2, putative, expressed [Oryza sativa (japonica cultivar-group)] dbj|BAF26948.1| Os10g0510000 [Oryza sativa (japonica cultivar-group)] gb|EAZ16650.1| hypothetical protein OsJ_030859 [Oryza sativa (japoni…	2-bmo-miR-19	2-bmo-miR-155	bmo-miR-P172-3p	2-bmo-miR-138
BGIBMGA002083-TA	sp|P53498|ACT_CHLRE Actin dbj|BAA09450.1| actin [Chlamydomonas reinhardtii] dbj|BAA09449.1| actin [Chlamydomonas reinhardtii]	2-bmo-miR-224	2-bmo-miR-36	bmo-miR-P618-5p	bmo-miR-P640-5p
BGIBMGA002084-TA	ref|YP_717628.1| P87/VP80 [Clanis bilineata nucleopolyhedrosis virus] gb|ABF47431.1| P87/VP80 [Clanis bilineata nucleopolyhedrosis virus]	2-bmo-miR-300	2-bmo-miR-209
BGIBMGA002085-TA	gb|EAT35703.1| cytochrome P450 [Aedes aegypti]	2-bmo-miR-231	2-bmo-miR-158	2-bmo-miR-41
BGIBMGA002086-TA	unknown	bmo-miR-P105-3p	2-bmo-miR-71a	2-bmo-miR-68	2-bmo-miR-190
BGIBMGA002087-TA	ref|NP_001040199.1| macrophage migration inhibitory factor [Bombyx mori] gb|ABD36229.1| macrophage migration inhibitory factor [Bombyx mori]	bmo-miR-P105-3p	3-bmo-miR-31a	2-bmo-miR-353
BGIBMGA002088-TA	ref|XP_970936.1| PREDICTED: similar to solute carrier family 25 (mitochondrial deoxynucleotide carrier), member 19 [Tribolium castaneum]	2-bmo-miR-19	2-bmo-miR-259	2-bmo-miR-197	bmo-miR-P016-5p
BGIBMGA002089-TA	unknown	2-bmo-miR-191
BGIBMGA002091-TA	E-value:0.0 ref|XP_973961.1| PREDICTED: similar to CG8591-PA [Tribolium castaneum]	2-bmo-miR-77	bmo-miR-P192-3p	2-bmo-miR-264	bmo-miR-P615-5p	2-bmo-miR-125	2-bmo-miR-52
BGIBMGA002092-TA	ref|XP_315538.2| ENSANGP00000021731 [Anopheles gambiae str. PEST] gb|EAA11804.3| ENSANGP00000021731 [Anopheles gambiae str. PEST]	2-bmo-miR-281-1*	2-bmo-miR-215	bmo-miR-P178-3p	bmo-miR-P621-5p	bmo-miR-P672	bmo-miR-281*	bmo-miR-P170-3p	bmo-miR-2808d	2-bmo-miR-281-2*	bmo-miR-P664	bmo-miR-P588-5p
BGIBMGA002094-TA	gb|AAC83672.1| myosin light chain kinase mutant rMLCK7 [synthetic construct]	2-bmo-miR-166
BGIBMGA002095-TA	ref|XP_392429.2| PREDICTED: similar to Tyrosine-protein phosphatase non-receptor type 1 (Protein-tyrosine phosphatase 1B) (PTP-1B) (Protein-protein-tyrosine phosphatase HA2) (PTP-HA2) isoform 1 [Apis mellifera]	2-bmo-miR-127
BGIBMGA002096-TA	ref|XP_392429.2| PREDICTED: similar to Tyrosine-protein phosphatase non-receptor type 1 (Protein-tyrosine phosphatase 1B) (PTP-1B) (Protein-protein-tyrosine phosphatase HA2) (PTP-HA2) isoform 1 [Apis mellifera]	bmo-miR-11	3-bmo-miR-11-3p	2-bmo-miR-51	bmo-miR-P673	bmo-miR-P238-3p	2-bmo-miR-342
BGIBMGA002097-TA	ref|XP_392775.3| PREDICTED: similar to CG3654-PD [Apis mellifera]	2-bmo-miR-170	2-bmo-miR-110	bmo-miR-P082-3p	bmo-miR-P368-5p	2-bmo-miR-230	2-bmo-miR-355
BGIBMGA002100-TA	unknown	2-bmo-miR-189	bmo-miR-P068-3p	2-bmo-miR-290
BGIBMGA002101-TA	ref|XP_001120959.1| PREDICTED: similar to CG14145-PA [Apis mellifera]	2-bmo-miR-242	2-bmo-miR-209	2-bmo-miR-127	2-bmo-miR-241
BGIBMGA002102-TA	unknown	2-bmo-miR-292
BGIBMGA002104-TA	ref|XP_973903.1| PREDICTED: similar to CG18255-PA, isoform A [Tribolium castaneum]	3-bmo-let-7a﹟	bmo-miR-P513-5p	2-bmo-miR-7
BGIBMGA002105-TA	ref|XP_308044.2| ENSANGP00000019374 [Anopheles gambiae str. PEST] gb|EAA03694.2| ENSANGP00000019374 [Anopheles gambiae str. PEST]	bmo-miR-P539-5p
BGIBMGA002107-TA	ref|XP_310912.3| ENSANGP00000012793 [Anopheles gambiae str. PEST] gb|EAA06636.4| ENSANGP00000012793 [Anopheles gambiae str. PEST]	bmo-miR-P669
BGIBMGA002110-TA	ref|XP_220708.4| PREDICTED: similar to SET and MYND domain containing 4 [Rattus norvegicus]	bmo-miR-P085-3p	bmo-miR-P509-5p	bmo-miR-2808d	2-bmo-miR-315	bmo-miR-P524-5p
BGIBMGA002112-TA	gb|EAT48621.1| conserved hypothetical protein [Aedes aegypti]	2-bmo-miR-50	2-bmo-miR-247	bmo-miR-P417-5p	2-bmo-miR-197	bmo-miR-P381-5p
BGIBMGA002113-TA	ref|XP_393543.3| PREDICTED: similar to CG10508-PD, isoform D, partial [Apis mellifera]	2-bmo-miR-34	2-bmo-miR-140	bmo-miR-34	2-bmo-miR-115	4-5P-bmo-miR-34
BGIBMGA002115-TA	gb|EAT40023.1| conserved hypothetical protein [Aedes aegypti]	bmo-miR-2845
BGIBMGA002116-TA	ref|XP_968546.1| PREDICTED: similar to roquin [Tribolium castaneum]	bmo-miR-P344-3p
BGIBMGA002117-TA	ref|XP_001349479.1| hypothetical protein MAL8P1.144 [Plasmodium falciparum 3D7] emb|CAD51328.1| hypothetical protein [Plasmodium falciparum 3D7]	2-bmo-miR-233
BGIBMGA002118-TA	unknown	2-bmo-miR-247	bmo-miR-P143-3p
BGIBMGA002119-TA	ref|XP_394052.3| PREDICTED: similar to CG12950-PA [Apis mellifera]	bmo-miR-P484-5p	2-bmo-miR-330
BGIBMGA002120-TA	ref|XP_001120458.1| PREDICTED: similar to Calpain C (Calcium-activated neutral proteinase homolog C) (CANP C) [Apis mellifera]	2-bmo-miR-321	bmo-miR-P081-3p	2-bmo-miR-289	2-bmo-miR-294	2-bmo-miR-281	bmo-miR-P518-5p	bmo-miR-P658	bmo-miR-P417-5p	2-bmo-miR-362	bmo-miR-281	bmo-miR-P524-5p
BGIBMGA002121-TA	gb|EAT34607.1| conserved hypothetical protein [Aedes aegypti]	bmo-miR-3282
BGIBMGA002122-TA	ref|XP_393548.3| PREDICTED: similar to CG33249-PA [Apis mellifera]	bmo-miR-P667	2-bmo-miR-331	bmo-miR-P559-5p
BGIBMGA002123-TA	ref|XP_966718.1| PREDICTED: similar to CG33249-PA [Tribolium castaneum]	2-bmo-miR-15	2-bmo-miR-264	bmo-miR-P177-3p	bmo-miR-3333
BGIBMGA002124-TA	gb|AAB46366.1| apterous homeodomain protein	2-bmo-miR-366
BGIBMGA002126-TA	gb|AAB46366.1| apterous homeodomain protein	bmo-miR-P369-5p	2-bmo-miR-194	2-bmo-miR-105
BGIBMGA002127-TA	ref|XP_393799.3| PREDICTED: similar to otoferlin [Apis mellifera]	bmo-miR-P485-5p
BGIBMGA002128-TA	ref|XP_393799.3| PREDICTED: similar to otoferlin [Apis mellifera]	2-bmo-miR-242	bmo-miR-P102-3p
BGIBMGA002129-TA	ref|XP_968595.1| PREDICTED: similar to otoferlin [Tribolium castaneum]	2-bmo-miR-127
BGIBMGA002131-TA	E-value:0.0 ref|XP_314325.3| ENSANGP00000001193 [Anopheles gambiae str. PEST] gb|EAA09726.3| ENSANGP00000001193 [Anopheles gambiae str. PEST]	2-bmo-miR-321	bmo-miR-P102-3p
BGIBMGA002132-TA	ref|XP_970043.1| PREDICTED: similar to CG13310-PA [Tribolium castaneum]	2-bmo-miR-56	bmo-miR-P304-3p	bmo-miR-P421-5p	2-bmo-miR-290
BGIBMGA002133-TA	ref|XP_970043.1| PREDICTED: similar to CG13310-PA [Tribolium castaneum]	bmo-miR-P506-5p
BGIBMGA002134-TA	ref|XP_969970.1| PREDICTED: similar to CG32245-PA, isoform A [Tribolium castaneum]	bmo-miR-3235
BGIBMGA002137-TA	ref|XP_393375.3| PREDICTED: similar to Adenosine A1 receptor [Apis mellifera]	bmo-miR-P410-5p
BGIBMGA002138-TA	E-value:0.0 ref|XP_396985.2| PREDICTED: similar to furrowed CG1500-PA [Apis mellifera]	2-bmo-miR-347	2-bmo-miR-310	2-bmo-miR-330
BGIBMGA002139-TA	ref|XP_309316.3| ENSANGP00000025395 [Anopheles gambiae str. PEST] gb|EAA45337.3| ENSANGP00000025395 [Anopheles gambiae str. PEST]	bmo-miR-P167-3p	2-bmo-miR-127
BGIBMGA002140-TA	E-value:0.0 ref|XP_391894.3| PREDICTED: similar to DISCO Interacting Protein 2 CG7020-PA [Apis mellifera]	bmo-miR-2766	2-bmo-miR-346	bmo-miR-P320-3p
BGIBMGA002141-TA	ref|XP_970036.1| PREDICTED: similar to CG4937-PA [Tribolium castaneum]	2-bmo-miR-200b*
BGIBMGA002142-TA	ref|XP_970036.1| PREDICTED: similar to CG4937-PA [Tribolium castaneum]	2-bmo-miR-162	2-bmo-miR-127
BGIBMGA002143-TA	ref|XP_001123079.1| PREDICTED: similar to RhoGAP15B CG4937-PA [Apis mellifera]	2-bmo-miR-118	2-bmo-miR-231	bmo-miR-P414-5p	bmo-miR-P485-5p	bmo-miR-P664
BGIBMGA002144-TA	E-value:0.0 gb|EAT38201.1| dynein heavy chain [Aedes aegypti]	bmo-miR-P145-3p	2-bmo-miR-115	2-bmo-miR-71a	bmo-miR-P493-5p	2-bmo-miR-123
BGIBMGA002145-TA	unknown	bmo-miR-P394-5p
BGIBMGA002146-TA	unknown	bmo-miR-P263-3p
BGIBMGA002147-TA	ref|NP_649923.2| CG9492-PA [Drosophila melanogaster] gb|AAF54422.3| CG9492-PA [Drosophila melanogaster]	2-bmo-miR-231	bmo-miR-P661	2-bmo-miR-362
BGIBMGA002148-TA	E-value:0.0 ref|XP_967934.1| PREDICTED: similar to CG9492-PA [Tribolium castaneum]	bmo-miR-P375-5p	bmo-miR-P167-3p	2-bmo-miR-272	2-bmo-miR-230	2-bmo-miR-68	2-bmo-miR-350
BGIBMGA002149-TA	ref|XP_624948.2| PREDICTED: similar to CG32649-PA [Apis mellifera]	2-bmo-miR-127
BGIBMGA002150-TA	ref|NP_001080631.1| hypothetical protein LOC380323 [Xenopus laevis] gb|AAH55988.1| Flj25286-prov protein [Xenopus laevis]	2-bmo-miR-34	bmo-miR-34	4-5P-bmo-miR-34
BGIBMGA002151-TA	ref|NP_001040520.1| peptidylprolyl isomerase [Bombyx mori] gb|ABF51321.1| peptidylprolyl isomerase [Bombyx mori]	bmo-miR-P665
BGIBMGA002152-TA	ref|XP_001123155.1| PREDICTED: similar to Nuclear pore complex protein Nup153 (Nucleoporin Nup153) (153 kDa nucleoporin) [Apis mellifera]	2-bmo-miR-224	bmo-miR-P305-3p	bmo-miR-2805
BGIBMGA002153-TA	ref|NP_001037446.1| transcription factor BCFI [Bombyx mori] gb|AAA65734.1| transcription factor BCFI	2-bmo-miR-19	bmo-miR-P167-3p
BGIBMGA002154-TA	unknown	2-bmo-miR-140	bmo-miR-P589-5p	bmo-miR-P479-5p	2-bmo-miR-110	2-bmo-miR-139	2-bmo-miR-121	2-bmo-miR-190	bmo-miR-P462-5p
BGIBMGA002155-TA	unknown	2-bmo-miR-136	2-bmo-miR-158	bmo-miR-P518-5p	bmo-miR-P153-3p	2-bmo-miR-35
BGIBMGA002156-TA	gb|AAC13781.1| BmGATA beta isoform 3	bmo-miR-2808d	2-bmo-miR-358	2-bmo-miR-1
BGIBMGA002157-TA	gb|EAT37830.1| transcription factor GATA-4 (GATA binding factor-4) [Aedes aegypti]	2-bmo-miR-321	2-bmo-miR-139	bmo-miR-P068-3p	bmo-miR-P417-5p	bmo-miR-P527-5p	bmo-miR-2777*
BGIBMGA002158-TA	ref|XP_001121244.1| PREDICTED: similar to GATA-binding factor-A (Transcription factor GATA-A) (dGATA-A) (Protein pannier) [Apis mellifera]	1-bmo-miR-263b	bmo-miR-263b	2-bmo-miR-242	1-bmo-miR-7	bmo-miR-P381-5p	2-bmo-miR-251
BGIBMGA002159-TA	ref|XP_973051.1| PREDICTED: similar to GATA-binding factor-A (Transcription factor GATA-A) (dGATA-A) (Pannier protein) [Tribolium castaneum]	bmo-miR-P089-3p	bmo-miR-P338-3p
BGIBMGA002160-TA	ref|XP_001362049.1| GA18633-PA [Drosophila pseudoobscura] gb|EAL26629.1| GA18633-PA [Drosophila pseudoobscura]	2-bmo-miR-338	2-bmo-miR-19	2-bmo-let-7e	2-bmo-miR-170	bmo-miR-2755	bmo-miR-P588-5p
BGIBMGA002161-TA	ref|XP_974579.1| PREDICTED: similar to CG1512-PB, isoform B [Tribolium castaneum]	2-bmo-miR-237
BGIBMGA002162-TA	ref|NP_651355.2| Cad96Cb CG13664-PA [Drosophila melanogaster] gb|AAF56421.2| CG13664-PA [Drosophila melanogaster]	2-bmo-miR-244
BGIBMGA002163-TA	ref|XP_972559.1| PREDICTED: similar to CG14866-PA [Tribolium castaneum]	bmo-miR-P369-5p	2-bmo-miR-244	bmo-miR-P302-3p	1-bmo-miR-34	bmo-miR-P631-5p	2-bmo-miR-353
BGIBMGA002164-TA	ref|NP_001037243.1| ribosomal protein L35A [Bombyx mori] gb|AAV34847.1| ribosomal protein L35A [Bombyx mori]	2-bmo-miR-160	2-bmo-miR-296	2-bmo-miR-65
BGIBMGA002165-TA	gb|AAM51945.1| GH04568p [Drosophila melanogaster]	2-bmo-miR-110	2-bmo-miR-125
BGIBMGA002166-TA	unknown	bmo-miR-P487-5p	bmo-miR-P305-3p	bmo-miR-P190-3p	2-bmo-miR-358	4-3P-bmo-miR-2802-3p	bmo-miR-P540-5p	2-bmo-miR-52
BGIBMGA002167-TA	ref|XP_969011.1| PREDICTED: similar to CG8312-PA, isoform A, partial [Tribolium castaneum]	bmo-miR-P246-3p
BGIBMGA002169-TA	ref|XP_001120179.1| PREDICTED: similar to CG31146-PD [Apis mellifera]	bmo-miR-P085-3p	2-bmo-miR-127	bmo-miR-P267-3p
BGIBMGA002170-TA	ref|XP_971146.1| PREDICTED: similar to CG31146-PD [Tribolium castaneum]	2-bmo-miR-231	2-bmo-miR-172	bmo-miR-P552-5p
BGIBMGA002171-TA	dbj|BAC24792.1| cytochrome P450 [Plutella xylostella] dbj|BAC78392.1| cytochrome P450 [Plutella xylostella]	2-bmo-miR-19	2-bmo-miR-315	bmo-miR-P372-5p
BGIBMGA002172-TA	ref|XP_971088.1| PREDICTED: similar to CG32465-PB [Tribolium castaneum]	bmo-miR-P068-3p
BGIBMGA002174-TA	gb|AAO52611.2| similar to Plasmodium falciparum (isolate 3D7). Hypothetical protein [Dictyostelium discoideum]	bmo-miR-P589-5p	bmo-miR-P479-5p	bmo-miR-308*	2-bmo-miR-355
BGIBMGA002175-TA	ref|XP_001063117.1| PREDICTED: hypothetical protein [Rattus norvegicus]	bmo-miR-3383	bmo-miR-P267-3p
BGIBMGA002178-TA	gb|AAM54724.1| cytochrome P450 monooxygenase CYP321A1 [Helicoverpa zea]	2-bmo-miR-331
BGIBMGA002179-TA	unknown	bmo-miR-P487-5p	bmo-miR-P543-5p	bmo-miR-P153-3p	bmo-miR-P168-3p	bmo-let-7*	2-bmo-miR-258
BGIBMGA002180-TA	E-value:0.0 ref|XP_971088.1| PREDICTED: similar to CG32465-PB [Tribolium castaneum]	bmo-miR-P658	2-bmo-miR-346
BGIBMGA002182-TA	ref|NP_001036685.1| CG34127-PA [Drosophila melanogaster] gb|AAF53999.2| CG34127-PA [Drosophila melanogaster]	2-bmo-miR-19	bmo-miR-3383	2-bmo-miR-140
BGIBMGA002183-TA	unknown	bmo-miR-P487-5p	2-bmo-miR-358	bmo-miR-P286-3p	bmo-miR-P328-3p
BGIBMGA002184-TA	ref|XP_562412.2| ENSANGP00000029298 [Anopheles gambiae str. PEST] gb|EAL40590.2| ENSANGP00000029298 [Anopheles gambiae str. PEST]	2-bmo-miR-155	bmo-miR-P344-3p	2-bmo-miR-126
BGIBMGA002185-TA	ref|XP_562412.2| ENSANGP00000029298 [Anopheles gambiae str. PEST] gb|EAL40590.2| ENSANGP00000029298 [Anopheles gambiae str. PEST]	2-bmo-miR-41	bmo-miR-P661	2-bmo-miR-230	2-bmo-miR-51
BGIBMGA002186-TA	ref|NP_001037083.1| thiol peroxiredoxin [Bombyx mori] gb|AAR15420.1| thiol peroxiredoxin [Bombyx mori]	bmo-miR-P539-5p
BGIBMGA002187-TA	ref|NP_001035321.1| nanos [Apis mellifera] gb|ABC41342.1| nanos [Apis mellifera]	2-bmo-miR-155
BGIBMGA002188-TA	gb|EAT48083.1| Tetratricopeptide repeat protein, putative [Aedes aegypti]	2-bmo-miR-358	2-bmo-miR-129	bmo-miR-P267-3p
BGIBMGA002189-TA	ref|XP_973759.1| PREDICTED: similar to Zinc finger protein 624 [Tribolium castaneum]	bmo-miR-P121-3p	bmo-miR-P089-3p	bmo-miR-P527-5p	2-bmo-miR-317	2-bmo-miR-52	bmo-miR-P539-5p	bmo-miR-3383	bmo-miR-P674	bmo-miR-P518-5p	bmo-miR-2808d	bmo-miR-P338-3p
BGIBMGA002190-TA	ref|XP_973786.1| PREDICTED: similar to polyamine N-acetyltransferase [Tribolium castaneum]	2-bmo-miR-289
BGIBMGA002191-TA	ref|NP_731981.1| CG4210-PB, isoform B [Drosophila melanogaster] gb|AAN13633.1| CG4210-PB, isoform B [Drosophila melanogaster] gb|AAN71656.1| SD13446p [Drosophila melanogaster]	2-bmo-miR-162	2-bmo-miR-21	2-bmo-miR-230	2-bmo-miR-178	2-bmo-miR-51
BGIBMGA002192-TA	unknown	2-bmo-miR-19
BGIBMGA002193-TA	unknown	2-bmo-miR-259	1-bmo-miR-34	2-bmo-miR-351	2-bmo-miR-331	bmo-miR-P016-5p
BGIBMGA002194-TA	unknown	2-bmo-miR-297	bmo-miR-P089-3p	bmo-miR-P170-3p	bmo-miR-2808d	bmo-miR-P302-3p	bmo-miR-P338-3p	2-bmo-miR-233
BGIBMGA002195-TA	ref|XP_973786.1| PREDICTED: similar to polyamine N-acetyltransferase [Tribolium castaneum]	bmo-miR-P414-5p	bmo-miR-P485-5p
BGIBMGA002196-TA	unknown	2-bmo-miR-170	bmo-miR-P190-3p	bmo-miR-2808d	bmo-miR-P178-3p
BGIBMGA002197-TA	E-value:0.0 gb|AAN16469.1| receptor guanylyl cyclase GC-II [Manduca sexta]	bmo-bantam	2-bmo-miR-244	2-bmo-miR-173	bmo-miR-P625-5p	bmo-miR-P279-3p	3-bmo-bantam#	bmo-miR-P301-3p
BGIBMGA002199-TA	gb|EAT48565.1| AMP dependent coa ligase [Aedes aegypti]	2-bmo-miR-224	bmo-miR-P668	bmo-miR-P177-3p	2-bmo-miR-127	bmo-miR-100
BGIBMGA002200-TA	unknown	bmo-miR-P665	2-bmo-miR-190
BGIBMGA002201-TA	unknown	bmo-miR-P369-5p
BGIBMGA002202-TA	gb|AAL93203.1|AF486809_1 transposase [Bactrocera dorsalis]	2-bmo-miR-237	2-bmo-miR-296
BGIBMGA002204-TA	unknown	2-bmo-miR-118	2-bmo-miR-300	2-bmo-miR-209	bmo-miR-P539-5p
BGIBMGA002205-TA	unknown	bmo-miR-P170-3p	2-bmo-miR-205	2-bmo-miR-110	2-bmo-miR-343
BGIBMGA002206-TA	unknown	bmo-miR-277	2-bmo-miR-330
BGIBMGA002207-TA	ref|XP_001096085.1| PREDICTED: similar to zinc finger protein 177 isoform 2 [Macaca mulatta]	2-bmo-miR-259	2-bmo-miR-1
BGIBMGA002208-TA	ref|NP_524275.1| mitochondrial ribosomal protein L1 CG7494-PA [Drosophila melanogaster] gb|AAK93224.1| LD31571p [Drosophila melanogaster] gb|AAF54214.2| CG7494-PA [Drosophila melanogaster]	bmo-miR-P121-3p	2-bmo-miR-151	bmo-miR-P192-3p	bmo-miR-2808d	2-bmo-miR-289	3-bmo-miR-31a	2-bmo-miR-52	bmo-miR-P539-5p
BGIBMGA002209-TA	ref|NP_001037618.1| ras-related GTP-binding protein Rab11 [Bombyx mori] gb|ABF71467.1| ras-related GTP-binding protein Rab11 [Bombyx mori]	2-bmo-miR-19	bmo-miR-2808d	2-bmo-miR-264	2-bmo-miR-310
BGIBMGA002210-TA	ref|XP_971076.1| PREDICTED: similar to CG6966-PA [Tribolium castaneum]	2-bmo-miR-110	2-bmo-miR-192
BGIBMGA002211-TA	ref|NP_001037546.1| glutathione S-transferase 3 [Bombyx mori] gb|ABC79690.1| glutathione S-transferase 3 [Bombyx mori]	2-bmo-miR-158	bmo-miR-P192-3p	bmo-miR-P151-3p	2-bmo-miR-362
BGIBMGA002212-TA	ref|XP_846360.1| hypothetical protein, conserved [Trypanosoma brucei TREU927] gb|AAX79978.1| hypothetical protein, conserved [Trypanosoma brucei] gb|AAZ12801.1| hypothetical protein, conserved [Trypanosoma brucei]	2-bmo-miR-19	bmo-miR-P082-3p	2-bmo-miR-355
BGIBMGA002213-TA	ref|XP_392050.3| PREDICTED: similar to CG7814-PA [Apis mellifera]	2-bmo-miR-214	2-bmo-miR-358	bmo-miR-252
BGIBMGA002214-TA	E-value:0.0 ref|XP_392050.3| PREDICTED: similar to CG7814-PA [Apis mellifera]	bmo-miR-P102-3p	2-bmo-let-7b	2-bmo-miR-52
BGIBMGA002215-TA	ref|XP_971201.1| PREDICTED: similar to CG40451-PA.3 [Tribolium castaneum]	bmo-miR-P591-5p
BGIBMGA002216-TA	ref|XP_971134.1| PREDICTED: similar to CG5376-PA [Tribolium castaneum]	1-bmo-miR-34	bmo-miR-P658	bmo-miR-P417-5p	2-bmo-miR-310	2-bmo-miR-294
BGIBMGA002219-TA	ref|NP_001040218.1| trafficking protein particle complex 1 [Bombyx mori] gb|ABD36264.1| trafficking protein particle complex 1 [Bombyx mori]	bmo-miR-P145-3p	2-bmo-miR-330
BGIBMGA002220-TA	gb|AAK93542.1| SD06673p [Drosophila melanogaster]	bmo-miR-2808d	bmo-miR-P167-3p	2-bmo-miR-86	2-bmo-miR-138	2-bmo-miR-233
BGIBMGA002221-TA	unknown	2-bmo-miR-8	bmo-miR-P214-3p	bmo-miR-P176-3p
BGIBMGA002222-TA	ref|NP_001036974.1| glutathione S-transferase theta [Bombyx mori] dbj|BAD60789.1| glutathione S-transferase theta [Bombyx mori]	bmo-miR-2808d
BGIBMGA002223-TA	ref|XP_624805.1| PREDICTED: similar to CG31195-PA [Apis mellifera]	bmo-miR-P369-5p	2-bmo-miR-264
BGIBMGA002224-TA	ref|XP_001358091.1| GA16083-PA [Drosophila pseudoobscura] gb|EAL27228.1| GA16083-PA [Drosophila pseudoobscura]	2-bmo-miR-16	bmo-miR-P102-3p	bmo-miR-P527-5p
BGIBMGA002225-TA	ref|XP_973753.1| PREDICTED: similar to CG14290-PB [Tribolium castaneum]	2-bmo-miR-297	bmo-miR-P263-3p
BGIBMGA002226-TA	emb|CAI43913.1| olfactory receptor-5 [Bombyx mori]	bmo-miR-P190-3p	2-bmo-miR-264	2-bmo-miR-894a	2-bmo-miR-52
BGIBMGA002228-TA	unknown	2-bmo-miR-224	bmo-miR-P323-3p	bmo-miR-P082-3p
BGIBMGA002229-TA	ref|XP_974953.1| PREDICTED: similar to CG5882-PA [Tribolium castaneum]	2-bmo-miR-158	bmo-miR-P085-3p	2-bmo-miR-166	2-bmo-miR-358	bmo-miR-P082-3p	bmo-miR-P178-3p	2-bmo-miR-362	2-bmo-miR-72
BGIBMGA002230-TA	ref|XP_975855.1| PREDICTED: similar to macrophage erythroblast attacher isoform 4 [Tribolium castaneum]	2-bmo-miR-158	2-bmo-miR-157	bmo-miR-P518-5p	bmo-miR-P085-3p	2-bmo-miR-66	bmo-miR-P082-3p	bmo-miR-P417-5p	2-bmo-miR-52
BGIBMGA002231-TA	E-value:0.0 ref|XP_397111.2| PREDICTED: similar to CG2010-PA, isoform A isoform 1 [Apis mellifera]	2-bmo-miR-6	bmo-miR-2755	2-bmo-miR-189	2-bmo-miR-350	2-bmo-miR-233
BGIBMGA002232-TA	unknown	bmo-miR-P487-5p	2-bmo-miR-205	2-bmo-miR-193	2-bmo-miR-123	2-bmo-miR-362
BGIBMGA002233-TA	unknown	bmo-miR-P518-5p	bmo-miR-P085-3p	2-bmo-miR-358	2-bmo-miR-173	2-bmo-miR-328
BGIBMGA002234-TA	ref|XP_313608.3| ENSANGP00000003563 [Anopheles gambiae str. PEST] gb|EAA09224.4| ENSANGP00000003563 [Anopheles gambiae str. PEST]	2-bmo-miR-259	bmo-miR-P626-5p
BGIBMGA002235-TA	ref|XP_966927.1| PREDICTED: similar to CG5871-PA [Tribolium castaneum]	bmo-miR-P518-5p	bmo-miR-P192-3p	bmo-miR-P302-3p	bmo-miR-P214-3p	2-bmo-miR-333	bmo-miR-P176-3p
BGIBMGA002237-TA	E-value:0.0 ref|NP_001034525.1| regulatory subunit A of protein phosphatase 2, alpha isoform [Tribolium castaneum] emb|CAI45288.1| phosphatase [Tribolium castaneum]	bmo-miR-31	bmo-miR-P415-5p
BGIBMGA002238-TA	ref|XP_001359609.1| GA22020-PA [Drosophila pseudoobscura] gb|EAL28759.1| GA22020-PA [Drosophila pseudoobscura]	2-bmo-miR-19
BGIBMGA002240-TA	emb|CAD32253.1| gag-pol polyprotein precursor; hypothetical protein [Drosophila melanogaster]	bmo-miR-P375-5p	bmo-miR-P383-5p	bmo-miR-P539-5p
BGIBMGA002241-TA	E-value:0.0 sp|P31401|VATB_MANSE Vacuolar ATP synthase subunit B (V-ATPase subunit B) (Vacuolar proton pump subunit B) emb|CAA45706.1| H(+)-transporting ATPase [Manduca sexta]	bmo-miR-P603-5p	2-bmo-miR-115	2-bmo-miR-1	2-bmo-miR-129
BGIBMGA002242-TA	unknown	2-bmo-miR-158	2-bmo-miR-139	2-bmo-miR-71a	bmo-miR-P386-5p
BGIBMGA002243-TA	ref|XP_623164.1| PREDICTED: similar to CG1939-PA isoform 2 [Apis mellifera]	2-bmo-miR-158	1-bmo-miR-263b	bmo-miR-P089-3p	bmo-miR-263b	2-bmo-miR-110
BGIBMGA002244-TA	gb|AAX19164.1| ecdysis triggering hormone receptor subtype-B [Manduca sexta]	2-bmo-miR-317
BGIBMGA002245-TA	gb|AAX19164.1| ecdysis triggering hormone receptor subtype-B [Manduca sexta]	bmo-miR-P618-5p	2-bmo-miR-35	bmo-miR-P539-5p	2-bmo-miR-290
BGIBMGA002246-TA	E-value:0.0 ref|XP_973711.1| PREDICTED: similar to Histone-lysine N-methyltransferase, H3 lysine-36 and H4 lysine-20 specific (H3-K36-HMTase) (H4-K20-HMTase) (Nuclear receptor binding SET domain containing protein 1) (NR-binding SET domain containing protein) [Tribolium castaneum]	bmo-miR-P262-3p
BGIBMGA002247-TA	E-value:0.0 gb|EAT39731.1| steroid receptor-interacting snf2 domain protein [Aedes aegypti]	2-bmo-miR-52	2-bmo-miR-348
BGIBMGA002248-TA	ref|XP_974265.1| PREDICTED: similar to CG6919-PA, isoform A [Tribolium castaneum]	2-bmo-miR-259	bmo-miR-P016-5p
BGIBMGA002249-TA	ref|XP_974265.1| PREDICTED: similar to CG6919-PA, isoform A [Tribolium castaneum]	2-bmo-miR-151	2-bmo-miR-15	bmo-miR-P167-3p	bmo-miR-P177-3p	2-bmo-miR-894a
BGIBMGA002250-TA	ref|XP_968384.1| PREDICTED: similar to Huntingtin (Huntington disease protein homolog) (HD protein) [Tribolium castaneum]	1-bmo-miR-7	2-bmo-miR-51
BGIBMGA002251-TA	ref|XP_968384.1| PREDICTED: similar to Huntingtin (Huntington disease protein homolog) (HD protein) [Tribolium castaneum]	2-bmo-miR-149	bmo-miR-P192-3p	2-bmo-miR-166	bmo-miR-2808d	2-bmo-miR-358	2-bmo-miR-72	2-bmo-miR-233
BGIBMGA002252-TA	ref|XP_970094.1| PREDICTED: similar to Huntingtin (Huntington disease protein) (HD protein), partial [Tribolium castaneum]	bmo-miR-P636-5p	2-bmo-miR-894a
BGIBMGA002253-TA	ref|XP_001237438.1| ENSANGP00000030551 [Anopheles gambiae str. PEST] gb|EAU77089.1| ENSANGP00000030551 [Anopheles gambiae str. PEST]	bmo-miR-P646-5p	2-bmo-miR-135
BGIBMGA002254-TA	unknown	2-bmo-miR-191	bmo-miR-P369-5p	bmo-miR-P479-5p	2-bmo-miR-173	bmo-miR-308*	2-bmo-miR-251	bmo-miR-P375-5p	2-bmo-miR-77	bmo-miR-P589-5p	2-bmo-miR-209
BGIBMGA002255-TA	unknown	2-bmo-miR-50	2-bmo-miR-358
BGIBMGA002256-TA	unknown	bmo-miR-P487-5p	2-bmo-miR-77	2-bmo-miR-358	2-bmo-miR-127	2-bmo-miR-241	bmo-miR-P267-3p
BGIBMGA002257-TA	unknown	bmo-miR-P624-5p	bmo-miR-P549-5p	bmo-miR-P673	bmo-miR-P372-5p	2-bmo-miR-342	bmo-miR-P340-3p	3-bmo-miR-228	2-bmo-miR-15	bmo-miR-263a	4-5P-bmo-miR-263a
BGIBMGA002258-TA	unknown	bmo-miR-P665
BGIBMGA002259-TA	ref|NP_001091813.1| myosin light chain 2 [Bombyx mori] sp|Q1HPS0|MLR_BOMMO Myosin regulatory light chain 2 (MLC-2) gb|ABF51421.1| myosin light chain 2 [Bombyx mori]	bmo-miR-P557-5p	bmo-miR-P251-3p	bmo-miR-P267-3p
BGIBMGA002260-TA	ref|XP_394347.3| PREDICTED: similar to Protein C12orf4 [Apis mellifera]	bmo-miR-P417-5p	bmo-miR-3333
BGIBMGA002261-TA	ref|XP_557111.1| ENSANGP00000026042 [Anopheles gambiae str. PEST] gb|EAL40079.1| ENSANGP00000026042 [Anopheles gambiae str. PEST]	1-bmo-miR-46*	2-bmo-miR-185	bmo-miR-P672	bmo-miR-P186-3p	2-bmo-miR-281-1*	bmo-miR-P102-3p
BGIBMGA002262-TA	ref|XP_974863.1| PREDICTED: similar to CG9448-PA [Tribolium castaneum]	bmo-miR-71*
BGIBMGA002263-TA	ref|XP_800021.2| PREDICTED: hypothetical protein [Strongylocentrotus purpuratus] ref|XP_001194374.1| PREDICTED: hypothetical protein [Strongylocentrotus purpuratus]	2-bmo-miR-19	2-bmo-miR-173	bmo-miR-P153-3p
BGIBMGA002264-TA	gb|AAL30428.1|AF434684_1 DUNC-115s [Drosophila melanogaster]	bmo-miR-P369-5p
BGIBMGA002265-TA	gb|ABF71569.1| F-actin bundling protein [Bombyx mori]	2-bmo-miR-351	2-bmo-miR-125
BGIBMGA002266-TA	gb|EAT41856.1| mitochondrial RNA splicing protein [Aedes aegypti]	2-bmo-miR-130	bmo-miR-P417-5p	2-bmo-miR-362	bmo-miR-P462-5p
BGIBMGA002267-TA	dbj|BAD99563.1| cytochrome P450 [Papilio xuthus]	3-bmo-let-7a﹟	2-bmo-miR-351	2-bmo-miR-51	bmo-miR-P631-5p	2-bmo-let-7h	2-bmo-let-7	bmo-miR-2777*	2-bmo-miR-158	2-bmo-miR-338	2-bmo-let-7e	2-bmo-miR-264	bmo-miR-P386-5p
BGIBMGA002268-TA	gb|EAT40475.1| cytochrome P450 [Aedes aegypti]	3-bmo-let-7a﹟	2-bmo-miR-351	2-bmo-miR-173	2-bmo-let-7h	2-bmo-let-7	2-bmo-miR-338	bmo-miR-2845	bmo-miR-P666	2-bmo-let-7e	bmo-miR-2808d	2-bmo-miR-264
BGIBMGA002269-TA	gb|EAT40233.1| cytochrome P450 [Aedes aegypti]	bmo-miR-P433-5p
BGIBMGA002270-TA	ref|NP_001071070.1| hypothetical protein LOC558851 [Danio rerio] gb|AAI25969.1| Zgc:154161 [Danio rerio]	bmo-miR-P369-5p	bmo-miR-P368-5p	bmo-miR-P229-3p	bmo-miR-P659	2-bmo-miR-162	2-bmo-miR-237	bmo-miR-P170-3p	2-bmo-miR-264	bmo-miR-P664	2-bmo-miR-258
BGIBMGA002271-TA	gb|EAT35039.1| cytochrome P450 [Aedes aegypti]	bmo-miR-2808d	bmo-miR-P214-3p	2-bmo-miR-264	2-bmo-miR-126	bmo-miR-2777*
BGIBMGA002272-TA	dbj|BAD99563.1| cytochrome P450 [Papilio xuthus]	2-bmo-miR-57	2-bmo-miR-110	bmo-miR-2808d	2-bmo-miR-358
BGIBMGA002273-TA	ref|XP_973480.1| PREDICTED: similar to CG4917-PA, isoform A [Tribolium castaneum]	bmo-miR-P518-5p	2-bmo-miR-51	2-bmo-miR-328
BGIBMGA002275-TA	ref|XP_001358682.1| GA21941-PA [Drosophila pseudoobscura] gb|EAL27825.1| GA21941-PA [Drosophila pseudoobscura]	2-bmo-miR-345	2-bmo-miR-197	2-bmo-miR-355
BGIBMGA002276-TA	gb|AAA85716.1| dopamine D1-like receptor	2-bmo-miR-19	bmo-miR-P279-3p	2-bmo-miR-348
BGIBMGA002277-TA	ref|XP_971542.1| PREDICTED: similar to CG9652-PA [Tribolium castaneum]	bmo-miR-2758*	2-bmo-miR-139
BGIBMGA002278-TA	ref|XP_312395.3| ENSANGP00000012168 [Anopheles gambiae str. PEST] gb|EAA07516.3| ENSANGP00000012168 [Anopheles gambiae str. PEST]	3-bmo-miR-228	2-bmo-miR-296	bmo-miR-2805	bmo-miR-P670	4-5P-bmo-miR-263a
BGIBMGA002279-TA	ref|NP_001037420.1| glutathione S-transferase 5 [Bombyx mori] gb|ABC79692.1| glutathione S-transferase 5 [Bombyx mori]	2-bmo-miR-205	bmo-miR-P417-5p	2-bmo-miR-209
BGIBMGA002280-TA	ref|NP_001036899.1| corazonin preprohormone [Bombyx mori] sp|Q86N75|CORZ_BOMMO Crz precursor (BmCrz) [Contains: Corazonin; Corazonin-precursor-related peptide (CPRP)] dbj|BAC66443.1| corazonin preprohormone [Bombyx mori]	bmo-miR-P417-5p
BGIBMGA002281-TA	unknown	2-bmo-miR-21	bmo-miR-P082-3p	bmo-miR-P172-3p	bmo-miR-P178-3p	bmo-miR-P669	2-bmo-miR-19	2-bmo-miR-151	2-bmo-miR-894a
BGIBMGA002282-TA	gb|EAT45079.1| clip-domain serine protease, putative [Aedes aegypti]	bmo-miR-2808d	bmo-miR-P167-3p
BGIBMGA002283-TA	emb|CAK11189.1| novel protein containing a trypsin domain [Danio rerio]	bmo-miR-P518-5p	bmo-miR-P085-3p	2-bmo-miR-41	2-bmo-miR-358	bmo-miR-P286-3p	2-bmo-miR-328	2-bmo-miR-290
BGIBMGA002284-TA	ref|XP_001054425.1| PREDICTED: similar to coagulation factor IX [Rattus norvegicus]	2-bmo-miR-158	2-bmo-miR-362	bmo-miR-P659
BGIBMGA002285-TA	ref|XP_554235.2| ENSANGP00000029401 [Anopheles gambiae str. PEST] gb|EAL39328.2| ENSANGP00000029401 [Anopheles gambiae str. PEST]	2-bmo-miR-52
BGIBMGA002286-TA	ref|XP_966485.1| PREDICTED: similar to CG15655-PA [Tribolium castaneum]	bmo-miR-279b
BGIBMGA002287-TA	ref|NP_001071289.1| serotonin receptor 7 [Apis mellifera] emb|CAJ28210.1| serotonin receptor [Apis mellifera]	bmo-miR-P417-5p	bmo-miR-P306-3p	bmo-miR-P673
BGIBMGA002288-TA	ref|NP_001037056.1| lipopolysaccharide binding protein [Bombyx mori] emb|CAB38429.1| lipopolysaccharide binding protein [Bombyx mori]	bmo-miR-P591-5p
BGIBMGA002289-TA	ref|NP_001037056.1| lipopolysaccharide binding protein [Bombyx mori] emb|CAB38429.1| lipopolysaccharide binding protein [Bombyx mori]	2-bmo-miR-247	bmo-miR-P420-5p	2-bmo-miR-229	bmo-miR-P383-5p
BGIBMGA002290-TA	unknown	bmo-miR-3235	bmo-miR-P172-3p	bmo-miR-P527-5p
BGIBMGA002291-TA	unknown	bmo-miR-P214-3p	2-bmo-miR-115	bmo-miR-P176-3p
BGIBMGA002292-TA	ref|NP_001070756.1| hypothetical protein LOC768145 [Danio rerio] gb|AAI24608.1| Zgc:152938 [Danio rerio]	bmo-miR-P289-3p	2-bmo-miR-345
BGIBMGA002293-TA	gb|EAT44259.1| conserved hypothetical protein [Aedes aegypti]	bmo-miR-P413-5p
BGIBMGA002295-TA	ref|XP_966481.1| PREDICTED: similar to CG14648-PA, isoform A [Tribolium castaneum]	2-bmo-miR-229
BGIBMGA002296-TA	gb|EAT46680.1| conserved hypothetical protein [Aedes aegypti]	2-bmo-miR-77
BGIBMGA002297-TA	ref|XP_974983.1| PREDICTED: similar to CG7937-PA [Tribolium castaneum]	2-bmo-miR-19	bmo-miR-P323-3p	bmo-miR-P414-5p	bmo-miR-P485-5p	bmo-miR-P214-3p	bmo-miR-P176-3p
BGIBMGA002299-TA	ref|XP_974964.1| PREDICTED: similar to Lateral Signaling Target family member (lst-2) [Tribolium castaneum]	bmo-miR-P085-3p	2-bmo-miR-264	2-bmo-miR-127	2-bmo-miR-241
BGIBMGA002301-TA	unknown	2-bmo-miR-127
BGIBMGA002302-TA	unknown	bmo-miR-P302-3p
BGIBMGA002303-TA	unknown	bmo-miR-P411-5p	bmo-miR-P433-5p	2-bmo-miR-233
BGIBMGA002304-TA	ref|NP_001072616.1| hypothetical protein LOC780072 [Xenopus tropicalis] gb|AAI23007.1| Hypothetical protein MGC146655 [Xenopus tropicalis]	2-bmo-miR-34	bmo-miR-34	bmo-miR-P172-3p	1-bmo-miR-34	4-5P-bmo-miR-34
BGIBMGA002305-TA	ref|XP_786277.1| PREDICTED: similar to OSJNBa0059D20.6 [Strongylocentrotus purpuratus]	bmo-miR-P410-5p	bmo-miR-P229-3p	2-bmo-miR-65
BGIBMGA002306-TA	gb|AAO61997.1| DNA adenine methyltransferase [Aster yellows phytoplasma]	bmo-miR-P283-3p	2-bmo-miR-191	bmo-miR-31	bmo-miR-P369-5p	2-bmo-miR-358	2-bmo-miR-173	bmo-miR-308*	2-bmo-miR-355	bmo-miR-P539-5p	2-bmo-miR-294	2-bmo-miR-140	bmo-miR-P085-3p	2-bmo-miR-66	3-bmo-miR-31a	2-bmo-miR-209
BGIBMGA002307-TA	gb|AAF09264.1|AF091117_1 cytochrome P450 [Orconectes limosus]	bmo-miR-3383	bmo-miR-P305-3p
BGIBMGA002308-TA	ref|NP_001037500.1| Antennal binding protein X [Bombyx mori] emb|CAA64446.1| Antennal binding protein X [Bombyx mori]	2-bmo-miR-297	2-bmo-miR-158	bmo-miR-P420-5p
BGIBMGA002309-TA	ref|NP_001040261.1| nucleoplasmin [Bombyx mori] gb|ABD36328.1| nucleoplasmin isoform 2 [Bombyx mori]	2-bmo-miR-193
BGIBMGA002310-TA	ref|XP_971799.1| PREDICTED: similar to 60A protein precursor (Glass bottom boat protein) [Tribolium castaneum]	2-bmo-miR-36	2-bmo-miR-115
BGIBMGA002311-TA	E-value:0.0 gb|AAR82757.1| RE50384p [Drosophila melanogaster]	2-bmo-miR-242
BGIBMGA002312-TA	ref|XP_321472.3| ENSANGP00000018164 [Anopheles gambiae str. PEST] gb|EAA00981.3| ENSANGP00000018164 [Anopheles gambiae str. PEST]	2-bmo-miR-242
BGIBMGA002315-TA	unknown	2-bmo-miR-247
BGIBMGA002316-TA	E-value:0.0 ref|NP_001091748.1| octopamine receptor [Bombyx mori] dbj|BAF33393.1| octopamine receptor [Bombyx mori]	bmo-miR-2808d	2-bmo-miR-358	bmo-miR-P279-3p	bmo-miR-P527-5p	2-bmo-miR-251	2-bmo-miR-172
BGIBMGA002317-TA	ref|NP_650448.1| CG6218-PA [Drosophila melanogaster] gb|AAF55174.1| CG6218-PA [Drosophila melanogaster] gb|AAL39206.1| GH07590p [Drosophila melanogaster]	2-bmo-miR-130	bmo-miR-P487-5p	bmo-miR-P518-5p	2-bmo-miR-358	bmo-miR-P410-5p
BGIBMGA002319-TA	unknown	bmo-miR-P518-5p	bmo-miR-P369-5p	bmo-miR-P539-5p
BGIBMGA002320-TA	ref|XP_397506.2| PREDICTED: similar to CG8861-PA isoform 1 [Apis mellifera]	bmo-miR-P518-5p	2-bmo-miR-264	bmo-miR-P286-3p	bmo-miR-P178-3p
BGIBMGA002321-TA	ref|XP_972351.1| PREDICTED: similar to CG10379-PA [Tribolium castaneum]	2-bmo-miR-19	2-bmo-miR-6	2-bmo-miR-103	2-bmo-miR-194
BGIBMGA002322-TA	ref|XP_972351.1| PREDICTED: similar to CG10379-PA [Tribolium castaneum]	2-bmo-miR-245	2-bmo-miR-296	bmo-miR-P246-3p	bmo-miR-P410-5p	bmo-miR-252
BGIBMGA002323-TA	unknown	2-bmo-miR-205
BGIBMGA002324-TA	gb|EAT46233.1| sodium/solute symporter [Aedes aegypti]	bmo-miR-P286-3p
[truncated: 10,682 more rows]
