# Supplementary material for: MicroRNA expression profiling of the fifth-instar posterior silk gland of Bombyx mori
Source: BMC Genomics. 2014 May 29;15(1):410. doi: 10.1186/1471-2164-15-410 (PMC4045974; doi:10.1186/1471-2164-15-410)
Supplement: Supplementary file 18 — Additional file 18: Table S13: Target genes of novel miRNAs prediction using miRanda. (XLS 2 MB) [file 12864_2013_6094_MOESM18_ESM.xls]

## Sheet: Supplemental table 13
Supplemental table 13 Target genes of novel miRNAs prediction using miRanda
target gene	gene annotation	miRNA	miRNA	miRNA	miRNA	miRNA	miRNA	miRNA	miRNA	miRNA	miRNA	miRNA	miRNA	miRNA	miRNA	miRNA	miRNA	miRNA	miRNA	miRNA	miRNA	miRNA	miRNA	miRNA
BGIBMGA000001-TA	gb|EAT37128.1| conserved hypothetical protein [Aedes aegypti]	bmo-miR-P608-5p	bmo-miR-P505-5p	bmo-miR-P417-5p	bmo-miR-P185-3p
BGIBMGA000002-TA	gb|AAD38598.1|AF145623_1 motor-protein [Drosophila melanogaster]	bmo-miR-P098-3p	bmo-miR-P089-3p	bmo-miR-P642-5p	bmo-miR-P014-5p
BGIBMGA000003-TA	ref|XP_392094.2| PREDICTED: similar to CG6455-PA, isoform A [Apis mellifera]	bmo-miR-P226-3p
BGIBMGA000004-TA	ref|NP_001072667.1| hypothetical protein LOC780124 [Xenopus tropicalis] gb|AAI23987.1| Hypothetical protein MGC147146 [Xenopus tropicalis]	bmo-miR-P027-5p	bmo-miR-P614-5p	bmo-miR-P370-5p	bmo-miR-P154-3p	bmo-miR-P388-5p	bmo-miR-P607-5p	bmo-miR-P192-3p	bmo-miR-P495-5p
BGIBMGA000006-TA	ref|XP_311757.3| ENSANGP00000014367 [Anopheles gambiae str. PEST] gb|EAA07339.3| ENSANGP00000014367 [Anopheles gambiae str. PEST]	bmo-miR-P230-3p	bmo-miR-P419-5p	bmo-miR-P401-5p
BGIBMGA000007-TA	unknown	bmo-miR-P590-5p	bmo-miR-P607-5p	bmo-miR-P315-3p	bmo-miR-P326-3p
BGIBMGA000008-TA	gb|EAT44319.1| Osiris, putative [Aedes aegypti]	bmo-miR-P371-5p	bmo-miR-P030-3p
BGIBMGA000011-TA	gb|EAT44321.1| Osiris, putative [Aedes aegypti]	bmo-miR-P661
BGIBMGA000012-TA	ref|XP_001121625.1| PREDICTED: similar to Osiris 8 CG15591-PA [Apis mellifera]	bmo-miR-P487-5p	bmo-miR-P038-3p	bmo-miR-P023-5p	bmo-miR-P029-5p
BGIBMGA000013-TA	gb|EAT44321.1| Osiris, putative [Aedes aegypti]	bmo-miR-P077-3p
BGIBMGA000014-TA	unknown	bmo-miR-P507-5p
BGIBMGA000016-TA	gb|EAT37369.1| g-protein coupled receptor [Aedes aegypti]	bmo-miR-P546-5p	bmo-miR-P275-3p	bmo-miR-P118-3p	bmo-miR-P485-5p	bmo-miR-P396-5p	bmo-miR-P415-5p	bmo-miR-P463-5p
BGIBMGA000017-TA	ref|NP_001036833.1| cecropin D [Bombyx mori] sp|O76146|CECD_BOMMO Cecropin-D precursor dbj|BAA31507.1| cecropin D [Bombyx mori]	bmo-miR-P419-5p	bmo-miR-P247-3p	bmo-miR-P159-3p	bmo-miR-P502-5p
BGIBMGA000018-TA	ref|NP_001037472.1| Enbocin protein [Bombyx mori] sp|P48821|CECE_BOMMO Antibacterial peptide enbocin precursor (Moricin) gb|AAC02238.1| enbocin [Bombyx mori] gb|AAC05493.1| antibacterial peptide enbocin [Bombyx mori]	bmo-miR-P051-5p	bmo-miR-P151-3p	bmo-miR-P597-5p	bmo-miR-P253-3p	bmo-miR-P400-5p
BGIBMGA000019-TA	gb|AAK61417.1| transposase [Ceratitis rosa]	bmo-miR-P009-5p	bmo-miR-P089-3p	bmo-miR-P338-3p	bmo-miR-P370-5p	bmo-miR-P062-3p	bmo-miR-P016-5p
BGIBMGA000020-TA	ref|NP_001037031.1| cecropin CBM2 [Bombyx mori] gb|AAG27715.1|AF303891_1 cecropin CBM2 [Bombyx mori]	bmo-miR-P647-5p	bmo-miR-P113-3p	bmo-miR-P386-5p
BGIBMGA000021-TA	ref|NP_001037460.1| cecropin B [Bombyx mori] sp|P04142|CECB_BOMMO Cecropin-B precursor (Lepidopteran-A/B) dbj|BAA01890.1| cecropin B [Bombyx mori] dbj|BAA01889.1| cecropin B [Bombyx mori] gb|AAC60501.1| cecropin B [Bombyx mori] gb|AAC60514.1| cecropin B; pBCB-6 [Bombyx mori] dbj|BAA04990.1| cecropin B [Bombyx mori] dbj|BAA04991.1| cecropin B [Bombyx mori]	bmo-miR-P273-3p	bmo-miR-P524-5p
BGIBMGA000022-TA	unknown	bmo-miR-P615-5p	bmo-miR-P508-5p	bmo-miR-P432-5p	bmo-miR-P637-5p
BGIBMGA000023-TA	ref|NP_001037460.1| cecropin B [Bombyx mori] sp|P04142|CECB_BOMMO Cecropin-B precursor (Lepidopteran-A/B) dbj|BAA01890.1| cecropin B [Bombyx mori] dbj|BAA01889.1| cecropin B [Bombyx mori] gb|AAC60501.1| cecropin B [Bombyx mori] gb|AAC60514.1| cecropin B; pBCB-6 [Bombyx mori] dbj|BAA04990.1| cecropin B [Bombyx mori] dbj|BAA04991.1| cecropin B [Bombyx mori]	bmo-miR-P637-5p
BGIBMGA000024-TA	ref|NP_001037460.1| cecropin B [Bombyx mori] sp|P04142|CECB_BOMMO Cecropin-B precursor (Lepidopteran-A/B) dbj|BAA01890.1| cecropin B [Bombyx mori] dbj|BAA01889.1| cecropin B [Bombyx mori] gb|AAC60501.1| cecropin B [Bombyx mori] gb|AAC60514.1| cecropin B; pBCB-6 [Bombyx mori] dbj|BAA04990.1| cecropin B [Bombyx mori] dbj|BAA04991.1| cecropin B [Bombyx mori]	bmo-miR-P167-3p	bmo-miR-P480-5p	bmo-miR-P593-5p
BGIBMGA000025-TA	gb|EAT37367.1| conserved hypothetical protein [Aedes aegypti]	bmo-miR-P291-3p
BGIBMGA000026-TA	unknown	bmo-miR-P105-3p	bmo-miR-P369-5p	bmo-miR-P393-5p	bmo-miR-P209-3p
BGIBMGA000027-TA	gb|AAV90699.1| salivary antigen-5 related protein AG5-4 [Aedes albopictus]	bmo-miR-P205-3p
BGIBMGA000028-TA	gb|EAT44020.1| conserved hypothetical protein [Aedes aegypti]	bmo-miR-P509-5p	bmo-miR-P560-5p
BGIBMGA000029-TA	ref|NP_001040438.1| nucleolar protein family A member 2 [Bombyx mori] gb|ABF51387.1| nucleolar protein family A member 2 [Bombyx mori]	bmo-miR-P177-3p	bmo-miR-P576-5p
BGIBMGA000030-TA	ref|XP_001120044.1| PREDICTED: similar to Sarcoglycan CG7851-PA [Apis mellifera]	bmo-miR-P381-5p	bmo-miR-P005-5p	bmo-miR-P588-5p
BGIBMGA000032-TA	ref|NP_001011585.1| type I inositol 1,4,5-trisphosphate 5-phosphatase [Apis mellifera] dbj|BAB83990.1| IP3phosphatase [Apis mellifera]	bmo-miR-P145-3p	bmo-miR-P042-5p	bmo-miR-P218-3p	bmo-miR-P280-3p
BGIBMGA000033-TA	ref|XP_396485.2| PREDICTED: similar to RhoBTB CG5701-PA isoform 1 [Apis mellifera]	bmo-miR-P038-3p	bmo-miR-P204-3p	bmo-miR-P060-3p	bmo-miR-P626-5p	bmo-miR-P246-3p	bmo-miR-P669
BGIBMGA000034-TA	ref|XP_966753.1| PREDICTED: similar to ADP-ribosylation factor-like 3 [Tribolium castaneum]	bmo-miR-P038-3p	bmo-miR-P099-3p	bmo-miR-P174-3p
BGIBMGA000035-TA	unknown	bmo-miR-P055-5p	bmo-miR-P022-3p	bmo-miR-P082-3p
BGIBMGA000036-TA	ref|NP_001037460.1| cecropin B [Bombyx mori] sp|P04142|CECB_BOMMO Cecropin-B precursor (Lepidopteran-A/B) dbj|BAA01890.1| cecropin B [Bombyx mori] dbj|BAA01889.1| cecropin B [Bombyx mori] gb|AAC60501.1| cecropin B [Bombyx mori] gb|AAC60514.1| cecropin B; pBCB-6 [Bombyx mori] dbj|BAA04990.1| cecropin B [Bombyx mori] dbj|BAA04991.1| cecropin B [Bombyx mori]	bmo-miR-P038-3p	bmo-miR-P299-3p
BGIBMGA000037-TA	ref|NP_001037460.1| cecropin B [Bombyx mori] sp|P04142|CECB_BOMMO Cecropin-B precursor (Lepidopteran-A/B) dbj|BAA01890.1| cecropin B [Bombyx mori] dbj|BAA01889.1| cecropin B [Bombyx mori] gb|AAC60501.1| cecropin B [Bombyx mori] gb|AAC60514.1| cecropin B; pBCB-6 [Bombyx mori] dbj|BAA04990.1| cecropin B [Bombyx mori] dbj|BAA04991.1| cecropin B [Bombyx mori]	bmo-miR-P299-3p
BGIBMGA000038-TA	ref|NP_001037460.1| cecropin B [Bombyx mori] sp|P04142|CECB_BOMMO Cecropin-B precursor (Lepidopteran-A/B) dbj|BAA01890.1| cecropin B [Bombyx mori] dbj|BAA01889.1| cecropin B [Bombyx mori] gb|AAC60501.1| cecropin B [Bombyx mori] gb|AAC60514.1| cecropin B; pBCB-6 [Bombyx mori] dbj|BAA04990.1| cecropin B [Bombyx mori] dbj|BAA04991.1| cecropin B [Bombyx mori]	bmo-miR-P038-3p	bmo-miR-P184-3p
BGIBMGA000039-TA	ref|NP_001037472.1| Enbocin protein [Bombyx mori] sp|P48821|CECE_BOMMO Antibacterial peptide enbocin precursor (Moricin) gb|AAC02238.1| enbocin [Bombyx mori] gb|AAC05493.1| antibacterial peptide enbocin [Bombyx mori]	bmo-miR-P204-3p	bmo-miR-P002-5p	bmo-miR-P051-5p	bmo-miR-P151-3p	bmo-miR-P253-3p
BGIBMGA000040-TA	unknown	bmo-miR-P395-5p	bmo-miR-P027-5p	bmo-miR-P146-3p	bmo-miR-P304-3p	bmo-miR-P422-5p	bmo-miR-P030-3p
BGIBMGA000041-TA	unknown	bmo-miR-P672	bmo-miR-P621-5p	bmo-miR-P296-3p	bmo-miR-P530-5p	bmo-miR-P262-3p
BGIBMGA000042-TA	ref|XP_001121482.1| PREDICTED: similar to Osiris 3 CG1150-PA [Apis mellifera]	bmo-miR-P488-5p	bmo-miR-P167-3p	bmo-miR-P593-5p
BGIBMGA000043-TA	ref|XP_976093.1| PREDICTED: hypothetical protein [Tribolium castaneum]	bmo-miR-P324-3p	bmo-miR-P591-5p	bmo-miR-P607-5p	bmo-miR-P042-5p	bmo-miR-P213-3p	bmo-miR-P471-5p
BGIBMGA000044-TA	ref|NP_649626.1| Osiris 7 CG1153-PA [Drosophila melanogaster] gb|AAF51902.1| CG1153-PA [Drosophila melanogaster]	bmo-miR-P419-5p	bmo-miR-P213-3p	bmo-miR-P460-5p
BGIBMGA000045-TA	gb|EAT44321.1| Osiris, putative [Aedes aegypti]	bmo-miR-P546-5p	bmo-miR-P283-3p	bmo-miR-P446-5p	bmo-miR-P233-3p	bmo-miR-P294-3p	bmo-miR-P028-5p
BGIBMGA000046-TA	gb|EAT44320.1| conserved hypothetical protein [Aedes aegypti]	bmo-miR-P470-5p	bmo-miR-P460-5p	bmo-miR-P545-5p
BGIBMGA000047-TA	gb|EAT45778.1| lactoylglutathione lyase [Aedes aegypti]	bmo-miR-P098-3p	bmo-miR-P589-5p	bmo-miR-P479-5p
BGIBMGA000048-TA	ref|NP_731062.1| CG15594-PB, isoform B [Drosophila melanogaster] gb|AAN13236.1| CG15594-PB, isoform B [Drosophila melanogaster]	bmo-miR-P089-3p	bmo-miR-P663	bmo-miR-P589-5p	bmo-miR-P479-5p	bmo-miR-P338-3p	bmo-miR-P484-5p	bmo-miR-P585-5p
BGIBMGA000049-TA	ref|XP_313009.1| ENSANGP00000020356 [Anopheles gambiae str. PEST] gb|EAA08642.1| ENSANGP00000020356 [Anopheles gambiae str. PEST]	bmo-miR-P419-5p	bmo-miR-P038-3p	bmo-miR-P509-5p	bmo-miR-P279-3p	bmo-miR-P408-5p
BGIBMGA000050-TA	ref|XP_311753.3| ENSANGP00000013640 [Anopheles gambiae str. PEST] gb|EAA07386.3| ENSANGP00000013640 [Anopheles gambiae str. PEST]	bmo-miR-P070-3p
BGIBMGA000051-TA	ref|XP_972093.1| PREDICTED: similar to CG31561-PA [Tribolium castaneum]	bmo-miR-P051-5p	bmo-miR-P028-5p	bmo-miR-P011-3p
BGIBMGA000052-TA	ref|XP_972093.1| PREDICTED: similar to CG31561-PA [Tribolium castaneum]	bmo-miR-P422-5p	bmo-miR-P249-3p
BGIBMGA000054-TA	ref|NP_649638.2| Osiris 17 CG15598-PA [Drosophila melanogaster] gb|AAM49993.1| RE22492p [Drosophila melanogaster] gb|AAF51890.3| CG15598-PA [Drosophila melanogaster]	bmo-miR-P079-3p	bmo-miR-P293-3p	bmo-miR-P665	bmo-miR-P424-5p	bmo-miR-P028-3p	bmo-miR-P059-3p	bmo-miR-P481-5p	bmo-miR-P119-3p	bmo-miR-P422-5p	bmo-miR-P104-3p	bmo-miR-P365-5p	bmo-miR-P017-3p	bmo-miR-P649-5p	bmo-miR-P521-5p
BGIBMGA000055-TA	unknown	bmo-miR-P487-5p	bmo-miR-P175-3p
BGIBMGA000056-TA	ref|XP_973499.1| PREDICTED: similar to CYtochrome P450 family member (cyp-31A3) [Tribolium castaneum]	bmo-miR-P395-5p	bmo-miR-P518-5p
BGIBMGA000057-TA	gb|EAT33989.1| conserved hypothetical protein [Aedes aegypti]	bmo-miR-P561-5p
BGIBMGA000058-TA	ref|XP_569577.1| DNA repair and recombination protein pif1, mitochondrial precursor [Cryptococcus neoformans var. neoformans JEC21] gb|AAW42270.1| DNA repair and recombination protein pif1, mitochondrial precursor, putative [Cryptococcus neoformans var. neoformans JEC21]	bmo-miR-P031-3p
BGIBMGA000059-TA	ref|XP_312997.3| ENSANGP00000020348 [Anopheles gambiae str. PEST] gb|EAA08620.3| ENSANGP00000020348 [Anopheles gambiae str. PEST]	bmo-miR-P324-3p	bmo-miR-P085-3p	bmo-miR-P032-5p	bmo-miR-P259-3p
BGIBMGA000060-TA	E-value:0.0 ref|XP_001358768.1| GA20950-PA [Drosophila pseudoobscura] gb|EAL27911.1| GA20950-PA [Drosophila pseudoobscura]	bmo-miR-P419-5p	bmo-miR-P010-3p	bmo-miR-P082-3p	bmo-miR-P102-3p	bmo-miR-P039-3p	bmo-miR-P263-3p	bmo-miR-P470-5p	bmo-miR-P422-5p
BGIBMGA000061-TA	ref|XP_320871.2| ENSANGP00000019231 [Anopheles gambiae str. PEST] gb|EAA00046.2| ENSANGP00000019231 [Anopheles gambiae str. PEST]	bmo-miR-P316-3p	bmo-miR-P253-3p
BGIBMGA000062-TA	gb|ABD36216.1| fumarylacetoacetate hydrolase isoform A [Bombyx mori]	bmo-miR-P167-3p	bmo-miR-P197-3p	bmo-miR-P271-3p	bmo-miR-P055-3p	bmo-miR-P030-3p
BGIBMGA000063-TA	ref|XP_966383.1| PREDICTED: similar to CG5974-PA [Tribolium castaneum]	bmo-miR-P324-3p	bmo-miR-P027-5p	bmo-miR-P348-5p	bmo-miR-P082-3p	bmo-miR-P039-3p	bmo-miR-P422-5p	bmo-miR-P438-5p	bmo-miR-P387-5p	bmo-miR-P192-3p
BGIBMGA000064-TA	ref|NP_001040464.1| thioredoxin peroxidase [Bombyx mori] gb|ABF51440.1| thioredoxin peroxidase [Bombyx mori]	bmo-miR-P299-3p	bmo-miR-P493-5p	bmo-miR-P502-5p
BGIBMGA000065-TA	ref|NP_001035353.1| cystathionine beta-synthase [Apis mellifera] dbj|BAE66603.1| cystathionine beta-synthase [Apis mellifera]	bmo-miR-P499-5p
BGIBMGA000066-TA	ref|NP_001091752.1| ribosomal protein L32 [Bombyx mori] gb|AAV34844.1| ribosomal protein L32 [Bombyx mori]	bmo-miR-P059-3p	bmo-miR-P481-5p	bmo-miR-P104-3p	bmo-miR-P425-5p	bmo-miR-P646-5p	bmo-miR-P649-5p	bmo-miR-P521-5p	bmo-miR-P417-5p
BGIBMGA000067-TA	ref|XP_320209.3| ENSANGP00000019992 [Anopheles gambiae str. PEST] gb|EAA00345.4| ENSANGP00000019992 [Anopheles gambiae str. PEST]	bmo-miR-P077-3p	bmo-miR-P038-3p	bmo-miR-P030-3p	bmo-miR-P659	bmo-miR-P267-3p
BGIBMGA000068-TA	gb|AAK56551.1| ecdysone oxidase [Spodoptera littoralis] gb|AAK56552.1| ecdysone oxidase [Spodoptera littoralis]	bmo-miR-P121-3p	bmo-miR-P038-3p	bmo-miR-P018-3p	bmo-miR-P069-3p
BGIBMGA000069-TA	gb|EAT44689.1| conserved hypothetical protein [Aedes aegypti]	bmo-miR-P222-3p	bmo-miR-P228-3p	bmo-miR-P357-5p	bmo-miR-P279-3p
BGIBMGA000070-TA	gb|AAD13187.1| follicular epithelium yolk protein subunit [Plodia interpunctella]	bmo-miR-P170-3p
BGIBMGA000071-TA	gb|AAD13187.1| follicular epithelium yolk protein subunit [Plodia interpunctella]	bmo-miR-P487-5p	bmo-miR-P052-5p	bmo-miR-P365-5p	bmo-miR-P304-3p	bmo-miR-P422-5p
BGIBMGA000072-TA	gb|EAT40461.1| regulator of chromosome condensation [Aedes aegypti] gb|EAT40462.1| regulator of chromosome condensation [Aedes aegypti]	bmo-miR-P018-5p	bmo-miR-P469-5p	bmo-miR-P061-3p	bmo-miR-P422-5p	bmo-miR-P030-3p	bmo-miR-P460-5p	bmo-miR-P010-3p	bmo-miR-P074-3p	bmo-miR-P093-3p
BGIBMGA000073-TA	unknown	bmo-miR-P412-5p
BGIBMGA000075-TA	ref|NP_648454.1| CG18490-PB, isoform B [Drosophila melanogaster] ref|NP_729690.1| CG18490-PC, isoform C [Drosophila melanogaster] gb|AAF50076.2| CG18490-PB, isoform B [Drosophila melanogaster] gb|AAN11884.1| CG18490-PC, isoform C [Drosophila melanogaster]	bmo-miR-P105-3p	bmo-miR-P420-5p	bmo-miR-P029-5p
BGIBMGA000076-TA	ref|XP_392745.3| PREDICTED: similar to CG32580-PA [Apis mellifera]	bmo-miR-P487-5p	bmo-miR-P412-5p
BGIBMGA000077-TA	gb|EAT45104.1| out at first protein [Aedes aegypti]	bmo-miR-P673
BGIBMGA000078-TA	ref|XP_395471.2| PREDICTED: similar to transmembrane channel-like 7 [Apis mellifera]	bmo-miR-P324-3p	bmo-miR-P518-5p	bmo-miR-P420-5p	bmo-miR-P209-3p
BGIBMGA000079-TA	unknown	bmo-miR-P068-3p	bmo-miR-P349-5p	bmo-miR-P246-3p	bmo-miR-P637-5p
BGIBMGA000080-TA	ref|XP_001122945.1| PREDICTED: similar to enabled CG15112-PA, isoform A [Apis mellifera]	bmo-miR-P214-3p	bmo-miR-P285-3p
BGIBMGA000081-TA	ref|XP_001122640.1| PREDICTED: similar to polymerase (DNA directed), epsilon 3 (p17 subunit) [Apis mellifera]	bmo-miR-P371-5p
BGIBMGA000082-TA	E-value:0.0 gb|EAT36135.1| actin [Aedes aegypti]	bmo-miR-P052-5p	bmo-miR-P390-5p	bmo-miR-P348-5p	bmo-miR-P458-5p	bmo-miR-P527-5p	bmo-miR-P029-5p	bmo-miR-P280-3p	bmo-miR-P034-3p
BGIBMGA000083-TA	emb|CAA78363.1| cytoskeletal protein [Euglena gracilis]	bmo-miR-P052-5p	bmo-miR-P172-3p	bmo-miR-P614-5p	bmo-miR-P066-3p	bmo-miR-P361-5p
BGIBMGA000084-TA	E-value:0.0 ref|XP_393202.2| PREDICTED: similar to hiiragi CG9854-PA, isoform A [Apis mellifera]	bmo-miR-P615-5p
BGIBMGA000086-TA	ref|NP_001040417.1| LRP16 protein [Bombyx mori] gb|ABF51346.1| LRP16 protein [Bombyx mori]	bmo-miR-P593-5p	bmo-miR-P003-5p
BGIBMGA000087-TA	unknown	bmo-miR-P546-5p	bmo-miR-P001-3p	bmo-miR-P030-3p
BGIBMGA000088-TA	ref|XP_970636.1| PREDICTED: similar to CG9904-PA [Tribolium castaneum]	bmo-miR-P487-5p	bmo-miR-P621-5p	bmo-miR-P004-5p	bmo-miR-P389-5p	bmo-miR-P039-3p	bmo-miR-P462-5p
BGIBMGA000089-TA	gb|EAT42199.1| conserved hypothetical protein [Aedes aegypti]	bmo-miR-P484-5p	bmo-miR-P422-5p
BGIBMGA000090-TA	ref|XP_309576.3| ENSANGP00000022286 [Anopheles gambiae str. PEST] gb|EAA05310.3| ENSANGP00000022286 [Anopheles gambiae str. PEST]	bmo-miR-P052-5p	bmo-miR-P505-5p	bmo-miR-P633-5p	bmo-miR-P417-5p	bmo-miR-P039-3p	bmo-miR-P502-5p
BGIBMGA000093-TA	ref|XP_975262.1| PREDICTED: similar to CG16752-PA [Tribolium castaneum]	bmo-miR-P031-5p	bmo-miR-P487-5p	bmo-miR-P167-3p	bmo-miR-P011-5p	bmo-miR-P421-5p
BGIBMGA000094-TA	ref|XP_975262.1| PREDICTED: similar to CG16752-PA [Tribolium castaneum]	bmo-miR-P510-5p	bmo-miR-P018-5p	bmo-miR-P633-5p	bmo-miR-P030-3p
BGIBMGA000095-TA	unknown	bmo-miR-P062-3p
BGIBMGA000096-TA	ref|XP_320456.3| ENSANGP00000016570 [Anopheles gambiae str. PEST] gb|EAA00279.3| ENSANGP00000016570 [Anopheles gambiae str. PEST]	bmo-miR-P004-5p
BGIBMGA000097-TA	E-value:0.0 emb|CAA86993.1| Calpain [Drosophila melanogaster]	bmo-miR-P636-5p	bmo-miR-P038-3p	bmo-miR-P314-3p	bmo-miR-P069-3p
BGIBMGA000098-TA	unknown	bmo-miR-P058-3p	bmo-miR-P073-3p
BGIBMGA000099-TA	unknown	bmo-miR-P151-3p	bmo-miR-P507-5p	bmo-miR-P029-5p
BGIBMGA000100-TA	unknown	bmo-miR-P349-5p
BGIBMGA000101-TA	ref|NP_044506.1| large tegument protein [Human herpesvirus 2] emb|CAB06722.1| very large tegument protein [Human herpesvirus 2]	bmo-miR-P265-3p	bmo-miR-P172-3p	bmo-miR-P381-5p	bmo-miR-P005-5p
BGIBMGA000102-TA	gb|EAT48884.1| enolase-phosphatase e-1 [Aedes aegypti]	bmo-miR-P324-3p	bmo-miR-P395-5p	bmo-miR-P589-5p	bmo-miR-P479-5p	bmo-miR-P314-3p	bmo-miR-P505-5p	bmo-miR-P417-5p	bmo-miR-P502-5p
BGIBMGA000103-TA	ref|NP_611354.2| CG30122-PB [Drosophila melanogaster] gb|AAF57660.2| CG30122-PB [Drosophila melanogaster]	bmo-miR-P366-5p	bmo-miR-P519-5p	bmo-miR-P633-5p	bmo-miR-P658	bmo-miR-P417-5p	bmo-miR-P502-5p
BGIBMGA000104-TA	ref|XP_311433.3| ENSANGP00000018445 [Anopheles gambiae str. PEST] gb|EAA07068.3| ENSANGP00000018445 [Anopheles gambiae str. PEST]	bmo-miR-P416-5p
BGIBMGA000105-TA	unknown	bmo-miR-P613-5p	bmo-miR-P246-3p
BGIBMGA000106-TA	gb|ABD36364.1| mitochondrial intermembrane space translocase subunit Tim10 [Bombyx mori]	bmo-miR-P526-5p	bmo-miR-P501-5p
BGIBMGA000107-TA	ref|XP_782504.1| PREDICTED: hypothetical protein [Strongylocentrotus purpuratus] ref|XP_001179067.1| PREDICTED: hypothetical protein [Strongylocentrotus purpuratus]	bmo-miR-P135-3p
BGIBMGA000108-TA	ref|XP_001121015.1| PREDICTED: similar to futsch CG3064-PB [Apis mellifera]	bmo-miR-P027-5p	bmo-miR-P262-3p	bmo-miR-P106-3p	bmo-miR-P030-3p	bmo-miR-P669
BGIBMGA000109-TA	ref|XP_396694.2| PREDICTED: similar to Pleckstrin homology domain-containing family G member 1 [Apis mellifera]	bmo-miR-P037-3p
BGIBMGA000111-TA	ref|XP_729910.1| hypothetical protein PY02057 [Plasmodium yoelii yoelii str. 17XNL] gb|EAA21475.1| hypothetical protein [Plasmodium yoelii yoelii]	bmo-miR-P261-3p
BGIBMGA000112-TA	ref|XP_968315.1| PREDICTED: similar to postsynaptic protein CRIPT [Tribolium castaneum]	bmo-miR-P152-3p	bmo-miR-P191-3p	bmo-miR-P052-5p	bmo-miR-P066-3p
BGIBMGA000113-TA	unknown	bmo-miR-P072-3p	bmo-miR-P614-5p	bmo-miR-P279-3p
BGIBMGA000114-TA	ref|XP_971123.1| PREDICTED: similar to CG5913-PA [Tribolium castaneum]	bmo-miR-P395-5p	bmo-miR-P170-3p	bmo-miR-P349-5p
BGIBMGA000116-TA	unknown	bmo-miR-P411-5p	bmo-miR-P495-5p
BGIBMGA000117-TA	gb|EAT34541.1| conserved hypothetical protein [Aedes aegypti]	bmo-miR-P073-3p	bmo-miR-P349-5p	bmo-miR-P552-5p	bmo-miR-P111-3p
BGIBMGA000118-TA	gb|EAT48619.1| serine/threonine-protein kinase vrk [Aedes aegypti]	bmo-miR-P549-5p
BGIBMGA000119-TA	ref|XP_967479.1| PREDICTED: similar to CG9165-PA [Tribolium castaneum]	bmo-miR-P038-3p	bmo-miR-P320-3p
BGIBMGA000122-TA	ref|XP_307208.3| ENSANGP00000014567 [Anopheles gambiae str. PEST] gb|EAA03226.3| ENSANGP00000014567 [Anopheles gambiae str. PEST]	bmo-miR-P504-5p	bmo-miR-P302-3p	bmo-miR-P508-5p
BGIBMGA000123-TA	gb|EAT44690.1| conserved hypothetical protein [Aedes aegypti]	bmo-miR-P063-3p
BGIBMGA000124-TA	ref|XP_968123.1| PREDICTED: similar to CG11041-PA [Tribolium castaneum]	bmo-miR-P081-3p	bmo-miR-P167-3p
BGIBMGA000125-TA	ref|XP_969470.1| PREDICTED: similar to CG3165-PA [Tribolium castaneum]	bmo-miR-P089-3p	bmo-miR-P256-3p	bmo-miR-P550-5p	bmo-miR-P016-5p
BGIBMGA000126-TA	unknown	bmo-miR-P192-3p	bmo-miR-P107-3p	bmo-miR-P167-3p
BGIBMGA000127-TA	ref|XP_971558.1| PREDICTED: similar to CG7006-PA [Tribolium castaneum]	bmo-miR-P020-3p
BGIBMGA000128-TA	ref|NP_326144.1| hypothetical protein MYPU_3130 [Mycoplasma pulmonis UAB CTIP] emb|CAC13486.1| conserved hypothetical protein [Mycoplasma pulmonis]	bmo-miR-P305-3p	bmo-miR-P128-3p	bmo-miR-P247-3p	bmo-miR-P029-5p	bmo-miR-P030-3p
BGIBMGA000129-TA	gb|ABF51212.1| actin-depolymerizing factor 4 [Bombyx mori] gb|ABF51446.1| actin-depolymerizing factor 1 [Bombyx mori]	bmo-miR-P319-3p	bmo-miR-P012-5p	bmo-miR-P288-3p	bmo-miR-P015-5p	bmo-miR-P016-5p
BGIBMGA000130-TA	ref|XP_968562.1| PREDICTED: similar to CG10307-PA [Tribolium castaneum]	bmo-miR-P674	bmo-miR-P228-3p	bmo-miR-P530-5p	bmo-miR-P128-3p	bmo-miR-P357-5p	bmo-miR-P280-3p
BGIBMGA000131-TA	E-value:0.0 gb|EAT33621.1| valyl-tRNA synthetase [Aedes aegypti]	bmo-miR-P038-3p	bmo-miR-P633-5p	bmo-miR-P459-5p	bmo-miR-P417-5p	bmo-miR-P209-3p
BGIBMGA000132-TA	E-value:0.0 ref|XP_623603.1| PREDICTED: similar to CG14476-PB, isoform B isoform 2 [Apis mellifera]	bmo-miR-P113-3p	bmo-miR-P386-5p	bmo-miR-P003-3p
BGIBMGA000133-TA	ref|XP_795283.1| PREDICTED: hypothetical protein [Strongylocentrotus purpuratus] ref|XP_001184500.1| PREDICTED: hypothetical protein [Strongylocentrotus purpuratus]	bmo-miR-P371-5p	bmo-miR-P405-5p	bmo-miR-P628-5p	bmo-miR-P042-3p
BGIBMGA000134-TA	unknown	bmo-miR-P658	bmo-miR-P029-5p	bmo-miR-P249-3p
BGIBMGA000135-TA	unknown	bmo-miR-P192-3p
BGIBMGA000136-TA	E-value:0.0 ref|NP_995890.1| par-1 CG8201-PO, isoform O [Drosophila melanogaster] ref|NP_995891.1| par-1 CG8201-PJ, isoform J [Drosophila melanogaster] ref|NP_995892.1| par-1 CG8201-PI, isoform I [Drosophila melanogaster] ref|NP_995893.1| par-1 CG8201-PH, isoform H [Drosophila melanogaster] gb|AAS64800.1| CG8201-PH, isoform H [Drosophila melanogaster] gb|AAS64801.1| CG8201-PI, isoform I [Drosophi…	bmo-miR-P085-3p	bmo-miR-P349-5p	bmo-miR-P527-5p	bmo-miR-P153-3p	bmo-miR-P632-5p
BGIBMGA000137-TA	ref|XP_968516.1| PREDICTED: similar to CG8201-PA, isoform A [Tribolium castaneum]	bmo-miR-P674	bmo-miR-P038-3p	bmo-miR-P526-5p	bmo-miR-P068-3p	bmo-miR-P113-3p
BGIBMGA000138-TA	ref|XP_316567.3| ENSANGP00000010024 [Anopheles gambiae str. PEST] gb|EAA11387.3| ENSANGP00000010024 [Anopheles gambiae str. PEST]	bmo-miR-P055-5p	bmo-miR-P673
BGIBMGA000139-TA	ref|XP_972111.1| PREDICTED: similar to CG8967-PA [Tribolium castaneum]	bmo-miR-P360-5p	bmo-miR-P038-3p	bmo-miR-P362-5p
BGIBMGA000140-TA	E-value:0.0 ref|XP_968241.1| PREDICTED: similar to CCAAT/enhancer binding protein zeta [Tribolium castaneum]	bmo-miR-P628-5p	bmo-miR-P029-5p
BGIBMGA000142-TA	ref|XP_395099.3| PREDICTED: similar to ribosomal protein S6 kinase, 90kDa, polypeptide 5 isoform a [Apis mellifera]	bmo-miR-P368-5p	bmo-miR-P355-5p
BGIBMGA000143-TA	ref|XP_395099.3| PREDICTED: similar to ribosomal protein S6 kinase, 90kDa, polypeptide 5 isoform a [Apis mellifera]	bmo-miR-P256-3p	bmo-miR-P015-3p	bmo-miR-P029-5p	bmo-miR-P640-5p
BGIBMGA000144-TA	ref|XP_396779.2| PREDICTED: similar to mitogen-activated protein kinase kinase kinase kinase 3 [Apis mellifera]	bmo-miR-P643-5p	bmo-miR-P585-5p	bmo-miR-P588-5p
BGIBMGA000145-TA	ref|XP_970174.1| PREDICTED: similar to CG10737-PB, isoform B [Tribolium castaneum]	bmo-miR-P487-5p	bmo-miR-P018-5p	bmo-miR-P058-3p	bmo-miR-P039-3p
BGIBMGA000146-TA	ref|XP_970174.1| PREDICTED: similar to CG10737-PB, isoform B [Tribolium castaneum]	bmo-miR-P487-5p	bmo-miR-P070-3p	bmo-miR-P314-3p	bmo-miR-P167-3p	bmo-miR-P003-3p	bmo-miR-P388-5p	bmo-miR-P192-3p	bmo-miR-P068-3p	bmo-miR-P432-5p	bmo-miR-P029-5p
BGIBMGA000147-TA	gb|EAT38942.1| lola [Aedes aegypti]	bmo-miR-P368-5p	bmo-miR-P039-5p	bmo-miR-P059-3p	bmo-miR-P481-5p	bmo-miR-P039-3p	bmo-miR-P016-5p	bmo-miR-P466-5p	bmo-miR-P104-3p	bmo-miR-P649-5p	bmo-miR-P521-5p	bmo-miR-P032-5p	bmo-miR-P259-3p
BGIBMGA000148-TA	ref|XP_314150.3| ENSANGP00000015781 [Anopheles gambiae str. PEST] gb|EAA09485.3| ENSANGP00000015781 [Anopheles gambiae str. PEST]	bmo-miR-P230-3p
BGIBMGA000149-TA	ref|XP_970901.1| PREDICTED: similar to tubulin-specific chaperone e [Tribolium castaneum]	bmo-miR-P077-3p	bmo-miR-P623-5p	bmo-miR-P003-5p
BGIBMGA000150-TA	ref|XP_966632.1| PREDICTED: similar to ADP-ribosylation factor-like 2-like 1 isoform 1 [Tribolium castaneum]	bmo-miR-P590-5p	bmo-miR-P389-5p
BGIBMGA000151-TA	unknown	bmo-miR-P293-3p	bmo-miR-P059-3p	bmo-miR-P481-5p	bmo-miR-P629-5p	bmo-miR-P104-3p	bmo-miR-P649-5p	bmo-miR-P521-5p	bmo-miR-P126-3p
BGIBMGA000152-TA	E-value:0.0 ref|XP_320455.3| ENSANGP00000009228 [Anopheles gambiae str. PEST] gb|EAA00311.4| ENSANGP00000009228 [Anopheles gambiae str. PEST]	bmo-miR-P395-5p	bmo-miR-P170-3p	bmo-miR-P225-3p	bmo-miR-P540-5p	bmo-miR-P188-3p	bmo-miR-P630-5p
BGIBMGA000153-TA	unknown	bmo-miR-P360-5p	bmo-miR-P081-3p	bmo-miR-P091-3p	bmo-miR-P265-3p	bmo-miR-P098-3p	bmo-miR-P170-3p	bmo-miR-P505-5p	bmo-miR-P417-5p	bmo-miR-P490-5p	bmo-miR-P310-3p	bmo-miR-P276-3p
BGIBMGA000154-TA	gb|EAT44712.1| conserved hypothetical protein [Aedes aegypti]	bmo-miR-P098-3p	bmo-miR-P085-3p	bmo-miR-P271-3p
BGIBMGA000155-TA	ref|XP_624081.1| PREDICTED: similar to Methylosome subunit pICln (Chloride conductance regulatory protein ICln) (I(Cln)) (Chloride channel, nucleotide sensitive 1A) (Chloride ion current inducer protein) (ClCI) [Apis mellifera]	bmo-miR-P371-5p	bmo-miR-P010-3p	bmo-miR-P389-5p	bmo-miR-P153-3p
BGIBMGA000156-TA	gb|AAT90323.1| sine oculis-like protein [Schistocerca americana]	bmo-miR-P027-5p	bmo-miR-P065-3p	bmo-miR-P042-5p	bmo-miR-P386-5p	bmo-miR-P030-3p	bmo-miR-P659
BGIBMGA000157-TA	gb|EAT36158.1| MAFF protein, putative [Aedes aegypti]	bmo-miR-P024-3p	bmo-miR-P488-5p	bmo-miR-P547-5p	bmo-miR-P593-5p	bmo-miR-P576-5p
BGIBMGA000158-TA	gb|AAK56551.1| ecdysone oxidase [Spodoptera littoralis] gb|AAK56552.1| ecdysone oxidase [Spodoptera littoralis]	bmo-miR-P102-3p	bmo-miR-P524-5p	bmo-miR-P422-5p
BGIBMGA000159-TA	unknown	bmo-miR-P135-3p
BGIBMGA000160-TA	ref|XP_972469.1| PREDICTED: similar to CG33141-PA [Tribolium castaneum]	bmo-miR-P275-3p	bmo-miR-P550-5p	bmo-miR-P034-3p
BGIBMGA000161-TA	unknown	bmo-miR-P531-5p	bmo-miR-P469-5p	bmo-miR-P029-5p	bmo-miR-P524-5p
BGIBMGA000162-TA	ref|XP_972469.1| PREDICTED: similar to CG33141-PA [Tribolium castaneum]	bmo-miR-P390-5p	bmo-miR-P192-3p
BGIBMGA000163-TA	ref|XP_972469.1| PREDICTED: similar to CG33141-PA [Tribolium castaneum]	bmo-miR-P419-5p	bmo-miR-P038-3p	bmo-miR-P607-5p	bmo-miR-P061-3p	bmo-miR-P029-5p	bmo-miR-P071-3p
BGIBMGA000164-TA	E-value:0.0 gb|EAT44865.1| nephrin [Aedes aegypti]	bmo-miR-P103-3p	bmo-miR-P172-3p	bmo-miR-P614-5p	bmo-miR-P263-3p	bmo-miR-P119-3p	bmo-miR-P361-5p	bmo-miR-P042-5p	bmo-miR-P135-3p	bmo-miR-P391-5p	bmo-miR-P029-5p
BGIBMGA000165-TA	unknown	bmo-miR-P340-3p	bmo-miR-P624-5p	bmo-miR-P527-5p	bmo-miR-P274-3p
BGIBMGA000166-TA	gb|EAT39455.1| hypothetical protein AaeL_AAEL008726 [Aedes aegypti]	bmo-miR-P246-3p	bmo-miR-P030-3p
BGIBMGA000167-TA	ref|NP_610270.1| CG1707-PA [Drosophila melanogaster] gb|AAF59267.1| CG1707-PA [Drosophila melanogaster]	bmo-miR-P010-5p
BGIBMGA000168-TA	ref|XP_001348042.1| hypothetical protein PF11_0371 [Plasmodium falciparum 3D7] gb|AAN35955.1|AE014841_38 hypothetical protein PF11_0371 [Plasmodium falciparum 3D7]	bmo-miR-P001-3p	bmo-miR-P047-5p	bmo-miR-P340-3p	bmo-miR-P039-5p	bmo-miR-P023-5p	bmo-miR-P049-5p	bmo-miR-P588-5p
BGIBMGA000169-TA	ref|NP_477376.1| CG4585-PA [Drosophila melanogaster] dbj|BAA32689.1| unnamed protein product [Drosophila melanogaster] dbj|BAA32692.1| unnamed protein product [Drosophila melanogaster] gb|AAF47081.1| CG4585-PA [Drosophila melanogaster] gb|AAL28300.1| GH20310p [Drosophila melanogaster]	bmo-miR-P304-3p	bmo-miR-P516-5p	bmo-miR-P659
BGIBMGA000170-TA	dbj|BAB15166.1| unnamed protein product [Homo sapiens]	bmo-miR-P197-3p	bmo-miR-P385-5p
BGIBMGA000171-TA	ref|XP_001360807.1| GA18071-PA [Drosophila pseudoobscura] gb|EAL25382.1| GA18071-PA [Drosophila pseudoobscura]	bmo-miR-P674	bmo-miR-P052-5p	bmo-miR-P042-5p	bmo-miR-P391-5p
BGIBMGA000172-TA	gb|AAL35360.1|AF442732_3 reverse transcriptase/ribonuclease H/putative methyltransferase [Tetraodon nigroviridis]	bmo-miR-P085-3p	bmo-miR-P426-5p
BGIBMGA000174-TA	ref|XP_966658.1| PREDICTED: similar to testis expressed gene 2 [Tribolium castaneum]	bmo-miR-P395-5p	bmo-miR-P431-5p	bmo-miR-P490-5p	bmo-miR-P422-5p	bmo-miR-P030-3p	bmo-miR-P066-3p
BGIBMGA000175-TA	ref|XP_966658.1| PREDICTED: similar to testis expressed gene 2 [Tribolium castaneum]	bmo-miR-P498-5p
BGIBMGA000176-TA	ref|XP_966658.1| PREDICTED: similar to testis expressed gene 2 [Tribolium castaneum]	bmo-miR-P018-5p	bmo-miR-P314-3p	bmo-miR-P469-5p
BGIBMGA000177-TA	ref|XP_966836.1| PREDICTED: similar to CG7506-PA [Tribolium castaneum]	bmo-miR-P048-5p
BGIBMGA000179-TA	ref|XP_969763.1| PREDICTED: similar to meteorin, glial cell differentiation regulator-like [Tribolium castaneum]	bmo-miR-P517-5p
BGIBMGA000181-TA	ref|XP_396307.3| PREDICTED: similar to CG31190-PB, isoform B, partial [Apis mellifera]	bmo-miR-P590-5p	bmo-miR-P501-5p
BGIBMGA000183-TA	ref|NP_611348.1| CG5493-PA [Drosophila melanogaster] gb|AAF57668.1| CG5493-PA [Drosophila melanogaster]	bmo-miR-P601-5p	bmo-miR-P011-5p	bmo-miR-P413-5p	bmo-miR-P085-3p	bmo-miR-P666	bmo-miR-P042-5p	bmo-miR-P102-3p	bmo-miR-P183-3p
BGIBMGA000185-TA	gb|AAL17912.1| intestinal mucin [Mamestra configurata]	bmo-miR-P107-3p	bmo-miR-P349-5p
BGIBMGA000186-TA	ref|XP_970132.1| PREDICTED: similar to ring finger protein 113A [Tribolium castaneum]	bmo-miR-P387-5p	bmo-miR-P526-5p	bmo-miR-P611-5p
BGIBMGA000187-TA	E-value:0.0 ref|XP_971240.1| PREDICTED: similar to CG17569-PB, isoform B [Tribolium castaneum]	bmo-miR-P487-5p	bmo-miR-P419-5p	bmo-miR-P655-5p	bmo-miR-P302-3p	bmo-miR-P102-3p	bmo-miR-P415-5p	bmo-miR-P410-5p
BGIBMGA000188-TA	ref|XP_001123277.1| PREDICTED: similar to CG13393-PA [Apis mellifera]	bmo-miR-P070-3p	bmo-miR-P234-3p	bmo-miR-P425-5p	bmo-miR-P193-3p
BGIBMGA000189-TA	E-value:0.0 ref|XP_968541.1| PREDICTED: similar to Vac14 homolog [Tribolium castaneum]	bmo-miR-P505-5p	bmo-miR-P396-5p	bmo-miR-P415-5p	bmo-miR-P410-5p	bmo-miR-P637-5p
BGIBMGA000190-TA	unknown	bmo-miR-P305-3p	bmo-miR-P042-5p	bmo-miR-P247-3p	bmo-miR-P623-5p
BGIBMGA000191-TA	unknown	bmo-miR-P233-3p	bmo-miR-P007-5p	bmo-miR-P197-3p	bmo-miR-P370-5p
BGIBMGA000192-TA	unknown	bmo-miR-P305-3p	bmo-miR-P118-3p	bmo-miR-P184-3p	bmo-miR-P188-3p	bmo-miR-P334-3p	bmo-miR-P607-5p	bmo-miR-P316-3p	bmo-miR-P247-3p	bmo-miR-P415-5p	bmo-miR-P462-5p
BGIBMGA000193-TA	ref|XP_001121303.1| PREDICTED: similar to dpr6 CG14162-PA, partial [Apis mellifera]	bmo-miR-P591-5p	bmo-miR-P001-3p	bmo-miR-P675	bmo-miR-P508-5p
BGIBMGA000194-TA	unknown	bmo-miR-P662	bmo-miR-P315-3p	bmo-miR-P042-5p
BGIBMGA000195-TA	emb|CAA82359.1| transposase (putative) [Drosophila hydei]	bmo-miR-P625-5p	bmo-miR-P448-5p	bmo-miR-P238-3p	bmo-miR-P027-3p
BGIBMGA000196-TA	ref|XP_789861.2| PREDICTED: similar to UDP-glucuronosyltransferase 2B22 [Strongylocentrotus purpuratus] ref|XP_001186997.1| PREDICTED: similar to UDP-glucuronosyltransferase 2B22 [Strongylocentrotus purpuratus]	bmo-miR-P118-3p
BGIBMGA000198-TA	E-value:0.0 ref|XP_396937.3| PREDICTED: similar to ik2 CG2615-PB, isoform B [Apis mellifera]	bmo-miR-P561-5p	bmo-miR-P099-3p	bmo-miR-P493-5p	bmo-miR-P178-3p
BGIBMGA000199-TA	ref|XP_973078.1| PREDICTED: similar to Autocrine motility factor receptor (AMF receptor) [Tribolium castaneum]	bmo-miR-P366-5p	bmo-miR-P143-3p
BGIBMGA000200-TA	ref|XP_973078.1| PREDICTED: similar to Autocrine motility factor receptor (AMF receptor) [Tribolium castaneum]	bmo-miR-P063-3p	bmo-miR-P405-5p	bmo-miR-P039-3p	bmo-miR-P596-5p	bmo-miR-P135-3p	bmo-miR-P028-5p	bmo-miR-P286-3p	bmo-miR-P415-5p	bmo-miR-P080-3p
BGIBMGA000201-TA	gb|ABF51323.1| proteasome beta subunit [Bombyx mori]	bmo-miR-P271-3p	bmo-miR-P320-3p
BGIBMGA000202-TA	unknown	bmo-miR-P095-3p	bmo-miR-P607-5p	bmo-miR-P231-3p	bmo-miR-P462-5p
BGIBMGA000203-TA	gb|EAT45488.1| hypothetical protein AaeL_AAEL003252 [Aedes aegypti]	bmo-miR-P519-5p	bmo-miR-P167-3p	bmo-miR-P030-3p
BGIBMGA000204-TA	E-value:0.0 ref|XP_974873.1| PREDICTED: similar to transcriptional co-repressor Sin3A [Tribolium castaneum]	bmo-miR-P089-3p	bmo-miR-P016-5p	bmo-miR-P563-5p	bmo-miR-P329-3p	bmo-miR-P669	bmo-miR-P265-3p	bmo-miR-P533-5p	bmo-miR-P338-3p	bmo-miR-P280-3p
BGIBMGA000205-TA	ref|XP_453995.1| unnamed protein product [Kluyveromyces lactis] emb|CAG99082.1| unnamed protein product [Kluyveromyces lactis NRRL Y-1140]	bmo-miR-P395-5p	bmo-miR-P560-5p	bmo-miR-P055-5p	bmo-miR-P279-3p	bmo-miR-P030-3p
BGIBMGA000206-TA	ref|XP_974344.1| PREDICTED: similar to fibrillin 2 precursor [Tribolium castaneum]	bmo-miR-P420-5p
BGIBMGA000207-TA	ref|XP_974344.1| PREDICTED: similar to fibrillin 2 precursor [Tribolium castaneum]	bmo-miR-P666	bmo-miR-P013-3p	bmo-miR-P024-5p	bmo-miR-P367-5p	bmo-miR-P048-5p
BGIBMGA000208-TA	ref|XP_974344.1| PREDICTED: similar to fibrillin 2 precursor [Tribolium castaneum]	bmo-miR-P083-3p	bmo-miR-P369-5p	bmo-miR-P296-3p	bmo-miR-P288-3p	bmo-miR-P028-5p	bmo-miR-P493-5p	bmo-miR-P600-5p	bmo-miR-P490-5p	bmo-miR-P539-5p
BGIBMGA000209-TA	E-value:0.0 ref|XP_974344.1| PREDICTED: similar to fibrillin 2 precursor [Tribolium castaneum]	bmo-miR-P038-3p	bmo-miR-P505-5p	bmo-miR-P417-5p	bmo-miR-P588-5p	bmo-miR-P640-5p
BGIBMGA000210-TA	unknown	bmo-miR-P192-3p	bmo-miR-P314-3p	bmo-miR-P633-5p	bmo-miR-P459-5p	bmo-miR-P171-3p	bmo-miR-P417-5p	bmo-miR-P349-5p
BGIBMGA000211-TA	ref|XP_973503.1| PREDICTED: similar to CG33152-PA [Tribolium castaneum]	bmo-miR-P342-3p	bmo-miR-P046-3p	bmo-miR-P304-3p	bmo-miR-P041-3p	bmo-miR-P343-3p	bmo-miR-P462-5p
BGIBMGA000212-TA	unknown	bmo-miR-P060-3p	bmo-miR-P153-3p	bmo-miR-P495-5p	bmo-miR-P286-3p	bmo-miR-P259-3p	bmo-miR-P055-3p	bmo-miR-P032-5p	bmo-miR-P029-5p
BGIBMGA000213-TA	ref|NP_001091788.1| candidate olfactory receptor [Bombyx mori] dbj|BAF31192.1| candidate olfactory receptor [Bombyx mori]	bmo-miR-P191-3p	bmo-miR-P038-5p	bmo-miR-P102-3p
BGIBMGA000214-TA	unknown	bmo-miR-P065-3p	bmo-miR-P177-3p	bmo-miR-P396-5p
BGIBMGA000216-TA	unknown	bmo-miR-P504-5p
BGIBMGA000218-TA	ref|XP_971881.1| PREDICTED: similar to CG11301-PA [Tribolium castaneum]	bmo-miR-P049-3p	bmo-miR-P318-3p	bmo-miR-P258-3p	bmo-miR-P023-3p	bmo-miR-P021-3p
BGIBMGA000219-TA	ref|XP_969725.1| PREDICTED: similar to nuclear transcription factor-Y beta [Tribolium castaneum]	bmo-miR-P068-3p	bmo-miR-P263-3p
BGIBMGA000220-TA	E-value:0.0 ref|XP_968472.1| PREDICTED: similar to CG31121-PA, isoform A [Tribolium castaneum]	bmo-miR-P180-3p	bmo-miR-P231-3p
BGIBMGA000221-TA	gb|EAT47743.1| DNA photolyase [Aedes aegypti]	bmo-miR-P315-3p
BGIBMGA000222-TA	ref|XP_967463.1| PREDICTED: similar to CG17119-PA, isoform A [Tribolium castaneum]	bmo-miR-P191-3p	bmo-miR-P420-5p
BGIBMGA000223-TA	ref|XP_308203.3| ENSANGP00000020718 [Anopheles gambiae str. PEST] gb|EAA04222.3| ENSANGP00000020718 [Anopheles gambiae str. PEST]	bmo-miR-P506-5p	bmo-miR-P349-5p
BGIBMGA000224-TA	ref|XP_624970.2| PREDICTED: similar to CG4797-PB, isoform B [Apis mellifera]	bmo-miR-P397-5p	bmo-miR-P048-5p
BGIBMGA000225-TA	ref|XP_969947.1| PREDICTED: hypothetical protein [Tribolium castaneum]	bmo-miR-P121-3p	bmo-miR-P395-5p	bmo-miR-P422-5p	bmo-miR-P066-3p
BGIBMGA000226-TA	ref|XP_969947.1| PREDICTED: hypothetical protein [Tribolium castaneum]	bmo-miR-P186-3p	bmo-miR-P623-5p	bmo-miR-P385-5p
BGIBMGA000227-TA	unknown	bmo-miR-P222-3p	bmo-miR-P607-5p
BGIBMGA000228-TA	gb|EAT35281.1| hypothetical protein AaeL_AAEL012536 [Aedes aegypti]	bmo-miR-P121-3p	bmo-miR-P434-5p
BGIBMGA000229-TA	ref|XP_968238.1| PREDICTED: similar to phospholipase A2, activating protein [Tribolium castaneum]	bmo-miR-P340-3p	bmo-miR-P260-3p	bmo-miR-P560-5p	bmo-miR-P624-5p	bmo-miR-P270-3p
BGIBMGA000232-TA	ref|NP_001040396.1| calcyphosphine isoform 2 [Bombyx mori] gb|ABF51311.1| calcyphosphine isoform 2 [Bombyx mori]	bmo-miR-P167-3p	bmo-miR-P593-5p	bmo-miR-P003-3p	bmo-miR-P004-5p	bmo-miR-P488-5p	bmo-miR-P024-5p	bmo-miR-P367-5p	bmo-miR-P243-3p
BGIBMGA000233-TA	ref|NP_001036878.1| p27K [Bombyx mori] sp|Q8T113|P27K_BOMMO 27 kDa glycoprotein precursor (P27K) dbj|BAB87849.1| p27K [Bombyx mori]	bmo-miR-P191-3p	bmo-miR-P289-3p
BGIBMGA000234-TA	ref|XP_970563.1| PREDICTED: similar to CG8363-PA, isoform A [Tribolium castaneum]	bmo-miR-P395-5p	bmo-miR-P550-5p	bmo-miR-P058-3p	bmo-miR-P593-5p	bmo-miR-P042-3p
BGIBMGA000235-TA	gb|EAT42895.1| adenylsulfate kinase [Aedes aegypti]	bmo-miR-P520-5p
BGIBMGA000236-TA	E-value:0.0 gb|EAT45617.1| acyl-coa dehydrogenase [Aedes aegypti]	bmo-miR-P252-3p	bmo-miR-P405-5p	bmo-miR-P557-5p	bmo-miR-P499-5p
BGIBMGA000237-TA	gb|EAT47503.1| hypothetical protein AaeL_AAEL001387 [Aedes aegypti]	bmo-miR-P333-3p	bmo-miR-P262-3p	bmo-miR-P415-5p	bmo-miR-P080-3p
BGIBMGA000238-TA	ref|XP_967241.1| PREDICTED: similar to Peroxidase precursor (DmPO) [Tribolium castaneum]	bmo-miR-P152-3p	bmo-miR-P592-5p	bmo-miR-P635-5p
BGIBMGA000239-TA	gb|EAT42428.1| oxidase/peroxidase [Aedes aegypti]	bmo-miR-P325-3p	bmo-miR-P488-5p	bmo-miR-P593-5p
BGIBMGA000240-TA	ref|XP_001121716.1| PREDICTED: similar to CG31048-PA [Apis mellifera]	bmo-miR-P018-5p	bmo-miR-P042-5p	bmo-miR-P032-5p
BGIBMGA000241-TA	E-value:0.0 ref|XP_001121716.1| PREDICTED: similar to CG31048-PA [Apis mellifera]	bmo-miR-P233-3p
BGIBMGA000242-TA	E-value:0.0 ref|XP_001121716.1| PREDICTED: similar to CG31048-PA [Apis mellifera]	bmo-miR-P509-5p	bmo-miR-P655-5p	bmo-miR-P099-3p	bmo-miR-P676
BGIBMGA000243-TA	ref|XP_968964.1| PREDICTED: similar to CG15432-PA [Tribolium castaneum]	bmo-miR-P008-5p
BGIBMGA000244-TA	E-value:0.0 ref|XP_393863.2| PREDICTED: similar to scaf6 CG33522-PA, isoform A [Apis mellifera]	bmo-miR-P595-5p	bmo-miR-P338-3p
BGIBMGA000245-TA	gb|AAV36951.1| LP12967p [Drosophila melanogaster]	bmo-miR-P429-5p
BGIBMGA000246-TA	ref|XP_967897.1| PREDICTED: similar to CG1919-PA [Tribolium castaneum]	bmo-miR-P049-3p	bmo-miR-P318-3p	bmo-miR-P258-3p	bmo-miR-P023-3p	bmo-miR-P021-3p
BGIBMGA000247-TA	ref|XP_001237794.1| ENSANGP00000029837 [Anopheles gambiae str. PEST] gb|EAU76580.1| ENSANGP00000029837 [Anopheles gambiae str. PEST]	bmo-miR-P098-3p	bmo-miR-P479-5p	bmo-miR-P198-3p	bmo-miR-P596-5p	bmo-miR-P326-3p
BGIBMGA000249-TA	ref|NP_647667.1| CG13935-PA [Drosophila melanogaster] gb|AAF47579.2| CG13935-PA [Drosophila melanogaster] gb|AAQ23535.1| RH05746p [Drosophila melanogaster]	bmo-miR-P228-3p	bmo-miR-P191-3p	bmo-miR-P527-5p	bmo-miR-P179-3p	bmo-miR-P471-5p	bmo-miR-P621-5p	bmo-miR-P672	bmo-miR-P387-5p	bmo-miR-P588-5p	bmo-miR-P524-5p
BGIBMGA000250-TA	gb|EAT39210.1| adult cuticle protein, putative [Aedes aegypti]	bmo-miR-P526-5p	bmo-miR-P675
BGIBMGA000251-TA	gb|AAY54652.1| IP11472p [Drosophila melanogaster] gb|AAY54704.1| IP11372p [Drosophila melanogaster] gb|AAY54768.1| IP11272p [Drosophila melanogaster] gb|AAY54828.1| IP11572p [Drosophila melanogaster]	bmo-miR-P324-3p	bmo-miR-P518-5p	bmo-miR-P085-3p	bmo-miR-P527-5p	bmo-miR-P032-5p	bmo-miR-P231-3p	bmo-miR-P259-3p
BGIBMGA000253-TA	ref|NP_001036867.1| cuticle protein [Bombyx mori] dbj|BAB32482.1| cuticle protein [Bombyx mori] dbj|BAB32483.1| cuticle protein [Bombyx mori]	bmo-miR-P031-5p	bmo-miR-P178-3p	bmo-miR-P320-3p
BGIBMGA000254-TA	ref|XP_967897.1| PREDICTED: similar to CG1919-PA [Tribolium castaneum]	bmo-miR-P495-5p	bmo-miR-P349-5p
BGIBMGA000255-TA	ref|NP_001036867.1| cuticle protein [Bombyx mori] dbj|BAB32482.1| cuticle protein [Bombyx mori] dbj|BAB32483.1| cuticle protein [Bombyx mori]	bmo-miR-P432-5p	bmo-miR-P029-5p	bmo-miR-P464-5p
BGIBMGA000256-TA	ref|NP_001036867.1| cuticle protein [Bombyx mori] dbj|BAB32482.1| cuticle protein [Bombyx mori] dbj|BAB32483.1| cuticle protein [Bombyx mori]	bmo-miR-P675
BGIBMGA000257-TA	ref|NP_001036867.1| cuticle protein [Bombyx mori] dbj|BAB32482.1| cuticle protein [Bombyx mori] dbj|BAB32483.1| cuticle protein [Bombyx mori]	bmo-miR-P038-5p	bmo-miR-P432-5p
BGIBMGA000258-TA	ref|NP_001036867.1| cuticle protein [Bombyx mori] dbj|BAB32482.1| cuticle protein [Bombyx mori] dbj|BAB32483.1| cuticle protein [Bombyx mori]	bmo-miR-P620-5p	bmo-miR-P012-5p	bmo-miR-P015-5p	bmo-miR-P016-5p	bmo-miR-P464-5p	bmo-miR-P361-5p
BGIBMGA000259-TA	ref|NP_001036867.1| cuticle protein [Bombyx mori] dbj|BAB32482.1| cuticle protein [Bombyx mori] dbj|BAB32483.1| cuticle protein [Bombyx mori]	bmo-miR-P085-3p	bmo-miR-P593-5p	bmo-miR-P267-3p
BGIBMGA000260-TA	ref|NP_001036867.1| cuticle protein [Bombyx mori] dbj|BAB32482.1| cuticle protein [Bombyx mori] dbj|BAB32483.1| cuticle protein [Bombyx mori]	bmo-miR-P005-3p	bmo-miR-P209-3p
BGIBMGA000261-TA	unknown	bmo-miR-P265-3p	bmo-miR-P353-5p
BGIBMGA000262-TA	ref|NP_001036867.1| cuticle protein [Bombyx mori] dbj|BAB32482.1| cuticle protein [Bombyx mori] dbj|BAB32483.1| cuticle protein [Bombyx mori]	bmo-miR-P042-5p
BGIBMGA000263-TA	ref|NP_001036855.1| cuticle protein [Bombyx mori] dbj|BAB32476.1| cuticle protein [Bombyx mori]	bmo-miR-P182-3p	bmo-miR-P299-3p	bmo-miR-P061-3p	bmo-miR-P676
BGIBMGA000264-TA	ref|NP_001036862.1| cuticle protein [Bombyx mori] dbj|BAB32477.1| cuticle protein [Bombyx mori]	bmo-miR-P145-3p	bmo-miR-P632-5p
BGIBMGA000265-TA	ref|NP_001036862.1| cuticle protein [Bombyx mori] dbj|BAB32477.1| cuticle protein [Bombyx mori]	bmo-miR-P038-5p	bmo-miR-P167-3p	bmo-miR-P030-3p
BGIBMGA000266-TA	ref|NP_001036862.1| cuticle protein [Bombyx mori] dbj|BAB32477.1| cuticle protein [Bombyx mori]	bmo-miR-P475-5p	bmo-miR-P552-5p
BGIBMGA000267-TA	ref|NP_001036862.1| cuticle protein [Bombyx mori] dbj|BAB32477.1| cuticle protein [Bombyx mori]	bmo-miR-P081-3p
BGIBMGA000268-TA	ref|NP_001036862.1| cuticle protein [Bombyx mori] dbj|BAB32477.1| cuticle protein [Bombyx mori]	bmo-miR-P518-5p	bmo-miR-P024-5p	bmo-miR-P167-3p	bmo-miR-P367-5p	bmo-miR-P420-5p
BGIBMGA000269-TA	ref|NP_001036863.1| cuticle protein [Bombyx mori] dbj|BAB32478.1| cuticle protein [Bombyx mori]	bmo-miR-P508-5p	bmo-miR-P066-3p	bmo-miR-P126-3p
BGIBMGA000270-TA	ref|XP_967979.1| PREDICTED: similar to CG1919-PA [Tribolium castaneum]	bmo-miR-P055-5p
BGIBMGA000271-TA	ref|NP_001036864.1| cuticle protein [Bombyx mori] dbj|BAB32479.1| cuticle protein [Bombyx mori]	bmo-miR-P457-5p
BGIBMGA000272-TA	ref|NP_001036865.1| cuticle protein [Bombyx mori] dbj|BAB32480.1| cuticle protein [Bombyx mori]	bmo-miR-P024-3p	bmo-miR-P010-3p	bmo-miR-P411-5p	bmo-miR-P063-3p
BGIBMGA000273-TA	ref|NP_001036864.1| cuticle protein [Bombyx mori] dbj|BAB32479.1| cuticle protein [Bombyx mori]	bmo-miR-P530-5p
BGIBMGA000274-TA	ref|XP_001076490.1| PREDICTED: hypothetical protein [Rattus norvegicus]	bmo-miR-P549-5p
BGIBMGA000275-TA	ref|NP_001036838.1| cuticle protein [Bombyx mori] dbj|BAA33195.1| cuticle protein [Bombyx mori]	bmo-miR-P121-3p	bmo-miR-P191-3p	bmo-miR-P038-5p	bmo-miR-P315-3p	bmo-miR-P101-3p	bmo-miR-P311-3p
BGIBMGA000277-TA	ref|NP_001036838.1| cuticle protein [Bombyx mori] dbj|BAA33195.1| cuticle protein [Bombyx mori]	bmo-miR-P675	bmo-miR-P372-5p
BGIBMGA000278-TA	ref|NP_001036838.1| cuticle protein [Bombyx mori] dbj|BAA33195.1| cuticle protein [Bombyx mori]	bmo-miR-P024-5p	bmo-miR-P167-3p	bmo-miR-P367-5p	bmo-miR-P178-3p	bmo-miR-P524-5p
BGIBMGA000279-TA	ref|NP_001036838.1| cuticle protein [Bombyx mori] dbj|BAA33195.1| cuticle protein [Bombyx mori]	bmo-miR-P085-3p	bmo-miR-P158-3p	bmo-miR-P437-5p	bmo-miR-P263-3p
BGIBMGA000280-TA	ref|NP_001036864.1| cuticle protein [Bombyx mori] dbj|BAB32479.1| cuticle protein [Bombyx mori]	bmo-miR-P024-3p	bmo-miR-P234-3p	bmo-miR-P516-5p
BGIBMGA000282-TA	ref|NP_647668.1| CG1919-PA [Drosophila melanogaster] gb|AAF47580.1| CG1919-PA [Drosophila melanogaster] gb|AAL28706.1| LD12613p [Drosophila melanogaster]	bmo-miR-P378-5p	bmo-miR-P640-5p
BGIBMGA000284-TA	unknown	bmo-miR-P460-5p
BGIBMGA000285-TA	ref|XP_565330.2| ENSANGP00000026095 [Anopheles gambiae str. PEST] gb|EAL41928.2| ENSANGP00000026095 [Anopheles gambiae str. PEST]	bmo-miR-P507-5p	bmo-miR-P029-5p	bmo-miR-P030-3p
BGIBMGA000286-TA	ref|XP_001123210.1| PREDICTED: similar to Gonadal protein gdl [Apis mellifera]	bmo-miR-P191-3p	bmo-miR-P085-3p	bmo-miR-P055-5p	bmo-miR-P631-5p
BGIBMGA000287-TA	ref|XP_974817.1| PREDICTED: similar to O-sialoglycoprotein endopeptidase-like 1 [Tribolium castaneum]	bmo-miR-P315-3p	bmo-miR-P030-3p
BGIBMGA000289-TA	ref|XP_787913.1| PREDICTED: similar to TraB domain containing [Strongylocentrotus purpuratus] ref|XP_001197364.1| PREDICTED: similar to TraB domain containing [Strongylocentrotus purpuratus]	bmo-miR-P069-3p	bmo-miR-P547-5p	bmo-miR-P122-3p	bmo-miR-P508-5p	bmo-miR-P539-5p	bmo-miR-P425-5p	bmo-miR-P209-3p	bmo-miR-P125-3p
BGIBMGA000290-TA	gb|AAH95053.1| LOC553423 protein [Danio rerio]	bmo-miR-P423-5p	bmo-miR-P420-5p
BGIBMGA000291-TA	ref|XP_971599.1| PREDICTED: similar to CG31522-PB, isoform B [Tribolium castaneum]	bmo-miR-P089-3p
BGIBMGA000294-TA	ref|XP_001120835.1| PREDICTED: similar to beaten path Ic CG4838-PA [Apis mellifera]	bmo-miR-P509-5p	bmo-miR-P597-5p
BGIBMGA000295-TA	ref|NP_001037620.1| ras-related GTP-binding protein Rab3 [Bombyx mori] gb|ABF71469.1| ras-related GTP-binding protein Rab3 [Bombyx mori]	bmo-miR-P003-5p
BGIBMGA000297-TA	unknown	bmo-miR-P340-3p	bmo-miR-P278-3p
BGIBMGA000299-TA	ref|XP_973801.1| PREDICTED: similar to CG10869-PA [Tribolium castaneum]	bmo-miR-P488-5p	bmo-miR-P593-5p	bmo-miR-P030-3p
BGIBMGA000300-TA	E-value:0.0 ref|NP_001037654.1| eIF2B-gamma protein [Bombyx mori] gb|ABG54285.1| eIF2B-gamma protein [Bombyx mori]	bmo-miR-P258-3p	bmo-miR-P015-5p	bmo-miR-P151-3p	bmo-miR-P023-3p	bmo-miR-P016-5p	bmo-miR-P321-3p	bmo-miR-P674	bmo-miR-P012-5p	bmo-miR-P501-5p	bmo-miR-P432-5p
BGIBMGA000301-TA	E-value:0.0 ref|XP_969219.1| PREDICTED: similar to pancreatic lipase precursor [Tribolium castaneum]	bmo-miR-P394-5p	bmo-miR-P022-3p	bmo-miR-P042-3p
BGIBMGA000302-TA	E-value:0.0 ref|XP_397351.3| PREDICTED: hypothetical protein isoform 1 [Apis mellifera]	bmo-miR-P051-3p	bmo-miR-P608-5p
BGIBMGA000304-TA	ref|XP_969158.1| PREDICTED: similar to PHD finger protein 22 [Tribolium castaneum]	bmo-miR-P177-3p	bmo-miR-P178-3p
BGIBMGA000305-TA	ref|XP_971604.1| PREDICTED: similar to CG5737-PA [Tribolium castaneum]	bmo-miR-P419-5p
BGIBMGA000306-TA	gb|EAT48971.1| conserved hypothetical protein [Aedes aegypti]	bmo-miR-P614-5p	bmo-miR-P539-5p
BGIBMGA000307-TA	ref|NP_001015755.1| MGC107957 protein [Xenopus tropicalis] ref|NP_001017266.1| carboxypeptidase N, polypeptide 1 [Xenopus tropicalis] gb|AAH89691.1| MGC107957 protein [Xenopus tropicalis] emb|CAJ82957.1| carboxypeptidase N, polypeptide 1, 50 kD [Xenopus tropicalis]	bmo-miR-P587-5p	bmo-miR-P192-3p
BGIBMGA000308-TA	ref|XP_624128.1| PREDICTED: similar to Synapsin CG3985-PA, isoform A [Apis mellifera]	bmo-miR-P038-3p	bmo-miR-P408-5p
BGIBMGA000309-TA	ref|XP_971243.1| PREDICTED: similar to CG3985-PE, isoform E [Tribolium castaneum]	bmo-miR-P228-3p	bmo-miR-P333-3p	bmo-miR-P214-3p	bmo-miR-P176-3p
BGIBMGA000310-TA	ref|XP_393843.2| PREDICTED: similar to CG3996-PA isoform 1 [Apis mellifera]	bmo-miR-P082-3p	bmo-miR-P209-3p	bmo-miR-P243-3p
BGIBMGA000311-TA	ref|NP_651006.1| BG4 CG12297-PA [Drosophila melanogaster] sp|Q9V3B4|BG4_DROME Death domain-containing adapter protein BG4 (dFADD) gb|AAF44325.1|AF222005_1 death-domain containing protein BG4 [Drosophila melanogaster] gb|AAF55950.1| CG12297-PA [Drosophila melanogaster] gb|AAG22535.1| death domain-containing adaptor protein [Drosophila melanogaster]	bmo-miR-P085-3p
BGIBMGA000312-TA	ref|NP_001026665.1| serine/arginine repetitive matrix 1 [Gallus gallus] sp|Q5ZMJ9|SRRM1_CHICK Serine/arginine repetitive matrix protein 1 emb|CAG31044.1| hypothetical protein [Gallus gallus]	bmo-miR-P526-5p
BGIBMGA000313-TA	ref|XP_396025.2| PREDICTED: similar to Leucokinin receptor CG10626-PA [Apis mellifera]	bmo-miR-P371-5p	bmo-miR-P160-3p	bmo-miR-P391-5p	bmo-miR-P420-5p	bmo-miR-P217-3p	bmo-miR-P462-5p
BGIBMGA000314-TA	ref|XP_725453.1| rhoptry protein [Plasmodium yoelii yoelii str. 17XNL] gb|EAA17018.1| rhoptry protein [Plasmodium yoelii yoelii]	bmo-miR-P254-3p
BGIBMGA000315-TA	gb|EAT47166.1| hypothetical protein AaeL_AAEL001680 [Aedes aegypti]	bmo-miR-P561-5p	bmo-miR-P382-5p	bmo-miR-P246-3p
BGIBMGA000316-TA	ref|XP_972302.1| PREDICTED: similar to Broad-complex core-protein isoform 6 [Tribolium castaneum]	bmo-miR-P042-5p	bmo-miR-P039-5p
BGIBMGA000317-TA	ref|XP_316605.3| ENSANGP00000011512 [Anopheles gambiae str. PEST] gb|EAA10974.4| ENSANGP00000011512 [Anopheles gambiae str. PEST]	bmo-miR-P154-3p	bmo-miR-P070-3p	bmo-miR-P279-3p
BGIBMGA000319-TA	E-value:0.0 gb|EAT33965.1| zinc finger protein [Aedes aegypti]	bmo-miR-P027-5p	bmo-miR-P410-5p
BGIBMGA000320-TA	gb|EAT33823.1| pcdc2/rp-8 (programmed cell death protein 2) [Aedes aegypti]	bmo-miR-P082-3p
BGIBMGA000321-TA	ref|XP_969333.1| PREDICTED: similar to CG6664-PA, isoform A [Tribolium castaneum]	bmo-miR-P487-5p	bmo-miR-P039-3p
BGIBMGA000323-TA	ref|XP_975229.1| PREDICTED: similar to CG4088-PA, isoform A [Tribolium castaneum]	bmo-miR-P488-5p	bmo-miR-P593-5p	bmo-miR-P645-5p	bmo-miR-P422-5p
BGIBMGA000324-TA	ref|NP_001037001.1| larval cuticle protein 1 [Bombyx mori] dbj|BAE92300.1| cuticle protein [Bombyx mori]	bmo-miR-P272-3p	bmo-miR-P042-5p
BGIBMGA000325-TA	ref|NP_001036869.1| cuticle protein [Bombyx mori] dbj|BAB32485.1| cuticle protein [Bombyx mori]	bmo-miR-P024-5p	bmo-miR-P101-3p	bmo-miR-P367-5p	bmo-miR-P311-3p	bmo-miR-P014-3p
BGIBMGA000326-TA	gb|EAT45440.1| pupal cuticle protein 78E, putative [Aedes aegypti]	bmo-miR-P310-3p
BGIBMGA000327-TA	ref|XP_974046.1| PREDICTED: similar to CG30045-PA [Tribolium castaneum]	bmo-miR-P304-3p	bmo-miR-P460-5p
BGIBMGA000329-TA	ref|NP_001037490.1| larval cuticle protein [Bombyx mori] sp|Q08738|CU30_BOMMO Larval cuticle protein LCP-30 precursor emb|CAA52368.2| larval cuticle protein [Bombyx mori]	bmo-miR-P487-5p	bmo-miR-P072-3p	bmo-miR-P082-3p	bmo-miR-P039-5p
BGIBMGA000330-TA	ref|NP_729074.1| CG10625-PB, isoform B [Drosophila melanogaster] ref|NP_729075.1| CG10625-PC, isoform C [Drosophila melanogaster] gb|AAF50773.2| CG10625-PB, isoform B [Drosophila melanogaster] gb|AAN12098.1| CG10625-PC, isoform C [Drosophila melanogaster]	bmo-miR-P487-5p	bmo-miR-P190-3p	bmo-miR-P296-3p	bmo-miR-P110-3p	bmo-miR-P354-5p	bmo-miR-P393-5p	bmo-miR-P493-5p	bmo-miR-P093-3p
BGIBMGA000331-TA	ref|XP_001360852.1| GA15599-PA [Drosophila pseudoobscura] gb|EAL25427.1| GA15599-PA [Drosophila pseudoobscura]	bmo-miR-P022-3p	bmo-miR-P171-3p	bmo-miR-P177-3p
BGIBMGA000332-TA	ref|NP_001036828.1| LCP22 [Bombyx mori] sp|O02388|CU22_BOMMO Larval cuticle protein LCP-22 precursor dbj|BAA20475.1| LCP22 [Bombyx mori]	bmo-miR-P263-3p
BGIBMGA000333-TA	ref|NP_001036828.1| LCP22 [Bombyx mori] sp|O02388|CU22_BOMMO Larval cuticle protein LCP-22 precursor dbj|BAA20475.1| LCP22 [Bombyx mori]	bmo-miR-P395-5p	bmo-miR-P197-3p	bmo-miR-P628-5p	bmo-miR-P593-5p
BGIBMGA000334-TA	gb|EAT45454.1| pupal cuticle protein 78E, putative [Aedes aegypti]	bmo-miR-P240-3p	bmo-miR-P314-3p	bmo-miR-P502-5p
BGIBMGA000335-TA	emb|CAK18547.1| cell surface flocculin [Saccharomyces cerevisiae]	bmo-miR-P487-5p	bmo-miR-P039-3p	bmo-miR-P014-3p
BGIBMGA000336-TA	gb|EAT45459.1| conserved hypothetical protein [Aedes aegypti]	bmo-miR-P368-5p	bmo-miR-P597-5p
BGIBMGA000337-TA	gb|EAT45440.1| pupal cuticle protein 78E, putative [Aedes aegypti]	bmo-miR-P390-5p	bmo-miR-P085-3p
BGIBMGA000338-TA	ref|XP_974125.1| PREDICTED: similar to CG30045-PA [Tribolium castaneum]	bmo-miR-P079-3p	bmo-miR-P485-5p	bmo-miR-P526-5p	bmo-miR-P628-5p	bmo-miR-P119-3p
BGIBMGA000339-TA	ref|NP_649345.1| CG7160-PA [Drosophila melanogaster] gb|AAF51762.1| CG7160-PA [Drosophila melanogaster] gb|AAM50896.1| LP06027p [Drosophila melanogaster]	bmo-miR-P419-5p	bmo-miR-P008-3p
BGIBMGA000340-TA	gb|AAV91346.1| cuticle protein 1 [Lonomia obliqua]	bmo-miR-P535-5p	bmo-miR-P265-3p	bmo-miR-P013-5p	bmo-miR-P167-3p	bmo-miR-P675	bmo-miR-P320-3p
BGIBMGA000341-TA	gb|AAV91347.1| cuticle protein 2 [Lonomia obliqua]	bmo-miR-P085-3p	bmo-miR-P495-5p	bmo-miR-P493-5p
BGIBMGA000342-TA	gb|AAV91347.1| cuticle protein 2 [Lonomia obliqua]	bmo-miR-P047-5p	bmo-miR-P010-3p	bmo-miR-P426-5p	bmo-miR-P119-3p	bmo-miR-P524-5p	bmo-miR-P421-5p
BGIBMGA000343-TA	gb|AAR15419.1| cuticle protein 14 [Antheraea pernyi]	bmo-miR-P055-5p
BGIBMGA000344-TA	unknown	bmo-miR-P390-5p
BGIBMGA000346-TA	ref|XP_970518.1| PREDICTED: similar to CG32405-PA [Tribolium castaneum]	bmo-miR-P184-3p
BGIBMGA000348-TA	gb|EAT43043.1| conserved hypothetical protein [Aedes aegypti]	bmo-miR-P411-5p
BGIBMGA000350-TA	gb|EAT35860.1| conserved hypothetical protein [Aedes aegypti]	bmo-miR-P090-3p	bmo-miR-P370-5p
BGIBMGA000351-TA	ref|XP_967670.1| PREDICTED: similar to CG9764-PA [Tribolium castaneum]	bmo-miR-P190-3p	bmo-miR-P425-5p
BGIBMGA000353-TA	gb|AAZ08496.1| gram negative bacteria binding protein 2 [Nasutitermes fumigatus]	bmo-miR-P250-3p
BGIBMGA000354-TA	E-value:0.0 ref|XP_391863.3| PREDICTED: similar to Neurospecific receptor kinase CG4007-PA [Apis mellifera]	bmo-miR-P475-5p	bmo-miR-P663
BGIBMGA000355-TA	ref|XP_395253.2| PREDICTED: similar to Transcription factor IIE CG10415-PA [Apis mellifera]	bmo-miR-P219-3p	bmo-miR-P279-3p	bmo-miR-P052-3p
BGIBMGA000356-TA	unknown	bmo-miR-P027-5p	bmo-miR-P061-3p	bmo-miR-P669
BGIBMGA000358-TA	ref|XP_001355013.1| GA20757-PA [Drosophila pseudoobscura] gb|EAL32069.1| GA20757-PA [Drosophila pseudoobscura]	bmo-miR-P001-5p	bmo-miR-P172-3p	bmo-miR-P338-3p	bmo-miR-P349-5p	bmo-miR-P410-5p
BGIBMGA000360-TA	ref|XP_624220.2| PREDICTED: similar to CG11586-PA [Apis mellifera]	bmo-miR-P026-5p	bmo-miR-P020-3p	bmo-miR-P208-3p
BGIBMGA000361-TA	unknown	bmo-miR-P085-3p	bmo-miR-P070-3p	bmo-miR-P128-3p	bmo-miR-P271-3p
BGIBMGA000362-TA	ref|XP_001005161.1| PREDICTED: similar to Zinc finger protein Kr18 (HKr18) [Mus musculus]	bmo-miR-P087-3p	bmo-miR-P047-5p	bmo-miR-P349-5p	bmo-miR-P023-5p
BGIBMGA000363-TA	ref|XP_966819.1| PREDICTED: similar to growth differentiation factor 8 [Tribolium castaneum]	bmo-miR-P510-5p	bmo-miR-P390-5p	bmo-miR-P495-5p	bmo-miR-P018-5p	bmo-miR-P015-5p	bmo-miR-P604-5p	bmo-miR-P045-3p
BGIBMGA000364-TA	ref|XP_624398.1| PREDICTED: similar to lactation elevated 1 [Apis mellifera]	bmo-miR-P033-5p	bmo-miR-P031-3p	bmo-miR-P030-3p
BGIBMGA000365-TA	ref|XP_316374.3| ENSANGP00000013042 [Anopheles gambiae str. PEST] gb|EAA10808.3| ENSANGP00000013042 [Anopheles gambiae str. PEST]	bmo-miR-P009-5p	bmo-miR-P050-3p	bmo-miR-P177-3p	bmo-miR-P370-5p
BGIBMGA000366-TA	E-value:0.0 ref|XP_972621.1| PREDICTED: similar to Probable cation-transporting ATPase 13A3 (ATPase family homolog up-regulated in senescence cells 1) [Tribolium castaneum]	bmo-miR-P223-3p	bmo-miR-P002-3p	bmo-miR-P055-5p	bmo-miR-P669
BGIBMGA000367-TA	gb|ABF51378.1| eukaryotic translation initiation factor 3 subunit 4 [Bombyx mori]	bmo-miR-P666
BGIBMGA000368-TA	E-value:0.0 ref|NP_001036953.1| Cyp302a1 [Bombyx mori] dbj|BAD99022.1| Cyp302a1 [Bombyx mori]	bmo-miR-P118-3p	bmo-miR-P246-3p
BGIBMGA000369-TA	gb|EAT34219.1| Pupal cuticle protein, putative [Aedes aegypti]	bmo-miR-P305-3p	bmo-miR-P279-3p	bmo-miR-P622-5p	bmo-miR-P616-5p	bmo-miR-P197-3p	bmo-miR-P042-5p	bmo-miR-P306-3p	bmo-miR-P247-3p	bmo-miR-P126-3p
BGIBMGA000370-TA	unknown	bmo-miR-P674	bmo-miR-P223-3p	bmo-miR-P487-5p	bmo-miR-P052-5p	bmo-miR-P389-5p	bmo-miR-P039-3p
BGIBMGA000371-TA	ref|XP_973761.1| PREDICTED: similar to CG30045-PA [Tribolium castaneum]	bmo-miR-P121-3p	bmo-miR-P574-5p	bmo-miR-P260-3p	bmo-miR-P192-3p	bmo-miR-P042-5p
BGIBMGA000372-TA	unknown	bmo-miR-P401-5p
BGIBMGA000373-TA	ref|NP_648056.1| CG10107-PA, isoform A [Drosophila melanogaster] ref|NP_996008.1| CG10107-PC, isoform C [Drosophila melanogaster] gb|AAF50646.3| CG10107-PA, isoform A [Drosophila melanogaster] gb|AAS65070.1| CG10107-PC, isoform C [Drosophila melanogaster]	bmo-miR-P165-3p
BGIBMGA000374-TA	ref|XP_971090.1| PREDICTED: similar to CG10107-PA, isoform A [Tribolium castaneum]	bmo-miR-P101-3p	bmo-miR-P311-3p
BGIBMGA000375-TA	ref|XP_974445.1| PREDICTED: similar to dihydrouridine synthase 4-like [Tribolium castaneum]	bmo-miR-P648-5p
BGIBMGA000376-TA	ref|XP_001121357.1| PREDICTED: similar to CG15269-PA [Apis mellifera]	bmo-miR-P435-5p	bmo-miR-P052-5p	bmo-miR-P518-5p	bmo-miR-P485-5p
BGIBMGA000378-TA	E-value:0.0 ref|XP_316614.3| ENSANGP00000002581 [Anopheles gambiae str. PEST] gb|EAA11675.4| ENSANGP00000002581 [Anopheles gambiae str. PEST]	bmo-miR-P222-3p	bmo-miR-P228-3p	bmo-miR-P610-5p	bmo-miR-P039-5p	bmo-miR-P543-5p
BGIBMGA000379-TA	E-value:0.0 ref|NP_996000.1| still life CG5406-PC, isoform C [Drosophila melanogaster] sp|P91620|SIF2_DROME Protein still life, isoforms C/SIF type 2 gb|AAM48334.1| GH10341p [Drosophila melanogaster] gb|AAS65075.1| CG5406-PC, isoform C [Drosophila melanogaster]	bmo-miR-P530-5p	bmo-miR-P034-5p	bmo-miR-P490-5p
BGIBMGA000380-TA	unknown	bmo-miR-P461-5p	bmo-miR-P405-5p	bmo-miR-P607-5p	bmo-miR-P493-5p	bmo-miR-P061-3p	bmo-miR-P286-3p	bmo-miR-P515-5p	bmo-miR-P464-5p
BGIBMGA000381-TA	ref|NP_001040262.1| nuclear migration protein nudC [Bombyx mori] gb|ABD36329.1| nuclear migration protein nudC [Bombyx mori]	bmo-miR-P419-5p	bmo-miR-P010-3p	bmo-miR-P462-5p	bmo-miR-P421-5p
BGIBMGA000382-TA	ref|NP_001040262.1| nuclear migration protein nudC [Bombyx mori] gb|ABD36329.1| nuclear migration protein nudC [Bombyx mori]	bmo-miR-P419-5p	bmo-miR-P072-3p	bmo-miR-P285-3p	bmo-miR-P093-3p	bmo-miR-P539-5p
BGIBMGA000383-TA	ref|XP_001122971.1| PREDICTED: similar to odorant response abnormal 4 [Apis mellifera]	bmo-miR-P296-3p
BGIBMGA000384-TA	ref|XP_001120370.1| PREDICTED: similar to CG10660-PA [Apis mellifera]	bmo-miR-P182-3p	bmo-miR-P189-3p	bmo-miR-P027-5p	bmo-miR-P085-3p	bmo-miR-P314-3p	bmo-miR-P099-3p
BGIBMGA000385-TA	ref|XP_393727.1| PREDICTED: similar to CG10663-PA [Apis mellifera]	bmo-miR-P004-5p	bmo-miR-P388-5p
BGIBMGA000386-TA	ref|XP_393552.1| PREDICTED: similar to Glutamine synthetase 2 CG1743-PC, isoform C [Apis mellifera]	bmo-miR-P029-3p	bmo-miR-P052-3p	bmo-miR-P223-3p	bmo-miR-P359-5p	bmo-miR-P085-3p	bmo-miR-P432-5p	bmo-miR-P238-3p	bmo-miR-P267-3p
BGIBMGA000387-TA	ref|XP_975320.1| PREDICTED: similar to CG7509-PA [Tribolium castaneum]	bmo-miR-P021-5p
BGIBMGA000388-TA	E-value:0.0 emb|CAA83002.1| Collagen [Bombyx mori]	bmo-miR-P191-3p
BGIBMGA000391-TA	E-value:0.0 ref|XP_970082.1| PREDICTED: similar to CG3999-PA [Tribolium castaneum]	bmo-miR-P039-5p	bmo-miR-P661
BGIBMGA000392-TA	ref|XP_624155.1| PREDICTED: similar to CG12814-PA [Apis mellifera]	bmo-miR-P038-3p	bmo-miR-P561-5p	bmo-miR-P586-5p	bmo-miR-P014-5p
BGIBMGA000393-TA	unknown	bmo-miR-P666	bmo-miR-P530-5p
BGIBMGA000397-TA	ref|NP_001040127.1| RGS-GAIP interacting protein GIPC [Bombyx mori] gb|ABD36121.1| RGS-GAIP interacting protein GIPC [Bombyx mori]	bmo-miR-P051-3p
BGIBMGA000398-TA	E-value:0.0 ref|XP_316153.3| ENSANGP00000020432 [Anopheles gambiae str. PEST] gb|EAA11282.3| ENSANGP00000020432 [Anopheles gambiae str. PEST]	bmo-miR-P042-3p	bmo-miR-P075-3p
BGIBMGA000399-TA	ref|NP_001040151.1| ribosomal protein L20 [Bombyx mori] gb|ABD36161.1| ribosomal protein L20 [Bombyx mori]	bmo-miR-P209-3p
BGIBMGA000400-TA	ref|XP_969367.1| PREDICTED: similar to Glutamate [NMDA] receptor subunit 3A precursor (N-methyl-D-aspartate receptor subtype NR3A) (NMDAR-L) [Tribolium castaneum]	bmo-miR-P128-3p
BGIBMGA000401-TA	E-value:0.0 ref|XP_969367.1| PREDICTED: similar to Glutamate [NMDA] receptor subunit 3A precursor (N-methyl-D-aspartate receptor subtype NR3A) (NMDAR-L) [Tribolium castaneum]	bmo-miR-P082-3p
BGIBMGA000402-TA	ref|XP_393246.3| PREDICTED: similar to Multiple inositol polyphosphate phosphatase 1 CG4123-PA, isoform A [Apis mellifera]	bmo-miR-P590-5p	bmo-miR-P042-5p
BGIBMGA000404-TA	ref|XP_969222.1| PREDICTED: similar to CG12958-PA [Tribolium castaneum]	bmo-miR-P142-3p
BGIBMGA000405-TA	ref|XP_969222.1| PREDICTED: similar to CG12958-PA [Tribolium castaneum]	bmo-miR-P314-3p	bmo-miR-P349-5p	bmo-miR-P027-3p
BGIBMGA000406-TA	ref|XP_314176.3| ENSANGP00000015790 [Anopheles gambiae str. PEST] gb|EAA09368.3| ENSANGP00000015790 [Anopheles gambiae str. PEST]	bmo-miR-P079-3p	bmo-miR-P175-3p	bmo-miR-P102-3p	bmo-miR-P280-3p	bmo-miR-P119-3p	bmo-miR-P421-5p
BGIBMGA000407-TA	ref|NP_729916.1| CG10741-PA, isoform A [Drosophila melanogaster] gb|AAF49804.1| CG10741-PA, isoform A [Drosophila melanogaster]	bmo-miR-P314-3p
BGIBMGA000408-TA	E-value:0.0 ref|XP_624082.2| PREDICTED: similar to Calcium/calmodulin-dependent protein kinase type II alpha chain (CaM-kinase II alpha chain) [Apis mellifera]	bmo-miR-P015-5p
BGIBMGA000409-TA	unknown	bmo-miR-P004-3p	bmo-miR-P042-5p	bmo-miR-P029-5p
BGIBMGA000410-TA	ref|YP_803612.1| Subtilisin-like serine protease [Pediococcus pentosaceus ATCC 25745] gb|ABJ67170.1| Subtilisin-like serine protease [Pediococcus pentosaceus ATCC 25745]	bmo-miR-P499-5p
BGIBMGA000411-TA	ref|XP_001354849.1| GA19265-PA [Drosophila pseudoobscura] gb|EAL31904.1| GA19265-PA [Drosophila pseudoobscura]	bmo-miR-P614-5p	bmo-miR-P205-3p
BGIBMGA000413-TA	unknown	bmo-miR-P121-3p	bmo-miR-P024-3p
BGIBMGA000414-TA	ref|NP_001071920.1| zinc finger protein [Ciona intestinalis] dbj|BAE93315.1| zinc finger protein [Ciona intestinalis]	bmo-miR-P015-5p
BGIBMGA000415-TA	ref|XP_967208.1| PREDICTED: similar to CG31037-PA [Tribolium castaneum]	bmo-miR-P425-5p	bmo-miR-P008-5p	bmo-miR-P490-5p
BGIBMGA000416-TA	gb|EAT40429.1| conserved hypothetical protein [Aedes aegypti]	bmo-miR-P658
BGIBMGA000418-TA	ref|NP_001037426.1| yellow3 [Bombyx mori] gb|ABC96696.1| yellow-c [Bombyx mori]	bmo-miR-P591-5p	bmo-miR-P395-5p
BGIBMGA000419-TA	gb|EAT40256.1| 3-hydroxyacyl-coa dehyrogenase [Aedes aegypti]	bmo-miR-P414-5p	bmo-miR-P485-5p	bmo-miR-P042-3p
BGIBMGA000420-TA	ref|XP_623596.1| PREDICTED: similar to lkb1 CG9374-PB, isoform B, partial [Apis mellifera]	bmo-miR-P334-3p	bmo-miR-P495-5p	bmo-miR-P405-5p	bmo-miR-P167-3p	bmo-miR-P184-3p	bmo-miR-P099-3p	bmo-miR-P052-3p	bmo-miR-P429-5p	bmo-miR-P433-5p
BGIBMGA000421-TA	gb|EAT40791.1| conserved hypothetical protein [Aedes aegypti]	bmo-miR-P291-3p
BGIBMGA000422-TA	ref|XP_971544.1| PREDICTED: similar to CG31523-PA, isoform A [Tribolium castaneum]	bmo-miR-P360-5p	bmo-miR-P380-5p
BGIBMGA000423-TA	unknown	bmo-miR-P635-5p
BGIBMGA000424-TA	ref|XP_968784.1| PREDICTED: similar to CG31522-PB, isoform B [Tribolium castaneum]	bmo-miR-P065-3p	bmo-miR-P362-5p	bmo-miR-P493-5p	bmo-miR-P023-5p	bmo-miR-P049-5p
BGIBMGA000425-TA	ref|XP_970017.1| PREDICTED: similar to CG4729-PA, isoform A [Tribolium castaneum]	bmo-miR-P432-5p	bmo-miR-P003-3p
BGIBMGA000426-TA	gb|EAT39209.1| adult cuticle protein, putative [Aedes aegypti]	bmo-miR-P031-5p	bmo-miR-P081-3p	bmo-miR-P314-3p	bmo-miR-P177-3p	bmo-miR-P410-5p	bmo-miR-P031-3p	bmo-miR-P464-5p
BGIBMGA000427-TA	ref|XP_001069867.1| PREDICTED: hypothetical protein [Rattus norvegicus]	bmo-miR-P388-5p	bmo-miR-P192-3p	bmo-miR-P024-5p	bmo-miR-P167-3p	bmo-miR-P367-5p	bmo-miR-P670
BGIBMGA000428-TA	ref|NP_001036855.1| cuticle protein [Bombyx mori] dbj|BAB32476.1| cuticle protein [Bombyx mori]	bmo-miR-P038-3p	bmo-miR-P607-5p
BGIBMGA000429-TA	ref|NP_001036855.1| cuticle protein [Bombyx mori] dbj|BAB32476.1| cuticle protein [Bombyx mori]	bmo-miR-P060-3p	bmo-miR-P299-3p	bmo-miR-P374-5p
BGIBMGA000430-TA	ref|NP_001036854.1| cuticle protein [Bombyx mori] dbj|BAB32475.1| cuticle protein [Bombyx mori]	bmo-miR-P167-3p	bmo-miR-P630-5p	bmo-miR-P030-3p	bmo-miR-P320-3p
BGIBMGA000431-TA	ref|NP_001036867.1| cuticle protein [Bombyx mori] dbj|BAB32482.1| cuticle protein [Bombyx mori] dbj|BAB32483.1| cuticle protein [Bombyx mori]	bmo-miR-P302-3p
BGIBMGA000433-TA	ref|NP_001036868.1| cuticle protein [Bombyx mori] dbj|BAB32484.1| cuticle protein [Bombyx mori]	bmo-miR-P487-5p	bmo-miR-P262-3p	bmo-miR-P635-5p	bmo-miR-P122-3p
BGIBMGA000434-TA	ref|NP_001036867.1| cuticle protein [Bombyx mori] dbj|BAB32482.1| cuticle protein [Bombyx mori] dbj|BAB32483.1| cuticle protein [Bombyx mori]	bmo-miR-P464-5p	bmo-miR-P034-3p
BGIBMGA000435-TA	ref|NP_001036867.1| cuticle protein [Bombyx mori] dbj|BAB32482.1| cuticle protein [Bombyx mori] dbj|BAB32483.1| cuticle protein [Bombyx mori]	bmo-miR-P387-5p	bmo-miR-P039-5p	bmo-miR-P635-5p	bmo-miR-P464-5p
BGIBMGA000436-TA	ref|NP_001036867.1| cuticle protein [Bombyx mori] dbj|BAB32482.1| cuticle protein [Bombyx mori] dbj|BAB32483.1| cuticle protein [Bombyx mori]	bmo-miR-P589-5p	bmo-miR-P479-5p
BGIBMGA000437-TA	ref|NP_001036868.1| cuticle protein [Bombyx mori] dbj|BAB32484.1| cuticle protein [Bombyx mori]	bmo-miR-P371-5p	bmo-miR-P464-5p
BGIBMGA000438-TA	ref|NP_001036868.1| cuticle protein [Bombyx mori] dbj|BAB32484.1| cuticle protein [Bombyx mori]	bmo-miR-P419-5p	bmo-miR-P010-3p	bmo-miR-P390-5p	bmo-miR-P526-5p	bmo-miR-P238-3p
BGIBMGA000439-TA	ref|XP_314252.3| ENSANGP00000000956 [Anopheles gambiae str. PEST] gb|EAA09668.4| ENSANGP00000000956 [Anopheles gambiae str. PEST]	bmo-miR-P546-5p
BGIBMGA000440-TA	ref|XP_307966.3| ENSANGP00000013554 [Anopheles gambiae str. PEST] gb|EAA03797.3| ENSANGP00000013554 [Anopheles gambiae str. PEST]	bmo-miR-P595-5p	bmo-miR-P508-5p	bmo-miR-P381-5p
BGIBMGA000441-TA	ref|NP_523946.1| sulfateless CG8339-PA [Drosophila melanogaster] sp|Q9V3L1|NDST_DROME Bifunctional heparan sulfate N-deacetylase/N-sulfotransferase (Glucosaminyl N-deacetylase/N-sulfotransferase) (Sulfateless) [Includes: Heparan sulfate N-deacetylase ; Heparan sulfate N-sulfotransferase ] gb|AAD51842.1| heparan sulfate N-deacetylase/N-sulfotransferase homolog [Drosophila melanogaster] gb|AAF50658…	bmo-miR-P487-5p	bmo-miR-P160-3p	bmo-miR-P039-3p
BGIBMGA000442-TA	E-value:0.0 gb|EAT35284.1| heparan sulfate n-deacetylase/n-sulfotransferase [Aedes aegypti]	bmo-miR-P286-3p
BGIBMGA000443-TA	unknown	bmo-miR-P640-5p
BGIBMGA000444-TA	ref|XP_001007473.1| hypothetical protein TTHERM_00368570 [Tetrahymena thermophila SB210] gb|EAR87228.1| hypothetical protein TTHERM_00368570 [Tetrahymena thermophila SB210]	bmo-miR-P613-5p	bmo-miR-P355-5p
BGIBMGA000445-TA	ref|XP_318396.3| ENSANGP00000022596 [Anopheles gambiae str. PEST] gb|EAA43669.3| ENSANGP00000022596 [Anopheles gambiae str. PEST]	bmo-miR-P228-3p	bmo-miR-P019-5p	bmo-miR-P025-5p	bmo-miR-P585-5p	bmo-miR-P604-5p
BGIBMGA000446-TA	ref|XP_624016.1| PREDICTED: similar to misato CG1424-PA [Apis mellifera]	bmo-miR-P204-3p	bmo-miR-P338-3p	bmo-miR-P417-5p	bmo-miR-P049-5p
BGIBMGA000447-TA	E-value:0.0 gb|AAF18300.1|AF118384_1 N-ethylmaleimide sensitive fusion protein [Manduca sexta]	bmo-miR-P620-5p	bmo-miR-P012-5p	bmo-miR-P015-5p	bmo-miR-P016-5p
BGIBMGA000448-TA	E-value:0.0 ref|XP_395969.3| PREDICTED: similar to CG10217-PA, isoform A [Apis mellifera]	bmo-miR-P518-5p	bmo-miR-P387-5p	bmo-miR-P625-5p	bmo-miR-P600-5p
BGIBMGA000449-TA	ref|XP_972045.1| PREDICTED: similar to CG9656-PA [Tribolium castaneum]	bmo-miR-P094-3p	bmo-miR-P344-3p	bmo-miR-P214-3p	bmo-miR-P176-3p
BGIBMGA000450-TA	ref|XP_001149280.1| PREDICTED: GATA binding protein 3 isoform 1 [Pan troglodytes]	bmo-miR-P240-3p	bmo-miR-P360-5p	bmo-miR-P038-3p	bmo-miR-P050-3p	bmo-miR-P526-5p	bmo-miR-P021-5p	bmo-miR-P456-5p
BGIBMGA000451-TA	ref|XP_972045.1| PREDICTED: similar to CG9656-PA [Tribolium castaneum]	bmo-miR-P070-3p	bmo-miR-P675	bmo-miR-P673
BGIBMGA000452-TA	ref|XP_623563.1| PREDICTED: similar to Innexin inx3 (Innexin-3) isoform 2 [Apis mellifera]	bmo-miR-P320-3p
BGIBMGA000453-TA	gb|AAV91427.1| protease inhibitor 5 [Lonomia obliqua]	bmo-miR-P339-3p	bmo-miR-P271-3p	bmo-miR-P421-5p
BGIBMGA000454-TA	E-value:0.0 ref|XP_971877.1| PREDICTED: similar to CG1976-PA [Tribolium castaneum]	bmo-miR-P189-3p	bmo-miR-P091-3p	bmo-miR-P185-3p	bmo-miR-P008-5p	bmo-miR-P153-3p
BGIBMGA000455-TA	gb|EAT47653.1| conserved hypothetical protein [Aedes aegypti]	bmo-miR-P010-3p	bmo-miR-P666	bmo-miR-P369-5p
BGIBMGA000456-TA	E-value:0.0 gb|EAT47653.1| conserved hypothetical protein [Aedes aegypti]	bmo-miR-P421-5p
BGIBMGA000457-TA	ref|XP_969600.1| PREDICTED: similar to Peroxidase precursor (DmPO) [Tribolium castaneum]	bmo-miR-P291-3p	bmo-miR-P099-3p	bmo-miR-P060-3p	bmo-miR-P432-5p	bmo-miR-P209-3p	bmo-miR-P111-3p
BGIBMGA000459-TA	ref|XP_972502.1| PREDICTED: similar to CG13902-PA [Tribolium castaneum]	bmo-miR-P252-3p	bmo-miR-P663	bmo-miR-P387-5p	bmo-miR-P030-3p	bmo-miR-P111-3p
BGIBMGA000460-TA	unknown	bmo-miR-P051-3p	bmo-miR-P184-3p
BGIBMGA000461-TA	ref|XP_971060.1| PREDICTED: similar to CG17002-PB [Tribolium castaneum]	bmo-miR-P087-3p	bmo-miR-P229-3p	bmo-miR-P545-5p
BGIBMGA000462-TA	ref|NP_001036878.1| p27K [Bombyx mori] sp|Q8T113|P27K_BOMMO 27 kDa glycoprotein precursor (P27K) dbj|BAB87849.1| p27K [Bombyx mori]	bmo-miR-P233-3p	bmo-miR-P380-5p	bmo-miR-P027-3p
BGIBMGA000463-TA	ref|XP_783441.1| PREDICTED: similar to piggyBac transposable element derived 4 [Strongylocentrotus purpuratus] ref|XP_001202848.1| PREDICTED: similar to piggyBac transposable element derived 4 [Strongylocentrotus purpuratus]	bmo-miR-P592-5p	bmo-miR-P021-5p
BGIBMGA000464-TA	gb|EAT37698.1| conserved hypothetical protein [Aedes aegypti]	bmo-miR-P228-3p	bmo-miR-P411-5p
BGIBMGA000465-TA	emb|CAE70527.1| Hypothetical protein CBG17156 [Caenorhabditis briggsae]	bmo-miR-P666	bmo-miR-P589-5p	bmo-miR-P479-5p	bmo-miR-P138-3p	bmo-miR-P075-3p
BGIBMGA000466-TA	ref|NP_724962.2| starry night CG11895-PA [Drosophila melanogaster] sp|Q9V5N8|STAN_DROME Protocadherin-like wing polarity protein stan precursor (Protein starry night) (Protein flamingo) gb|AAF58763.4| CG11895-PA [Drosophila melanogaster]	bmo-miR-P431-5p	bmo-miR-P179-3p
BGIBMGA000467-TA	E-value:0.0 ref|XP_968232.1| PREDICTED: similar to Protocadherin-like wing polarity protein stan precursor (Starry night protein) (Flamingo protein) [Tribolium castaneum]	bmo-miR-P024-5p	bmo-miR-P367-5p
BGIBMGA000468-TA	E-value:0.0 gb|EAT37611.1| conserved hypothetical protein [Aedes aegypti]	bmo-miR-P549-5p
BGIBMGA000469-TA	ref|XP_001122854.1| PREDICTED: similar to CG10103-PA [Apis mellifera]	bmo-miR-P590-5p
BGIBMGA000470-TA	ref|XP_969212.1| PREDICTED: similar to CG6465-PA [Tribolium castaneum]	bmo-miR-P002-3p	bmo-miR-P222-3p	bmo-miR-P558-5p	bmo-miR-P402-5p	bmo-miR-P033-5p	bmo-miR-P381-5p
BGIBMGA000471-TA	ref|XP_001122192.1| PREDICTED: similar to CG14079-PA [Apis mellifera]	bmo-miR-P324-3p	bmo-miR-P546-5p	bmo-miR-P089-3p	bmo-miR-P296-3p	bmo-miR-P317-3p	bmo-miR-P314-3p	bmo-miR-P167-3p	bmo-miR-P470-5p	bmo-miR-P338-3p
BGIBMGA000472-TA	ref|XP_968555.1| PREDICTED: similar to CG11069-PA [Tribolium castaneum]	bmo-miR-P416-5p	bmo-miR-P082-3p	bmo-miR-P016-5p	bmo-miR-P512-5p
BGIBMGA000473-TA	E-value:0.0 ref|XP_974750.1| PREDICTED: similar to 5-3 exoribonuclease 1 [Tribolium castaneum]	bmo-miR-P425-5p	bmo-miR-P321-3p
BGIBMGA000474-TA	ref|XP_974567.1| PREDICTED: similar to CG3983-PB, isoform B [Tribolium castaneum]	bmo-miR-P272-3p
BGIBMGA000475-TA	E-value:0.0 dbj|BAC57964.1| calreticulin [Bombyx mori]	bmo-miR-P607-5p	bmo-miR-P197-3p	bmo-miR-P444-5p
BGIBMGA000476-TA	ref|XP_001123354.1| PREDICTED: hypothetical protein [Apis mellifera]	bmo-miR-P505-5p	bmo-miR-P417-5p
BGIBMGA000477-TA	gb|EAT36690.1| wd-repeat protein [Aedes aegypti]	bmo-miR-P674	bmo-miR-P242-3p	bmo-miR-P235-3p	bmo-miR-P052-3p	bmo-miR-P432-5p
BGIBMGA000478-TA	ref|XP_972704.1| PREDICTED: similar to WD repeat domain 10 [Tribolium castaneum]	bmo-miR-P038-3p	bmo-miR-P246-3p
BGIBMGA000480-TA	gb|EAT37938.1| scabrous protein [Aedes aegypti]	bmo-miR-P030-3p
BGIBMGA000482-TA	ref|XP_971438.1| PREDICTED: similar to CG11203-PA [Tribolium castaneum]	bmo-miR-P152-3p	bmo-miR-P422-5p
BGIBMGA000483-TA	ref|XP_971438.1| PREDICTED: similar to CG11203-PA [Tribolium castaneum]	bmo-miR-P013-3p
BGIBMGA000484-TA	E-value:0.0 ref|NP_001036846.1| nonclathrin coat protein gamma1-COP [Bombyx mori] dbj|BAA93047.2| nonclathrin coat protein gamma1-COP [Bombyx mori]	bmo-miR-P127-3p	bmo-miR-P013-5p
BGIBMGA000485-TA	dbj|BAD93237.1| PERIOD beta [Bombyx mori]	bmo-miR-P607-5p	bmo-miR-P031-3p
BGIBMGA000487-TA	gb|ABF21088.1| period [Bombyx mori]	bmo-miR-P087-3p	bmo-miR-P111-3p
BGIBMGA000488-TA	ref|XP_976341.1| PREDICTED: hypothetical protein [Tribolium castaneum]	bmo-miR-P121-3p	bmo-miR-P434-5p
BGIBMGA000489-TA	gb|EAT33671.1| vacuolar proton atpases [Aedes aegypti]	bmo-miR-P135-3p	bmo-miR-P061-3p	bmo-miR-P471-5p
BGIBMGA000490-TA	unknown	bmo-miR-P349-5p	bmo-miR-P478-5p
BGIBMGA000492-TA	ref|XP_966707.1| PREDICTED: similar to CG33531-PA [Tribolium castaneum]	bmo-miR-P167-3p	bmo-miR-P370-5p
BGIBMGA000495-TA	unknown	bmo-miR-P072-3p	bmo-miR-P045-5p
BGIBMGA000496-TA	ref|XP_320378.3| ENSANGP00000013980 [Anopheles gambiae str. PEST] gb|EAA00193.3| ENSANGP00000013980 [Anopheles gambiae str. PEST]	bmo-miR-P018-5p	bmo-miR-P175-3p
BGIBMGA000497-TA	ref|XP_001120922.1| PREDICTED: similar to 48 related 2 CG5952-PA [Apis mellifera]	bmo-miR-P371-5p	bmo-miR-P592-5p	bmo-miR-P601-5p	bmo-miR-P413-5p	bmo-miR-P075-3p	bmo-miR-P471-5p
BGIBMGA000499-TA	ref|XP_968635.1| PREDICTED: similar to Zinc finger protein 84 (Zinc finger protein HPF2) [Tribolium castaneum]	bmo-miR-P601-5p	bmo-miR-P053-5p	bmo-miR-P038-3p	bmo-miR-P255-3p	bmo-miR-P368-5p	bmo-miR-P458-5p
BGIBMGA000500-TA	ref|XP_973589.1| PREDICTED: similar to CG13313-PA [Tribolium castaneum]	bmo-miR-P311-3p
BGIBMGA000501-TA	unknown	bmo-miR-P487-5p	bmo-miR-P417-5p	bmo-miR-P493-5p	bmo-miR-P039-3p
BGIBMGA000502-TA	ref|XP_969815.1| PREDICTED: similar to ankyrin repeat domain 12 [Tribolium castaneum]	bmo-miR-P152-3p
BGIBMGA000504-TA	ref|XP_970846.1| PREDICTED: similar to ZK899.2 [Tribolium castaneum]	bmo-miR-P050-3p	bmo-miR-P410-5p
BGIBMGA000505-TA	gb|EAT36727.1| conserved hypothetical protein [Aedes aegypti]	bmo-miR-P632-5p	bmo-miR-P066-3p
BGIBMGA000506-TA	ref|NP_650025.1| CG6567-PA [Drosophila melanogaster] gb|AAF54564.1| CG6567-PA [Drosophila melanogaster] gb|AAM27490.1| GH11067p [Drosophila melanogaster]	bmo-miR-P038-3p	bmo-miR-P029-5p
BGIBMGA000507-TA	ref|XP_799985.2| PREDICTED: hypothetical protein [Strongylocentrotus purpuratus] ref|XP_001183782.1| PREDICTED: hypothetical protein [Strongylocentrotus purpuratus]	bmo-miR-P531-5p	bmo-miR-P192-3p	bmo-miR-P568-5p
BGIBMGA000508-TA	ref|XP_001347409.1| hypothetical protein PF10_0124 [Plasmodium falciparum 3D7] gb|AAN35322.1|AE014830_66 hypothetical protein [Plasmodium falciparum 3D7]	bmo-miR-P349-5p	bmo-miR-P263-3p
BGIBMGA000509-TA	ref|XP_967245.1| PREDICTED: similar to polyhomeotic-like 2 [Tribolium castaneum]	bmo-miR-P636-5p	bmo-miR-P252-3p	bmo-miR-P449-5p	bmo-miR-P432-5p	bmo-miR-P029-5p
BGIBMGA000510-TA	ref|XP_001121952.1| PREDICTED: similar to polyhomeotic-like 3 [Apis mellifera]	bmo-miR-P411-5p	bmo-miR-P232-3p
BGIBMGA000511-TA	ref|NP_001040424.1| 3-hydroxyacyl-CoA dehydrogenase [Bombyx mori] gb|ABF51362.1| 3-hydroxyacyl-CoA dehydrogenase [Bombyx mori]	bmo-miR-P018-3p	bmo-miR-P640-5p
BGIBMGA000512-TA	E-value:0.0 ref|XP_972558.1| PREDICTED: similar to CG8085-PB, isoform B [Tribolium castaneum]	bmo-miR-P072-3p
BGIBMGA000513-TA	ref|XP_394316.2| PREDICTED: similar to daughter of sevenless CG1044-PA, isoform A [Apis mellifera]	bmo-miR-P495-5p	bmo-miR-P437-5p
BGIBMGA000514-TA	gb|EAT39529.1| grb2-associated binder, gab [Aedes aegypti]	bmo-miR-P667
BGIBMGA000515-TA	ref|XP_973966.1| PREDICTED: similar to CG1691-PD, isoform D [Tribolium castaneum]	bmo-miR-P305-3p	bmo-miR-P251-3p	bmo-miR-P247-3p
BGIBMGA000516-TA	E-value:0.0 ref|XP_973966.1| PREDICTED: similar to CG1691-PD, isoform D [Tribolium castaneum]	bmo-miR-P121-3p	bmo-miR-P085-3p	bmo-miR-P527-5p
BGIBMGA000517-TA	ref|XP_396098.3| PREDICTED: similar to CG13917-PA [Apis mellifera]	bmo-miR-P605-5p	bmo-miR-P122-3p
BGIBMGA000518-TA	ref|XP_396531.2| PREDICTED: similar to CG12151-PA [Apis mellifera]	bmo-miR-P366-5p	bmo-miR-P217-3p
BGIBMGA000519-TA	unknown	bmo-miR-P665	bmo-miR-P082-3p	bmo-miR-P073-3p
BGIBMGA000520-TA	E-value:0.0 ref|NP_001036950.1| glycine rich protein [Bombyx mori] dbj|BAE06188.1| glycine rich protein [Bombyx mori]	bmo-miR-P674	bmo-miR-P272-3p	bmo-miR-P314-3p	bmo-miR-P370-5p	bmo-miR-P410-5p	bmo-miR-P524-5p	bmo-miR-P552-5p
BGIBMGA000521-TA	gb|EAT37163.1| zinc finger protein [Aedes aegypti]	bmo-miR-P147-3p	bmo-miR-P039-3p
BGIBMGA000522-TA	unknown	bmo-miR-P344-3p	bmo-miR-P007-5p	bmo-miR-P033-5p	bmo-miR-P370-5p
BGIBMGA000523-TA	ref|XP_001120611.1| PREDICTED: similar to CG14141-PA [Apis mellifera]	bmo-miR-P038-3p	bmo-miR-P501-5p
BGIBMGA000524-TA	gb|EAT40134.1| guanine nucleotide-binding protein beta 2 (g protein beta2) [Aedes aegypti]	bmo-miR-P395-5p	bmo-miR-P369-5p	bmo-miR-P526-5p	bmo-miR-P225-3p	bmo-miR-P150-3p
BGIBMGA000525-TA	unknown	bmo-miR-P314-3p
BGIBMGA000526-TA	ref|NP_001036897.1| Y-box protein [Bombyx mori] dbj|BAD26606.1| Y-box protein [Bombyx mori]	bmo-miR-P291-3p
BGIBMGA000527-TA	ref|XP_974017.1| PREDICTED: similar to CG31100-PA [Tribolium castaneum]	bmo-miR-P093-3p
BGIBMGA000528-TA	ref|XP_968522.1| PREDICTED: similar to eukaryotic translation initiation factor 4 gamma, 3 [Tribolium castaneum]	bmo-miR-P031-5p	bmo-miR-P493-5p
BGIBMGA000529-TA	E-value:0.0 ref|NP_001036959.1| neutral endopeptidase 24.11 [Bombyx mori] dbj|BAB33300.1| neutral endopeptidase 24.11 [Bombyx mori]	bmo-miR-P363-5p
BGIBMGA000530-TA	gb|EAT35706.1| npdc-1 [Aedes aegypti]	bmo-miR-P029-5p
BGIBMGA000532-TA	E-value:0.0 ref|XP_974145.1| PREDICTED: similar to CG32393-PA, isoform A [Tribolium castaneum]	bmo-miR-P397-5p
BGIBMGA000533-TA	unknown	bmo-miR-P152-3p
BGIBMGA000534-TA	ref|XP_396987.3| PREDICTED: similar to CG8949-PA [Apis mellifera]	bmo-miR-P085-3p	bmo-miR-P029-5p
BGIBMGA000535-TA	ref|XP_396254.3| PREDICTED: similar to RasGEF domain family, member 1B isoform 2 [Apis mellifera]	bmo-miR-P314-3p
BGIBMGA000536-TA	ref|XP_718863.1| hypothetical protein CaO19_6276 [Candida albicans SC5314] ref|XP_718778.1| hypothetical protein CaO19_13655 [Candida albicans SC5314] gb|EAK99870.1| hypothetical protein CaO19.13655 [Candida albicans SC5314] gb|EAK99959.1| hypothetical protein CaO19.6276 [Candida albicans SC5314]	bmo-miR-P404-5p	bmo-miR-P286-3p
BGIBMGA000537-TA	gb|EAT43725.1| conserved hypothetical protein [Aedes aegypti]	bmo-miR-P060-3p
BGIBMGA000539-TA	ref|XP_393316.3| PREDICTED: similar to CG8213-PA [Apis mellifera]	bmo-miR-P233-3p	bmo-miR-P625-5p	bmo-miR-P023-5p
BGIBMGA000540-TA	E-value:0.0 ref|XP_967500.1| PREDICTED: similar to CG11727-PA, isoform A [Tribolium castaneum]	bmo-miR-P636-5p
BGIBMGA000541-TA	ref|XP_315015.1| ENSANGP00000025291 [Anopheles gambiae str. PEST] gb|EAA44328.1| ENSANGP00000025291 [Anopheles gambiae str. PEST]	bmo-miR-P256-3p	bmo-miR-P042-5p
BGIBMGA000542-TA	E-value:0.0 ref|XP_321276.2| ENSANGP00000018412 [Anopheles gambiae str. PEST] gb|EAA01146.2| ENSANGP00000018412 [Anopheles gambiae str. PEST]	bmo-miR-P191-3p	bmo-miR-P026-3p
BGIBMGA000543-TA	gb|EAT41243.1| hypothetical protein AaeL_AAEL007086 [Aedes aegypti]	bmo-miR-P094-3p	bmo-miR-P509-5p	bmo-miR-P502-5p
BGIBMGA000545-TA	E-value:0.0 ref|XP_970437.1| PREDICTED: similar to CG12084-PA [Tribolium castaneum]	bmo-miR-P147-3p
BGIBMGA000546-TA	ref|XP_843163.1| Leishmania major strain Friedlin proteophosphoglycan 5 [Leishmania major strain Friedlin] gb|AAZ14281.1| proteophosphoglycan 5 [Leishmania major strain Friedlin]	bmo-miR-P068-3p	bmo-miR-P552-5p	bmo-miR-P224-3p
BGIBMGA000547-TA	ref|XP_396046.3| PREDICTED: similar to CG32843-PA, partial [Apis mellifera]	bmo-miR-P324-3p	bmo-miR-P283-3p	bmo-miR-P240-3p	bmo-miR-P058-3p	bmo-miR-P061-3p	bmo-miR-P518-5p	bmo-miR-P425-5p	bmo-miR-P490-5p
BGIBMGA000548-TA	ref|XP_394441.2| PREDICTED: similar to CG10338-PA [Apis mellifera]	bmo-miR-P349-5p
BGIBMGA000549-TA	ref|XP_972061.1| PREDICTED: similar to CG9953-PA [Tribolium castaneum]	bmo-miR-P487-5p
BGIBMGA000550-TA	E-value:0.0 ref|XP_395793.2| PREDICTED: similar to CRSP complex subunit 3 (Cofactor required for Sp1 transcriptional activation subunit 3) (Transcriptional coactivator CRSP130) (Vitamin D3 receptor-interacting protein complex 130 kDa component) (DRIP130) (Activator-recruited cofactor 130... isoform 1 [Apis mellifera]	bmo-miR-P218-3p
BGIBMGA000551-TA	ref|XP_968396.1| PREDICTED: similar to CG4609-PC, isoform C [Tribolium castaneum]	bmo-miR-P518-5p	bmo-miR-P154-3p	bmo-miR-P085-3p	bmo-miR-P584-5p	bmo-miR-P039-5p	bmo-miR-P286-3p
BGIBMGA000552-TA	ref|XP_968396.1| PREDICTED: similar to CG4609-PC, isoform C [Tribolium castaneum]	bmo-miR-P175-3p	bmo-miR-P640-5p
BGIBMGA000553-TA	E-value:0.0 ref|XP_968570.1| PREDICTED: similar to CG12002-PA, isoform A [Tribolium castaneum]	bmo-miR-P601-5p	bmo-miR-P052-5p	bmo-miR-P518-5p	bmo-miR-P042-5p	bmo-miR-P391-5p	bmo-miR-P011-5p
BGIBMGA000554-TA	ref|XP_970717.1| PREDICTED: similar to CG12164-PA [Tribolium castaneum]	bmo-miR-P260-3p
BGIBMGA000555-TA	ref|XP_973522.1| PREDICTED: similar to CG8314-PA [Tribolium castaneum]	bmo-miR-P372-5p
BGIBMGA000556-TA	unknown	bmo-miR-P417-5p	bmo-miR-P102-3p	bmo-miR-P507-5p	bmo-miR-P471-5p
BGIBMGA000557-TA	ref|NP_569988.1| CG14052-PA [Drosophila melanogaster] gb|AAF45754.2| CG14052-PA [Drosophila melanogaster]	bmo-miR-P296-3p	bmo-miR-P007-5p	bmo-miR-P151-3p
BGIBMGA000558-TA	unknown	bmo-miR-P366-5p	bmo-miR-P375-5p	bmo-miR-P395-5p	bmo-miR-P272-3p	bmo-miR-P425-5p	bmo-miR-P231-3p
BGIBMGA000559-TA	sp|P82204|TPIS_BOMMO Triosephosphate isomerase (TIM) (Triose-phosphate isomerase) gb|AAU34185.1| triosephosphate isomerase [Bombyx mori]	bmo-miR-P519-5p	bmo-miR-P186-3p	bmo-miR-P414-5p	bmo-miR-P485-5p	bmo-miR-P151-3p	bmo-miR-P076-3p	bmo-miR-P669	bmo-miR-P471-5p
BGIBMGA000561-TA	unknown	bmo-miR-P072-3p	bmo-miR-P192-3p
BGIBMGA000562-TA	gb|ABD64815.1| Dvir_CG10440 [Drosophila virilis]	bmo-miR-P324-3p	bmo-miR-P259-3p	bmo-miR-P577-5p
BGIBMGA000563-TA	E-value:0.0 dbj|BAE43824.1| tyrosine hydroxylase [Papilio xuthus]	bmo-miR-P364-5p	bmo-miR-P310-3p	bmo-miR-P401-5p	bmo-miR-P640-5p	bmo-miR-P471-5p
BGIBMGA000564-TA	E-value:0.0 ref|XP_971080.1| PREDICTED: similar to CG11874-PA [Tribolium castaneum]	bmo-miR-P674
BGIBMGA000565-TA	ref|XP_968480.1| PREDICTED: similar to CG1764-PA [Tribolium castaneum]	bmo-miR-P674	bmo-miR-P050-3p
BGIBMGA000566-TA	ref|NP_476855.1| Glutamate receptor I CG8442-PA [Drosophila melanogaster] sp|Q03445|GLK1_DROME Glutamate receptor 1 precursor (Glutamate receptor I) (dGLUR-I) (Kainate-selective glutamate receptor) gb|AAF50652.2| CG8442-PA [Drosophila melanogaster]	bmo-miR-P674	bmo-miR-P283-3p	bmo-miR-P360-5p	bmo-miR-P135-3p	bmo-miR-P229-3p
BGIBMGA000568-TA	gb|AAB62572.1| GABA-gated chloride channel isoform a3 [Heliothis virescens]	bmo-miR-P651-5p	bmo-miR-P260-3p
BGIBMGA000569-TA	unknown	bmo-miR-P554-5p	bmo-miR-P178-3p	bmo-miR-P276-3p	bmo-miR-P471-5p
BGIBMGA000571-TA	unknown	bmo-miR-P069-3p	bmo-miR-P117-3p
BGIBMGA000573-TA	ref|NP_729816.2| CG10632-PB [Drosophila melanogaster] gb|AAK93225.1| LD31582p [Drosophila melanogaster] gb|AAF49897.3| CG10632-PB [Drosophila melanogaster]	bmo-miR-P102-3p
BGIBMGA000574-TA	ref|XP_393780.2| PREDICTED: similar to CG10632-PA, partial [Apis mellifera]	bmo-miR-P242-3p
BGIBMGA000576-TA	unknown	bmo-miR-P023-5p	bmo-miR-P231-3p	bmo-miR-P470-5p	bmo-miR-P422-5p	bmo-miR-P320-3p
BGIBMGA000577-TA	E-value:0.0 ref|XP_319802.3| ENSANGP00000019600 [Anopheles gambiae str. PEST] gb|EAA14765.4| ENSANGP00000019600 [Anopheles gambiae str. PEST]	bmo-miR-P464-5p
BGIBMGA000578-TA	ref|XP_970503.1| PREDICTED: similar to CG7334-PA, isoform A [Tribolium castaneum]	bmo-miR-P487-5p	bmo-miR-P315-3p	bmo-miR-P113-3p
BGIBMGA000579-TA	ref|XP_397549.2| PREDICTED: similar to CG18659-PA, isoform A [Apis mellifera]	bmo-miR-P666
BGIBMGA000580-TA	ref|NP_001024342.1| Aboc, EXpulsion defective family member (aex-3) [Caenorhabditis elegans] gb|AAM51509.1|U49945_4 Aboc, expulsion defective protein 3, isoform b [Caenorhabditis elegans]	bmo-miR-P554-5p
BGIBMGA000581-TA	gb|EAT39324.1| conserved hypothetical protein [Aedes aegypti]	bmo-miR-P228-3p	bmo-miR-P302-3p
BGIBMGA000582-TA	E-value:0.0 ref|XP_396585.2| PREDICTED: similar to CG4928-PB, isoform B [Apis mellifera]	bmo-miR-P546-5p
BGIBMGA000583-TA	sp|O76537|PGRP_TRINI Peptidoglycan recognition protein precursor gb|AAC31820.1| peptidoglycan recognition protein precursor [Trichoplusia ni]	bmo-miR-P487-5p	bmo-miR-P004-5p	bmo-miR-P613-5p	bmo-miR-P042-5p	bmo-miR-P039-3p
BGIBMGA000584-TA	gb|ABA86375.1| CG14745 [Drosophila erecta]	bmo-miR-P405-5p	bmo-miR-P167-3p	bmo-miR-P664
BGIBMGA000585-TA	sp|O76537|PGRP_TRINI Peptidoglycan recognition protein precursor gb|AAC31820.1| peptidoglycan recognition protein precursor [Trichoplusia ni]	bmo-miR-P186-3p	bmo-miR-P551-5p	bmo-miR-P049-5p
BGIBMGA000586-TA	ref|XP_314103.3| ENSANGP00000010323 [Anopheles gambiae str. PEST] gb|EAA09419.3| ENSANGP00000010323 [Anopheles gambiae str. PEST]	bmo-miR-P498-5p
BGIBMGA000587-TA	E-value:0.0 ref|XP_968938.1| PREDICTED: similar to CG33531-PA [Tribolium castaneum]	bmo-miR-P170-3p	bmo-miR-P338-3p	bmo-miR-P023-5p
BGIBMGA000588-TA	unknown	bmo-miR-P487-5p	bmo-miR-P002-3p	bmo-miR-P039-3p	bmo-miR-P383-5p
BGIBMGA000589-TA	dbj|BAC10622.1| syntaxin-like protein [Bombyx mori]	bmo-miR-P388-5p	bmo-miR-P209-3p	bmo-miR-P006-5p
BGIBMGA000590-TA	dbj|BAB85199.1| Pleiotrophin-like protein [Bombyx mori] dbj|BAC10621.1| Pleiotrophin-like protein [Bombyx mori]	bmo-miR-P018-5p	bmo-miR-P593-5p	bmo-miR-P231-3p	bmo-miR-P030-3p
BGIBMGA000591-TA	E-value:0.0 dbj|BAB85195.1| projectin-like protein [Bombyx mori] dbj|BAC10616.1| projectin-like protein [Bombyx mori]	bmo-miR-P105-3p	bmo-miR-P637-5p
BGIBMGA000592-TA	E-value:0.0 dbj|BAB85194.1| leucyl aminopeptidase-like protein [Bombyx mori] dbj|BAC10615.1| leucyl aminopeptidase-like protein [Bombyx mori]	bmo-miR-P167-3p	bmo-miR-P625-5p
BGIBMGA000593-TA	E-value:0.0 dbj|BAB85192.1| hypothetical protein [Bombyx mori] dbj|BAC10613.1| hypothetical protein [Bombyx mori]	bmo-miR-P338-3p
BGIBMGA000594-TA	ref|XP_971273.1| PREDICTED: similar to CG15669-PA, isoform A [Tribolium castaneum]	bmo-miR-P085-3p	bmo-miR-P055-5p	bmo-miR-P279-3p	bmo-miR-P188-3p	bmo-miR-P422-5p
BGIBMGA000595-TA	ref|XP_396456.3| PREDICTED: similar to Misexpression suppressor of KSR 2 CG15669-PB, isoform B isoform 1 [Apis mellifera]	bmo-miR-P058-3p	bmo-miR-P433-5p	bmo-miR-P353-5p
BGIBMGA000597-TA	ref|XP_971273.1| PREDICTED: similar to CG15669-PA, isoform A [Tribolium castaneum]	bmo-miR-P113-3p	bmo-miR-P585-5p
BGIBMGA000598-TA	unknown	bmo-miR-P098-3p	bmo-miR-P113-3p
BGIBMGA000599-TA	ref|NP_728802.2| CG11486-PC, isoform C [Drosophila melanogaster] gb|AAF47713.3| CG11486-PC, isoform C [Drosophila melanogaster]	bmo-miR-P546-5p	bmo-miR-P519-5p	bmo-miR-P535-5p	bmo-miR-P666	bmo-miR-P660	bmo-miR-P249-3p
BGIBMGA000600-TA	E-value:0.0 ref|XP_624101.2| PREDICTED: similar to small wing CG4200-PA [Apis mellifera]	bmo-miR-P242-3p	bmo-miR-P375-5p
BGIBMGA000602-TA	E-value:0.0 ref|XP_971394.1| PREDICTED: similar to CG10079-PB, isoform B [Tribolium castaneum]	bmo-miR-P636-5p	bmo-miR-P395-5p	bmo-miR-P656-5p
BGIBMGA000603-TA	E-value:0.0 ref|XP_973389.1| PREDICTED: similar to CG8110-PA, isoform A [Tribolium castaneum]	bmo-miR-P084-3p	bmo-miR-P518-5p	bmo-miR-P007-5p	bmo-miR-P633-5p
BGIBMGA000604-TA	ref|XP_001121064.1| PREDICTED: similar to scratch CG1130-PA [Apis mellifera]	bmo-miR-P185-3p
BGIBMGA000607-TA	ref|XP_001121064.1| PREDICTED: similar to scratch CG1130-PA [Apis mellifera]	bmo-miR-P395-5p	bmo-miR-P488-5p	bmo-miR-P425-5p	bmo-miR-P279-3p	bmo-miR-P349-5p	bmo-miR-P593-5p	bmo-miR-P527-5p
BGIBMGA000608-TA	ref|XP_971138.1| PREDICTED: similar to CG9089-PA [Tribolium castaneum]	bmo-miR-P215-3p
BGIBMGA000609-TA	unknown	bmo-miR-P291-3p	bmo-miR-P589-5p	bmo-miR-P625-5p
BGIBMGA000610-TA	ref|XP_312929.3| ENSANGP00000014719 [Anopheles gambiae str. PEST] gb|EAA08488.3| ENSANGP00000014719 [Anopheles gambiae str. PEST]	bmo-miR-P648-5p	bmo-miR-P079-3p	bmo-miR-P293-3p	bmo-miR-P424-5p	bmo-miR-P481-5p	bmo-miR-P631-5p	bmo-miR-P365-5p	bmo-miR-P017-3p	bmo-miR-P521-5p	bmo-miR-P367-5p	bmo-miR-P028-3p	bmo-miR-P059-3p	bmo-miR-P119-3p	bmo-miR-P422-5p	bmo-miR-P104-3p	bmo-miR-P024-5p	bmo-miR-P649-5p
BGIBMGA000611-TA	unknown	bmo-miR-P020-3p	bmo-miR-P417-5p	bmo-miR-P316-3p
BGIBMGA000612-TA	E-value:0.0 ref|XP_393281.2| PREDICTED: similar to Paramyosin CG5939-PA, isoform A [Apis mellifera]	bmo-miR-P256-3p	bmo-miR-P495-5p	bmo-miR-P251-3p	bmo-miR-P178-3p	bmo-miR-P055-3p	bmo-miR-P352-5p	bmo-miR-P410-5p
BGIBMGA000613-TA	E-value:0.0 ref|NP_729406.1| Paramyosin CG5939-PC, isoform C [Drosophila melanogaster] ref|NP_729407.1| Paramyosin CG5939-PD, isoform D [Drosophila melanogaster] sp|P35416|MYSP2_DROME Paramyosin, short form (Miniparamyosin) gb|AAF50371.2| CG5939-PC, isoform C [Drosophila melanogaster] gb|AAN11995.1| CG5939-PD, isoform D [Drosophila melanogaster]	bmo-miR-P435-5p	bmo-miR-P323-3p	bmo-miR-P081-3p	bmo-miR-P172-3p	bmo-miR-P130-3p	bmo-miR-P039-5p	bmo-miR-P015-5p	bmo-miR-P016-5p	bmo-miR-P495-5p	bmo-miR-P012-5p
BGIBMGA000614-TA	ref|XP_970784.1| PREDICTED: similar to CG32025-PA [Tribolium castaneum]	bmo-miR-P524-5p	bmo-miR-P030-3p
BGIBMGA000616-TA	ref|XP_315692.3| ENSANGP00000021877 [Anopheles gambiae str. PEST] gb|EAA11808.4| ENSANGP00000021877 [Anopheles gambiae str. PEST]	bmo-miR-P205-3p
BGIBMGA000617-TA	ref|XP_973455.1| PREDICTED: similar to CG5081-PA, isoform A [Tribolium castaneum]	bmo-miR-P380-5p
BGIBMGA000618-TA	ref|XP_970906.1| PREDICTED: similar to CG9847-PA, isoform A [Tribolium castaneum]	bmo-miR-P177-3p
BGIBMGA000619-TA	dbj|BAB85190.1| FK506-binding protein [Bombyx mori] dbj|BAC10611.1| FK506-binding protein [Bombyx mori]	bmo-miR-P086-3p
BGIBMGA000621-TA	dbj|BAB85193.1| hypothetical protein [Bombyx mori] dbj|BAC10614.1| hypothetical protein [Bombyx mori]	bmo-miR-P390-5p
BGIBMGA000622-TA	E-value:0.0 dbj|BAB85196.1| BMKETTIN [Bombyx mori] dbj|BAC10617.1| KETTIN [Bombyx mori]	bmo-miR-P305-3p	bmo-miR-P007-5p	bmo-miR-P569-5p	bmo-miR-P247-3p	bmo-miR-P353-5p
BGIBMGA000624-TA	E-value:0.0 dbj|BAB85198.1| Titin-like protein [Bombyx mori]	bmo-miR-P314-3p	bmo-miR-P425-5p	bmo-miR-P285-3p	bmo-miR-P132-3p	bmo-miR-P028-5p	bmo-miR-P363-5p
BGIBMGA000625-TA	unknown	bmo-miR-P550-5p	bmo-miR-P530-5p
BGIBMGA000626-TA	E-value:0.0 dbj|BAB85201.1| PM-Scl autoantigen-like protein [Bombyx mori] dbj|BAC10623.1| PM-Scl autoantigen-like protein [Bombyx mori]	bmo-miR-P655-5p
BGIBMGA000627-TA	dbj|BAB85203.1| ubiquitin conjugating enzyme-like protein [Bombyx mori] dbj|BAC10625.1| ubiquitin conjugating enzyme-like protein [Bombyx mori]	bmo-miR-P030-5p
BGIBMGA000628-TA	E-value:0.0 ref|XP_392428.2| PREDICTED: similar to Bestrophin 2 CG10173-PA [Apis mellifera]	bmo-miR-P665
BGIBMGA000629-TA	E-value:0.0 ref|XP_967163.1| PREDICTED: similar to CG7015-PA [Tribolium castaneum]	bmo-miR-P499-5p	bmo-miR-P368-5p	bmo-miR-P185-3p
BGIBMGA000630-TA	ref|XP_969084.1| PREDICTED: similar to CG2812-PA, partial [Tribolium castaneum]	bmo-miR-P589-5p	bmo-miR-P296-3p	bmo-miR-P135-3p	bmo-miR-P493-5p	bmo-miR-P383-5p
BGIBMGA000631-TA	ref|XP_969084.1| PREDICTED: similar to CG2812-PA, partial [Tribolium castaneum]	bmo-miR-P423-5p	bmo-miR-P275-3p	bmo-miR-P093-3p	bmo-miR-P429-5p
BGIBMGA000632-TA	ref|XP_316173.2| ENSANGP00000020349 [Anopheles gambiae str. PEST] gb|EAA11621.2| ENSANGP00000020349 [Anopheles gambiae str. PEST]	bmo-miR-P623-5p
BGIBMGA000633-TA	unknown	bmo-miR-P299-3p
BGIBMGA000634-TA	unknown	bmo-miR-P349-5p
BGIBMGA000635-TA	ref|XP_001121925.1| PREDICTED: similar to forkhead box L2 [Apis mellifera]	bmo-miR-P013-5p	bmo-miR-P660	bmo-miR-P524-5p
BGIBMGA000636-TA	unknown	bmo-miR-P302-3p	bmo-miR-P114-3p
BGIBMGA000637-TA	ref|XP_001353411.1| GA10403-PA [Drosophila pseudoobscura] gb|EAL30918.1| GA10403-PA [Drosophila pseudoobscura]	bmo-miR-P396-5p
BGIBMGA000638-TA	gb|EAT40787.1| iroquois-class homeodomain protein irx [Aedes aegypti]	bmo-miR-P252-3p	bmo-miR-P190-3p	bmo-miR-P059-3p	bmo-miR-P481-5p	bmo-miR-P521-5p	bmo-miR-P562-5p
BGIBMGA000639-TA	ref|XP_971676.1| PREDICTED: similar to CG10601-PA, isoform A [Tribolium castaneum]	bmo-miR-P038-3p
BGIBMGA000640-TA	E-value:0.0 dbj|BAA96811.1| cytochrome P450 [Bombyx mori] gb|ABC69163.1| cytochrome P450 CYP305B1V1 [Bombyx mandarina] gb|ABD78849.1| cytochrome P450 Cyp305B1 [Bombyx mori]	bmo-miR-P357-5p
BGIBMGA000641-TA	gb|AAB62563.1| GABA-gated chloride channel isoform a2 [Heliothis virescens]	bmo-miR-P042-5p	bmo-miR-P052-3p
BGIBMGA000642-TA	E-value:0.0 ref|XP_967413.1| PREDICTED: similar to CG9122-PA [Tribolium castaneum]	bmo-miR-P032-3p	bmo-miR-P262-3p	bmo-miR-P059-3p	bmo-miR-P481-5p	bmo-miR-P521-5p	bmo-miR-P649-5p	bmo-miR-P104-3p
BGIBMGA000643-TA	E-value:0.0 ref|XP_623820.2| PREDICTED: similar to O-glycosyltransferase CG10392-PB, isoform B [Apis mellifera]	bmo-miR-P099-3p	bmo-miR-P383-5p
BGIBMGA000644-TA	ref|XP_001122808.1| PREDICTED: similar to Glutamate receptor IB CG4481-PA, partial [Apis mellifera]	bmo-miR-P475-5p	bmo-miR-P531-5p	bmo-miR-P005-3p	bmo-miR-P266-3p
BGIBMGA000646-TA	ref|XP_624942.1| PREDICTED: similar to TBP-associated factor 7 CG2670-PA isoform 2 [Apis mellifera]	bmo-miR-P190-3p	bmo-miR-P640-5p
BGIBMGA000647-TA	E-value:0.0 gb|AAF63957.1| CALNUC [Spodoptera frugiperda]	bmo-miR-P081-3p	bmo-miR-P349-5p
BGIBMGA000648-TA	E-value:0.0 ref|NP_001036847.1| IDGF like protein [Bombyx mori] sp|Q9GV28|IDGFL_BOMMO Chitinase-like protein EN03 precursor (Imaginal disk growth factor-like protein) dbj|BAB16695.1| IDGF like protein [Bombyx mori]	bmo-miR-P252-3p	bmo-miR-P214-3p	bmo-miR-P176-3p
BGIBMGA000649-TA	gb|AAN39695.1| ATP synthase-like protein [Choristoneura parallela]	bmo-miR-P012-5p	bmo-miR-P015-5p	bmo-miR-P016-5p
BGIBMGA000650-TA	ref|XP_396475.2| PREDICTED: similar to Carboxyl-terminal PDZ ligand of neuronal nitric oxide synthase protein (C--terminal PDZ ligand of neuronal nitric oxide synthase protein) (Nitric oxide synthase 1 adaptor protein) [Apis mellifera]	bmo-miR-P010-3p	bmo-miR-P079-3p	bmo-miR-P571-5p	bmo-miR-P399-5p	bmo-miR-P119-3p	bmo-miR-P179-3p
BGIBMGA000651-TA	ref|XP_396475.2| PREDICTED: similar to Carboxyl-terminal PDZ ligand of neuronal nitric oxide synthase protein (C--terminal PDZ ligand of neuronal nitric oxide synthase protein) (Nitric oxide synthase 1 adaptor protein) [Apis mellifera]	bmo-miR-P484-5p
BGIBMGA000652-TA	unknown	bmo-miR-P509-5p	bmo-miR-P526-5p	bmo-miR-P349-5p	bmo-miR-P209-3p
BGIBMGA000653-TA	ref|XP_968392.1| PREDICTED: similar to C-terminal PDZ domain ligand of neuronal nitric oxide synthase [Tribolium castaneum]	bmo-miR-P487-5p	bmo-miR-P488-5p	bmo-miR-P605-5p	bmo-miR-P593-5p	bmo-miR-P420-5p	bmo-miR-P426-5p
BGIBMGA000656-TA	unknown	bmo-miR-P222-3p	bmo-miR-P024-5p	bmo-miR-P167-3p	bmo-miR-P367-5p
BGIBMGA000658-TA	ref|XP_001360728.1| GA13032-PA [Drosophila pseudoobscura] gb|EAL25303.1| GA13032-PA [Drosophila pseudoobscura]	bmo-miR-P628-5p
BGIBMGA000660-TA	ref|XP_393581.2| PREDICTED: similar to geminin CG3183-PA [Apis mellifera]	bmo-miR-P087-3p	bmo-miR-P022-3p	bmo-miR-P061-3p	bmo-miR-P027-3p
BGIBMGA000661-TA	E-value:0.0 gb|EAT39913.1| protein disulfide isomerase [Aedes aegypti]	bmo-miR-P098-3p
BGIBMGA000662-TA	ref|XP_970717.1| PREDICTED: similar to CG12164-PA [Tribolium castaneum]	bmo-miR-P087-3p	bmo-miR-P240-3p	bmo-miR-P191-3p	bmo-miR-P510-5p	bmo-miR-P225-3p	bmo-miR-P045-5p	bmo-miR-P147-3p	bmo-miR-P310-3p
BGIBMGA000664-TA	ref|NP_001040235.1| hypothetical protein LOC692928 [Bombyx mori] gb|ABD36286.1| unknown [Bombyx mori]	bmo-miR-P098-3p	bmo-miR-P302-3p	bmo-miR-P329-3p
BGIBMGA000665-TA	gb|AAH79797.1| LOC446273 protein [Xenopus laevis]	bmo-miR-P204-3p	bmo-miR-P167-3p	bmo-miR-P526-5p	bmo-miR-P499-5p
BGIBMGA000666-TA	ref|XP_315557.3| ENSANGP00000018286 [Anopheles gambiae str. PEST] gb|EAA11343.3| ENSANGP00000018286 [Anopheles gambiae str. PEST]	bmo-miR-P557-5p	bmo-miR-P349-5p
BGIBMGA000668-TA	ref|NP_001040504.1| thioesterase superfamily member 2 [Bombyx mori] gb|ABF51522.1| thioesterase superfamily member 2 [Bombyx mori]	bmo-miR-P234-3p	bmo-miR-P183-3p	bmo-miR-P011-5p	bmo-miR-P669
BGIBMGA000669-TA	ref|XP_397211.3| PREDICTED: similar to Suppressor of Cytokine Signaling at 16D CG8146-PA, partial [Apis mellifera]	bmo-miR-P225-3p
BGIBMGA000670-TA	ref|XP_624042.1| PREDICTED: similar to photoreceptor-specific nuclear receptor isoform b [Apis mellifera]	bmo-miR-P488-5p	bmo-miR-P593-5p	bmo-miR-P422-5p	bmo-miR-P669
BGIBMGA000673-TA	ref|XP_392452.1| PREDICTED: similar to Peptidoglycan recognition protein LC CG4432-PA, isoform A [Apis mellifera]	bmo-miR-P674
BGIBMGA000674-TA	ref|XP_968288.1| PREDICTED: hypothetical protein [Tribolium castaneum]	bmo-miR-P320-3p
BGIBMGA000675-TA	gb|EAT43778.1| potassium-dependent sodium-calcium exchanger, putative [Aedes aegypti]	bmo-miR-P007-5p	bmo-miR-P023-5p	bmo-miR-P415-5p	bmo-miR-P029-5p	bmo-miR-P030-3p
BGIBMGA000676-TA	gb|AAK61417.1| transposase [Ceratitis rosa]	bmo-miR-P077-3p	bmo-miR-P178-3p	bmo-miR-P119-3p
BGIBMGA000677-TA	ref|XP_321718.3| ENSANGP00000015755 [Anopheles gambiae str. PEST] gb|EAA01076.3| ENSANGP00000015755 [Anopheles gambiae str. PEST]	bmo-miR-P038-3p
BGIBMGA000678-TA	ref|XP_972418.1| PREDICTED: similar to CG12524-PA [Tribolium castaneum]	bmo-miR-P087-3p	bmo-miR-P077-3p	bmo-miR-P420-5p	bmo-miR-P310-3p	bmo-miR-P386-5p
BGIBMGA000679-TA	ref|NP_001040206.1| rotamase Pin1 [Bombyx mori] gb|ABD36247.1| rotamase Pin1 [Bombyx mori]	bmo-miR-P024-3p	bmo-miR-P255-3p
BGIBMGA000680-TA	ref|XP_967731.1| PREDICTED: similar to CG1743-PB, isoform B [Tribolium castaneum]	bmo-miR-P265-3p	bmo-miR-P099-3p	bmo-miR-P316-3p
BGIBMGA000681-TA	ref|XP_310546.3| ENSANGP00000017295 [Anopheles gambiae str. PEST] gb|EAA06263.3| ENSANGP00000017295 [Anopheles gambiae str. PEST]	bmo-miR-P602-5p	bmo-miR-P175-3p
BGIBMGA000682-TA	ref|XP_001197210.1| PREDICTED: similar to LOC507488 protein, partial [Strongylocentrotus purpuratus]	bmo-miR-P034-3p
BGIBMGA000683-TA	ref|XP_967695.1| PREDICTED: similar to CG32528-PA [Tribolium castaneum]	bmo-miR-P251-3p	bmo-miR-P285-3p	bmo-miR-P136-3p
BGIBMGA000684-TA	ref|XP_969045.1| PREDICTED: similar to CG15151-PA [Tribolium castaneum]	bmo-miR-P419-5p	bmo-miR-P395-5p
BGIBMGA000685-TA	unknown	bmo-miR-P105-3p	bmo-miR-P405-5p	bmo-miR-P421-5p
BGIBMGA000686-TA	ref|XP_970125.1| PREDICTED: similar to CG32688-PA, isoform A [Tribolium castaneum]	bmo-miR-P010-3p	bmo-miR-P085-3p	bmo-miR-P317-3p	bmo-miR-P175-3p	bmo-miR-P349-5p	bmo-miR-P559-5p
BGIBMGA000687-TA	ref|XP_973939.1| PREDICTED: similar to CG9657-PA [Tribolium castaneum]	bmo-miR-P234-3p	bmo-miR-P372-5p	bmo-miR-P588-5p
BGIBMGA000688-TA	ref|XP_968752.1| PREDICTED: similar to Na-Ca exchanger 5 [Tribolium castaneum]	bmo-miR-P191-3p	bmo-miR-P340-3p	bmo-miR-P624-5p	bmo-miR-P357-5p
BGIBMGA000690-TA	ref|XP_967250.1| PREDICTED: similar to CG6619-PA [Tribolium castaneum]	bmo-miR-P444-5p	bmo-miR-P055-3p
BGIBMGA000691-TA	ref|XP_001353286.1| GA19067-PA [Drosophila pseudoobscura] gb|EAL30789.1| GA19067-PA [Drosophila pseudoobscura]	bmo-miR-P242-3p	bmo-miR-P275-3p
BGIBMGA000692-TA	E-value:0.0 ref|XP_970411.1| PREDICTED: similar to CG7092-PA [Tribolium castaneum]	bmo-miR-P085-3p	bmo-miR-P299-3p
BGIBMGA000693-TA	E-value:0.0 ref|XP_970411.1| PREDICTED: similar to CG7092-PA [Tribolium castaneum]	bmo-miR-P087-3p	bmo-miR-P015-5p	bmo-miR-P383-5p	bmo-miR-P355-5p	bmo-miR-P345-5p
BGIBMGA000694-TA	ref|XP_968083.1| PREDICTED: similar to prefoldin 1 [Tribolium castaneum]	bmo-miR-P167-3p
BGIBMGA000695-TA	ref|XP_967327.1| PREDICTED: similar to C35D10.6 [Tribolium castaneum]	bmo-miR-P008-3p
BGIBMGA000696-TA	ref|XP_969397.1| PREDICTED: similar to CG5522-PA, isoform A [Tribolium castaneum]	bmo-miR-P038-3p
BGIBMGA000697-TA	ref|XP_315694.1| ENSANGP00000021668 [Anopheles gambiae str. PEST] gb|EAA11751.2| ENSANGP00000021668 [Anopheles gambiae str. PEST]	bmo-miR-P140-3p	bmo-miR-P648-5p
BGIBMGA000698-TA	E-value:0.0 ref|XP_320568.3| ENSANGP00000008696 [Anopheles gambiae str. PEST] gb|EAA00340.3| ENSANGP00000008696 [Anopheles gambiae str. PEST]	bmo-miR-P042-5p	bmo-miR-P075-3p
BGIBMGA000700-TA	unknown	bmo-miR-P038-3p	bmo-miR-P355-5p
BGIBMGA000702-TA	unknown	bmo-miR-P414-5p	bmo-miR-P485-5p
BGIBMGA000703-TA	ref|XP_973819.1| PREDICTED: similar to CG6199-PA, isoform A [Tribolium castaneum]	bmo-miR-P023-5p
BGIBMGA000705-TA	E-value:0.0 ref|XP_967569.1| PREDICTED: similar to potassium channel, subfamily T, member 1 [Tribolium castaneum]	bmo-miR-P498-5p
BGIBMGA000707-TA	unknown	bmo-miR-P519-5p	bmo-miR-P083-3p	bmo-miR-P089-3p	bmo-miR-P102-3p	bmo-miR-P370-5p	bmo-miR-P626-5p	bmo-miR-P640-5p
BGIBMGA000708-TA	gb|EAT44277.1| conserved hypothetical protein [Aedes aegypti]	bmo-miR-P214-3p	bmo-miR-P349-5p	bmo-miR-P176-3p
BGIBMGA000709-TA	ref|NP_525093.1| Frequenin 2 CG5907-PA, isoform A [Drosophila melanogaster] ref|NP_996501.1| Frequenin 2 CG5907-PC, isoform C [Drosophila melanogaster] ref|NP_996502.1| Frequenin 2 CG5907-PB, isoform B [Drosophila melanogaster] ref|XP_001354341.1| GA19219-PA [Drosophila pseudoobscura] gb|AAF48809.1| CG5907-PA, isoform A [Drosophila melanogaster] gb|AAS65399.1| CG5907-PB, isoform B [Drosophila mel…	bmo-miR-P077-3p	bmo-miR-P314-3p	bmo-miR-P493-5p
BGIBMGA000710-TA	ref|XP_966498.1| PREDICTED: similar to Vesicle-associated membrane protein-associated protein B/C (VAMP-associated protein B/C) (VAMP-B/VAMP-C) (VAP-B/VAP-C) [Tribolium castaneum]	bmo-miR-P038-3p	bmo-miR-P068-3p	bmo-miR-P076-3p	bmo-miR-P463-5p
BGIBMGA000711-TA	ref|XP_971016.1| PREDICTED: similar to protein kinase N2 [Tribolium castaneum]	bmo-miR-P590-5p	bmo-miR-P017-5p	bmo-miR-P339-3p	bmo-miR-P008-3p
BGIBMGA000712-TA	ref|XP_976385.1| PREDICTED: hypothetical protein [Tribolium castaneum]	bmo-miR-P026-5p	bmo-miR-P317-3p	bmo-miR-P005-3p	bmo-miR-P205-3p	bmo-miR-P042-3p	bmo-miR-P464-5p
BGIBMGA000713-TA	unknown	bmo-miR-P087-3p	bmo-miR-P061-3p
BGIBMGA000714-TA	ref|XP_308237.3| ENSANGP00000021536 [Anopheles gambiae str. PEST] gb|EAA04057.3| ENSANGP00000021536 [Anopheles gambiae str. PEST]	bmo-miR-P349-5p	bmo-miR-P029-5p	bmo-miR-P311-3p
BGIBMGA000715-TA	E-value:0.0 ref|XP_970506.1| PREDICTED: similar to CG12262-PA [Tribolium castaneum]	bmo-miR-P409-5p	bmo-miR-P433-5p
BGIBMGA000716-TA	E-value:0.0 gb|AAL50351.1| nuclear hormone receptor betaFTZ-F1 [Manduca sexta]	bmo-miR-P121-3p	bmo-miR-P558-5p	bmo-miR-P402-5p
BGIBMGA000717-TA	ref|XP_973843.1| PREDICTED: similar to angiopoietin-like 1 precursor [Tribolium castaneum]	bmo-miR-P371-5p	bmo-miR-P414-5p	bmo-miR-P485-5p	bmo-miR-P661	bmo-miR-P552-5p
BGIBMGA000718-TA	unknown	bmo-miR-P531-5p	bmo-miR-P214-3p	bmo-miR-P176-3p	bmo-miR-P632-5p
BGIBMGA000719-TA	gb|AAI23413.1| LOC511682 protein [Bos taurus]	bmo-miR-P222-3p	bmo-miR-P636-5p	bmo-miR-P010-3p	bmo-miR-P493-5p	bmo-miR-P541-5p	bmo-miR-P656-5p
BGIBMGA000721-TA	E-value:0.0 sp|Q9VP61|ACSA_DROME Acetyl-coenzyme A synthetase (Acetate--CoA ligase) (Acyl-activating enzyme) (Acetyl-CoA synthetase) (ACS) (AceCS) gb|AAL90278.1| LD12826p [Drosophila melanogaster]	bmo-miR-P432-5p
BGIBMGA000722-TA	ref|NP_001040328.1| surfeit protein isoform 1 [Bombyx mori] gb|ABD36358.1| surfeit protein isoform 1 [Bombyx mori]	bmo-miR-P024-5p	bmo-miR-P167-3p	bmo-miR-P185-3p	bmo-miR-P367-5p
BGIBMGA000723-TA	emb|CAB58343.1| hypothetical protein [Drosophila erecta]	bmo-miR-P664	bmo-miR-P246-3p
BGIBMGA000724-TA	E-value:0.0 gb|AAM51996.1| RE14657p [Drosophila melanogaster]	bmo-miR-P013-5p	bmo-miR-P049-3p	bmo-miR-P318-3p	bmo-miR-P042-5p	bmo-miR-P023-3p	bmo-miR-P432-5p	bmo-miR-P153-3p
BGIBMGA000726-TA	unknown	bmo-miR-P275-3p	bmo-miR-P209-3p
BGIBMGA000727-TA	gb|EAT43267.1| conserved hypothetical protein [Aedes aegypti]	bmo-miR-P595-5p	bmo-miR-P336-3p
BGIBMGA000728-TA	gb|EAT35019.1| conserved hypothetical protein [Aedes aegypti]	bmo-miR-P348-5p	bmo-miR-P264-3p
BGIBMGA000729-TA	gb|AAR26516.1| antennal esterase [Mamestra brassicae]	bmo-miR-P135-3p	bmo-miR-P372-5p	bmo-miR-P048-5p
BGIBMGA000730-TA	unknown	bmo-miR-P057-3p	bmo-miR-P180-3p	bmo-miR-P211-3p
BGIBMGA000731-TA	ref|XP_001361550.1| GA21353-PA [Drosophila pseudoobscura] gb|EAL26129.1| GA21353-PA [Drosophila pseudoobscura]	bmo-miR-P616-5p	bmo-miR-P622-5p
BGIBMGA000732-TA	gb|ABF60225.1| ubiquinol-cytochrome c reductase [Bombyx mori]	bmo-miR-P487-5p	bmo-miR-P024-3p	bmo-miR-P039-3p	bmo-miR-P527-5p
BGIBMGA000733-TA	ref|XP_624873.2| PREDICTED: similar to Polypeptide N-acetylgalactosaminyltransferase 35A CG7480-PA [Apis mellifera]	bmo-miR-P388-5p	bmo-miR-P192-3p	bmo-miR-P167-3p	bmo-miR-P008-5p	bmo-miR-P030-3p
BGIBMGA000736-TA	ref|XP_969223.1| PREDICTED: hypothetical protein [Tribolium castaneum]	bmo-miR-P269-3p
BGIBMGA000737-TA	ref|XP_969223.1| PREDICTED: hypothetical protein [Tribolium castaneum]	bmo-miR-P674	bmo-miR-P240-3p	bmo-miR-P646-5p	bmo-miR-P135-3p	bmo-miR-P102-3p	bmo-miR-P490-5p	bmo-miR-P005-5p	bmo-miR-P471-5p	bmo-miR-P267-3p
BGIBMGA000738-TA	ref|XP_969293.1| PREDICTED: similar to CG7445-PA [Tribolium castaneum]	bmo-miR-P265-3p	bmo-miR-P349-5p	bmo-miR-P039-3p	bmo-miR-P238-3p	bmo-miR-P669
BGIBMGA000739-TA	ref|XP_763310.1| splicing factor Prp8 [Theileria parva strain Muguga] gb|EAN31027.1| splicing factor Prp8, putative [Theileria parva]	bmo-miR-P191-3p	bmo-miR-P389-5p	bmo-miR-P276-3p	bmo-miR-P231-3p
BGIBMGA000740-TA	unknown	bmo-miR-P674	bmo-miR-P082-3p	bmo-miR-P042-5p	bmo-miR-P586-5p	bmo-miR-P527-5p	bmo-miR-P209-3p	bmo-miR-P427-5p
BGIBMGA000741-TA	gb|EAT38903.1| hypothetical protein AaeL_AAEL009251 [Aedes aegypti]	bmo-miR-P608-5p	bmo-miR-P021-5p	bmo-miR-P527-5p	bmo-miR-P049-5p
BGIBMGA000742-TA	ref|XP_394248.2| PREDICTED: similar to F16A11.1 [Apis mellifera]	bmo-miR-P518-5p	bmo-miR-P527-5p
BGIBMGA000743-TA	E-value:0.0 ref|XP_308381.3| ENSANGP00000009431 [Anopheles gambiae str. PEST] gb|EAA04642.3| ENSANGP00000009431 [Anopheles gambiae str. PEST]	bmo-miR-P524-5p
BGIBMGA000744-TA	ref|XP_663325.1| hypothetical protein AN5721.2 [Aspergillus nidulans FGSC A4] gb|EAA62814.1| hypothetical protein AN5721.2 [Aspergillus nidulans FGSC A4]	bmo-miR-P033-5p	bmo-miR-P008-5p	bmo-miR-P353-5p
BGIBMGA000745-TA	gb|EAT35520.1| conserved hypothetical protein [Aedes aegypti]	bmo-miR-P052-5p	bmo-miR-P231-3p	bmo-miR-P386-5p	bmo-miR-P027-3p
BGIBMGA000747-TA	unknown	bmo-miR-P032-3p	bmo-miR-P552-5p
BGIBMGA000748-TA	ref|XP_972417.1| PREDICTED: similar to CG2930-PA, isoform A [Tribolium castaneum]	bmo-miR-P550-5p	bmo-miR-P262-3p	bmo-miR-P349-5p	bmo-miR-P042-3p
BGIBMGA000749-TA	unknown	bmo-miR-P595-5p	bmo-miR-P186-3p
BGIBMGA000750-TA	unknown	bmo-miR-P495-5p	bmo-miR-P414-5p	bmo-miR-P485-5p	bmo-miR-P647-5p
BGIBMGA000751-TA	gb|AAS93634.1| homothorax [Tribolium castaneum]	bmo-miR-P592-5p	bmo-miR-P167-3p	bmo-miR-P338-3p	bmo-miR-P449-5p	bmo-miR-P151-3p	bmo-miR-P030-3p	bmo-miR-P460-5p
BGIBMGA000752-TA	gb|EAT47123.1| candidate tumor suppressor protein [Aedes aegypti]	bmo-miR-P296-3p	bmo-miR-P607-5p	bmo-miR-P507-5p	bmo-miR-P508-5p	bmo-miR-P462-5p	bmo-miR-P539-5p
BGIBMGA000753-TA	E-value:0.0 gb|EAT40641.1| conserved hypothetical protein [Aedes aegypti]	bmo-miR-P475-5p	bmo-miR-P070-3p	bmo-miR-P042-5p	bmo-miR-P099-3p	bmo-miR-P113-3p	bmo-miR-P075-3p	bmo-miR-P471-5p
BGIBMGA000754-TA	gb|EAT44888.1| conserved hypothetical protein [Aedes aegypti]	bmo-miR-P602-5p	bmo-miR-P350-5p
BGIBMGA000755-TA	emb|CAK18547.1| cell surface flocculin [Saccharomyces cerevisiae]	bmo-miR-P404-5p	bmo-miR-P584-5p	bmo-miR-P101-3p	bmo-miR-P209-3p	bmo-miR-P045-3p
BGIBMGA000757-TA	ref|XP_972709.1| PREDICTED: similar to programmed cell death protein 11 [Tribolium castaneum]	bmo-miR-P067-3p
BGIBMGA000758-TA	ref|XP_970284.1| PREDICTED: similar to M142.8 [Tribolium castaneum]	bmo-miR-P153-3p	bmo-miR-P552-5p	bmo-miR-P422-5p
BGIBMGA000760-TA	E-value:0.0 ref|XP_968165.1| PREDICTED: similar to polymerase (RNA) III (DNA directed) polypeptide A, 155kDa [Tribolium castaneum]	bmo-miR-P302-3p	bmo-miR-P349-5p	bmo-miR-P593-5p	bmo-miR-P027-3p	bmo-miR-P327-3p
BGIBMGA000761-TA	gb|EAT44882.1| homeobox protein nk-2 [Aedes aegypti]	bmo-miR-P026-5p	bmo-miR-P082-3p	bmo-miR-P489-5p	bmo-miR-P029-5p	bmo-miR-P208-3p
BGIBMGA000762-TA	ref|XP_973795.1| PREDICTED: similar to CG17594-PA.3 [Tribolium castaneum]	bmo-miR-P234-3p	bmo-miR-P015-5p	bmo-miR-P016-5p
BGIBMGA000764-TA	unknown	bmo-miR-P105-3p	bmo-miR-P411-5p	bmo-miR-P234-3p	bmo-miR-P607-5p	bmo-miR-P422-5p
BGIBMGA000765-TA	E-value:0.0 ref|XP_973240.1| PREDICTED: similar to CG31159-PA [Tribolium castaneum]	bmo-miR-P510-5p	bmo-miR-P018-5p	bmo-miR-P633-5p	bmo-miR-P285-3p	bmo-miR-P359-5p	bmo-miR-P518-5p	bmo-miR-P417-5p	bmo-miR-P391-5p	bmo-miR-P524-5p	bmo-miR-P310-3p
BGIBMGA000766-TA	E-value:0.0 ref|XP_394944.3| PREDICTED: similar to CG3173-PA [Apis mellifera]	bmo-miR-P487-5p	bmo-miR-P533-5p
BGIBMGA000767-TA	E-value:0.0 gb|EAT45634.1| atlastin [Aedes aegypti]	bmo-miR-P038-3p	bmo-miR-P489-5p	bmo-miR-P244-3p	bmo-miR-P111-3p
BGIBMGA000768-TA	ref|NP_775813.1| hypothetical protein LOC196463 [Homo sapiens] sp|Q8NHP8|LAML2_HUMAN LAMA-like protein 2 precursor gb|AAH30618.1| Hypothetical protein LOC196463 [Homo sapiens]	bmo-miR-P422-5p
BGIBMGA000770-TA	ref|XP_973940.1| PREDICTED: similar to CG31127-PA [Tribolium castaneum]	bmo-miR-P667
BGIBMGA000771-TA	ref|XP_967681.1| PREDICTED: similar to CG13603-PA [Tribolium castaneum]	bmo-miR-P487-5p	bmo-miR-P517-5p	bmo-miR-P284-3p	bmo-miR-P362-5p	bmo-miR-P022-3p	bmo-miR-P279-3p	bmo-miR-P066-3p
BGIBMGA000774-TA	ref|NP_001037027.1| juvenile hormone esterase [Bombyx mori] gb|AAL55240.1|AF287267_1 juvenile hormone esterase [Bombyx mori]	bmo-miR-P240-3p	bmo-miR-P484-5p
BGIBMGA000775-TA	gb|AAG42021.2|AF327882_1 juvenile hormone esterase precursor [Manduca sexta]	bmo-miR-P603-5p	bmo-miR-P222-3p	bmo-miR-P302-3p	bmo-miR-P008-5p	bmo-miR-P392-5p	bmo-miR-P113-3p
BGIBMGA000776-TA	gb|AAG42021.2|AF327882_1 juvenile hormone esterase precursor [Manduca sexta]	bmo-miR-P475-5p	bmo-miR-P031-5p	bmo-miR-P423-5p	bmo-miR-P340-3p	bmo-miR-P528-5p	bmo-miR-P132-3p	bmo-miR-P464-5p
BGIBMGA000777-TA	ref|XP_312564.3| ENSANGP00000014256 [Anopheles gambiae str. PEST] gb|EAA08068.4| ENSANGP00000014256 [Anopheles gambiae str. PEST]	bmo-miR-P360-5p	bmo-miR-P608-5p	bmo-miR-P484-5p	bmo-miR-P271-3p	bmo-miR-P034-3p
BGIBMGA000778-TA	ref|XP_975481.1| PREDICTED: similar to pinin, desmosome associated protein [Tribolium castaneum]	bmo-miR-P395-5p	bmo-miR-P167-3p	bmo-miR-P370-5p	bmo-miR-P593-5p	bmo-miR-P030-3p
BGIBMGA000779-TA	E-value:0.0 ref|XP_974650.1| PREDICTED: similar to CG1954-PA [Tribolium castaneum]	bmo-miR-P228-3p	bmo-miR-P293-3p	bmo-miR-P469-5p	bmo-miR-P059-3p	bmo-miR-P481-5p	bmo-miR-P527-5p	bmo-miR-P005-5p	bmo-miR-P104-3p	bmo-miR-P265-3p	bmo-miR-P518-5p	bmo-miR-P055-5p	bmo-miR-P649-5p	bmo-miR-P521-5p
BGIBMGA000780-TA	unknown	bmo-miR-P517-5p	bmo-miR-P018-3p	bmo-miR-P485-5p	bmo-miR-P393-5p	bmo-miR-P023-5p	bmo-miR-P527-5p	bmo-miR-P030-3p	bmo-miR-P560-5p	bmo-miR-P414-5p	bmo-miR-P197-3p	bmo-miR-P099-3p
BGIBMGA000781-TA	unknown	bmo-miR-P121-3p	bmo-miR-P127-3p	bmo-miR-P284-3p	bmo-miR-P349-5p	bmo-miR-P637-5p	bmo-miR-P066-3p
BGIBMGA000782-TA	unknown	bmo-miR-P601-5p	bmo-miR-P510-5p	bmo-miR-P172-3p	bmo-miR-P526-5p	bmo-miR-P178-3p
BGIBMGA000783-TA	E-value:0.0 ref|XP_394560.1| PREDICTED: similar to Jagged-1 precursor (Jagged1) (hJ1) (CD339 antigen) [Apis mellifera]	bmo-miR-P038-3p	bmo-miR-P493-5p	bmo-miR-P039-3p	bmo-miR-P490-5p	bmo-miR-P524-5p
BGIBMGA000784-TA	ref|XP_001118518.1| PREDICTED: hypothetical protein [Macaca mulatta]	bmo-miR-P186-3p	bmo-miR-P049-3p	bmo-miR-P318-3p	bmo-miR-P039-5p	bmo-miR-P023-3p	bmo-miR-P021-3p	bmo-miR-P010-3p	bmo-miR-P295-3p	bmo-miR-P611-5p
BGIBMGA000785-TA	unknown	bmo-miR-P487-5p	bmo-miR-P038-3p	bmo-miR-P284-3p
BGIBMGA000786-TA	ref|XP_975625.1| PREDICTED: similar to CG7435-PA [Tribolium castaneum]	bmo-miR-P423-5p
BGIBMGA000787-TA	ref|XP_001121954.1| PREDICTED: similar to Paired box pox-meso protein (Paired box mesodermal protein) [Apis mellifera]	bmo-miR-P191-3p	bmo-miR-P170-3p	bmo-miR-P204-3p	bmo-miR-P038-5p	bmo-miR-P197-3p	bmo-miR-P177-3p
BGIBMGA000788-TA	ref|NP_001040467.1| copper transporter [Bombyx mori] gb|ABF51452.1| copper transporter [Bombyx mori]	bmo-miR-P256-3p	bmo-miR-P405-5p	bmo-miR-P294-3p
BGIBMGA000789-TA	unknown	bmo-miR-P455-5p	bmo-miR-P585-5p	bmo-miR-P632-5p
BGIBMGA000790-TA	gb|EAT45861.1| protein kinase c, mu [Aedes aegypti]	bmo-miR-P038-3p	bmo-miR-P251-3p	bmo-miR-P099-3p	bmo-miR-P033-5p	bmo-miR-P183-3p	bmo-miR-P378-5p
BGIBMGA000791-TA	E-value:0.0 gb|EAT45861.1| protein kinase c, mu [Aedes aegypti]	bmo-miR-P010-3p	bmo-miR-P197-3p
BGIBMGA000792-TA	ref|XP_853587.1| PREDICTED: similar to zinc finger protein 91 (HPF7, HTF10) [Canis familiaris]	bmo-miR-P079-3p	bmo-miR-P051-3p	bmo-miR-P015-5p	bmo-miR-P016-5p	bmo-miR-P119-3p	bmo-miR-P518-5p	bmo-miR-P425-5p	bmo-miR-P012-5p	bmo-miR-P490-5p
BGIBMGA000793-TA	ref|XP_974795.1| PREDICTED: similar to CG5484-PB, isoform B [Tribolium castaneum]	bmo-miR-P198-3p	bmo-miR-P028-5p	bmo-miR-P023-5p	bmo-miR-P310-3p
BGIBMGA000794-TA	ref|XP_973573.1| PREDICTED: similar to CG8144-PA, isoform A [Tribolium castaneum]	bmo-miR-P280-3p
BGIBMGA000795-TA	ref|XP_973573.1| PREDICTED: similar to CG8144-PA, isoform A [Tribolium castaneum]	bmo-miR-P001-3p	bmo-miR-P465-5p	bmo-miR-P073-3p
BGIBMGA000796-TA	ref|XP_001357838.1| GA20847-PA [Drosophila pseudoobscura] gb|EAL26973.1| GA20847-PA [Drosophila pseudoobscura]	bmo-miR-P621-5p	bmo-miR-P010-3p	bmo-miR-P554-5p
BGIBMGA000797-TA	ref|XP_312014.3| ENSANGP00000018709 [Anopheles gambiae str. PEST] gb|EAA08028.3| ENSANGP00000018709 [Anopheles gambiae str. PEST]	bmo-miR-P324-3p	bmo-miR-P053-5p	bmo-miR-P481-5p	bmo-miR-P349-5p	bmo-miR-P066-3p	bmo-miR-P042-5p	bmo-miR-P336-3p	bmo-miR-P521-5p	bmo-miR-P055-3p	bmo-miR-P152-3p	bmo-miR-P059-3p	bmo-miR-P104-3p	bmo-miR-P021-3p	bmo-miR-P192-3p	bmo-miR-P649-5p	bmo-miR-P301-3p
BGIBMGA000798-TA	ref|XP_973573.1| PREDICTED: similar to CG8144-PA, isoform A [Tribolium castaneum]	bmo-miR-P121-3p	bmo-miR-P423-5p	bmo-miR-P228-3p	bmo-miR-P118-3p	bmo-miR-P158-3p	bmo-miR-P177-3p
BGIBMGA000799-TA	ref|NP_733062.2| CG11120-PB, isoform B [Drosophila melanogaster] gb|AAN14026.2| CG11120-PB, isoform B [Drosophila melanogaster]	bmo-miR-P395-5p	bmo-miR-P289-3p	bmo-miR-P197-3p	bmo-miR-P056-3p
BGIBMGA000800-TA	ref|XP_975476.1| PREDICTED: similar to CG6056-PA [Tribolium castaneum]	bmo-miR-P004-3p	bmo-miR-P535-5p
BGIBMGA000801-TA	ref|XP_975422.1| PREDICTED: similar to WAF-1/CIP1 stabilizing protein 39 [Tribolium castaneum]	bmo-miR-P042-5p
BGIBMGA000802-TA	ref|XP_975363.1| PREDICTED: similar to CG6668-PA, isoform A [Tribolium castaneum]	bmo-miR-P049-3p	bmo-miR-P318-3p	bmo-miR-P258-3p	bmo-miR-P023-3p
BGIBMGA000803-TA	ref|XP_967650.1| PREDICTED: similar to CG18593-PA [Tribolium castaneum]	bmo-miR-P121-3p	bmo-miR-P411-5p
BGIBMGA000804-TA	ref|NP_001091814.1| mitochondrial ATP synthase coupling factor 6 [Bombyx mori] gb|ABF51465.1| mitochondrial ATP synthase coupling factor 6 [Bombyx mori]	bmo-miR-P001-3p	bmo-miR-P256-3p
BGIBMGA000805-TA	unknown	bmo-miR-P319-3p	bmo-miR-P560-5p	bmo-miR-P007-5p	bmo-miR-P393-5p	bmo-miR-P113-3p	bmo-miR-P386-5p
BGIBMGA000806-TA	E-value:0.0 ref|XP_623550.1| PREDICTED: similar to CG32626-PA, isoform A isoform 2 [Apis mellifera]	bmo-miR-P409-5p
BGIBMGA000807-TA	E-value:0.0 ref|XP_392957.2| PREDICTED: similar to CG32626-PC, isoform C isoform 1 [Apis mellifera] ref|XP_623597.1| PREDICTED: similar to CG32626-PC, isoform C [Apis mellifera]	bmo-miR-P324-3p	bmo-miR-P518-5p	bmo-miR-P085-3p	bmo-miR-P314-3p	bmo-miR-P448-5p
BGIBMGA000808-TA	ref|XP_392371.2| PREDICTED: similar to CG10354-PA [Apis mellifera]	bmo-miR-P089-3p	bmo-miR-P524-5p	bmo-miR-P005-5p	bmo-miR-P328-3p	bmo-miR-P611-5p
BGIBMGA000809-TA	ref|XP_973739.1| PREDICTED: similar to CG10354-PA [Tribolium castaneum]	bmo-miR-P167-3p	bmo-miR-P061-3p
BGIBMGA000810-TA	unknown	bmo-miR-P370-5p
BGIBMGA000811-TA	unknown	bmo-miR-P544-5p
BGIBMGA000812-TA	gb|AAD43031.1|AF103942_1 discs lost protein [Drosophila melanogaster]	bmo-miR-P242-3p	bmo-miR-P422-5p
BGIBMGA000813-TA	ref|NP_610306.1| CG30491-PA [Drosophila melanogaster] gb|AAM52579.1| AT09608p [Drosophila melanogaster] gb|AAF59216.3| CG30491-PA [Drosophila melanogaster]	bmo-miR-P178-3p	bmo-miR-P471-5p
BGIBMGA000814-TA	ref|XP_971434.1| PREDICTED: similar to CG1966-PA [Tribolium castaneum]	bmo-miR-P305-3p	bmo-miR-P251-3p	bmo-miR-P614-5p	bmo-miR-P049-3p	bmo-miR-P258-3p	bmo-miR-P153-3p	bmo-miR-P021-3p	bmo-miR-P621-5p	bmo-miR-P395-5p	bmo-miR-P247-3p
BGIBMGA000815-TA	gb|EAT33689.1| zinc finger protein [Aedes aegypti]	bmo-miR-P024-3p	bmo-miR-P640-5p
BGIBMGA000816-TA	E-value:0.0 ref|XP_396621.3| PREDICTED: similar to Kinesin-like protein at 98A CG5658-PA [Apis mellifera]	bmo-miR-P435-5p	bmo-miR-P301-3p	bmo-miR-P259-3p
BGIBMGA000817-TA	ref|XP_396621.3| PREDICTED: similar to Kinesin-like protein at 98A CG5658-PA [Apis mellifera]	bmo-miR-P018-3p	bmo-miR-P384-5p	bmo-miR-P029-5p	bmo-miR-P030-3p
BGIBMGA000818-TA	ref|XP_001121320.1| PREDICTED: similar to CG8481-PA, isoform A [Apis mellifera]	bmo-miR-P499-5p	bmo-miR-P625-5p	bmo-miR-P432-5p	bmo-miR-P029-5p
BGIBMGA000819-TA	ref|XP_975411.1| PREDICTED: similar to CG9471-PA [Tribolium castaneum]	bmo-miR-P607-5p	bmo-miR-P314-3p	bmo-miR-P315-3p	bmo-miR-P480-5p	bmo-miR-P588-5p
BGIBMGA000821-TA	emb|CAF90691.1| unnamed protein product [Tetraodon nigroviridis]	bmo-miR-P487-5p	bmo-miR-P546-5p	bmo-miR-P519-5p	bmo-miR-P395-5p	bmo-miR-P510-5p	bmo-miR-P018-5p	bmo-miR-P633-5p	bmo-miR-P023-5p	bmo-miR-P030-3p
BGIBMGA000822-TA	unknown	bmo-miR-P349-5p	bmo-miR-P263-3p
BGIBMGA000823-TA	ref|XP_970126.1| PREDICTED: similar to CG10585-PA [Tribolium castaneum]	bmo-miR-P105-3p	bmo-miR-P186-3p	bmo-miR-P024-5p	bmo-miR-P214-3p	bmo-miR-P167-3p	bmo-miR-P177-3p	bmo-miR-P367-5p
BGIBMGA000824-TA	unknown	bmo-miR-P085-3p	bmo-miR-P038-3p	bmo-miR-P110-3p	bmo-miR-P422-5p
BGIBMGA000825-TA	gb|EAT42940.1| c3f [Aedes aegypti]	bmo-miR-P019-5p	bmo-miR-P025-5p	bmo-miR-P111-3p
BGIBMGA000826-TA	E-value:0.0 ref|XP_973380.1| PREDICTED: similar to CG10620-PA [Tribolium castaneum]	bmo-miR-P067-3p	bmo-miR-P554-5p
BGIBMGA000827-TA	ref|XP_973880.1| PREDICTED: similar to RIKEN cDNA 6230410P16 [Tribolium castaneum]	bmo-miR-P027-5p	bmo-miR-P260-3p	bmo-miR-P304-3p
BGIBMGA000828-TA	E-value:0.0 gb|EAT35274.1| DNA replication licensing factor MCM6 [Aedes aegypti]	bmo-miR-P175-3p
BGIBMGA000829-TA	E-value:0.0 ref|XP_623333.1| PREDICTED: similar to splicing factor 3b, subunit 3 isoform 1 [Apis mellifera]	bmo-miR-P042-5p	bmo-miR-P033-5p	bmo-miR-P008-5p	bmo-miR-P023-5p	bmo-miR-P422-5p
BGIBMGA000830-TA	unknown	bmo-miR-P276-3p
BGIBMGA000831-TA	unknown	bmo-miR-P152-3p	bmo-miR-P172-3p
BGIBMGA000832-TA	gb|EAT43078.1| tyrosine-protein kinase [Aedes aegypti]	bmo-miR-P419-5p	bmo-miR-P029-5p
BGIBMGA000833-TA	ref|XP_665383.1| hypothetical protein Chro.30098 [Cryptosporidium hominis TU502] gb|EAL35153.1| hypothetical protein Chro.30098 [Cryptosporidium hominis]	bmo-miR-P395-5p	bmo-miR-P170-3p	bmo-miR-P178-3p	bmo-miR-P080-3p
BGIBMGA000834-TA	gb|EAT36564.1| zinc finger protein [Aedes aegypti]	bmo-miR-P388-5p	bmo-miR-P135-3p	bmo-miR-P350-5p
BGIBMGA000835-TA	unknown	bmo-miR-P172-3p
BGIBMGA000836-TA	gb|AAH86265.1| LOC495678 protein [Xenopus laevis]	bmo-miR-P191-3p	bmo-miR-P077-3p	bmo-miR-P250-3p	bmo-miR-P464-5p
BGIBMGA000837-TA	gb|AAR26516.1| antennal esterase [Mamestra brassicae]	bmo-miR-P347-5p
BGIBMGA000839-TA	E-value:0.0 ref|XP_623489.1| PREDICTED: similar to CG12325-PA [Apis mellifera]	bmo-miR-P584-5p	bmo-miR-P059-3p	bmo-miR-P481-5p	bmo-miR-P422-5p	bmo-miR-P030-3p	bmo-miR-P104-3p	bmo-miR-P649-5p	bmo-miR-P521-5p
BGIBMGA000840-TA	emb|CAA80517.1| trypsin [Anopheles gambiae]	bmo-miR-P015-3p	bmo-miR-P676	bmo-miR-P032-5p	bmo-miR-P356-5p	bmo-miR-P259-3p
BGIBMGA000841-TA	ref|XP_555167.1| ENSANGP00000026990 [Anopheles gambiae str. PEST] sp|P35036|TRY2_ANOGA Trypsin-2 precursor gb|EAL39600.1| ENSANGP00000026990 [Anopheles gambiae str. PEST]	bmo-miR-P024-3p	bmo-miR-P079-3p	bmo-miR-P317-3p	bmo-miR-P058-3p	bmo-miR-P119-3p	bmo-miR-P422-5p	bmo-miR-P365-5p	bmo-miR-P017-3p	bmo-miR-P024-5p	bmo-miR-P367-5p
BGIBMGA000842-TA	ref|XP_966527.1| PREDICTED: similar to elongation of very long chain fatty acids (FEN1/Elo2, SUR4/Elo3, yeast)-like 4 [Tribolium castaneum]	bmo-miR-P419-5p	bmo-miR-P546-5p	bmo-miR-P488-5p	bmo-miR-P506-5p	bmo-miR-P417-5p	bmo-miR-P593-5p
BGIBMGA000843-TA	ref|XP_311409.3| ENSANGP00000000555 [Anopheles gambiae str. PEST] gb|EAA07038.3| ENSANGP00000000555 [Anopheles gambiae str. PEST]	bmo-miR-P366-5p	bmo-miR-P170-3p	bmo-miR-P405-5p	bmo-miR-P299-3p	bmo-miR-P420-5p
BGIBMGA000844-TA	ref|XP_311418.3| ENSANGP00000016729 [Anopheles gambiae str. PEST] gb|EAA07041.3| ENSANGP00000016729 [Anopheles gambiae str. PEST]	bmo-miR-P087-3p
BGIBMGA000846-TA	E-value:0.0 gb|EAT48691.1| phopholipase d [Aedes aegypti]	bmo-miR-P654-5p	bmo-miR-P425-5p
BGIBMGA000847-TA	unknown	bmo-miR-P603-5p	bmo-miR-P392-5p
BGIBMGA000848-TA	ref|XP_392199.3| PREDICTED: similar to jing CG9403-PA, isoform A [Apis mellifera]	bmo-miR-P369-5p	bmo-miR-P367-5p	bmo-miR-P113-3p	bmo-miR-P502-5p	bmo-miR-P378-5p
BGIBMGA000849-TA	ref|XP_969839.1| PREDICTED: similar to CG30483-PA [Tribolium castaneum]	bmo-miR-P009-5p	bmo-miR-P068-3p
BGIBMGA000850-TA	gb|EAT44279.1| hypothetical protein AaeL_AAEL004337 [Aedes aegypti]	bmo-miR-P027-5p
BGIBMGA000852-TA	ref|XP_975654.1| PREDICTED: similar to CG15319-PB [Tribolium castaneum]	bmo-miR-P170-3p	bmo-miR-P024-5p	bmo-miR-P102-3p	bmo-miR-P396-5p	bmo-miR-P493-5p	bmo-miR-P367-5p	bmo-miR-P432-5p	bmo-miR-P516-5p
BGIBMGA000853-TA	E-value:0.0 ref|XP_975654.1| PREDICTED: similar to CG15319-PB [Tribolium castaneum]	bmo-miR-P441-5p	bmo-miR-P607-5p	bmo-miR-P329-3p	bmo-miR-P361-5p
BGIBMGA000854-TA	gb|EAT40804.1| GDP-fucose transporter, putative [Aedes aegypti]	bmo-miR-P186-3p	bmo-miR-P055-5p
BGIBMGA000855-TA	E-value:0.0 ref|XP_392567.2| PREDICTED: similar to CG32663-PA isoform 1 [Apis mellifera]	bmo-miR-P010-3p
BGIBMGA000857-TA	unknown	bmo-miR-P085-3p	bmo-miR-P426-5p
BGIBMGA000858-TA	ref|XP_394212.3| PREDICTED: similar to F36G9.12 [Apis mellifera]	bmo-miR-P324-3p	bmo-miR-P518-5p	bmo-miR-P085-3p	bmo-miR-P314-3p	bmo-miR-P049-3p	bmo-miR-P318-3p	bmo-miR-P258-3p	bmo-miR-P023-3p	bmo-miR-P462-5p
BGIBMGA000859-TA	gb|EAT43757.1| conserved hypothetical protein [Aedes aegypti]	bmo-miR-P038-3p	bmo-miR-P042-5p	bmo-miR-P023-5p
BGIBMGA000860-TA	ref|XP_001237269.1| ENSANGP00000031877 [Anopheles gambiae str. PEST] gb|EAU77249.1| ENSANGP00000031877 [Anopheles gambiae str. PEST]	bmo-miR-P487-5p	bmo-miR-P437-5p	bmo-miR-P381-5p	bmo-miR-P456-5p	bmo-miR-P072-3p	bmo-miR-P084-3p	bmo-miR-P024-5p	bmo-miR-P367-5p	bmo-miR-P637-5p
BGIBMGA000861-TA	unknown	bmo-miR-P524-5p
BGIBMGA000862-TA	ref|XP_001121311.1| PREDICTED: similar to Centromeric protein E (CENP-E protein) [Apis mellifera]	bmo-miR-P206-3p
BGIBMGA000863-TA	ref|XP_653447.1| Viral A-type inclusion protein repeat [Entamoeba histolytica HM-1:IMSS]	bmo-miR-P675	bmo-miR-P061-3p
BGIBMGA000864-TA	ref|XP_653447.1| Viral A-type inclusion protein repeat [Entamoeba histolytica HM-1:IMSS]	bmo-miR-P421-5p
BGIBMGA000865-TA	ref|NP_651595.1| CG12259-PA [Drosophila melanogaster] gb|AAF56759.1| CG12259-PA [Drosophila melanogaster] gb|AAM29622.1| RH65663p [Drosophila melanogaster]	bmo-miR-P349-5p	bmo-miR-P593-5p	bmo-miR-P585-5p	bmo-miR-P031-3p	bmo-miR-P422-5p	bmo-miR-P395-5p	bmo-miR-P488-5p	bmo-miR-P420-5p	bmo-miR-P577-5p
BGIBMGA000866-TA	ref|NP_001037686.1| aspartylglucosaminidase [Bombyx mori] gb|ABG81362.1| aspartylglucosaminidase [Bombyx mori]	bmo-miR-P323-3p	bmo-miR-P549-5p	bmo-miR-P349-5p
BGIBMGA000867-TA	ref|NP_001037564.1| ribosomal protein S2 [Bombyx mori] gb|AAV34857.1| ribosomal protein S2 [Bombyx mori]	bmo-miR-P495-5p
BGIBMGA000868-TA	gb|AAL48300.1| cytochrome P450 CYP4L4 [Mamestra brassicae]	bmo-miR-P085-3p	bmo-miR-P286-3p	bmo-miR-P422-5p
BGIBMGA000869-TA	unknown	bmo-miR-P654-5p	bmo-miR-P302-3p	bmo-miR-P030-3p
BGIBMGA000870-TA	unknown	bmo-miR-P340-3p	bmo-miR-P008-5p	bmo-miR-P271-3p
BGIBMGA000871-TA	ref|XP_973722.1| PREDICTED: similar to CG3020-PA [Tribolium castaneum]	bmo-miR-P535-5p	bmo-miR-P256-3p
BGIBMGA000873-TA	ref|XP_001353146.1| GA20362-PA [Drosophila pseudoobscura] gb|EAL30647.1| GA20362-PA [Drosophila pseudoobscura]	bmo-miR-P055-3p	bmo-miR-P209-3p
BGIBMGA000874-TA	ref|XP_966968.1| PREDICTED: similar to CG7450-PA, isoform A [Tribolium castaneum]	bmo-miR-P038-3p	bmo-miR-P024-5p	bmo-miR-P214-3p	bmo-miR-P015-3p	bmo-miR-P367-5p	bmo-miR-P176-3p
BGIBMGA000875-TA	gb|AAR26516.1| antennal esterase [Mamestra brassicae]	bmo-miR-P338-3p
BGIBMGA000877-TA	ref|XP_629701.1| calmodulin-binding protein [Dictyostelium discoideum AX4] gb|AAD47903.1|AF090533_1 unconventional myosin heavy chain MyoM [Dictyostelium discoideum] dbj|BAA84604.1| myoM [Dictyostelium discoideum] gb|EAL61255.1| calmodulin-binding protein [Dictyostelium discoideum AX4]	bmo-miR-P390-5p	bmo-miR-P101-3p	bmo-miR-P219-3p	bmo-miR-P311-3p
BGIBMGA000878-TA	ref|XP_971253.1| PREDICTED: similar to CG13035-PA, isoform A [Tribolium castaneum]	bmo-miR-P009-5p	bmo-miR-P052-3p
BGIBMGA000879-TA	ref|XP_394004.2| PREDICTED: similar to Retinal rod rhodopsin-sensitive cGMP 3,5-cyclic phosphodiesterase delta-subunit (GMP-PDE delta) [Apis mellifera]	bmo-miR-P234-3p	bmo-miR-P022-3p
BGIBMGA000880-TA	E-value:0.0 gb|EAT40781.1| ATP-dependent RNA and DNA helicase [Aedes aegypti]	bmo-miR-P487-5p	bmo-miR-P201-3p	bmo-miR-P488-5p	bmo-miR-P167-3p	bmo-miR-P493-5p	bmo-miR-P039-3p	bmo-miR-P593-5p
BGIBMGA000881-TA	gb|EAT39143.1| hypothetical protein AaeL_AAEL009036 [Aedes aegypti]	bmo-miR-P636-5p
BGIBMGA000882-TA	gb|ABD36141.1| ribosomal protein L27 [Bombyx mori]	bmo-miR-P293-3p	bmo-miR-P138-3p	bmo-miR-P059-3p	bmo-miR-P481-5p	bmo-miR-P585-5p	bmo-miR-P104-3p	bmo-miR-P024-5p	bmo-miR-P449-5p	bmo-miR-P649-5p	bmo-miR-P521-5p	bmo-miR-P367-5p
BGIBMGA000885-TA	gb|EAT40987.1| conserved hypothetical protein [Aedes aegypti]	bmo-miR-P517-5p	bmo-miR-P010-3p	bmo-miR-P180-3p
BGIBMGA000886-TA	gb|EAT40987.1| conserved hypothetical protein [Aedes aegypti]	bmo-miR-P517-5p	bmo-miR-P010-3p	bmo-miR-P180-3p	bmo-miR-P030-3p
BGIBMGA000887-TA	unknown	bmo-miR-P423-5p
BGIBMGA000888-TA	E-value:0.0 gb|EAT36999.1| roundabout [Aedes aegypti]	bmo-miR-P024-5p	bmo-miR-P367-5p
BGIBMGA000889-TA	unknown	bmo-miR-P042-5p	bmo-miR-P213-3p
BGIBMGA000890-TA	E-value:0.0 ref|XP_001123040.1| PREDICTED: similar to CG1514-PA, partial [Apis mellifera]	bmo-miR-P386-5p
BGIBMGA000891-TA	ref|XP_974894.1| PREDICTED: similar to CG8916-PA [Tribolium castaneum]	bmo-miR-P633-5p	bmo-miR-P167-3p
BGIBMGA000892-TA	E-value:0.0 ref|XP_967042.1| PREDICTED: similar to Probable phosphorylase b kinase alpha regulatory chain (Phosphorylase kinase alpha subunit) isoform 1 [Tribolium castaneum]	bmo-miR-P518-5p	bmo-miR-P042-5p
BGIBMGA000893-TA	E-value:0.0 ref|XP_967042.1| PREDICTED: similar to Probable phosphorylase b kinase alpha regulatory chain (Phosphorylase kinase alpha subunit) isoform 1 [Tribolium castaneum]	bmo-miR-P105-3p	bmo-miR-P004-5p	bmo-miR-P005-3p
BGIBMGA000894-TA	ref|XP_974572.1| PREDICTED: similar to Golgin subfamily A member 4 (Trans-Golgi p230) (256 kDa golgin) (Golgin-245) (Protein 72.1) [Tribolium castaneum]	bmo-miR-P633-5p	bmo-miR-P459-5p	bmo-miR-P417-5p	bmo-miR-P422-5p
BGIBMGA000895-TA	ref|YP_456549.1| hypothetical protein AYWB_353 [Aster yellows witches'-broom phytoplasma AYWB] gb|ABC65470.1| conserved hypothetical protein [Aster yellows witches'-broom phytoplasma AYWB]	bmo-miR-P191-3p	bmo-miR-P496-5p	bmo-miR-P314-3p	bmo-miR-P508-5p	bmo-miR-P420-5p	bmo-miR-P032-5p	bmo-miR-P259-3p
BGIBMGA000896-TA	ref|XP_318514.3| ENSANGP00000021243 [Anopheles gambiae str. PEST] gb|EAA13713.3| ENSANGP00000021243 [Anopheles gambiae str. PEST]	bmo-miR-P591-5p	bmo-miR-P530-5p	bmo-miR-P266-3p
BGIBMGA000897-TA	ref|XP_318516.2| ENSANGP00000021249 [Anopheles gambiae str. PEST] gb|EAA13714.2| ENSANGP00000021249 [Anopheles gambiae str. PEST]	bmo-miR-P230-3p	bmo-miR-P432-5p	bmo-miR-P029-5p	bmo-miR-P253-3p
BGIBMGA000898-TA	gb|EAT48579.1| U2 small nuclear ribonucleoprotein, putative [Aedes aegypti]	bmo-miR-P324-3p	bmo-miR-P375-5p	bmo-miR-P265-3p	bmo-miR-P307-3p	bmo-miR-P655-5p	bmo-miR-P349-5p	bmo-miR-P310-3p
BGIBMGA000899-TA	ref|YP_456549.1| hypothetical protein AYWB_353 [Aster yellows witches'-broom phytoplasma AYWB] gb|ABC65470.1| conserved hypothetical protein [Aster yellows witches'-broom phytoplasma AYWB]	bmo-miR-P256-3p	bmo-miR-P070-3p	bmo-miR-P177-3p	bmo-miR-P640-5p
BGIBMGA000900-TA	ref|XP_973219.1| PREDICTED: similar to elongation protein 4 homolog [Tribolium castaneum]	bmo-miR-P265-3p	bmo-miR-P496-5p	bmo-miR-P024-5p	bmo-miR-P367-5p	bmo-miR-P623-5p	bmo-miR-P527-5p	bmo-miR-P604-5p
BGIBMGA000901-TA	ref|XP_392407.3| PREDICTED: similar to mastermind CG8118-PA, isoform A [Apis mellifera]	bmo-miR-P001-5p	bmo-miR-P192-3p	bmo-miR-P607-5p	bmo-miR-P384-5p	bmo-miR-P614-5p	bmo-miR-P171-3p	bmo-miR-P102-3p
BGIBMGA000903-TA	gb|EAT44291.1| dendritic cell protein [Aedes aegypti]	bmo-miR-P498-5p
BGIBMGA000904-TA	ref|XP_001120231.1| PREDICTED: similar to CG18584-PA, partial [Apis mellifera]	bmo-miR-P419-5p	bmo-miR-P411-5p	bmo-miR-P061-3p	bmo-miR-P259-3p
BGIBMGA000905-TA	ref|NP_001034527.1| Kruppel [Tribolium castaneum] gb|AAG17563.2|AF236856_1 Kruppel protein [Tribolium castaneum]	bmo-miR-P387-5p	bmo-miR-P505-5p	bmo-miR-P492-5p
BGIBMGA000906-TA	ref|XP_623909.1| PREDICTED: similar to Lobe CG10109-PA [Apis mellifera]	bmo-miR-P633-5p	bmo-miR-P420-5p	bmo-miR-P032-5p	bmo-miR-P259-3p	bmo-miR-P150-3p
BGIBMGA000907-TA	ref|XP_394520.2| PREDICTED: similar to tetratricopeptide repeat domain 10 isoform 1 [Apis mellifera]	bmo-miR-P082-3p	bmo-miR-P315-3p	bmo-miR-P028-3p	bmo-miR-P338-3p	bmo-miR-P471-5p
BGIBMGA000908-TA	unknown	bmo-miR-P446-5p	bmo-miR-P607-5p	bmo-miR-P042-5p	bmo-miR-P279-3p	bmo-miR-P462-5p
BGIBMGA000909-TA	ref|XP_975018.1| PREDICTED: similar to dynein, cytoplasmic, heavy polypeptide 2 [Tribolium castaneum]	bmo-miR-P324-3p	bmo-miR-P079-3p	bmo-miR-P411-5p	bmo-miR-P365-5p	bmo-miR-P055-5p	bmo-miR-P424-5p	bmo-miR-P024-5p	bmo-miR-P367-5p	bmo-miR-P507-5p	bmo-miR-P119-3p	bmo-miR-P422-5p
BGIBMGA000911-TA	ref|XP_975018.1| PREDICTED: similar to dynein, cytoplasmic, heavy polypeptide 2 [Tribolium castaneum]	bmo-miR-P084-3p	bmo-miR-P314-3p	bmo-miR-P250-3p	bmo-miR-P410-5p
BGIBMGA000912-TA	ref|XP_975018.1| PREDICTED: similar to dynein, cytoplasmic, heavy polypeptide 2 [Tribolium castaneum]	bmo-miR-P546-5p	bmo-miR-P433-5p
BGIBMGA000913-TA	ref|XP_975018.1| PREDICTED: similar to dynein, cytoplasmic, heavy polypeptide 2 [Tribolium castaneum]	bmo-miR-P557-5p	bmo-miR-P023-5p	bmo-miR-P205-3p
BGIBMGA000914-TA	ref|XP_417173.2| PREDICTED: similar to dynein cytoplasmic heavy chain 2 [Gallus gallus]	bmo-miR-P597-5p
BGIBMGA000917-TA	unknown	bmo-miR-P324-3p	bmo-miR-P314-3p	bmo-miR-P175-3p	bmo-miR-P008-5p	bmo-miR-P055-3p	bmo-miR-P597-5p	bmo-miR-P259-3p	bmo-miR-P086-3p
BGIBMGA000920-TA	ref|XP_311082.3| ENSANGP00000017476 [Anopheles gambiae str. PEST] gb|EAA06160.3| ENSANGP00000017476 [Anopheles gambiae str. PEST]	bmo-miR-P027-5p	bmo-miR-P420-5p	bmo-miR-P455-5p	bmo-miR-P462-5p	bmo-miR-P539-5p
BGIBMGA000921-TA	gb|AAT94433.1| RE66462p [Drosophila melanogaster]	bmo-miR-P608-5p	bmo-miR-P314-3p	bmo-miR-P229-3p	bmo-miR-P611-5p
BGIBMGA000922-TA	gb|EAT38742.1| conserved hypothetical protein [Aedes aegypti]	bmo-miR-P024-3p	bmo-miR-P085-3p
BGIBMGA000923-TA	ref|XP_001353790.1| GA20453-PA [Drosophila pseudoobscura] gb|EAL29524.1| GA20453-PA [Drosophila pseudoobscura]	bmo-miR-P485-5p	bmo-miR-P015-5p	bmo-miR-P151-3p	bmo-miR-P016-5p	bmo-miR-P030-3p	bmo-miR-P471-5p	bmo-miR-P012-5p	bmo-miR-P286-3p	bmo-miR-P432-5p	bmo-miR-P029-5p
BGIBMGA000924-TA	gb|ABD36230.1| ribosomal protein L22 [Bombyx mori]	bmo-miR-P038-3p	bmo-miR-P481-5p	bmo-miR-P507-5p	bmo-miR-P508-5p	bmo-miR-P068-3p	bmo-miR-P521-5p	bmo-miR-P367-5p	bmo-miR-P152-3p	bmo-miR-P059-3p	bmo-miR-P480-5p	bmo-miR-P104-3p	bmo-miR-P024-5p	bmo-miR-P505-5p	bmo-miR-P649-5p	bmo-miR-P417-5p	bmo-miR-P253-3p
BGIBMGA000926-TA	E-value:0.0 ref|NP_001040544.1| transaldolase [Bombyx mori] gb|ABF51488.1| transaldolase [Bombyx mori]	bmo-miR-P010-3p	bmo-miR-P589-5p	bmo-miR-P479-5p	bmo-miR-P508-5p
BGIBMGA000928-TA	ref|XP_974840.1| PREDICTED: similar to CG5921-PB, isoform B [Tribolium castaneum]	bmo-miR-P517-5p	bmo-miR-P198-3p	bmo-miR-P401-5p	bmo-miR-P632-5p
BGIBMGA000929-TA	ref|XP_974840.1| PREDICTED: similar to CG5921-PB, isoform B [Tribolium castaneum]	bmo-miR-P625-5p
BGIBMGA000930-TA	E-value:0.0 ref|XP_396195.2| PREDICTED: similar to Imitation SWI CG8625-PA, isoform A isoform 1 [Apis mellifera]	bmo-miR-P583-5p
BGIBMGA000931-TA	ref|XP_001352623.1| GA19054-PA [Drosophila pseudoobscura] gb|EAL30121.1| GA19054-PA [Drosophila pseudoobscura]	bmo-miR-P274-3p
BGIBMGA000932-TA	E-value:0.0 gb|EAT45428.1| protein phosphatase-7 [Aedes aegypti]	bmo-miR-P030-3p
BGIBMGA000933-TA	ref|XP_972576.1| PREDICTED: similar to CG10488-PA, isoform A [Tribolium castaneum]	bmo-miR-P085-3p	bmo-miR-P042-5p
BGIBMGA000934-TA	ref|XP_972474.1| PREDICTED: similar to CG32698-PA [Tribolium castaneum]	bmo-miR-P487-5p
BGIBMGA000935-TA	ref|XP_001347410.1| hypothetical protein PF10_0125 [Plasmodium falciparum 3D7] gb|AAN35323.1|AE014830_67 hypothetical protein [Plasmodium falciparum 3D7]	bmo-miR-P517-5p	bmo-miR-P485-5p
BGIBMGA000937-TA	ref|XP_001361569.1| GA14829-PA [Drosophila pseudoobscura] gb|EAL26148.1| GA14829-PA [Drosophila pseudoobscura]	bmo-miR-P253-3p
BGIBMGA000938-TA	ref|XP_975455.1| PREDICTED: similar to Probable dolichyl pyrophosphate Glc1Man9GlcNAc2 alpha-1,3-glucosyltransferase (Dolichyl-P-Glc:Glc1Man9GlcNAc2-PP-dolichyl glucosyltransferase) (Asparagine-linked glycosylation protein 8 homolog) [Tribolium castaneum]	bmo-miR-P625-5p	bmo-miR-P508-5p
BGIBMGA000939-TA	ref|XP_972004.1| PREDICTED: similar to CG14689-PA [Tribolium castaneum]	bmo-miR-P121-3p	bmo-miR-P518-5p	bmo-miR-P424-5p	bmo-miR-P052-3p	bmo-miR-P527-5p	bmo-miR-P150-3p
BGIBMGA000941-TA	ref|XP_392426.2| PREDICTED: similar to Sema-2a CG4700-PA, isoform A [Apis mellifera]	bmo-miR-P289-3p	bmo-miR-P449-5p	bmo-miR-P034-3p
BGIBMGA000942-TA	ref|XP_392426.2| PREDICTED: similar to Sema-2a CG4700-PA, isoform A [Apis mellifera]	bmo-miR-P167-3p
BGIBMGA000944-TA	ref|NP_001036985.1| heat shock protein hsp21.4 [Bombyx mori] dbj|BAD74197.1| heat shock protein hsp21.4 [Bombyx mori]	bmo-miR-P607-5p	bmo-miR-P029-3p	bmo-miR-P469-5p	bmo-miR-P029-5p	bmo-miR-P080-3p	bmo-miR-P064-3p
BGIBMGA000945-TA	unknown	bmo-miR-P295-3p
BGIBMGA000946-TA	ref|XP_975547.1| PREDICTED: similar to CG8153-PA, isoform A [Tribolium castaneum]	bmo-miR-P191-3p	bmo-miR-P039-3p	bmo-miR-P113-3p
BGIBMGA000947-TA	ref|XP_973321.1| PREDICTED: similar to CG7484-PB [Tribolium castaneum]	bmo-miR-P147-3p	bmo-miR-P008-5p
BGIBMGA000949-TA	ref|XP_975141.1| PREDICTED: similar to Bardet-Biedl syndrome 7 [Tribolium castaneum]	bmo-miR-P085-3p	bmo-miR-P018-5p	bmo-miR-P042-5p	bmo-miR-P209-3p
BGIBMGA000951-TA	gb|EAT48692.1| conserved hypothetical protein [Aedes aegypti]	bmo-miR-P125-3p
BGIBMGA000952-TA	ref|XP_975474.1| PREDICTED: similar to CG5160-PA [Tribolium castaneum]	bmo-miR-P186-3p	bmo-miR-P610-5p	bmo-miR-P279-3p	bmo-miR-P543-5p	bmo-miR-P159-3p	bmo-miR-P117-3p	bmo-miR-P422-5p
BGIBMGA000954-TA	unknown	bmo-miR-P012-5p	bmo-miR-P016-5p
BGIBMGA000955-TA	unknown	bmo-miR-P674	bmo-miR-P024-5p	bmo-miR-P135-3p	bmo-miR-P367-5p	bmo-miR-P304-3p	bmo-miR-P005-5p
BGIBMGA000956-TA	ref|XP_636442.1| hypothetical protein DDBDRAFT_0188232 [Dictyostelium discoideum AX4] gb|EAL62937.1| hypothetical protein DDBDRAFT_0188232 [Dictyostelium discoideum AX4]	bmo-miR-P007-5p
BGIBMGA000957-TA	gb|EAT38096.1| hypothetical protein AaeL_AAEL009976 [Aedes aegypti]	bmo-miR-P307-3p	bmo-miR-P596-5p	bmo-miR-P126-3p
BGIBMGA000958-TA	E-value:0.0 ref|XP_975475.1| PREDICTED: similar to CG8632-PA, isoform A [Tribolium castaneum]	bmo-miR-P518-5p	bmo-miR-P038-3p
BGIBMGA000959-TA	ref|NP_001091751.1| ribosomal protein L31 [Bombyx mori] gb|AAV34843.1| ribosomal protein L31 [Bombyx mori]	bmo-miR-P633-5p	bmo-miR-P499-5p	bmo-miR-P209-3p
BGIBMGA000960-TA	ref|XP_394629.3| PREDICTED: similar to Tenascin major CG5723-PB isoform 1 [Apis mellifera]	bmo-miR-P495-5p	bmo-miR-P604-5p
BGIBMGA000961-TA	unknown	bmo-miR-P560-5p	bmo-miR-P615-5p	bmo-miR-P034-5p	bmo-miR-P049-5p	bmo-miR-P250-3p
BGIBMGA000963-TA	ref|XP_394629.3| PREDICTED: similar to Tenascin major CG5723-PB isoform 1 [Apis mellifera]	bmo-miR-P589-5p	bmo-miR-P338-3p	bmo-miR-P410-5p	bmo-miR-P327-3p
BGIBMGA000964-TA	E-value:0.0 ref|XP_966373.1| PREDICTED: similar to CG32659-PA, partial [Tribolium castaneum]	bmo-miR-P204-3p	bmo-miR-P635-5p	bmo-miR-P045-3p
BGIBMGA000965-TA	E-value:0.0 ref|XP_973904.1| PREDICTED: similar to CG12218-PA [Tribolium castaneum]	bmo-miR-P597-5p
BGIBMGA000966-TA	ref|XP_974037.1| PREDICTED: similar to CG1504-PA [Tribolium castaneum]	bmo-miR-P042-5p	bmo-miR-P368-5p	bmo-miR-P016-5p
BGIBMGA000967-TA	unknown	bmo-miR-P010-3p	bmo-miR-P425-5p	bmo-miR-P034-5p	bmo-miR-P125-3p	bmo-miR-P490-5p	bmo-miR-P006-5p
BGIBMGA000968-TA	unknown	bmo-miR-P269-3p	bmo-miR-P079-3p	bmo-miR-P284-3p	bmo-miR-P082-3p	bmo-miR-P434-5p	bmo-miR-P119-3p	bmo-miR-P355-5p	bmo-miR-P576-5p
BGIBMGA000969-TA	unknown	bmo-miR-P592-5p	bmo-miR-P049-5p
BGIBMGA000970-TA	ref|XP_396630.2| PREDICTED: similar to Mediator complex subunit 7 CG31390-PA isoform 1 [Apis mellifera]	bmo-miR-P190-3p	bmo-miR-P267-3p
BGIBMGA000971-TA	ref|XP_623807.2| PREDICTED: similar to Pomp CG9324-PA [Apis mellifera]	bmo-miR-P366-5p
BGIBMGA000973-TA	ref|XP_394126.3| PREDICTED: similar to Btk family kinase at 29A CG8049-PB, isoform B [Apis mellifera]	bmo-miR-P077-3p	bmo-miR-P255-3p
BGIBMGA000974-TA	ref|XP_394126.3| PREDICTED: similar to Btk family kinase at 29A CG8049-PB, isoform B [Apis mellifera]	bmo-miR-P265-3p	bmo-miR-P065-3p	bmo-miR-P022-3p	bmo-miR-P175-3p	bmo-miR-P157-3p	bmo-miR-P524-5p	bmo-miR-P106-3p
BGIBMGA000975-TA	E-value:0.0 ref|XP_395592.3| PREDICTED: similar to CG7852-PA, isoform A [Apis mellifera]	bmo-miR-P535-5p	bmo-miR-P228-3p	bmo-miR-P065-3p
BGIBMGA000976-TA	E-value:0.0 ref|XP_624473.2| PREDICTED: similar to CG17233-PA, isoform A isoform 2 [Apis mellifera]	bmo-miR-P666	bmo-miR-P545-5p
BGIBMGA000977-TA	ref|NP_001040384.1| mitochondrial single-stranded DNA-binding protein [Bombyx mori] gb|ABF51293.1| mitochondrial single-stranded DNA-binding protein [Bombyx mori]	bmo-miR-P085-3p
BGIBMGA000979-TA	ref|XP_396275.2| PREDICTED: similar to tubulin, gamma complex associated protein 2, partial [Apis mellifera]	bmo-miR-P414-5p	bmo-miR-P485-5p	bmo-miR-P660	bmo-miR-P338-3p
BGIBMGA000980-TA	gb|EAT35384.1| conserved hypothetical protein [Aedes aegypti]	bmo-miR-P411-5p	bmo-miR-P038-3p	bmo-miR-P314-3p	bmo-miR-P262-3p	bmo-miR-P059-3p	bmo-miR-P481-5p	bmo-miR-P104-3p	bmo-miR-P265-3p	bmo-miR-P077-3p	bmo-miR-P649-5p	bmo-miR-P521-5p	bmo-miR-P410-5p	bmo-miR-P274-3p
BGIBMGA000982-TA	gb|ABF18363.1| protein kinase A cAMP-dependent catalytic subunit [Aedes aegypti] gb|EAT41043.1| camp-dependent protein kinase catalytic subunit [Aedes aegypti] gb|EAT41044.1| camp-dependent protein kinase catalytic subunit [Aedes aegypti] gb|EAT41045.1| camp-dependent protein kinase catalytic subunit [Aedes aegypti]	bmo-miR-P674
BGIBMGA000983-TA	gb|EAT44586.1| conserved hypothetical protein [Aedes aegypti]	bmo-miR-P291-3p	bmo-miR-P075-3p	bmo-miR-P502-5p
BGIBMGA000985-TA	ref|XP_972575.1| PREDICTED: hypothetical protein [Tribolium castaneum]	bmo-miR-P349-5p
BGIBMGA000986-TA	unknown	bmo-miR-P252-3p	bmo-miR-P024-5p	bmo-miR-P167-3p	bmo-miR-P367-5p	bmo-miR-P420-5p
BGIBMGA000987-TA	unknown	bmo-miR-P487-5p	bmo-miR-P191-3p	bmo-miR-P197-3p	bmo-miR-P028-5p	bmo-miR-P502-5p
BGIBMGA000988-TA	ref|XP_974881.1| PREDICTED: similar to CG6824-PB, isoform B [Tribolium castaneum]	bmo-miR-P012-5p	bmo-miR-P675	bmo-miR-P653-5p	bmo-miR-P016-5p
BGIBMGA000989-TA	E-value:0.0 ref|XP_974903.1| PREDICTED: similar to CG32627-PB, isoform B [Tribolium castaneum]	bmo-miR-P605-5p
BGIBMGA000990-TA	ref|XP_523055.2| PREDICTED: exonuclease 3'-5' domain-like 1 isoform 2 [Pan troglodytes]	bmo-miR-P419-5p	bmo-miR-P197-3p	bmo-miR-P028-5p
BGIBMGA000991-TA	ref|XP_974715.1| PREDICTED: similar to CG6335-PA, isoform A [Tribolium castaneum]	bmo-miR-P094-3p	bmo-miR-P042-5p
BGIBMGA000992-TA	ref|XP_001120762.1| PREDICTED: hypothetical protein [Apis mellifera]	bmo-miR-P023-5p	bmo-miR-P053-3p
BGIBMGA000993-TA	ref|XP_585694.2| PREDICTED: similar to duodenase [Bos taurus]	bmo-miR-P045-5p	bmo-miR-P588-5p
BGIBMGA000994-TA	gb|AAF27650.1|AF218064_1 malate dehydrogenase precursor [Nucella lapillus]	bmo-miR-P085-3p
BGIBMGA000996-TA	gb|EAT46360.1| conserved hypothetical protein [Aedes aegypti]	bmo-miR-P365-5p
BGIBMGA000998-TA	gb|EAT34553.1| conserved hypothetical protein [Aedes aegypti]	bmo-miR-P240-3p
BGIBMGA000999-TA	ref|XP_972111.1| PREDICTED: similar to CG8967-PA [Tribolium castaneum]	bmo-miR-P674	bmo-miR-P038-3p	bmo-miR-P477-5p
BGIBMGA001000-TA	gb|AAC24714.1| achaete-scute homolog ASH1 [Junonia coenia]	bmo-miR-P173-3p	bmo-miR-P281-3p	bmo-miR-P207-3p
BGIBMGA001001-TA	ref|NP_001037416.1| achaete-scute-like protein [Bombyx mori] gb|ABC84346.1| achaete-scute-like protein [Bombyx mori] gb|ABC84347.1| achaete-scute-like protein [Bombyx mori]	bmo-miR-P222-3p	bmo-miR-P256-3p	bmo-miR-P573-5p
BGIBMGA001002-TA	gb|AAL32065.1| asense-like protein [Calliphora vicina]	bmo-miR-P160-3p	bmo-miR-P676
BGIBMGA001003-TA	E-value:0.0 gb|ABF51451.1| cytochrome P450 [Bombyx mori]	bmo-miR-P275-3p	bmo-miR-P340-3p	bmo-miR-P070-3p	bmo-miR-P624-5p	bmo-miR-P055-5p	bmo-miR-P262-3p	bmo-miR-P614-5p
BGIBMGA001004-TA	E-value:0.0 gb|ABF51451.1| cytochrome P450 [Bombyx mori]	bmo-miR-P189-3p	bmo-miR-P344-3p	bmo-miR-P168-3p
BGIBMGA001005-TA	gb|ABF51451.1| cytochrome P450 [Bombyx mori]	bmo-miR-P065-3p	bmo-miR-P340-3p	bmo-miR-P007-5p	bmo-miR-P231-3p
BGIBMGA001006-TA	unknown	bmo-miR-P509-5p	bmo-miR-P286-3p	bmo-miR-P363-5p
BGIBMGA001007-TA	ref|XP_972216.1| PREDICTED: similar to CG14196-PA [Tribolium castaneum]	bmo-miR-P324-3p	bmo-miR-P010-3p	bmo-miR-P228-3p	bmo-miR-P314-3p	bmo-miR-P178-3p
BGIBMGA001008-TA	ref|XP_320186.3| ENSANGP00000008982 [Anopheles gambiae str. PEST] gb|EAA00137.3| ENSANGP00000008982 [Anopheles gambiae str. PEST]	bmo-miR-P048-5p
BGIBMGA001009-TA	gb|EAT38029.1| conserved hypothetical protein [Aedes aegypti]	bmo-miR-P422-5p
BGIBMGA001010-TA	gb|EAT33923.1| hypothetical protein AaeL_AAEL013812 [Aedes aegypti]	bmo-miR-P620-5p	bmo-miR-P012-5p	bmo-miR-P633-5p	bmo-miR-P338-3p	bmo-miR-P151-3p	bmo-miR-P016-5p
BGIBMGA001011-TA	E-value:0.0 ref|XP_973062.1| PREDICTED: similar to CG3810-PB, isoform B [Tribolium castaneum]	bmo-miR-P324-3p	bmo-miR-P655-5p	bmo-miR-P192-3p
BGIBMGA001012-TA	ref|XP_395507.3| PREDICTED: similar to CG14305-PA, isoform A [Apis mellifera]	bmo-miR-P107-3p	bmo-miR-P478-5p	bmo-miR-P502-5p
BGIBMGA001013-TA	ref|XP_395507.3| PREDICTED: similar to CG14305-PA, isoform A [Apis mellifera]	bmo-miR-P212-3p
BGIBMGA001014-TA	ref|XP_624809.2| PREDICTED: similar to CG5850-PA [Apis mellifera]	bmo-miR-P276-3p	bmo-miR-P224-3p
BGIBMGA001015-TA	ref|XP_970106.1| PREDICTED: similar to chromosome 6 open reading frame 106 isoform a [Tribolium castaneum]	bmo-miR-P038-5p	bmo-miR-P279-3p	bmo-miR-P607-5p	bmo-miR-P493-5p	bmo-miR-P637-5p	bmo-miR-P280-3p	bmo-miR-P611-5p	bmo-miR-P427-5p
BGIBMGA001016-TA	ref|NP_649175.1| CG14185-PA [Drosophila melanogaster] gb|AAF49072.2| CG14185-PA [Drosophila melanogaster]	bmo-miR-P369-5p	bmo-miR-P425-5p	bmo-miR-P003-3p
BGIBMGA001017-TA	unknown	bmo-miR-P590-5p	bmo-miR-P389-5p	bmo-miR-P153-3p
BGIBMGA001018-TA	gb|EAT42096.1| epoxide hydrolase [Aedes aegypti]	bmo-miR-P390-5p	bmo-miR-P214-3p	bmo-miR-P074-3p	bmo-miR-P176-3p
BGIBMGA001019-TA	ref|XP_974301.1| PREDICTED: similar to FGFR1 oncogene partner 2 [Tribolium castaneum]	bmo-miR-P628-5p	bmo-miR-P066-3p
BGIBMGA001020-TA	dbj|BAE96354.1| cocoonase [Bombyx mori]	bmo-miR-P055-5p	bmo-miR-P132-3p	bmo-miR-P585-5p
BGIBMGA001021-TA	unknown	bmo-miR-P204-3p	bmo-miR-P385-5p
BGIBMGA001022-TA	ref|XP_001121569.1| PREDICTED: similar to Tetraspanin 2A CG11415-PA [Apis mellifera]	bmo-miR-P222-3p	bmo-miR-P010-3p	bmo-miR-P028-5p
BGIBMGA001023-TA	ref|XP_974172.1| PREDICTED: similar to CG4050-PA, isoform A [Tribolium castaneum]	bmo-miR-P192-3p	bmo-miR-P199-3p	bmo-miR-P024-5p	bmo-miR-P167-3p	bmo-miR-P367-5p	bmo-miR-P178-3p
BGIBMGA001024-TA	E-value:0.0 ref|XP_974172.1| PREDICTED: similar to CG4050-PA, isoform A [Tribolium castaneum]	bmo-miR-P385-5p
BGIBMGA001025-TA	ref|XP_624219.1| PREDICTED: similar to CG4756-PA [Apis mellifera]	bmo-miR-P089-3p	bmo-miR-P135-3p	bmo-miR-P493-5p
BGIBMGA001026-TA	ref|NP_649176.1| CG7385-PA [Drosophila melanogaster] gb|AAF49071.1| CG7385-PA [Drosophila melanogaster] gb|AAY55183.1| IP13856p [Drosophila melanogaster] gb|AAY55191.1| IP13956p [Drosophila melanogaster]	bmo-miR-P042-5p
BGIBMGA001027-TA	ref|XP_970438.1| PREDICTED: similar to CG9240-PA [Tribolium castaneum]	bmo-miR-P661
BGIBMGA001028-TA	emb|CAF99942.1| unnamed protein product [Tetraodon nigroviridis]	bmo-miR-P063-3p	bmo-miR-P167-3p
BGIBMGA001029-TA	unknown	bmo-miR-P349-5p
BGIBMGA001030-TA	ref|NP_001037295.1| troponin I [Bombyx mori] gb|AAW66633.1| troponin I [Bombyx mori]	bmo-miR-P487-5p	bmo-miR-P038-3p	bmo-miR-P039-3p	bmo-miR-P053-3p	bmo-miR-P363-5p	bmo-miR-P607-5p	bmo-miR-P286-3p	bmo-miR-P386-5p
BGIBMGA001031-TA	ref|NP_523398.1| wings up A CG7178-PC, isoform C [Drosophila melanogaster] ref|NP_728137.1| wings up A CG7178-PF, isoform F [Drosophila melanogaster] emb|CAA42020.1| troponin I [Drosophila melanogaster] gb|AAN09458.1| CG7178-PC, isoform C [Drosophila melanogaster] gb|AAN09459.1| CG7178-PF, isoform F [Drosophila melanogaster]	bmo-miR-P099-3p
BGIBMGA001032-TA	gb|EAT45265.1| sorting nexin [Aedes aegypti]	bmo-miR-P228-3p	bmo-miR-P667	bmo-miR-P355-5p
BGIBMGA001033-TA	ref|XP_001121314.1| PREDICTED: similar to CD151 antigen (Platelet-endothelial tetraspan antigen 3) (PETA-3) (GP27) (Membrane glycoprotein SFA-1) (Tetraspanin-24) (Tspan-24) [Apis mellifera]	bmo-miR-P079-3p	bmo-miR-P365-5p	bmo-miR-P192-3p	bmo-miR-P007-5p	bmo-miR-P055-5p	bmo-miR-P424-5p	bmo-miR-P534-5p	bmo-miR-P008-5p	bmo-miR-P119-3p	bmo-miR-P422-5p
BGIBMGA001034-TA	ref|XP_637400.1| putative GATA-binding transcription factor [Dictyostelium discoideum AX4] gb|EAL63893.1| putative GATA-binding transcription factor [Dictyostelium discoideum AX4]	bmo-miR-P269-3p	bmo-miR-P031-3p
BGIBMGA001035-TA	E-value:0.0 ref|XP_309514.2| ENSANGP00000012632 [Anopheles gambiae str. PEST] gb|EAA05291.2| ENSANGP00000012632 [Anopheles gambiae str. PEST]	bmo-miR-P146-3p	bmo-miR-P047-3p
BGIBMGA001036-TA	ref|XP_973814.1| PREDICTED: similar to CG1218-PA [Tribolium castaneum]	bmo-miR-P422-5p	bmo-miR-P462-5p
BGIBMGA001037-TA	E-value:0.0 ref|XP_975388.1| PREDICTED: similar to CG33123-PA [Tribolium castaneum]	bmo-miR-P222-3p	bmo-miR-P420-5p
BGIBMGA001038-TA	ref|XP_624420.1| PREDICTED: similar to TUWD12 [Apis mellifera]	bmo-miR-P324-3p	bmo-miR-P571-5p
BGIBMGA001039-TA	gb|ABF18202.1| tetraspanin [Aedes aegypti] gb|EAT43417.1| tetraspanin, putative [Aedes aegypti]	bmo-miR-P361-5p
BGIBMGA001040-TA	unknown	bmo-miR-P197-3p	bmo-miR-P279-3p	bmo-miR-P113-3p	bmo-miR-P231-3p
BGIBMGA001041-TA	gb|EAT34893.1| AMP dependent ligase [Aedes aegypti]	bmo-miR-P302-3p	bmo-miR-P101-3p	bmo-miR-P311-3p
BGIBMGA001042-TA	E-value:0.0 ref|XP_319174.3| ENSANGP00000011916 [Anopheles gambiae str. PEST] gb|EAA13909.4| ENSANGP00000011916 [Anopheles gambiae str. PEST]	bmo-miR-P072-3p	bmo-miR-P437-5p	bmo-miR-P058-3p	bmo-miR-P285-3p	bmo-miR-P642-5p	bmo-miR-P229-3p
BGIBMGA001043-TA	ref|NP_001037522.1| ribosomal protein L27A [Bombyx mori] gb|AAV34839.1| ribosomal protein L27A [Bombyx mori]	bmo-miR-P546-5p	bmo-miR-P084-3p	bmo-miR-P263-3p
BGIBMGA001044-TA	ref|NP_001040187.1| apoptosis-linked protein 2 [Bombyx mori] gb|ABD36211.1| apoptosis-linked protein 2 [Bombyx mori]	bmo-miR-P666
BGIBMGA001046-TA	unknown	bmo-miR-P593-5p	bmo-miR-P515-5p	bmo-miR-P049-5p
BGIBMGA001047-TA	unknown	bmo-miR-P010-3p
BGIBMGA001049-TA	unknown	bmo-miR-P061-3p	bmo-miR-P032-5p	bmo-miR-P259-3p
BGIBMGA001050-TA	ref|XP_968043.1| PREDICTED: similar to CG13532-PA [Tribolium castaneum]	bmo-miR-P504-5p	bmo-miR-P029-5p	bmo-miR-P470-5p
BGIBMGA001051-TA	ref|NP_001037197.1| glutathione S-transferase 1 [Bombyx mori] gb|AAO41719.1| glutathione S-transferase 1 [Bombyx mori] gb|ABI15774.1| glutathione S-transferase 1 [Bombyx mori]	bmo-miR-P148-3p	bmo-miR-P342-3p
BGIBMGA001052-TA	ref|XP_966523.1| PREDICTED: similar to CG32036-PB [Tribolium castaneum]	bmo-miR-P461-5p	bmo-miR-P369-5p	bmo-miR-P029-3p	bmo-miR-P116-3p	bmo-miR-P030-3p
BGIBMGA001053-TA	unknown	bmo-miR-P094-3p	bmo-miR-P068-3p	bmo-miR-P049-5p	bmo-miR-P106-3p	bmo-miR-P422-5p
BGIBMGA001054-TA	ref|XP_625039.1| PREDICTED: similar to CG7023-PA, isoform A [Apis mellifera]	bmo-miR-P519-5p	bmo-miR-P052-5p	bmo-miR-P518-5p	bmo-miR-P024-5p	bmo-miR-P167-3p	bmo-miR-P367-5p
BGIBMGA001056-TA	ref|XP_970721.1| PREDICTED: similar to CG5295-PA [Tribolium castaneum]	bmo-miR-P323-3p	bmo-miR-P664	bmo-miR-P032-5p	bmo-miR-P321-3p	bmo-miR-P259-3p
BGIBMGA001057-TA	unknown	bmo-miR-P055-5p	bmo-miR-P505-5p	bmo-miR-P458-5p	bmo-miR-P019-3p	bmo-miR-P502-5p
BGIBMGA001058-TA	ref|XP_970721.1| PREDICTED: similar to CG5295-PA [Tribolium castaneum]	bmo-miR-P415-5p
BGIBMGA001059-TA	ref|XP_001101209.1| PREDICTED: similar to IP63 protein isoform 1 [Macaca mulatta]	bmo-miR-P052-5p	bmo-miR-P349-5p
BGIBMGA001061-TA	gb|EAT47955.1| conserved hypothetical protein [Aedes aegypti]	bmo-miR-P319-3p	bmo-miR-P675	bmo-miR-P093-3p	bmo-miR-P426-5p	bmo-miR-P029-5p
BGIBMGA001062-TA	ref|NP_001037086.1| hemolin-interacting protein [Bombyx mori] gb|AAR97570.1| hemolin-interacting protein [Bombyx mori]	bmo-miR-P371-5p	bmo-miR-P370-5p
BGIBMGA001063-TA	ref|NP_001034898.1| hypothetical protein LOC556133 [Danio rerio] gb|AAI14281.1| Zgc:136823 [Danio rerio] emb|CAM14220.1| novel protein similar to HORMA domain containing 1 (HORMAD1, zgc:136823) [Danio rerio]	bmo-miR-P185-3p	bmo-miR-P023-5p
BGIBMGA001064-TA	E-value:0.0 ref|XP_974926.1| PREDICTED: similar to CG2103-PA, isoform A [Tribolium castaneum]	bmo-miR-P371-5p	bmo-miR-P102-3p	bmo-miR-P271-3p	bmo-miR-P381-5p	bmo-miR-P345-5p
BGIBMGA001065-TA	unknown	bmo-miR-P002-3p	bmo-miR-P530-5p
BGIBMGA001066-TA	ref|NP_001037021.1| serpin-2 [Bombyx mori] gb|AAF61252.1|AF242200_1 serpin-2 [Bombyx mori]	bmo-miR-P395-5p	bmo-miR-P042-5p	bmo-miR-P197-3p	bmo-miR-P267-3p	bmo-miR-P003-3p
BGIBMGA001067-TA	unknown	bmo-miR-P087-3p	bmo-miR-P230-3p	bmo-miR-P437-5p	bmo-miR-P349-5p	bmo-miR-P126-3p
BGIBMGA001068-TA	gb|ABD36216.1| fumarylacetoacetate hydrolase isoform A [Bombyx mori]	bmo-miR-P089-3p	bmo-miR-P607-5p	bmo-miR-P342-3p	bmo-miR-P338-3p	bmo-miR-P151-3p
BGIBMGA001069-TA	ref|XP_974602.1| PREDICTED: similar to CG3407-PA [Tribolium castaneum]	bmo-miR-P024-3p	bmo-miR-P666	bmo-miR-P560-5p	bmo-miR-P074-3p	bmo-miR-P023-5p	bmo-miR-P049-5p
BGIBMGA001070-TA	ref|XP_001120141.1| PREDICTED: similar to Arflike at 72A CG6025-PA [Apis mellifera]	bmo-miR-P121-3p	bmo-miR-P052-5p	bmo-miR-P469-5p
BGIBMGA001071-TA	unknown	bmo-miR-P192-3p	bmo-miR-P167-3p	bmo-miR-P030-3p
BGIBMGA001072-TA	E-value:0.0 ref|XP_972993.1| PREDICTED: similar to CG33291-PA [Tribolium castaneum]	bmo-miR-P487-5p	bmo-miR-P052-5p	bmo-miR-P039-3p
BGIBMGA001073-TA	ref|XP_976099.1| PREDICTED: similar to CG6016-PB, isoform B isoform 3 [Tribolium castaneum]	bmo-miR-P518-5p	bmo-miR-P368-5p	bmo-miR-P426-5p	bmo-miR-P585-5p	bmo-miR-P106-3p
BGIBMGA001074-TA	E-value:0.0 gb|EAT48160.1| phospholipid-transporting atpase 1 (aminophospholipid flippase 1) [Aedes aegypti]	bmo-miR-P087-3p	bmo-miR-P089-3p	bmo-miR-P214-3p	bmo-miR-P526-5p	bmo-miR-P021-5p	bmo-miR-P427-5p
BGIBMGA001075-TA	ref|XP_968866.1| PREDICTED: similar to Phosphatidylcholine:ceramide cholinephosphotransferase 1 (Transmembrane protein 23) (Sphingomyelin synthase 1) (Mob protein), partial [Tribolium castaneum]	bmo-miR-P002-3p	bmo-miR-P411-5p	bmo-miR-P480-5p	bmo-miR-P178-3p	bmo-miR-P381-5p	bmo-miR-P030-3p	bmo-miR-P471-5p	bmo-miR-P363-5p	bmo-miR-P065-3p	bmo-miR-P004-5p
BGIBMGA001076-TA	ref|XP_973935.1| PREDICTED: similar to Caseinolytic peptidase B protein homolog (Suppressor of potassium transport defect 3) [Tribolium castaneum]	bmo-miR-P024-5p	bmo-miR-P167-3p	bmo-miR-P028-5p	bmo-miR-P367-5p	bmo-miR-P029-5p	bmo-miR-P585-5p
BGIBMGA001077-TA	ref|XP_001121349.1| PREDICTED: similar to loquacious CG6866-PB, isoform B [Apis mellifera]	bmo-miR-P420-5p
BGIBMGA001078-TA	gb|EAT35785.1| receptor protein-tyrosine phosphatase 10d [Aedes aegypti]	bmo-miR-P038-3p	bmo-miR-P055-5p	bmo-miR-P019-5p	bmo-miR-P101-3p	bmo-miR-P042-3p	bmo-miR-P301-3p	bmo-miR-P311-3p
BGIBMGA001079-TA	ref|XP_313165.3| ENSANGP00000013354 [Anopheles gambiae str. PEST] gb|EAA08669.4| ENSANGP00000013354 [Anopheles gambiae str. PEST]	bmo-miR-P419-5p	bmo-miR-P518-5p	bmo-miR-P197-3p	bmo-miR-P527-5p	bmo-miR-P378-5p	bmo-miR-P048-5p	bmo-miR-P539-5p
BGIBMGA001080-TA	unknown	bmo-miR-P422-5p	bmo-miR-P462-5p	bmo-miR-P539-5p	bmo-miR-P594-5p
BGIBMGA001081-TA	emb|CAF99633.1| unnamed protein product [Tetraodon nigroviridis]	bmo-miR-P412-5p	bmo-miR-P518-5p	bmo-miR-P307-3p	bmo-miR-P250-3p
BGIBMGA001082-TA	ref|XP_392406.1| PREDICTED: similar to Mob1 CG11711-PD, isoform D [Apis mellifera]	bmo-miR-P028-5p	bmo-miR-P372-5p	bmo-miR-P471-5p
BGIBMGA001083-TA	E-value:0.0 ref|XP_320777.3| ENSANGP00000008882 [Anopheles gambiae str. PEST] gb|EAA00049.3| ENSANGP00000008882 [Anopheles gambiae str. PEST]	bmo-miR-P591-5p	bmo-miR-P405-5p	bmo-miR-P124-3p	bmo-miR-P226-3p	bmo-miR-P028-5p	bmo-miR-P023-5p
BGIBMGA001084-TA	E-value:0.0 ref|NP_001036845.1| Mre11 protein [Bombyx mori] dbj|BAB11924.1| Mre11 [Bombyx mori]	bmo-miR-P419-5p	bmo-miR-P518-5p	bmo-miR-P432-5p	bmo-miR-P029-5p
BGIBMGA001085-TA	E-value:0.0 ref|XP_394299.3| PREDICTED: similar to trp CG5996-PA, isoform A isoform 1 [Apis mellifera]	bmo-miR-P675	bmo-miR-P637-5p
BGIBMGA001088-TA	gb|AAM50033.1| SD21944p [Drosophila melanogaster]	bmo-miR-P089-3p	bmo-miR-P286-3p
BGIBMGA001089-TA	ref|XP_392206.2| PREDICTED: similar to CG9646-PA [Apis mellifera]	bmo-miR-P574-5p	bmo-miR-P018-5p	bmo-miR-P018-3p	bmo-miR-P469-5p	bmo-miR-P596-5p	bmo-miR-P664	bmo-miR-P030-3p
BGIBMGA001090-TA	ref|XP_975467.1| PREDICTED: similar to CG9646-PA [Tribolium castaneum]	bmo-miR-P038-3p	bmo-miR-P197-3p	bmo-miR-P299-3p	bmo-miR-P279-3p	bmo-miR-P028-5p	bmo-miR-P042-3p
BGIBMGA001091-TA	E-value:0.0 ref|XP_975464.1| PREDICTED: similar to CG6953-PA, isoform A [Tribolium castaneum]	bmo-miR-P546-5p	bmo-miR-P038-3p	bmo-miR-P320-3p	bmo-miR-P001-3p	bmo-miR-P047-3p	bmo-miR-P557-5p	bmo-miR-P055-5p	bmo-miR-P509-5p
BGIBMGA001092-TA	gb|EAT33891.1| conserved hypothetical protein [Aedes aegypti]	bmo-miR-P195-3p	bmo-miR-P005-3p	bmo-miR-P039-5p	bmo-miR-P563-5p
BGIBMGA001093-TA	ref|NP_524183.1| Lipoic acid synthase CG5231-PA, isoform A [Drosophila melanogaster] gb|AAF51596.1| CG5231-PA, isoform A [Drosophila melanogaster] gb|AAL13786.1| LD24887p [Drosophila melanogaster] gb|AAO41414.1| RH26374p [Drosophila melanogaster]	bmo-miR-P214-3p	bmo-miR-P068-3p	bmo-miR-P306-3p	bmo-miR-P286-3p	bmo-miR-P176-3p
BGIBMGA001094-TA	gb|AAY55235.1| IP13189p [Drosophila melanogaster] gb|AAY55260.1| IP12989p [Drosophila melanogaster]	bmo-miR-P082-3p	bmo-miR-P426-5p	bmo-miR-P383-5p	bmo-miR-P030-3p
BGIBMGA001095-TA	unknown	bmo-miR-P085-3p
BGIBMGA001096-TA	E-value:0.0 ref|XP_975140.1| PREDICTED: similar to CG5723-PB [Tribolium castaneum]	bmo-miR-P505-5p	bmo-miR-P633-5p	bmo-miR-P635-5p	bmo-miR-P391-5p	bmo-miR-P034-3p
BGIBMGA001097-TA	E-value:0.0 ref|NP_001036766.1| Calnexin 99A CG11958-PC, isoform C [Drosophila melanogaster] gb|ABI31215.1| CG11958-PC, isoform C [Drosophila melanogaster]	bmo-miR-P038-3p	bmo-miR-P547-5p	bmo-miR-P093-3p	bmo-miR-P626-5p	bmo-miR-P383-5p
BGIBMGA001098-TA	gb|EAT44706.1| arylsulfatase b [Aedes aegypti]	bmo-miR-P375-5p	bmo-miR-P275-3p	bmo-miR-P177-3p
BGIBMGA001099-TA	unknown	bmo-miR-P373-5p
BGIBMGA001100-TA	gb|AAN17607.1| corkscrew phosphatase splice variant A [Drosophila melanogaster] gb|AAN17619.1| corkscrew phosphatase splice variant A [Drosophila melanogaster] gb|AAN17627.1| corkscrew phosphatase splice variant A [Drosophila melanogaster] gb|AAN17629.1| corkscrew phosphatase splice variant A [Drosophila melanogaster] gb|AAN17631.1| corkscrew phosphatase splice variant A [Drosophila melanogaster]…	bmo-miR-P411-5p
BGIBMGA001101-TA	ref|XP_967252.1| PREDICTED: similar to CG7742-PA [Tribolium castaneum]	bmo-miR-P222-3p	bmo-miR-P038-3p	bmo-miR-P509-5p	bmo-miR-P042-5p
BGIBMGA001102-TA	ref|XP_397085.2| PREDICTED: similar to phosphatidylinositol glycan, class A [Apis mellifera]	bmo-miR-P275-3p	bmo-miR-P175-3p	bmo-miR-P484-5p
BGIBMGA001103-TA	ref|XP_309305.3| ENSANGP00000018509 [Anopheles gambiae str. PEST] gb|EAA05241.3| ENSANGP00000018509 [Anopheles gambiae str. PEST]	bmo-miR-P038-3p	bmo-miR-P147-3p	bmo-miR-P507-5p
BGIBMGA001104-TA	unknown	bmo-miR-P395-5p	bmo-miR-P170-3p
BGIBMGA001105-TA	ref|XP_001120134.1| PREDICTED: similar to CG6179-PA [Apis mellifera]	bmo-miR-P186-3p	bmo-miR-P524-5p
BGIBMGA001106-TA	ref|NP_001037223.1| ribosomal protein L21 [Bombyx mori] gb|AAV34832.1| ribosomal protein L21 [Bombyx mori]	bmo-miR-P488-5p	bmo-miR-P082-3p	bmo-miR-P354-5p	bmo-miR-P593-5p	bmo-miR-P420-5p
BGIBMGA001107-TA	E-value:0.0 ref|NP_001037337.1| DNA supercoiling factor [Bombyx mori] dbj|BAA08704.1| DNA supercoiling factor [Bombyx mori]	bmo-miR-P079-3p	bmo-miR-P293-3p	bmo-miR-P424-5p	bmo-miR-P028-3p	bmo-miR-P059-3p	bmo-miR-P481-5p	bmo-miR-P042-3p	bmo-miR-P119-3p	bmo-miR-P585-5p	bmo-miR-P422-5p	bmo-miR-P104-3p	bmo-miR-P365-5p	bmo-miR-P017-3p	bmo-miR-P649-5p	bmo-miR-P521-5p
BGIBMGA001108-TA	ref|XP_968043.1| PREDICTED: similar to CG13532-PA [Tribolium castaneum]	bmo-miR-P449-5p
BGIBMGA001110-TA	gb|EAT47681.1| sidestep protein [Aedes aegypti]	bmo-miR-P487-5p	bmo-miR-P523-5p	bmo-miR-P363-5p
BGIBMGA001111-TA	ref|NP_001036705.1| CG34114-PB [Drosophila melanogaster] gb|ABI31162.1| CG34114-PB [Drosophila melanogaster]	bmo-miR-P228-3p	bmo-miR-P186-3p
BGIBMGA001112-TA	unknown	bmo-miR-P167-3p	bmo-miR-P059-3p	bmo-miR-P481-5p	bmo-miR-P527-5p	bmo-miR-P104-3p	bmo-miR-P419-5p	bmo-miR-P550-5p	bmo-miR-P526-5p	bmo-miR-P610-5p	bmo-miR-P649-5p	bmo-miR-P521-5p	bmo-miR-P543-5p	bmo-miR-P524-5p	bmo-miR-P209-3p
BGIBMGA001113-TA	unknown	bmo-miR-P349-5p
BGIBMGA001114-TA	unknown	bmo-miR-P038-3p	bmo-miR-P190-3p	bmo-miR-P048-3p	bmo-miR-P039-5p	bmo-miR-P059-3p	bmo-miR-P481-5p	bmo-miR-P104-3p	bmo-miR-P105-3p	bmo-miR-P265-3p	bmo-miR-P649-5p	bmo-miR-P521-5p	bmo-miR-P458-5p	bmo-miR-P431-5p	bmo-miR-P048-5p
BGIBMGA001116-TA	ref|XP_975933.1| PREDICTED: hypothetical protein [Tribolium castaneum]	bmo-miR-P009-5p	bmo-miR-P590-5p
BGIBMGA001117-TA	ref|XP_971613.1| PREDICTED: similar to CG5815-PA, isoform A [Tribolium castaneum]	bmo-miR-P324-3p	bmo-miR-P340-3p	bmo-miR-P029-5p
BGIBMGA001119-TA	E-value:0.0 ref|XP_968281.1| PREDICTED: similar to CG4422-PA [Tribolium castaneum]	bmo-miR-P583-5p
BGIBMGA001121-TA	E-value:0.0 ref|XP_974781.1| PREDICTED: similar to nel-like 1 precursor [Tribolium castaneum]	bmo-miR-P557-5p	bmo-miR-P368-5p	bmo-miR-P028-5p	bmo-miR-P401-5p
BGIBMGA001122-TA	ref|NP_001040183.1| peptidyl-prolyl cis-trans isomerase E [Bombyx mori] gb|ABD36206.1| peptidyl-prolyl cis-trans isomerase E [Bombyx mori]	bmo-miR-P121-3p	bmo-miR-P069-3p	bmo-miR-P623-5p
BGIBMGA001123-TA	E-value:0.0 ref|XP_974696.1| PREDICTED: similar to CG12234-PA [Tribolium castaneum]	bmo-miR-P230-3p	bmo-miR-P047-5p	bmo-miR-P444-5p	bmo-miR-P383-5p	bmo-miR-P229-3p
BGIBMGA001124-TA	gb|EAT37209.1| ap endonuclease [Aedes aegypti]	bmo-miR-P615-5p
BGIBMGA001125-TA	ref|XP_001356983.1| GA13721-PA [Drosophila pseudoobscura] gb|EAL34049.1| GA13721-PA [Drosophila pseudoobscura]	bmo-miR-P347-5p	bmo-miR-P373-5p
BGIBMGA001126-TA	ref|XP_966637.1| PREDICTED: similar to CG8432-PA [Tribolium castaneum]	bmo-miR-P413-5p	bmo-miR-P621-5p	bmo-miR-P666	bmo-miR-P012-5p	bmo-miR-P660	bmo-miR-P396-5p	bmo-miR-P015-5p	bmo-miR-P016-5p	bmo-miR-P502-5p
BGIBMGA001127-TA	ref|XP_394230.1| PREDICTED: similar to CG7990-PA, isoform A [Apis mellifera]	bmo-miR-P012-5p	bmo-miR-P661	bmo-miR-P015-5p	bmo-miR-P016-5p	bmo-miR-P310-3p
BGIBMGA001128-TA	ref|XP_970363.1| PREDICTED: similar to TEA domain family member 1 [Tribolium castaneum]	bmo-miR-P488-5p	bmo-miR-P593-5p	bmo-miR-P422-5p
BGIBMGA001130-TA	ref|XP_001352485.1| GA14626-PA [Drosophila pseudoobscura] gb|EAL29982.1| GA14626-PA [Drosophila pseudoobscura]	bmo-miR-P228-3p	bmo-miR-P590-5p	bmo-miR-P610-5p	bmo-miR-P543-5p	bmo-miR-P527-5p
BGIBMGA001132-TA	ref|XP_973934.1| PREDICTED: similar to High mobility group protein DSP1 (Dorsal switch protein 1) [Tribolium castaneum]	bmo-miR-P587-5p
BGIBMGA001133-TA	unknown	bmo-miR-P487-5p	bmo-miR-P369-5p	bmo-miR-P284-3p	bmo-miR-P631-5p	bmo-miR-P448-5p	bmo-miR-P150-3p	bmo-miR-P066-3p	bmo-miR-P363-5p
BGIBMGA001134-TA	unknown	bmo-miR-P487-5p	bmo-miR-P284-3p	bmo-miR-P066-3p	bmo-miR-P034-3p
BGIBMGA001135-TA	E-value:0.0 ref|XP_974247.1| PREDICTED: similar to CG16786-PA, isoform A [Tribolium castaneum]	bmo-miR-P384-5p	bmo-miR-P316-3p	bmo-miR-P420-5p	bmo-miR-P008-3p
BGIBMGA001136-TA	ref|NP_001091763.1| signal peptidase complex subunit 3 [Bombyx mori] gb|ABF51327.1| signal peptidase complex subunit 3 [Bombyx mori]	bmo-miR-P655-5p
BGIBMGA001137-TA	ref|NP_001040281.1| thymidylate synthase isoform 1 [Bombyx mori] gb|ABD36362.1| thymidylate synthase isoform 1 [Bombyx mori]	bmo-miR-P015-5p	bmo-miR-P246-3p	bmo-miR-P143-3p
BGIBMGA001138-TA	ref|XP_395633.3| PREDICTED: similar to CG12034-PA [Apis mellifera]	bmo-miR-P260-3p	bmo-miR-P271-3p
BGIBMGA001139-TA	ref|XP_975219.1| PREDICTED: similar to CG12769-PB, isoform B [Tribolium castaneum]	bmo-miR-P186-3p	bmo-miR-P516-5p
BGIBMGA001141-TA	ref|XP_975657.1| PREDICTED: similar to CG10743-PA, isoform A [Tribolium castaneum]	bmo-miR-P286-3p
BGIBMGA001142-TA	gb|AAQ91340.1| cyclin A [Plodia interpunctella]	bmo-miR-P242-3p	bmo-miR-P105-3p	bmo-miR-P305-3p	bmo-miR-P247-3p
BGIBMGA001143-TA	ref|XP_001076329.1| PREDICTED: hypothetical protein [Rattus norvegicus]	bmo-miR-P337-3p	bmo-miR-P348-5p	bmo-miR-P029-3p	bmo-miR-P101-3p	bmo-miR-P311-3p
BGIBMGA001144-TA	ref|NP_573366.1| CG7884-PA [Drosophila melanogaster] gb|AAM12260.1| RE23942p [Drosophila melanogaster] gb|AAF48937.2| CG7884-PA [Drosophila melanogaster]	bmo-miR-P022-3p
BGIBMGA001145-TA	gb|EAT39889.1| monocarboxylate transporter [Aedes aegypti]	bmo-miR-P455-5p
BGIBMGA001146-TA	gb|EAT44425.1| monocarboxylate transporter [Aedes aegypti]	bmo-miR-P349-5p
BGIBMGA001148-TA	gb|AAC24714.1| achaete-scute homolog ASH1 [Junonia coenia]	bmo-miR-P458-5p
BGIBMGA001149-TA	E-value:0.0 gb|ABD36275.1| yellow protein [Bombyx mori]	bmo-miR-P403-5p
BGIBMGA001150-TA	ref|XP_311418.3| ENSANGP00000016729 [Anopheles gambiae str. PEST] gb|EAA07041.3| ENSANGP00000016729 [Anopheles gambiae str. PEST]	bmo-miR-P153-3p
BGIBMGA001151-TA	ref|XP_311418.3| ENSANGP00000016729 [Anopheles gambiae str. PEST] gb|EAA07041.3| ENSANGP00000016729 [Anopheles gambiae str. PEST]	bmo-miR-P305-3p	bmo-miR-P186-3p	bmo-miR-P485-5p	bmo-miR-P247-3p	bmo-miR-P062-3p
BGIBMGA001152-TA	ref|XP_972057.1| PREDICTED: similar to CG5946-PB, isoform B [Tribolium castaneum]	bmo-miR-P349-5p
BGIBMGA001153-TA	unknown	bmo-miR-P013-5p	bmo-miR-P531-5p	bmo-miR-P405-5p	bmo-miR-P016-5p
BGIBMGA001154-TA	ref|XP_394339.2| PREDICTED: similar to lin-9 homolog [Apis mellifera]	bmo-miR-P081-3p	bmo-miR-P485-5p	bmo-miR-P635-5p	bmo-miR-P391-5p
BGIBMGA001155-TA	ref|XP_974936.1| PREDICTED: similar to BRAF35/HDAC2 complex [Tribolium castaneum]	bmo-miR-P098-3p	bmo-miR-P231-3p
BGIBMGA001156-TA	ref|XP_973533.1| PREDICTED: similar to mitochondrial malate dehydrogenase precursor [Tribolium castaneum]	bmo-miR-P620-5p	bmo-miR-P666	bmo-miR-P390-5p	bmo-miR-P012-5p	bmo-miR-P557-5p	bmo-miR-P015-5p	bmo-miR-P016-5p
BGIBMGA001157-TA	ref|NP_001040254.1| beadex/dLMO protein [Bombyx mori] gb|ABD36315.1| beadex/dLMO protein [Bombyx mori]	bmo-miR-P631-5p	bmo-miR-P026-3p
BGIBMGA001159-TA	ref|XP_395542.2| PREDICTED: similar to CG10711-PA [Apis mellifera]	bmo-miR-P084-3p	bmo-miR-P544-5p	bmo-miR-P633-5p	bmo-miR-P459-5p	bmo-miR-P417-5p	bmo-miR-P028-5p
BGIBMGA001160-TA	E-value:0.0 ref|XP_974893.1| PREDICTED: similar to CG9940-PA, isoform A [Tribolium castaneum]	bmo-miR-P260-3p
BGIBMGA001161-TA	gb|ABB84821.1| uncharacterized Gly-rich protein [uncultured delta proteobacterium DeepAnt-1F12]	bmo-miR-P518-5p
BGIBMGA001162-TA	E-value:0.0 gb|ABF51415.1| cytochrome P450 CYP4G25 [Bombyx mori]	bmo-miR-P591-5p
BGIBMGA001163-TA	ref|NP_740960.1| protein KINase family member (kin-1) [Caenorhabditis elegans] emb|CAD45590.1| Hypothetical protein ZK909.2l [Caenorhabditis elegans] emb|CAD45623.1| Hypothetical protein ZK909.2l [Caenorhabditis elegans]	bmo-miR-P042-3p	bmo-miR-P034-3p
BGIBMGA001164-TA	ref|NP_001036987.1| hypothetical protein LOC692536 [Bombyx mori] dbj|BAE43414.1| hypothetical protein [Bombyx mori]	bmo-miR-P527-5p	bmo-miR-P179-3p	bmo-miR-P471-5p	bmo-miR-P621-5p	bmo-miR-P672	bmo-miR-P518-5p	bmo-miR-P543-5p	bmo-miR-P310-3p	bmo-miR-P588-5p	bmo-miR-P524-5p
BGIBMGA001165-TA	ref|XP_394947.2| PREDICTED: similar to Dynamin related protein 1 CG3210-PA isoform 1 [Apis mellifera]	bmo-miR-P672	bmo-miR-P634-5p	bmo-miR-P280-3p
BGIBMGA001166-TA	ref|XP_974641.1| PREDICTED: similar to CG15860-PA [Tribolium castaneum]	bmo-miR-P618-5p	bmo-miR-P562-5p
BGIBMGA001167-TA	ref|XP_975017.1| PREDICTED: similar to Ets DNA-binding protein pokkuri (Protein yan) (Protein anterior open) [Tribolium castaneum]	bmo-miR-P142-3p	bmo-miR-P653-5p	bmo-miR-P427-5p
BGIBMGA001168-TA	E-value:0.0 ref|NP_001040301.1| glycosyl-phosphatidyl-inositol-anchored protein [Bombyx mori] gb|ABD36122.1| glycosyl-phosphatidyl-inositol-anchored protein [Bombyx mori]	bmo-miR-P599-5p	bmo-miR-P018-5p
BGIBMGA001169-TA	ref|NP_525052.1| egghead CG9659-PC, isoform C [Drosophila melanogaster] ref|NP_726818.1| egghead CG9659-PB, isoform B [Drosophila melanogaster] sp|O01346|EGH_DROME Beta 1,4-mannosyltransferase egh (Protein egghead) (Protein zeste-white-4) gb|AAF43419.1|AF233288_2 egghead [Drosophila melanogaster] gb|AAB49734.1| similar to C. elegans B0464.4 gene product, Swiss-Prot Accession Number Q03562 emb|CAB…	bmo-miR-P337-3p	bmo-miR-P384-5p	bmo-miR-P102-3p
BGIBMGA001170-TA	unknown	bmo-miR-P487-5p	bmo-miR-P284-3p	bmo-miR-P453-5p	bmo-miR-P420-5p	bmo-miR-P066-3p
BGIBMGA001171-TA	ref|XP_972412.1| PREDICTED: similar to CG10966-PA [Tribolium castaneum]	bmo-miR-P371-5p	bmo-miR-P442-5p	bmo-miR-P314-3p
BGIBMGA001173-TA	ref|NP_001091744.1| alkaline nuclease [Bombyx mori] dbj|BAF33251.1| alkaline nuclease [Bombyx mori]	bmo-miR-P636-5p	bmo-miR-P656-5p
BGIBMGA001174-TA	gb|EAT46665.1| phosphatidylinositol-phosphatidylcholine transfer protein, putative [Aedes aegypti]	bmo-miR-P265-3p	bmo-miR-P051-3p
BGIBMGA001176-TA	ref|XP_001175503.1| PREDICTED: hypothetical protein [Strongylocentrotus purpuratus] ref|XP_001177689.1| PREDICTED: hypothetical protein [Strongylocentrotus purpuratus]	bmo-miR-P487-5p	bmo-miR-P186-3p	bmo-miR-P039-3p
BGIBMGA001177-TA	gb|EAT38635.1| conserved hypothetical protein [Aedes aegypti]	bmo-miR-P055-3p
BGIBMGA001178-TA	ref|XP_973756.1| PREDICTED: similar to CG8086-PD, isoform D [Tribolium castaneum]	bmo-miR-P024-5p	bmo-miR-P167-3p	bmo-miR-P367-5p
BGIBMGA001180-TA	ref|NP_001037514.1| cad protein [Bombyx mori] dbj|BAA04086.1| cad protein [Bombyx mori]	bmo-miR-P423-5p
BGIBMGA001181-TA	unknown	bmo-miR-P013-5p	bmo-miR-P042-5p	bmo-miR-P246-3p
BGIBMGA001182-TA	ref|NP_995650.1| CG8086-PD, isoform D [Drosophila melanogaster] gb|AAS64658.1| CG8086-PD, isoform D [Drosophila melanogaster]	bmo-miR-P145-3p	bmo-miR-P316-3p	bmo-miR-P122-3p
BGIBMGA001183-TA	ref|XP_973655.1| PREDICTED: similar to CG8222-PE, isoform E [Tribolium castaneum]	bmo-miR-P087-3p	bmo-miR-P540-5p	bmo-miR-P042-3p	bmo-miR-P410-5p
BGIBMGA001184-TA	unknown	bmo-miR-P029-3p	bmo-miR-P420-5p	bmo-miR-P418-5p	bmo-miR-P466-5p
BGIBMGA001185-TA	ref|XP_312617.3| ENSANGP00000015415 [Anopheles gambiae str. PEST] gb|EAA08223.3| ENSANGP00000015415 [Anopheles gambiae str. PEST]	bmo-miR-P042-5p	bmo-miR-P205-3p
BGIBMGA001187-TA	ref|XP_397600.3| PREDICTED: similar to family with sequence similarity 48, member A isoform b [Apis mellifera]	bmo-miR-P038-3p	bmo-miR-P032-5p	bmo-miR-P259-3p
BGIBMGA001188-TA	gb|EAT42101.1| conserved hypothetical protein [Aedes aegypti]	bmo-miR-P039-3p
BGIBMGA001190-TA	ref|XP_393527.3| PREDICTED: similar to SP1173 CG10121-PB, isoform B [Apis mellifera]	bmo-miR-P222-3p	bmo-miR-P437-5p	bmo-miR-P022-3p	bmo-miR-P185-3p	bmo-miR-P456-5p
BGIBMGA001191-TA	ref|NP_652603.1| Bestrophin 1 CG6264-PA [Drosophila melanogaster] gb|AAF32327.1|AF218817_1 Dbest [Drosophila melanogaster] gb|AAF54503.1| CG6264-PA [Drosophila melanogaster] gb|AAL29094.1| LP05915p [Drosophila melanogaster] gb|AAR99659.1| bestrophin 1 [Drosophila melanogaster]	bmo-miR-P186-3p	bmo-miR-P037-3p	bmo-miR-P214-3p	bmo-miR-P033-5p	bmo-miR-P061-3p	bmo-miR-P176-3p	bmo-miR-P209-3p
BGIBMGA001192-TA	gb|EAT40378.1| translation initiation factor-3 (IF3), putative [Aedes aegypti]	bmo-miR-P004-5p	bmo-miR-P389-5p	bmo-miR-P238-3p	bmo-miR-P352-5p
BGIBMGA001193-TA	unknown	bmo-miR-P550-5p	bmo-miR-P444-5p
BGIBMGA001194-TA	E-value:0.0 ref|XP_975086.1| PREDICTED: similar to CG5627-PA [Tribolium castaneum]	bmo-miR-P589-5p	bmo-miR-P012-5p	bmo-miR-P016-5p	bmo-miR-P030-3p
BGIBMGA001195-TA	gb|AAL03955.1| 28S ribosomal protein S6 precursor [Spodoptera frugiperda]	bmo-miR-P302-3p
BGIBMGA001196-TA	emb|CAC84555.1| Ferritin type 2 [Suberites domuncula]	bmo-miR-P004-5p	bmo-miR-P093-3p
BGIBMGA001197-TA	gb|EAT42872.1| eukariotic translation initiation factor 2b, epsilon subunit [Aedes aegypti]	bmo-miR-P668	bmo-miR-P666	bmo-miR-P625-5p	bmo-miR-P389-5p
BGIBMGA001198-TA	gb|EAT36255.1| cyclin d [Aedes aegypti]	bmo-miR-P301-3p	bmo-miR-P055-3p
BGIBMGA001199-TA	unknown	bmo-miR-P018-3p	bmo-miR-P460-5p
BGIBMGA001200-TA	gb|EAT36253.1| paired box protein, putative [Aedes aegypti]	bmo-miR-P105-3p
BGIBMGA001202-TA	E-value:0.0 gb|ABD36140.1| muscle LIM protein [Bombyx mori]	bmo-miR-P422-5p	bmo-miR-P014-3p
BGIBMGA001203-TA	unknown	bmo-miR-P350-5p
BGIBMGA001204-TA	ref|XP_974987.1| PREDICTED: similar to CG6500-PA, isoform A [Tribolium castaneum]	bmo-miR-P170-3p	bmo-miR-P107-3p	bmo-miR-P493-5p	bmo-miR-P055-3p	bmo-miR-P422-5p	bmo-miR-P460-5p
BGIBMGA001205-TA	ref|NP_610362.1| CG2183-PA [Drosophila melanogaster] gb|AAK77310.1| GH09064p [Drosophila melanogaster] gb|AAF59118.2| CG2183-PA [Drosophila melanogaster]	bmo-miR-P485-5p
BGIBMGA001206-TA	E-value:0.0 ref|NP_001040109.1| chaperonin containing t-complex polypeptide 1 beta subunit [Bombyx mori] gb|ABD36095.1| chaperonin containing t-complex polypeptide 1 beta subunit [Bombyx mori]	bmo-miR-P501-5p	bmo-miR-P179-3p
BGIBMGA001207-TA	unknown	bmo-miR-P601-5p	bmo-miR-P010-3p	bmo-miR-P607-5p	bmo-miR-P197-3p	bmo-miR-P493-5p	bmo-miR-P183-3p	bmo-miR-P243-3p	bmo-miR-P462-5p
BGIBMGA001208-TA	ref|XP_970702.1| PREDICTED: similar to anaphase-promoting complex subunit 4 [Tribolium castaneum]	bmo-miR-P032-3p	bmo-miR-P132-3p
BGIBMGA001209-TA	ref|XP_624761.1| PREDICTED: similar to COP9 constitutive photomorphogenic homolog subunit 3 [Apis mellifera]	bmo-miR-P172-3p
BGIBMGA001210-TA	ref|XP_320625.3| ENSANGP00000008749 [Anopheles gambiae str. PEST] gb|EAA00186.3| ENSANGP00000008749 [Anopheles gambiae str. PEST]	bmo-miR-P674	bmo-miR-P603-5p	bmo-miR-P425-5p	bmo-miR-P489-5p	bmo-miR-P392-5p	bmo-miR-P178-3p	bmo-miR-P231-3p
BGIBMGA001211-TA	ref|XP_974195.1| PREDICTED: similar to CG8522-PA, isoform A [Tribolium castaneum]	bmo-miR-P314-3p	bmo-miR-P279-3p	bmo-miR-P280-3p	bmo-miR-P253-3p
BGIBMGA001213-TA	unknown	bmo-miR-P595-5p	bmo-miR-P085-3p
BGIBMGA001214-TA	ref|NP_001036883.1| paralytic peptide [Bombyx mori] dbj|BAB69463.1| paralytic peptide [Bombyx mori]	bmo-miR-P070-3p	bmo-miR-P488-5p	bmo-miR-P055-5p	bmo-miR-P526-5p	bmo-miR-P593-5p
BGIBMGA001217-TA	gb|EAT38720.1| ccr4-associated factor [Aedes aegypti]	bmo-miR-P252-3p	bmo-miR-P260-3p	bmo-miR-P589-5p	bmo-miR-P479-5p
BGIBMGA001218-TA	E-value:0.0 ref|XP_975279.1| PREDICTED: similar to CG6603-PA, isoform A [Tribolium castaneum]	bmo-miR-P487-5p	bmo-miR-P190-3p	bmo-miR-P296-3p
BGIBMGA001219-TA	ref|XP_001355113.1| GA17499-PA [Drosophila pseudoobscura] gb|EAL32170.1| GA17499-PA [Drosophila pseudoobscura]	bmo-miR-P531-5p	bmo-miR-P314-3p	bmo-miR-P099-3p	bmo-miR-P653-5p	bmo-miR-P153-3p	bmo-miR-P410-5p	bmo-miR-P427-5p
BGIBMGA001220-TA	gb|EAT34119.1| sugar transporter [Aedes aegypti]	bmo-miR-P324-3p	bmo-miR-P083-3p
BGIBMGA001221-TA	ref|XP_974399.1| PREDICTED: similar to CG9951-PA [Tribolium castaneum]	bmo-miR-P130-3p	bmo-miR-P661	bmo-miR-P185-3p	bmo-miR-P066-3p
BGIBMGA001222-TA	ref|XP_395711.3| PREDICTED: similar to coiled-coil domain containing 22 [Apis mellifera]	bmo-miR-P658	bmo-miR-P225-3p
BGIBMGA001223-TA	E-value:0.0 ref|XP_624946.1| PREDICTED: similar to DEAD-box helicase Dbp80 [Apis mellifera]	bmo-miR-P029-5p
BGIBMGA001224-TA	ref|XP_311082.3| ENSANGP00000017476 [Anopheles gambiae str. PEST] gb|EAA06160.3| ENSANGP00000017476 [Anopheles gambiae str. PEST]	bmo-miR-P145-3p
BGIBMGA001225-TA	unknown	bmo-miR-P201-3p	bmo-miR-P530-5p
BGIBMGA001227-TA	unknown	bmo-miR-P171-3p
BGIBMGA001228-TA	ref|XP_967505.1| PREDICTED: similar to CG3332-PA, isoform A [Tribolium castaneum]	bmo-miR-P001-5p	bmo-miR-P042-3p	bmo-miR-P562-5p
BGIBMGA001229-TA	unknown	bmo-miR-P668	bmo-miR-P524-5p	bmo-miR-P111-3p
BGIBMGA001230-TA	ref|XP_967894.1| PREDICTED: similar to CG3332-PA, isoform A [Tribolium castaneum]	bmo-miR-P283-3p	bmo-miR-P601-5p	bmo-miR-P413-5p	bmo-miR-P488-5p	bmo-miR-P485-5p	bmo-miR-P593-5p
BGIBMGA001231-TA	ref|XP_967818.1| PREDICTED: similar to CG3332-PA, isoform A [Tribolium castaneum]	bmo-miR-P027-5p	bmo-miR-P485-5p	bmo-miR-P381-5p
BGIBMGA001232-TA	ref|NP_001040275.1| ring box protein [Bombyx mori] gb|ABD36348.1| ring box protein [Bombyx mori]	bmo-miR-P310-3p
BGIBMGA001233-TA	gb|EAT40165.1| mitochondrial ornithine transporter [Aedes aegypti]	bmo-miR-P038-3p	bmo-miR-P329-3p	bmo-miR-P119-3p
BGIBMGA001234-TA	unknown	bmo-miR-P488-5p	bmo-miR-P022-3p	bmo-miR-P593-5p
BGIBMGA001235-TA	dbj|BAE66651.1| GTP cyclohydrolase I isoform B [Papilio xuthus]	bmo-miR-P369-5p	bmo-miR-P527-5p
BGIBMGA001236-TA	ref|NP_610363.1| CG14757-PA [Drosophila melanogaster] gb|AAF59116.2| CG14757-PA [Drosophila melanogaster] gb|AAY55083.1| IP07694p [Drosophila melanogaster]	bmo-miR-P592-5p	bmo-miR-P513-5p	bmo-miR-P186-3p	bmo-miR-P348-5p	bmo-miR-P290-3p	bmo-miR-P159-3p
BGIBMGA001237-TA	ref|XP_001355526.1| GA14112-PA [Drosophila pseudoobscura] gb|EAL32585.1| GA14112-PA [Drosophila pseudoobscura]	bmo-miR-P205-3p	bmo-miR-P410-5p
BGIBMGA001238-TA	E-value:0.0 gb|EAT44292.1| cysteinyl-tRNA synthetase [Aedes aegypti]	bmo-miR-P592-5p
BGIBMGA001239-TA	ref|NP_001040120.1| elongation protein 4-like protein [Bombyx mori] gb|ABD36112.1| elongation protein 4-like protein [Bombyx mori]	bmo-miR-P098-3p	bmo-miR-P368-5p	bmo-miR-P042-3p	bmo-miR-P659
BGIBMGA001240-TA	gb|EAT44287.1| tetraspanin, putative [Aedes aegypti]	bmo-miR-P265-3p	bmo-miR-P305-3p	bmo-miR-P185-3p	bmo-miR-P493-5p	bmo-miR-P247-3p	bmo-miR-P030-3p
BGIBMGA001241-TA	E-value:0.0 gb|EAT48688.1| heat shock protein [Aedes aegypti]	bmo-miR-P414-5p	bmo-miR-P485-5p	bmo-miR-P029-3p	bmo-miR-P251-3p	bmo-miR-P410-5p	bmo-miR-P637-5p	bmo-miR-P229-3p
BGIBMGA001242-TA	gb|EAT38911.1| neurotactin [Aedes aegypti]	bmo-miR-P674	bmo-miR-P053-5p	bmo-miR-P159-3p
BGIBMGA001244-TA	ref|XP_967869.1| PREDICTED: similar to CG15797-PA [Tribolium castaneum]	bmo-miR-P305-3p	bmo-miR-P293-3p	bmo-miR-P059-3p	bmo-miR-P481-5p	bmo-miR-P104-3p	bmo-miR-P666	bmo-miR-P649-5p	bmo-miR-P521-5p	bmo-miR-P247-3p
BGIBMGA001245-TA	gb|EAT40381.1| f-spondin [Aedes aegypti]	bmo-miR-P422-5p
BGIBMGA001246-TA	ref|XP_975464.1| PREDICTED: similar to CG6953-PA, isoform A [Tribolium castaneum]	bmo-miR-P052-5p
BGIBMGA001247-TA	ref|XP_381590.1| hypothetical protein FG01414.1 [Gibberella zeae PH-1]	bmo-miR-P089-3p	bmo-miR-P338-3p	bmo-miR-P524-5p	bmo-miR-P003-3p
BGIBMGA001249-TA	ref|NP_611092.2| CG8435-PA [Drosophila melanogaster] gb|AAM50809.1| LD32459p [Drosophila melanogaster] gb|AAF58052.2| CG8435-PA [Drosophila melanogaster]	bmo-miR-P493-5p	bmo-miR-P153-3p	bmo-miR-P410-5p
BGIBMGA001250-TA	ref|XP_396634.1| PREDICTED: similar to G1/S-specific cyclin-D3 [Apis mellifera]	bmo-miR-P275-3p
BGIBMGA001251-TA	ref|XP_396634.1| PREDICTED: similar to G1/S-specific cyclin-D3 [Apis mellifera]	bmo-miR-P560-5p	bmo-miR-P205-3p
BGIBMGA001252-TA	gb|ABF18497.1| mitochondrial ribosomal protein L28 [Aedes aegypti] gb|EAT39614.1| mitochondrial ribosomal protein, L28, putative [Aedes aegypti]	bmo-miR-P414-5p	bmo-miR-P589-5p	bmo-miR-P479-5p	bmo-miR-P485-5p	bmo-miR-P068-3p
BGIBMGA001254-TA	ref|XP_974587.1| PREDICTED: similar to CG9210-PA, isoform A [Tribolium castaneum]	bmo-miR-P591-5p	bmo-miR-P625-5p	bmo-miR-P263-3p	bmo-miR-P604-5p
BGIBMGA001255-TA	ref|XP_624914.2| PREDICTED: similar to Adenylyl cyclase 35C CG9210-PA, isoform A [Apis mellifera]	bmo-miR-P545-5p
BGIBMGA001256-TA	E-value:0.0 gb|EAT37281.1| low-density lipoprotein receptor (ldl) [Aedes aegypti]	bmo-miR-P557-5p	bmo-miR-P015-3p
BGIBMGA001257-TA	gb|EAT46874.1| conserved hypothetical protein [Aedes aegypti]	bmo-miR-P526-5p	bmo-miR-P470-5p	bmo-miR-P669
BGIBMGA001258-TA	ref|NP_001037634.1| synaptobrevin [Bombyx mori] gb|ABG20589.1| synaptobrevin [Bombyx mori]	bmo-miR-P042-3p	bmo-miR-P470-5p
BGIBMGA001259-TA	E-value:0.0 ref|XP_974661.1| PREDICTED: similar to CG17758-PA [Tribolium castaneum]	bmo-miR-P674
BGIBMGA001260-TA	ref|XP_001120912.1| PREDICTED: similar to CG17761-PA [Apis mellifera]	bmo-miR-P531-5p	bmo-miR-P349-5p
BGIBMGA001261-TA	E-value:0.0 gb|EAT41551.1| otopetrin [Aedes aegypti]	bmo-miR-P422-5p
BGIBMGA001262-TA	unknown	bmo-miR-P192-3p	bmo-miR-P647-5p	bmo-miR-P349-5p
BGIBMGA001263-TA	gb|AAI24960.1| Unknown (protein for MGC:154772) [Xenopus laevis]	bmo-miR-P039-5p	bmo-miR-P664
BGIBMGA001264-TA	ref|NP_723703.1| CG31866-PA [Drosophila melanogaster] gb|AAN10793.1| CG31866-PA [Drosophila melanogaster] gb|AAV36861.1| RE72529p [Drosophila melanogaster]	bmo-miR-P672	bmo-miR-P621-5p	bmo-miR-P085-3p	bmo-miR-P177-3p	bmo-miR-P588-5p	bmo-miR-P030-3p
BGIBMGA001265-TA	E-value:0.0 ref|XP_973325.1| PREDICTED: similar to CG10840-PB [Tribolium castaneum]	bmo-miR-P501-5p	bmo-miR-P417-5p	bmo-miR-P022-5p	bmo-miR-P398-5p
BGIBMGA001266-TA	ref|XP_973145.1| PREDICTED: similar to Protein sprouty (Spry) [Tribolium castaneum]	bmo-miR-P242-3p	bmo-miR-P347-5p	bmo-miR-P024-5p	bmo-miR-P219-3p	bmo-miR-P493-5p	bmo-miR-P367-5p	bmo-miR-P026-3p
BGIBMGA001267-TA	E-value:0.0 ref|XP_969096.1| PREDICTED: similar to ubiquitin protein ligase E3A isoform 2 [Tribolium castaneum]	bmo-miR-P152-3p	bmo-miR-P666	bmo-miR-P296-3p	bmo-miR-P661	bmo-miR-P389-5p	bmo-miR-P604-5p
BGIBMGA001268-TA	E-value:0.0 ref|XP_396869.3| PREDICTED: similar to Phosphotidylinositol 3 kinase 68D CG11621-PA, isoform A [Apis mellifera]	bmo-miR-P395-5p	bmo-miR-P198-3p	bmo-miR-P238-3p
BGIBMGA001269-TA	ref|XP_967148.1| PREDICTED: similar to CG11621-PA, isoform A [Tribolium castaneum]	bmo-miR-P633-5p	bmo-miR-P019-3p
BGIBMGA001271-TA	ref|XP_973988.1| PREDICTED: similar to Myosin-3 (Myosin heavy chain A) (MHC A) [Tribolium castaneum]	bmo-miR-P192-3p	bmo-miR-P167-3p
BGIBMGA001272-TA	ref|XP_972016.1| PREDICTED: similar to CG32145-PA [Tribolium castaneum]	bmo-miR-P121-3p	bmo-miR-P031-5p	bmo-miR-P182-3p	bmo-miR-P191-3p	bmo-miR-P102-3p	bmo-miR-P422-5p
BGIBMGA001274-TA	ref|XP_971371.1| PREDICTED: similar to plasma glutamate carboxypeptidase [Tribolium castaneum]	bmo-miR-P246-3p
BGIBMGA001275-TA	ref|XP_971371.1| PREDICTED: similar to plasma glutamate carboxypeptidase [Tribolium castaneum]	bmo-miR-P437-5p
BGIBMGA001276-TA	gb|EAT46807.1| cytochrome P450 [Aedes aegypti]	bmo-miR-P158-3p	bmo-miR-P547-5p	bmo-miR-P049-5p	bmo-miR-P378-5p
BGIBMGA001277-TA	sp|O18635|C12A2_MUSDO Cytochrome P450 CYP12A2 (CYPXIIA2) gb|AAC98527.1| cytochrome P450 CYP12A2 [Musca domestica]	bmo-miR-P487-5p
BGIBMGA001278-TA	ref|XP_394309.3| PREDICTED: similar to Adenosine deaminase CG11994-PA [Apis mellifera]	bmo-miR-P513-5p	bmo-miR-P038-5p	bmo-miR-P040-3p	bmo-miR-P055-3p	bmo-miR-P320-3p	bmo-miR-P048-5p
BGIBMGA001279-TA	ref|NP_001040452.1| dehydrodolichyl diphosphate synthase [Bombyx mori] gb|ABF51416.1| dehydrodolichyl diphosphate synthase [Bombyx mori]	bmo-miR-P526-5p	bmo-miR-P664	bmo-miR-P524-5p
BGIBMGA001280-TA	ref|NP_001040452.1| dehydrodolichyl diphosphate synthase [Bombyx mori] gb|ABF51416.1| dehydrodolichyl diphosphate synthase [Bombyx mori]	bmo-miR-P214-3p	bmo-miR-P176-3p
BGIBMGA001281-TA	emb|CAF97287.1| unnamed protein product [Tetraodon nigroviridis]	bmo-miR-P360-5p	bmo-miR-P081-3p	bmo-miR-P218-3p	bmo-miR-P661	bmo-miR-P019-3p	bmo-miR-P642-5p	bmo-miR-P014-3p	bmo-miR-P111-3p
BGIBMGA001282-TA	dbj|BAD21387.1| mFLJ00137 protein [Mus musculus]	bmo-miR-P291-3p	bmo-miR-P315-3p	bmo-miR-P299-3p	bmo-miR-P363-5p
BGIBMGA001283-TA	ref|XP_623781.2| PREDICTED: similar to CG10648-PA [Apis mellifera]	bmo-miR-P028-3p
BGIBMGA001284-TA	ref|NP_047327.1| hypothetical protein pMRC01_043 [Lactococcus lactis] gb|AAC56014.1| conserved hypothetical protein [Lactococcus lactis]	bmo-miR-P395-5p	bmo-miR-P510-5p	bmo-miR-P550-5p	bmo-miR-P018-5p	bmo-miR-P633-5p	bmo-miR-P197-3p	bmo-miR-P417-5p	bmo-miR-P422-5p
BGIBMGA001285-TA	unknown	bmo-miR-P072-3p	bmo-miR-P601-5p	bmo-miR-P395-5p	bmo-miR-P197-3p	bmo-miR-P508-5p	bmo-miR-P250-3p	bmo-miR-P143-3p
BGIBMGA001287-TA	unknown	bmo-miR-P058-3p
BGIBMGA001289-TA	ref|XP_974400.1| PREDICTED: similar to Nose Resistant to Fluoxetine family member (nrf-6) [Tribolium castaneum]	bmo-miR-P349-5p	bmo-miR-P250-3p	bmo-miR-P378-5p
BGIBMGA001290-TA	ref|XP_972955.1| PREDICTED: similar to CG10961-PA [Tribolium castaneum]	bmo-miR-P189-3p	bmo-miR-P349-5p	bmo-miR-P432-5p	bmo-miR-P141-3p
BGIBMGA001291-TA	ref|XP_967324.1| PREDICTED: similar to CG12014-PA [Tribolium castaneum]	bmo-miR-P338-3p
BGIBMGA001293-TA	ref|XP_975372.1| PREDICTED: similar to WD repeat domain 19 [Tribolium castaneum]	bmo-miR-P504-5p	bmo-miR-P314-3p	bmo-miR-P368-5p	bmo-miR-P508-5p	bmo-miR-P502-5p	bmo-miR-P518-5p	bmo-miR-P259-3p	bmo-miR-P032-5p	bmo-miR-P267-3p
BGIBMGA001294-TA	ref|XP_975372.1| PREDICTED: similar to WD repeat domain 19 [Tribolium castaneum]	bmo-miR-P395-5p	bmo-miR-P154-3p	bmo-miR-P170-3p	bmo-miR-P552-5p
BGIBMGA001295-TA	unknown	bmo-miR-P487-5p	bmo-miR-P065-3p
BGIBMGA001296-TA	ref|XP_968441.1| PREDICTED: similar to CG5583-PA [Tribolium castaneum]	bmo-miR-P666	bmo-miR-P637-5p	bmo-miR-P471-5p
BGIBMGA001297-TA	gb|EAT42098.1| conserved hypothetical protein [Aedes aegypti]	bmo-miR-P546-5p	bmo-miR-P038-3p	bmo-miR-P263-3p
BGIBMGA001298-TA	ref|XP_313294.3| ENSANGP00000022600 [Anopheles gambiae str. PEST] gb|EAA44640.3| ENSANGP00000022600 [Anopheles gambiae str. PEST]	bmo-miR-P416-5p	bmo-miR-P030-3p
BGIBMGA001300-TA	gb|EAT37847.1| sulfakinin receptor (dsk-r1) [Aedes aegypti]	bmo-miR-P147-3p	bmo-miR-P478-5p
BGIBMGA001301-TA	gb|AAG49365.1|AF323588_1 sensory neuron membrane protein 2 [Manduca sexta]	bmo-miR-P369-5p	bmo-miR-P024-5p	bmo-miR-P367-5p	bmo-miR-P559-5p
BGIBMGA001302-TA	ref|NP_001091762.1| vacuolar H+ ATP synthase 16 kDa proteolipid subunit [Bombyx mori] gb|ABF51242.1| vacuolar H+ ATP synthase 16 kDa proteolipid subunit [Bombyx mori]	bmo-miR-P419-5p	bmo-miR-P314-3p	bmo-miR-P068-3p
BGIBMGA001303-TA	ref|XP_971395.1| PREDICTED: similar to CG7830-PA [Tribolium castaneum]	bmo-miR-P107-3p
BGIBMGA001304-TA	unknown	bmo-miR-P038-3p	bmo-miR-P111-3p
BGIBMGA001305-TA	ref|XP_973900.1| PREDICTED: similar to CG4050-PA, isoform A [Tribolium castaneum]	bmo-miR-P107-3p	bmo-miR-P449-5p
BGIBMGA001306-TA	gb|EAT44124.1| organic cation transporter [Aedes aegypti]	bmo-miR-P603-5p	bmo-miR-P392-5p	bmo-miR-P209-3p
BGIBMGA001308-TA	ref|NP_001036945.1| hypothetical protein LOC692491 [Bombyx mori] dbj|BAE43410.1| hypothetical protein [Bombyx mori]	bmo-miR-P479-5p	bmo-miR-P059-3p	bmo-miR-P481-5p	bmo-miR-P383-5p	bmo-miR-P104-3p	bmo-miR-P589-5p	bmo-miR-P649-5p	bmo-miR-P521-5p	bmo-miR-P586-5p
BGIBMGA001309-TA	gb|EAT35410.1| cytochrome c oxidase assembly protein cox15 [Aedes aegypti]	bmo-miR-P601-5p	bmo-miR-P413-5p	bmo-miR-P364-5p	bmo-miR-P527-5p	bmo-miR-P471-5p
BGIBMGA001310-TA	ref|XP_974656.1| PREDICTED: similar to CG13340-PA [Tribolium castaneum]	bmo-miR-P430-5p	bmo-miR-P280-3p
BGIBMGA001311-TA	ref|XP_317580.3| ENSANGP00000010036 [Anopheles gambiae str. PEST] gb|EAA12913.4| ENSANGP00000010036 [Anopheles gambiae str. PEST]	bmo-miR-P531-5p	bmo-miR-P081-3p	bmo-miR-P093-3p	bmo-miR-P378-5p
BGIBMGA001312-TA	ref|XP_972003.1| PREDICTED: similar to CG8325-PA [Tribolium castaneum]	bmo-miR-P663
BGIBMGA001313-TA	gb|EAT38951.1| organic cation transporter [Aedes aegypti]	bmo-miR-P505-5p	bmo-miR-P172-3p	bmo-miR-P417-5p	bmo-miR-P507-5p
BGIBMGA001314-TA	ref|XP_967185.1| PREDICTED: similar to CG9194-PA [Tribolium castaneum]	bmo-miR-P390-5p	bmo-miR-P042-5p	bmo-miR-P093-3p	bmo-miR-P361-5p
BGIBMGA001315-TA	ref|XP_001359825.1| GA21016-PA [Drosophila pseudoobscura] gb|EAL28977.1| GA21016-PA [Drosophila pseudoobscura]	bmo-miR-P024-3p	bmo-miR-P340-3p	bmo-miR-P284-3p	bmo-miR-P005-5p	bmo-miR-P066-3p
BGIBMGA001316-TA	ref|NP_843695.1| hypothetical protein BA1222 [Bacillus anthracis str. Ames] ref|YP_017836.1| hypothetical protein GBAA1222 [Bacillus anthracis str. 'Ames Ancestor'] ref|ZP_00391545.1| hypothetical protein Bant_01001846 [Bacillus anthracis str. A2012] emb|CAD56869.1| BclA protein [Bacillus anthracis] gb|AAP25181.1| conserved hypothetical protein [Bacillus anthracis str. Ames] gb|AAT30311.1| conser…	bmo-miR-P170-3p	bmo-miR-P250-3p	bmo-miR-P639-5p
BGIBMGA001317-TA	ref|XP_629940.1| hypothetical protein DDBDRAFT_0184076 [Dictyostelium discoideum AX4] gb|EAL61524.1| hypothetical protein DDBDRAFT_0184076 [Dictyostelium discoideum AX4]	bmo-miR-P024-5p	bmo-miR-P167-3p	bmo-miR-P367-5p	bmo-miR-P062-3p
BGIBMGA001318-TA	ref|XP_001113485.1| PREDICTED: similar to calmodulin 1 isoform 4 [Macaca mulatta] ref|XP_001148944.1| PREDICTED: hypothetical protein LOC459213 isoform 6 [Pan troglodytes]	bmo-miR-P487-5p	bmo-miR-P085-3p	bmo-miR-P048-3p	bmo-miR-P167-3p
BGIBMGA001319-TA	gb|AAY16221.1| calmodulin [Campanularia hincksii] gb|AAY16222.1| calmodulin [Orthopyxis sargassicola] gb|AAY16226.1| calmodulin [Orthopyxis integra] gb|AAY16227.1| calmodulin [Orthopyxis integra] gb|AAY16228.1| calmodulin [Rhizocaulus verticillatus] gb|AAY16230.1| calmodulin [Bonneviella regia] gb|AAY16231.1| calmodulin [Bonneviella sp. 2 819AS] gb|AAY16233.1| calmodulin [Bonneviella sp. 4 839AS]…	bmo-miR-P674	bmo-miR-P419-5p	bmo-miR-P197-3p	bmo-miR-P396-5p	bmo-miR-P028-5p	bmo-miR-P055-3p
BGIBMGA001320-TA	gb|AAT95347.1| trypsin Ia precursor [Sesamia nonagrioides]	bmo-miR-P573-5p	bmo-miR-P143-3p
BGIBMGA001321-TA	ref|XP_971672.1| PREDICTED: similar to CG1172-PA [Tribolium castaneum]	bmo-miR-P316-3p	bmo-miR-P370-5p	bmo-miR-P502-5p
BGIBMGA001322-TA	ref|XP_971672.1| PREDICTED: similar to CG1172-PA [Tribolium castaneum]	bmo-miR-P240-3p	bmo-miR-P192-3p	bmo-miR-P550-5p	bmo-miR-P349-5p	bmo-miR-P502-5p	bmo-miR-P111-3p
BGIBMGA001324-TA	ref|NP_001036949.1| hypothetical protein LOC692495 [Bombyx mori] dbj|BAE43416.1| hypothetical protein [Bombyx mori]	bmo-miR-P364-5p
BGIBMGA001325-TA	ref|NP_001036945.1| hypothetical protein LOC692491 [Bombyx mori] dbj|BAE43410.1| hypothetical protein [Bombyx mori]	bmo-miR-P635-5p	bmo-miR-P263-3p
BGIBMGA001327-TA	gb|AAN64695.1| M protein [Streptococcus pyogenes]	bmo-miR-P395-5p	bmo-miR-P488-5p	bmo-miR-P042-5p	bmo-miR-P197-3p	bmo-miR-P593-5p
BGIBMGA001328-TA	ref|NP_650538.1| CG14880-PA, isoform A [Drosophila melanogaster] ref|NP_732134.1| CG14880-PB, isoform B [Drosophila melanogaster] gb|AAL48705.1| RE15157p [Drosophila melanogaster] gb|AAF55306.2| CG14880-PA, isoform A [Drosophila melanogaster] gb|AAN13707.1| CG14880-PB, isoform B [Drosophila melanogaster]	bmo-miR-P265-3p	bmo-miR-P552-5p
BGIBMGA001329-TA	unknown	bmo-miR-P519-5p	bmo-miR-P265-3p	bmo-miR-P552-5p
BGIBMGA001330-TA	ref|NP_001020990.1| UNCoordinated family member (unc-89) [Caenorhabditis elegans] gb|AAV34801.1| Uncoordinated protein 89, isoform g [Caenorhabditis elegans]	bmo-miR-P265-3p	bmo-miR-P191-3p	bmo-miR-P038-3p	bmo-miR-P299-3p	bmo-miR-P032-5p	bmo-miR-P259-3p
BGIBMGA001331-TA	ref|NP_298108.1| endo-1,4-beta-glucanase [Xylella fastidiosa 9a5c] gb|AAF83628.1|AE003921_8 endo-1,4-beta-glucanase [Xylella fastidiosa 9a5c]	bmo-miR-P498-5p	bmo-miR-P234-3p	bmo-miR-P023-5p	bmo-miR-P193-3p	bmo-miR-P410-5p
BGIBMGA001332-TA	ref|XP_311469.2| ENSANGP00000013711 [Anopheles gambiae str. PEST] gb|EAA07161.2| ENSANGP00000013711 [Anopheles gambiae str. PEST]	bmo-miR-P048-3p	bmo-miR-P172-3p
BGIBMGA001333-TA	E-value:0.0 ref|NP_001037382.1| uricase [Bombyx mori] gb|ABA39861.1| uricase [Bombyx mori]	bmo-miR-P411-5p
BGIBMGA001334-TA	ref|XP_972920.1| PREDICTED: similar to MAGUK p55 subfamily member 6 (Protein associated with Lin-7 2) (Dlgh4 protein) (P55T protein) [Tribolium castaneum]	bmo-miR-P008-3p
BGIBMGA001335-TA	E-value:0.0 ref|XP_393458.3| PREDICTED: similar to dihydrouridine synthase 3-like [Apis mellifera]	bmo-miR-P533-5p	bmo-miR-P395-5p	bmo-miR-P488-5p	bmo-miR-P190-3p	bmo-miR-P625-5p	bmo-miR-P593-5p
BGIBMGA001337-TA	ref|NP_001037040.1| phenol UDP-glucosyltransferase [Bombyx mori] gb|AAL55994.1|AF324465_1 phenol UDP-glucosyltransferase [Bombyx mori]	bmo-miR-P079-3p	bmo-miR-P293-3p	bmo-miR-P424-5p	bmo-miR-P028-3p	bmo-miR-P059-3p	bmo-miR-P481-5p	bmo-miR-P119-3p	bmo-miR-P422-5p	bmo-miR-P104-3p	bmo-miR-P365-5p	bmo-miR-P017-3p	bmo-miR-P649-5p	bmo-miR-P521-5p
BGIBMGA001338-TA	ref|NP_001037040.1| phenol UDP-glucosyltransferase [Bombyx mori] gb|AAL55994.1|AF324465_1 phenol UDP-glucosyltransferase [Bombyx mori]	bmo-miR-P391-5p	bmo-miR-P597-5p
BGIBMGA001339-TA	ref|NP_001040296.1| N-acetyl-glucosamine-6-phosphate isomerase [Bombyx mori] gb|ABD36386.1| N-acetyl-glucosamine-6-phosphate isomerase [Bombyx mori]	bmo-miR-P145-3p
BGIBMGA001340-TA	gb|AAM52026.1| RE73673p [Drosophila melanogaster]	bmo-miR-P360-5p	bmo-miR-P574-5p	bmo-miR-P015-5p	bmo-miR-P625-5p	bmo-miR-P381-5p	bmo-miR-P014-3p
BGIBMGA001341-TA	gb|EAT36270.1| conserved hypothetical protein [Aedes aegypti]	bmo-miR-P127-3p
BGIBMGA001342-TA	ref|XP_966458.1| PREDICTED: similar to CG7959-PA [Tribolium castaneum]	bmo-miR-P250-3p
BGIBMGA001343-TA	ref|XP_968529.1| PREDICTED: similar to fused toes (predicted) [Tribolium castaneum]	bmo-miR-P675
BGIBMGA001344-TA	gb|EAT47481.1| cdk4/6 [Aedes aegypti]	bmo-miR-P461-5p	bmo-miR-P458-5p
BGIBMGA001345-TA	unknown	bmo-miR-P191-3p	bmo-miR-P381-5p
BGIBMGA001346-TA	ref|XP_001013636.1| hypothetical protein TTHERM_00829330 [Tetrahymena thermophila SB210] gb|EAR93391.1| hypothetical protein TTHERM_00829330 [Tetrahymena thermophila SB210]	bmo-miR-P495-5p	bmo-miR-P549-5p	bmo-miR-P027-3p
BGIBMGA001348-TA	emb|CAB41997.1| 3-dehydroecdysone 3beta-reductase [Spodoptera littoralis]	bmo-miR-P490-5p
BGIBMGA001349-TA	ref|XP_393319.1| PREDICTED: similar to F-box and leucine-rich repeat protein 20 isoform 1 [Apis mellifera]	bmo-miR-P079-3p	bmo-miR-P042-3p	bmo-miR-P193-3p	bmo-miR-P119-3p	bmo-miR-P621-5p	bmo-miR-P672	bmo-miR-P234-3p	bmo-miR-P425-5p	bmo-miR-P526-5p	bmo-miR-P024-5p	bmo-miR-P367-5p	bmo-miR-P299-3p
BGIBMGA001350-TA	ref|NP_647851.2| CG11593-PA [Drosophila melanogaster] gb|AAF47827.2| CG11593-PA [Drosophila melanogaster]	bmo-miR-P079-3p	bmo-miR-P044-5p	bmo-miR-P172-3p	bmo-miR-P279-3p	bmo-miR-P119-3p	bmo-miR-P604-5p
BGIBMGA001351-TA	ref|XP_624401.2| PREDICTED: similar to CG10638-PA, isoform A isoform 1 [Apis mellifera]	bmo-miR-P419-5p	bmo-miR-P488-5p	bmo-miR-P557-5p	bmo-miR-P593-5p	bmo-miR-P271-3p	bmo-miR-P229-3p
BGIBMGA001352-TA	ref|XP_971530.1| PREDICTED: similar to CG6822-PA, isoform A [Tribolium castaneum]	bmo-miR-P501-5p	bmo-miR-P349-5p	bmo-miR-P178-3p
BGIBMGA001353-TA	ref|XP_971530.1| PREDICTED: similar to CG6822-PA, isoform A [Tribolium castaneum]	bmo-miR-P228-3p	bmo-miR-P505-5p	bmo-miR-P053-3p
BGIBMGA001354-TA	unknown	bmo-miR-P518-5p	bmo-miR-P633-5p	bmo-miR-P172-3p	bmo-miR-P527-5p
BGIBMGA001355-TA	ref|XP_395131.2| PREDICTED: similar to CG14995-PC, isoform C [Apis mellifera]	bmo-miR-P324-3p	bmo-miR-P283-3p	bmo-miR-P305-3p	bmo-miR-P048-3p	bmo-miR-P058-3p	bmo-miR-P003-3p	bmo-miR-P518-5p	bmo-miR-P299-3p	bmo-miR-P247-3p
BGIBMGA001356-TA	ref|XP_395131.2| PREDICTED: similar to CG14995-PC, isoform C [Apis mellifera]	bmo-miR-P167-3p	bmo-miR-P046-3p	bmo-miR-P593-5p	bmo-miR-P030-3p	bmo-miR-P020-3p	bmo-miR-P054-3p	bmo-miR-P042-5p	bmo-miR-P033-3p	bmo-miR-P126-3p	bmo-miR-P343-3p
BGIBMGA001357-TA	unknown	bmo-miR-P028-3p	bmo-miR-P184-3p	bmo-miR-P111-3p
BGIBMGA001358-TA	ref|NP_048045.1| orf 73 [Ateline herpesvirus 3] gb|AAC95598.1| orf 73 [Ateline herpesvirus 3]	bmo-miR-P502-5p
BGIBMGA001359-TA	unknown	bmo-miR-P319-3p	bmo-miR-P008-5p	bmo-miR-P188-3p	bmo-miR-P470-5p
BGIBMGA001360-TA	ref|ZP_00999666.1| hypothetical protein OB2597_13888 [Oceanicola batsensis HTCC2597] gb|EAQ03240.1| hypothetical protein OB2597_13888 [Oceanicola batsensis HTCC2597]	bmo-miR-P004-3p	bmo-miR-P222-3p
BGIBMGA001361-TA	unknown	bmo-miR-P052-5p	bmo-miR-P665	bmo-miR-P042-5p	bmo-miR-P661	bmo-miR-P008-5p	bmo-miR-P420-5p	bmo-miR-P426-5p
BGIBMGA001362-TA	unknown	bmo-miR-P065-3p	bmo-miR-P260-3p	bmo-miR-P030-3p
BGIBMGA001364-TA	E-value:0.0 ref|XP_973234.1| PREDICTED: similar to CG3338-PA [Tribolium castaneum]	bmo-miR-P563-5p	bmo-miR-P502-5p
BGIBMGA001365-TA	gb|AAQ56699.1| UDP-GalNAc:polypeptide N-acetylgalactosaminyltransferase; PGANT1 [Drosophila melanogaster]	bmo-miR-P075-3p	bmo-miR-P502-5p
BGIBMGA001366-TA	gb|EAT46573.1| conserved hypothetical protein [Aedes aegypti]	bmo-miR-P388-5p	bmo-miR-P509-5p	bmo-miR-P167-3p	bmo-miR-P042-5p
BGIBMGA001369-TA	ref|XP_565054.2| ENSANGP00000026352 [Anopheles gambiae str. PEST] gb|EAL41865.2| ENSANGP00000026352 [Anopheles gambiae str. PEST]	bmo-miR-P001-3p	bmo-miR-P251-3p	bmo-miR-P180-3p	bmo-miR-P029-5p	bmo-miR-P380-5p
BGIBMGA001370-TA	E-value:0.0 ref|XP_972434.1| PREDICTED: similar to CG6831-PA [Tribolium castaneum]	bmo-miR-P038-3p	bmo-miR-P631-5p
BGIBMGA001371-TA	ref|XP_391944.3| PREDICTED: similar to rhea CG6831-PA, partial [Apis mellifera]	bmo-miR-P042-3p	bmo-miR-P471-5p	bmo-miR-P518-5p	bmo-miR-P501-5p	bmo-miR-P259-3p	bmo-miR-P637-5p	bmo-miR-P276-3p	bmo-miR-P032-5p
BGIBMGA001372-TA	E-value:0.0 ref|XP_391944.3| PREDICTED: similar to rhea CG6831-PA, partial [Apis mellifera]	bmo-miR-P375-5p	bmo-miR-P518-5p	bmo-miR-P197-3p	bmo-miR-P102-3p	bmo-miR-P493-5p	bmo-miR-P349-5p	bmo-miR-P502-5p	bmo-miR-P071-3p
BGIBMGA001373-TA	ref|XP_972434.1| PREDICTED: similar to CG6831-PA [Tribolium castaneum]	bmo-miR-P417-5p	bmo-miR-P586-5p	bmo-miR-P023-5p	bmo-miR-P562-5p
BGIBMGA001375-TA	ref|XP_393896.3| PREDICTED: similar to activating transcription factor 2 isoform 1 [Apis mellifera]	bmo-miR-P251-3p
BGIBMGA001376-TA	gb|EAT34511.1| conserved hypothetical protein [Aedes aegypti]	bmo-miR-P044-3p	bmo-miR-P414-5p	bmo-miR-P007-5p	bmo-miR-P055-5p	bmo-miR-P485-5p	bmo-miR-P028-5p	bmo-miR-P061-3p	bmo-miR-P426-5p
BGIBMGA001377-TA	ref|XP_001349538.1| hypothetical protein PFB0115w [Plasmodium falciparum 3D7] gb|AAC71813.1| hypothetical protein PFB0115w [Plasmodium falciparum 3D7]	bmo-miR-P535-5p	bmo-miR-P504-5p	bmo-miR-P425-5p	bmo-miR-P128-3p	bmo-miR-P285-3p	bmo-miR-P042-3p	bmo-miR-P490-5p
BGIBMGA001378-TA	unknown	bmo-miR-P024-5p
BGIBMGA001379-TA	ref|XP_972844.1| PREDICTED: similar to Beta-1,3-galactosyltransferase 1 (Beta-1,3-GalTase 1) (Beta3GalT1) (UDP-galactose:beta-N-acetyl-glucosamine-beta-1, 3-galactosyltransferase 1) (UDP-Gal:betaGlcNAc beta 1,3-galactosyltranferase-I) [Tribolium castaneum]	bmo-miR-P419-5p	bmo-miR-P305-3p	bmo-miR-P314-3p	bmo-miR-P024-5p	bmo-miR-P167-3p	bmo-miR-P367-5p	bmo-miR-P247-3p
BGIBMGA001380-TA	gb|EAT43389.1| microtubule associated-protein orbit [Aedes aegypti]	bmo-miR-P268-3p	bmo-miR-P368-5p	bmo-miR-P527-5p	bmo-miR-P539-5p	bmo-miR-P105-3p	bmo-miR-P085-3p	bmo-miR-P509-5p	bmo-miR-P664	bmo-miR-P386-5p	bmo-miR-P270-3p
BGIBMGA001381-TA	ref|XP_976468.1| PREDICTED: hypothetical protein [Tribolium castaneum]	bmo-miR-P265-3p	bmo-miR-P135-3p	bmo-miR-P030-5p	bmo-miR-P539-5p
BGIBMGA001382-TA	ref|XP_972565.1| PREDICTED: similar to CG3411-PA [Tribolium castaneum]	bmo-miR-P658
BGIBMGA001383-TA	ref|XP_320278.2| ENSANGP00000016575 [Anopheles gambiae str. PEST] gb|EAA00282.3| ENSANGP00000016575 [Anopheles gambiae str. PEST]	bmo-miR-P084-3p	bmo-miR-P042-5p
BGIBMGA001384-TA	ref|XP_972565.1| PREDICTED: similar to CG3411-PA [Tribolium castaneum]	bmo-miR-P059-3p	bmo-miR-P481-5p	bmo-miR-P521-5p	bmo-miR-P649-5p	bmo-miR-P349-5p	bmo-miR-P153-3p	bmo-miR-P104-3p
BGIBMGA001385-TA	gb|EAT38750.1| amine oxidase [Aedes aegypti]	bmo-miR-P047-5p	bmo-miR-P183-3p	bmo-miR-P143-3p
BGIBMGA001387-TA	unknown	bmo-miR-P487-5p	bmo-miR-P186-3p	bmo-miR-P614-5p	bmo-miR-P370-5p	bmo-miR-P271-3p	bmo-miR-P066-3p	bmo-miR-P284-3p	bmo-miR-P292-3p	bmo-miR-P477-5p	bmo-miR-P102-3p
BGIBMGA001388-TA	dbj|BAA34219.1| MBF2 [Samia cynthia]	bmo-miR-P201-3p	bmo-miR-P314-3p	bmo-miR-P049-3p	bmo-miR-P318-3p	bmo-miR-P258-3p	bmo-miR-P023-5p	bmo-miR-P023-3p	bmo-miR-P539-5p	bmo-miR-P021-3p	bmo-miR-P275-3p	bmo-miR-P049-5p	bmo-miR-P637-5p
BGIBMGA001389-TA	dbj|BAA34219.1| MBF2 [Samia cynthia]	bmo-miR-P232-3p
BGIBMGA001391-TA	dbj|BAB55582.1| seven-up alpha [Bombyx mori]	bmo-miR-P004-5p	bmo-miR-P383-5p
BGIBMGA001393-TA	ref|XP_972337.1| PREDICTED: similar to CG31716-PA, isoform A [Tribolium castaneum]	bmo-miR-P534-5p	bmo-miR-P267-3p
BGIBMGA001394-TA	unknown	bmo-miR-P070-3p	bmo-miR-P385-5p
BGIBMGA001395-TA	ref|NP_001040460.1| proteasome beta 3 subunit [Bombyx mori] gb|ABF51431.1| proteasome beta 3 subunit [Bombyx mori]	bmo-miR-P293-3p	bmo-miR-P059-3p	bmo-miR-P481-5p	bmo-miR-P629-5p	bmo-miR-P104-3p	bmo-miR-P102-3p	bmo-miR-P649-5p	bmo-miR-P521-5p	bmo-miR-P126-3p
BGIBMGA001396-TA	ref|XP_001357322.1| GA21658-PA [Drosophila pseudoobscura] gb|EAL34391.1| GA21658-PA [Drosophila pseudoobscura]	bmo-miR-P140-3p	bmo-miR-P488-5p	bmo-miR-P593-5p	bmo-miR-P422-5p
BGIBMGA001397-TA	unknown	bmo-miR-P052-5p
BGIBMGA001398-TA	ref|XP_969754.1| PREDICTED: similar to CG4091-PC, isoform C [Tribolium castaneum]	bmo-miR-P510-5p	bmo-miR-P070-3p	bmo-miR-P234-3p	bmo-miR-P018-5p	bmo-miR-P633-5p	bmo-miR-P417-5p	bmo-miR-P003-5p
BGIBMGA001399-TA	E-value:0.0 ref|NP_001040381.1| fructose-1,6-bisphosphatase [Bombyx mori] gb|ABF51284.1| fructose-1,6-bisphosphatase [Bombyx mori]	bmo-miR-P340-3p	bmo-miR-P624-5p
BGIBMGA001401-TA	ref|XP_973096.1| PREDICTED: similar to CG6284-PA [Tribolium castaneum]	bmo-miR-P305-3p	bmo-miR-P082-3p	bmo-miR-P247-3p
BGIBMGA001403-TA	ref|XP_001155070.1| PREDICTED: coiled-coil domain containing 100 isoform 1 [Pan troglodytes] ref|XP_001155129.1| PREDICTED: coiled-coil domain containing 100 isoform 2 [Pan troglodytes]	bmo-miR-P618-5p	bmo-miR-P422-5p	bmo-miR-P267-3p
BGIBMGA001404-TA	ref|XP_001196820.1| PREDICTED: similar to ENSANGP00000027929 [Strongylocentrotus purpuratus] ref|XP_001194229.1| PREDICTED: similar to ENSANGP00000027929 [Strongylocentrotus purpuratus]	bmo-miR-P095-3p	bmo-miR-P042-5p	bmo-miR-P111-3p
BGIBMGA001405-TA	ref|XP_970101.1| PREDICTED: similar to CG15478-PA [Tribolium castaneum]	bmo-miR-P487-5p	bmo-miR-P265-3p	bmo-miR-P085-3p	bmo-miR-P093-3p
BGIBMGA001406-TA	E-value:0.0 ref|XP_001359062.1| GA21448-PA [Drosophila pseudoobscura] gb|EAL28205.1| GA21448-PA [Drosophila pseudoobscura]	bmo-miR-P556-5p	bmo-miR-P042-5p	bmo-miR-P007-3p	bmo-miR-P538-5p
BGIBMGA001407-TA	gb|EAT35089.1| predicted protein [Aedes aegypti]	bmo-miR-P375-5p	bmo-miR-P286-3p
BGIBMGA001408-TA	ref|XP_971658.1| PREDICTED: similar to CG32577-PA [Tribolium castaneum]	bmo-miR-P546-5p
BGIBMGA001409-TA	unknown	bmo-miR-P518-5p	bmo-miR-P369-5p	bmo-miR-P314-3p
BGIBMGA001410-TA	ref|XP_971658.1| PREDICTED: similar to CG32577-PA [Tribolium castaneum]	bmo-miR-P052-5p	bmo-miR-P518-5p	bmo-miR-P354-5p
BGIBMGA001411-TA	E-value:0.0 ref|NP_001040223.1| ubiquitin conjugating enzyme E2 [Bombyx mori] gb|ABD36269.1| ubiquitin conjugating enzyme E2 [Bombyx mori]	bmo-miR-P190-3p	bmo-miR-P232-3p	bmo-miR-P209-3p
BGIBMGA001413-TA	unknown	bmo-miR-P001-5p	bmo-miR-P262-3p
BGIBMGA001414-TA	unknown	bmo-miR-P038-5p
BGIBMGA001415-TA	E-value:0.0 ref|NP_001036839.1| polyubiquitin [Bombyx mori] dbj|BAA76676.1| polyubiquitin [Bombyx mori]	bmo-miR-P275-3p	bmo-miR-P422-5p
BGIBMGA001416-TA	E-value:0.0 ref|XP_558026.2| ENSANGP00000027914 [Anopheles gambiae str. PEST] gb|EAL40333.2| ENSANGP00000027914 [Anopheles gambiae str. PEST]	bmo-miR-P518-5p	bmo-miR-P492-5p	bmo-miR-P180-3p	bmo-miR-P527-5p	bmo-miR-P029-5p
BGIBMGA001417-TA	E-value:0.0 ref|XP_396912.1| PREDICTED: similar to ariadne CG5659-PA, isoform A [Apis mellifera] ref|XP_623344.1| PREDICTED: similar to ariadne CG5659-PA, isoform A [Apis mellifera]	bmo-miR-P531-5p	bmo-miR-P186-3p	bmo-miR-P077-3p	bmo-miR-P007-5p	bmo-miR-P302-3p	bmo-miR-P024-5p	bmo-miR-P367-5p
BGIBMGA001418-TA	unknown	bmo-miR-P009-5p	bmo-miR-P524-5p
BGIBMGA001420-TA	unknown	bmo-miR-P152-3p	bmo-miR-P284-3p	bmo-miR-P425-5p	bmo-miR-P046-3p	bmo-miR-P639-5p	bmo-miR-P343-3p
BGIBMGA001421-TA	unknown	bmo-miR-P625-5p
BGIBMGA001422-TA	ref|NP_572185.1| Bteb2 CG2932-PA [Drosophila melanogaster] gb|AAF45983.1| CG2932-PA [Drosophila melanogaster] gb|ABJ17082.1| RT01042p [Drosophila melanogaster] gb|ABI34216.2| RT01059p [Drosophila melanogaster] gb|ABI34243.2| RT01142p [Drosophila melanogaster] gb|ABI34249.2| RT01159p [Drosophila melanogaster]	bmo-miR-P167-3p	bmo-miR-P049-5p	bmo-miR-P670
BGIBMGA001423-TA	E-value:0.0 ref|XP_968193.1| PREDICTED: similar to myosin IXA [Tribolium castaneum]	bmo-miR-P675	bmo-miR-P014-5p
BGIBMGA001424-TA	unknown	bmo-miR-P487-5p	bmo-miR-P004-5p	bmo-miR-P039-3p
BGIBMGA001425-TA	ref|XP_792656.2| PREDICTED: similar to methyl-CpG binding protein MBD2 [Strongylocentrotus purpuratus] ref|XP_001183242.1| PREDICTED: similar to methyl-CpG binding protein MBD2 [Strongylocentrotus purpuratus]	bmo-miR-P040-3p	bmo-miR-P420-5p
BGIBMGA001427-TA	E-value:0.0 ref|XP_623769.1| PREDICTED: similar to de-etiolated homolog 1 [Apis mellifera]	bmo-miR-P063-3p	bmo-miR-P431-5p
BGIBMGA001428-TA	E-value:0.0 ref|XP_312572.3| ENSANGP00000014258 [Anopheles gambiae str. PEST] gb|EAA08066.3| ENSANGP00000014258 [Anopheles gambiae str. PEST]	bmo-miR-P261-3p	bmo-miR-P640-5p
BGIBMGA001429-TA	unknown	bmo-miR-P214-3p	bmo-miR-P176-3p
BGIBMGA001430-TA	E-value:0.0 ref|XP_967034.1| PREDICTED: similar to CG17665-PA.3 [Tribolium castaneum]	bmo-miR-P633-5p	bmo-miR-P459-5p	bmo-miR-P417-5p
BGIBMGA001431-TA	gb|EAT40084.1| conserved hypothetical protein [Aedes aegypti]	bmo-miR-P316-3p	bmo-miR-P484-5p	bmo-miR-P524-5p	bmo-miR-P150-3p
BGIBMGA001432-TA	ref|NP_649688.1| CG1105-PA [Drosophila melanogaster] gb|AAF54075.1| CG1105-PA [Drosophila melanogaster] gb|AAM50825.1| LD44267p [Drosophila melanogaster]	bmo-miR-P059-3p	bmo-miR-P481-5p	bmo-miR-P521-5p
BGIBMGA001433-TA	unknown	bmo-miR-P042-5p
BGIBMGA001434-TA	ref|XP_973585.1| PREDICTED: similar to CG4096-PA [Tribolium castaneum]	bmo-miR-P601-5p	bmo-miR-P597-5p
BGIBMGA001436-TA	ref|XP_974822.1| PREDICTED: similar to CG6098-PA [Tribolium castaneum]	bmo-miR-P180-3p
BGIBMGA001438-TA	ref|XP_395869.3| PREDICTED: similar to CG1017-PA [Apis mellifera]	bmo-miR-P038-3p	bmo-miR-P661
BGIBMGA001439-TA	ref|XP_001361973.1| GA12376-PA [Drosophila pseudoobscura] gb|EAL26552.1| GA12376-PA [Drosophila pseudoobscura]	bmo-miR-P354-5p	bmo-miR-P168-3p	bmo-miR-P378-5p
BGIBMGA001440-TA	unknown	bmo-miR-P065-3p	bmo-miR-P286-3p
BGIBMGA001441-TA	ref|XP_001361717.1| GA14969-PA [Drosophila pseudoobscura] gb|EAL26296.1| GA14969-PA [Drosophila pseudoobscura]	bmo-miR-P672	bmo-miR-P621-5p	bmo-miR-P101-3p	bmo-miR-P311-3p	bmo-miR-P588-5p
BGIBMGA001442-TA	unknown	bmo-miR-P557-5p
BGIBMGA001443-TA	unknown	bmo-miR-P369-5p	bmo-miR-P038-3p	bmo-miR-P024-5p	bmo-miR-P367-5p
BGIBMGA001444-TA	ref|NP_001036894.1| cuticle protein [Bombyx mori] dbj|BAC16225.1| cuticle protein [Bombyx mori]	bmo-miR-P478-5p
BGIBMGA001445-TA	ref|XP_970028.1| PREDICTED: similar to CG13214-PA, isoform A [Tribolium castaneum]	bmo-miR-P042-5p	bmo-miR-P363-5p
BGIBMGA001447-TA	ref|XP_393419.2| PREDICTED: similar to RNA polymerase II elongation factor ELL2 [Apis mellifera]	bmo-miR-P325-3p	bmo-miR-P023-5p
BGIBMGA001448-TA	ref|XP_393042.3| PREDICTED: similar to CG31550-PB, isoform B [Apis mellifera]	bmo-miR-P004-5p	bmo-miR-P314-3p
BGIBMGA001450-TA	ref|XP_968877.1| PREDICTED: similar to CG6384-PA, isoform A [Tribolium castaneum]	bmo-miR-P087-3p
BGIBMGA001451-TA	unknown	bmo-miR-P498-5p	bmo-miR-P228-3p	bmo-miR-P625-5p
BGIBMGA001452-TA	gb|AAC98153.1| GP900; mucin-like glycoprotein [Cryptosporidium parvum]	bmo-miR-P296-3p	bmo-miR-P029-5p	bmo-miR-P030-3p
BGIBMGA001453-TA	ref|XP_321915.3| ENSANGP00000013859 [Anopheles gambiae str. PEST] gb|EAA01782.3| ENSANGP00000013859 [Anopheles gambiae str. PEST]	bmo-miR-P488-5p	bmo-miR-P550-5p	bmo-miR-P593-5p
BGIBMGA001455-TA	unknown	bmo-miR-P487-5p	bmo-miR-P284-3p	bmo-miR-P417-5p	bmo-miR-P029-5p	bmo-miR-P066-3p	bmo-miR-P208-3p
BGIBMGA001456-TA	ref|NP_650571.2| CG10324-PA [Drosophila melanogaster] gb|AAF55349.1| CG10324-PA [Drosophila melanogaster]	bmo-miR-P082-3p
BGIBMGA001457-TA	gb|EAT35088.1| conserved hypothetical protein [Aedes aegypti]	bmo-miR-P087-3p	bmo-miR-P029-5p
BGIBMGA001458-TA	E-value:0.0 ref|NP_001036922.1| MAP kinse-ERK kinase [Bombyx mori] dbj|BAE46742.1| MAP kinse-ERK kinase [Bombyx mori]	bmo-miR-P518-5p	bmo-miR-P038-3p	bmo-miR-P527-5p	bmo-miR-P179-3p
BGIBMGA001459-TA	unknown	bmo-miR-P419-5p	bmo-miR-P490-5p	bmo-miR-P502-5p
BGIBMGA001460-TA	gb|EAT44994.1| conserved hypothetical protein [Aedes aegypti]	bmo-miR-P280-3p
BGIBMGA001461-TA	ref|XP_969460.1| PREDICTED: similar to CG3823-PA [Tribolium castaneum]	bmo-miR-P124-3p	bmo-miR-P262-3p
BGIBMGA001462-TA	ref|XP_969460.1| PREDICTED: similar to CG3823-PA [Tribolium castaneum]	bmo-miR-P487-5p	bmo-miR-P360-5p
BGIBMGA001464-TA	gb|EAT41659.1| cytochrome oxidase biogenesis protein (oxa1 mitochondrial) [Aedes aegypti]	bmo-miR-P065-3p	bmo-miR-P411-5p	bmo-miR-P480-5p
BGIBMGA001465-TA	unknown	bmo-miR-P015-5p	bmo-miR-P016-5p	bmo-miR-P030-3p
BGIBMGA001466-TA	ref|XP_001347322.1| hypothetical protein PF10_0037 [Plasmodium falciparum 3D7] gb|AAN35235.1|AE014829_35 hypothetical protein [Plasmodium falciparum 3D7]	bmo-miR-P020-3p	bmo-miR-P625-5p	bmo-miR-P052-3p
BGIBMGA001467-TA	ref|NP_611350.1| Autophagy-specific gene 7 CG5489-PA, isoform A [Drosophila melanogaster] gb|AAF57665.1| CG5489-PA, isoform A [Drosophila melanogaster] gb|AAL89882.1| RE27292p [Drosophila melanogaster]	bmo-miR-P038-3p	bmo-miR-P625-5p	bmo-miR-P444-5p
BGIBMGA001468-TA	ref|XP_394285.3| PREDICTED: similar to pygopus CG11518-PA [Apis mellifera]	bmo-miR-P070-3p	bmo-miR-P216-3p
BGIBMGA001471-TA	ref|NP_001037209.1| ribosomal protein S15 [Bombyx mori] gb|AAU11820.1| ribosomal protein S15 [Bombyx mori] gb|AAV34872.1| ribosomal protein S15 [Bombyx mori]	bmo-miR-P121-3p	bmo-miR-P324-3p	bmo-miR-P024-3p	bmo-miR-P449-5p	bmo-miR-P664	bmo-miR-P471-5p
BGIBMGA001473-TA	sp|Q25479|NKCL_MANSE Bumetanide-sensitive sodium-(potassium)-chloride cotransporter (Na-K-CL symporter) gb|AAA75600.1| bumetanide sensitive NaK2Cl cotransporter [Manduca sexta]	bmo-miR-P004-5p	bmo-miR-P038-3p	bmo-miR-P126-3p
BGIBMGA001474-TA	gb|ABD36231.1| ribosomal protein L23 [Bombyx mori]	bmo-miR-P601-5p	bmo-miR-P413-5p
BGIBMGA001476-TA	ref|XP_970349.1| PREDICTED: hypothetical protein [Tribolium castaneum]	bmo-miR-P371-5p	bmo-miR-P419-5p	bmo-miR-P009-3p
BGIBMGA001477-TA	ref|XP_653447.1| Viral A-type inclusion protein repeat [Entamoeba histolytica HM-1:IMSS]	bmo-miR-P085-3p	bmo-miR-P338-3p
BGIBMGA001478-TA	ref|XP_001073887.1| PREDICTED: similar to Est1p-like protein B [Rattus norvegicus]	bmo-miR-P633-5p	bmo-miR-P040-5p	bmo-miR-P459-5p	bmo-miR-P417-5p	bmo-miR-P151-3p
BGIBMGA001479-TA	ref|XP_001121014.1| PREDICTED: similar to CG4285-PA [Apis mellifera]	bmo-miR-P395-5p	bmo-miR-P029-5p	bmo-miR-P585-5p
BGIBMGA001480-TA	gb|AAC47556.1| insect intestinal mucin IIM14 [Trichoplusia ni]	bmo-miR-P121-3p	bmo-miR-P024-3p	bmo-miR-P191-3p	bmo-miR-P024-5p	bmo-miR-P367-5p	bmo-miR-P049-5p	bmo-miR-P637-5p	bmo-miR-P490-5p
BGIBMGA001482-TA	gb|EAT32602.1| conserved hypothetical protein [Aedes aegypti]	bmo-miR-P045-3p
BGIBMGA001483-TA	ref|NP_001037267.1| ribosomal protein S17 [Bombyx mori] sp|Q962R2|RS17_SPOFR 40S ribosomal protein S17 gb|AAK92186.1|AF400214_1 ribosomal protein S17 [Spodoptera frugiperda] gb|AAV34875.1| ribosomal protein S17 [Bombyx mori]	bmo-miR-P024-3p	bmo-miR-P190-3p	bmo-miR-P167-3p	bmo-miR-P368-5p	bmo-miR-P471-5p	bmo-miR-P192-3p	bmo-miR-P505-5p	bmo-miR-P197-3p	bmo-miR-P625-5p	bmo-miR-P048-5p	bmo-miR-P604-5p
BGIBMGA001484-TA	gb|EAT43603.1| conserved hypothetical protein [Aedes aegypti]	bmo-miR-P667	bmo-miR-P438-5p
BGIBMGA001485-TA	unknown	bmo-miR-P375-5p	bmo-miR-P369-5p	bmo-miR-P623-5p
BGIBMGA001486-TA	ref|XP_625004.2| PREDICTED: similar to CG15006-PA [Apis mellifera]	bmo-miR-P079-3p	bmo-miR-P119-3p	bmo-miR-P386-5p
BGIBMGA001487-TA	ref|XP_975669.1| PREDICTED: hypothetical protein [Tribolium castaneum]	bmo-miR-P042-5p
BGIBMGA001489-TA	ref|XP_680313.1| hypothetical protein [Plasmodium berghei strain ANKA] emb|CAH95253.1| conserved hypothetical protein [Plasmodium berghei]	bmo-miR-P223-3p	bmo-miR-P004-5p	bmo-miR-P256-3p	bmo-miR-P391-5p
BGIBMGA001492-TA	unknown	bmo-miR-P673	bmo-miR-P030-3p
BGIBMGA001493-TA	ref|XP_315491.3| ENSANGP00000021218 [Anopheles gambiae str. PEST] gb|EAA10906.3| ENSANGP00000021218 [Anopheles gambiae str. PEST]	bmo-miR-P204-3p
BGIBMGA001495-TA	ref|XP_973179.1| PREDICTED: similar to ubiquitin-like 7 (bone marrow stromal cell-derived) [Tribolium castaneum]	bmo-miR-P419-5p	bmo-miR-P018-3p	bmo-miR-P279-3p	bmo-miR-P261-3p
BGIBMGA001496-TA	gb|ABF18506.1| hypothetical conserved protein [Aedes aegypti] gb|EAT36443.1| conserved hypothetical protein [Aedes aegypti]	bmo-miR-P125-3p
BGIBMGA001497-TA	E-value:0.0 ref|XP_971447.1| PREDICTED: similar to CG8887-PA [Tribolium castaneum]	bmo-miR-P082-3p	bmo-miR-P251-3p	bmo-miR-P113-3p	bmo-miR-P029-5p	bmo-miR-P386-5p
BGIBMGA001498-TA	E-value:0.0 ref|XP_971503.1| PREDICTED: similar to CG3168-PA, isoform A [Tribolium castaneum]	bmo-miR-P135-3p
BGIBMGA001499-TA	gb|AAO52302.1| similar to Homo sapiens (Human). Dentin sialophosphoprotein precursor [Contains: Dentin phosphoprotein (Dentin phosphophoryn) (DPP); Dentin sialoprotein (DSP)] [Dictyostelium discoideum]	bmo-miR-P673
BGIBMGA001500-TA	ref|XP_972108.1| PREDICTED: similar to CG7636-PA [Tribolium castaneum]	bmo-miR-P084-3p	bmo-miR-P488-5p	bmo-miR-P167-3p	bmo-miR-P593-5p	bmo-miR-P311-3p
BGIBMGA001501-TA	ref|NP_001037566.1| ribosomal protein S6 [Bombyx mori] gb|AAV34862.1| ribosomal protein S6 [Bombyx mori]	bmo-miR-P504-5p	bmo-miR-P197-3p	bmo-miR-P249-3p
BGIBMGA001502-TA	gb|EAT47035.1| geranylgeranyl transferase type i beta subunit [Aedes aegypti]	bmo-miR-P275-3p	bmo-miR-P038-3p	bmo-miR-P019-5p
BGIBMGA001503-TA	gb|AAL40415.1|AF369891_4 endonuclease/reverse transcriptase [Branchiostoma floridae]	bmo-miR-P484-5p	bmo-miR-P279-3p	bmo-miR-P349-5p	bmo-miR-P631-5p
BGIBMGA001504-TA	gb|AAR06265.1| peritrophic membrane chitin binding protein 1 [Trichoplusia ni]	bmo-miR-P324-3p	bmo-miR-P170-3p	bmo-miR-P038-3p	bmo-miR-P589-5p	bmo-miR-P550-5p	bmo-miR-P049-5p	bmo-miR-P003-3p
BGIBMGA001505-TA	ref|NP_001091818.1| candidate olfactory receptor [Bombyx mori] dbj|BAF31193.1| candidate olfactory receptor [Bombyx mori]	bmo-miR-P275-3p	bmo-miR-P204-3p
BGIBMGA001506-TA	gb|AAX39410.1| lipase [Bombyx mandarina]	bmo-miR-P031-5p	bmo-miR-P349-5p	bmo-miR-P432-5p
BGIBMGA001507-TA	dbj|BAD22559.1| lipase [Antheraea yamamai]	bmo-miR-P338-3p	bmo-miR-P008-5p	bmo-miR-P386-5p
BGIBMGA001508-TA	dbj|BAD22559.1| lipase [Antheraea yamamai]	bmo-miR-P167-3p
BGIBMGA001509-TA	ref|XP_973650.1| PREDICTED: similar to CG3071-PA [Tribolium castaneum]	bmo-miR-P505-5p	bmo-miR-P432-5p	bmo-miR-P029-5p	bmo-miR-P630-5p
BGIBMGA001510-TA	E-value:0.0 ref|XP_322065.3| ENSANGP00000020490 [Anopheles gambiae str. PEST] gb|EAA01213.3| ENSANGP00000020490 [Anopheles gambiae str. PEST]	bmo-miR-P367-5p	bmo-miR-P039-3p
BGIBMGA001511-TA	ref|XP_969460.1| PREDICTED: similar to CG3823-PA [Tribolium castaneum]	bmo-miR-P082-3p	bmo-miR-P029-3p	bmo-miR-P029-5p
BGIBMGA001512-TA	E-value:0.0 gb|EAT44235.1| casein kinase [Aedes aegypti]	bmo-miR-P087-3p	bmo-miR-P240-3p	bmo-miR-P038-3p	bmo-miR-P484-5p	bmo-miR-P673	bmo-miR-P159-3p	bmo-miR-P640-5p
BGIBMGA001514-TA	unknown	bmo-miR-P154-3p	bmo-miR-P285-3p	bmo-miR-P623-5p	bmo-miR-P298-3p	bmo-miR-P005-5p	bmo-miR-P003-3p
BGIBMGA001515-TA	ref|XP_975169.1| PREDICTED: similar to CG3621-PA [Tribolium castaneum]	bmo-miR-P027-5p	bmo-miR-P138-3p	bmo-miR-P049-5p	bmo-miR-P669	bmo-miR-P111-3p
BGIBMGA001516-TA	unknown	bmo-miR-P275-3p	bmo-miR-P250-3p
BGIBMGA001517-TA	unknown	bmo-miR-P487-5p	bmo-miR-P284-3p	bmo-miR-P066-3p
BGIBMGA001518-TA	unknown	bmo-miR-P009-5p	bmo-miR-P549-5p	bmo-miR-P113-3p	bmo-miR-P372-5p	bmo-miR-P516-5p
BGIBMGA001519-TA	unknown	bmo-miR-P395-5p	bmo-miR-P488-5p	bmo-miR-P055-5p	bmo-miR-P167-3p	bmo-miR-P175-3p	bmo-miR-P593-5p	bmo-miR-P030-3p
BGIBMGA001520-TA	unknown	bmo-miR-P238-3p
BGIBMGA001521-TA	unknown	bmo-miR-P672	bmo-miR-P621-5p	bmo-miR-P042-5p	bmo-miR-P011-5p
BGIBMGA001522-TA	E-value:0.0 ref|XP_392823.3| PREDICTED: similar to elongation factor Tu GTP binding domain containing 1 [Apis mellifera]	bmo-miR-P422-5p
BGIBMGA001524-TA	unknown	bmo-miR-P080-3p
BGIBMGA001525-TA	ref|NP_598912.2| tyrosyl-tRNA synthetase [Mus musculus] dbj|BAC36424.1| unnamed protein product [Mus musculus]	bmo-miR-P518-5p	bmo-miR-P042-5p	bmo-miR-P197-3p
BGIBMGA001526-TA	unknown	bmo-miR-P052-3p	bmo-miR-P029-5p	bmo-miR-P609-5p
BGIBMGA001527-TA	unknown	bmo-miR-P168-3p	bmo-miR-P621-5p	bmo-miR-P672	bmo-miR-P068-3p	bmo-miR-P432-5p	bmo-miR-P247-3p	bmo-miR-P588-5p	bmo-miR-P159-3p	bmo-miR-P421-5p
BGIBMGA001528-TA	ref|XP_623264.2| PREDICTED: similar to CG11146-PA isoform 2 [Apis mellifera]	bmo-miR-P347-5p	bmo-miR-P262-3p	bmo-miR-P132-3p	bmo-miR-P676	bmo-miR-P456-5p
BGIBMGA001529-TA	gb|EAT41959.1| hypothetical protein AaeL_AAEL006461 [Aedes aegypti]	bmo-miR-P423-5p
BGIBMGA001531-TA	gb|AAR14318.1| corazonin receptor [Manduca sexta]	bmo-miR-P061-3p	bmo-miR-P670
BGIBMGA001532-TA	unknown	bmo-miR-P083-3p
BGIBMGA001533-TA	gb|EAT34792.1| conserved hypothetical protein [Aedes aegypti]	bmo-miR-P234-3p
BGIBMGA001534-TA	gb|EAT45072.1| delta(9)-desaturase, putative [Aedes aegypti]	bmo-miR-P079-3p	bmo-miR-P024-5p	bmo-miR-P367-5p	bmo-miR-P507-5p	bmo-miR-P113-3p	bmo-miR-P119-3p
BGIBMGA001535-TA	unknown	bmo-miR-P182-3p	bmo-miR-P038-3p	bmo-miR-P528-5p
BGIBMGA001536-TA	gb|EAT37751.1| aliphatic nitrilase, putative [Aedes aegypti]	bmo-miR-P087-3p	bmo-miR-P027-5p	bmo-miR-P568-5p	bmo-miR-P029-5p
BGIBMGA001537-TA	ref|XP_967403.1| PREDICTED: similar to CG8470-PA [Tribolium castaneum]	bmo-miR-P233-3p	bmo-miR-P388-5p	bmo-miR-P167-3p	bmo-miR-P352-5p
BGIBMGA001538-TA	gb|EAT47874.1| ikappab kinase complex-associated protein [Aedes aegypti]	bmo-miR-P223-3p	bmo-miR-P099-3p
BGIBMGA001539-TA	gb|EAT38243.1| Enn protein, putative [Aedes aegypti]	bmo-miR-P434-5p	bmo-miR-P125-3p
BGIBMGA001540-TA	E-value:0.0 ref|XP_973320.1| PREDICTED: similar to regulator of nonsense transcripts 1 [Tribolium castaneum]	bmo-miR-P636-5p	bmo-miR-P197-3p	bmo-miR-P039-5p	bmo-miR-P045-3p
BGIBMGA001541-TA	ref|XP_318014.3| ENSANGP00000010730 [Anopheles gambiae str. PEST] gb|EAA13278.4| ENSANGP00000010730 [Anopheles gambiae str. PEST]	bmo-miR-P085-3p
BGIBMGA001542-TA	gb|EAT44997.1| myelinprotein expression factor [Aedes aegypti]	bmo-miR-P435-5p	bmo-miR-P001-3p	bmo-miR-P561-5p
BGIBMGA001543-TA	unknown	bmo-miR-P118-3p	bmo-miR-P415-5p	bmo-miR-P246-3p	bmo-miR-P030-3p
BGIBMGA001544-TA	emb|CAG38120.1| putative chemosensory receptor 19 [Heliothis virescens]	bmo-miR-P509-5p	bmo-miR-P082-3p	bmo-miR-P263-3p	bmo-miR-P042-3p	bmo-miR-P310-3p	bmo-miR-P270-3p
BGIBMGA001545-TA	gb|AAV36879.1| RE52333p [Drosophila melanogaster]	bmo-miR-P419-5p	bmo-miR-P170-3p	bmo-miR-P178-3p
BGIBMGA001546-TA	E-value:0.0 gb|EAT41209.1| dynein heavy chain [Aedes aegypti]	bmo-miR-P405-5p	bmo-miR-P055-5p
BGIBMGA001547-TA	E-value:0.0 gb|EAT41209.1| dynein heavy chain [Aedes aegypti]	bmo-miR-P230-3p	bmo-miR-P360-5p
BGIBMGA001548-TA	ref|XP_393399.2| PREDICTED: similar to C-terminal Src kinase CG17309-PB, isoform B [Apis mellifera]	bmo-miR-P648-5p	bmo-miR-P099-3p	bmo-miR-P625-5p
BGIBMGA001549-TA	ref|NP_001036839.1| polyubiquitin [Bombyx mori] dbj|BAA76676.1| polyubiquitin [Bombyx mori]	bmo-miR-P042-5p	bmo-miR-P364-5p	bmo-miR-P015-5p	bmo-miR-P016-5p
BGIBMGA001550-TA	gb|EAT47870.1| cak1 [Aedes aegypti]	bmo-miR-P234-3p
BGIBMGA001551-TA	E-value:0.0 ref|XP_313568.2| ENSANGP00000013457 [Anopheles gambiae str. PEST] gb|EAA09171.2| ENSANGP00000013457 [Anopheles gambiae str. PEST]	bmo-miR-P367-5p	bmo-miR-P029-5p
BGIBMGA001552-TA	E-value:0.0 ref|XP_396773.2| PREDICTED: similar to Probable phospholipid-transporting ATPase ID (ATPase class I type 8B member 2) isoform 1 [Apis mellifera]	bmo-miR-P517-5p	bmo-miR-P395-5p	bmo-miR-P170-3p	bmo-miR-P574-5p	bmo-miR-P279-3p	bmo-miR-P042-3p
BGIBMGA001553-TA	E-value:0.0 gb|EAT43035.1| phospholipid-transporting atpase 1 (aminophospholipid flippase 1) [Aedes aegypti]	bmo-miR-P513-5p	bmo-miR-P030-3p
BGIBMGA001554-TA	gb|AAL91200.1| unknown protein [Arabidopsis thaliana] gb|AAO00916.1| unknown protein [Arabidopsis thaliana]	bmo-miR-P513-5p
BGIBMGA001555-TA	unknown	bmo-miR-P487-5p	bmo-miR-P053-5p	bmo-miR-P623-5p	bmo-miR-P456-5p	bmo-miR-P222-3p	bmo-miR-P072-3p	bmo-miR-P084-3p	bmo-miR-P267-3p
BGIBMGA001556-TA	ref|NP_001040145.1| phosphomevalonate kinase [Bombyx mori] gb|ABD36154.1| phosphomevalonate kinase [Bombyx mori]	bmo-miR-P394-5p	bmo-miR-P040-3p	bmo-miR-P563-5p
BGIBMGA001557-TA	E-value:0.0 ref|XP_392548.3| PREDICTED: similar to paralytic CG9907-PA isoform 1 [Apis mellifera]	bmo-miR-P504-5p	bmo-miR-P038-3p	bmo-miR-P042-3p	bmo-miR-P519-5p	bmo-miR-P461-5p	bmo-miR-P010-3p	bmo-miR-P135-3p	bmo-miR-P175-3p	bmo-miR-P294-3p
BGIBMGA001560-TA	E-value:0.0 gb|EAT48547.1| ras gtpase activating protein [Aedes aegypti]	bmo-miR-P024-5p	bmo-miR-P367-5p	bmo-miR-P481-5p
BGIBMGA001561-TA	ref|XP_968950.1| PREDICTED: similar to CG3073-PA [Tribolium castaneum]	bmo-miR-P089-3p	bmo-miR-P338-3p	bmo-miR-P209-3p	bmo-miR-P027-3p
BGIBMGA001562-TA	ref|XP_969440.1| PREDICTED: similar to Phorbol ester/diacylglycerol-binding protein unc-13 (Uncoordinated protein 13) [Tribolium castaneum]	bmo-miR-P302-3p	bmo-miR-P113-3p	bmo-miR-P563-5p	bmo-miR-P029-5p	bmo-miR-P380-5p	bmo-miR-P030-3p
BGIBMGA001563-TA	ref|XP_969440.1| PREDICTED: similar to Phorbol ester/diacylglycerol-binding protein unc-13 (Uncoordinated protein 13) [Tribolium castaneum]	bmo-miR-P246-3p
BGIBMGA001566-TA	E-value:0.0 ref|XP_969667.1| PREDICTED: similar to CG2999-PC, isoform C [Tribolium castaneum]	bmo-miR-P385-5p
BGIBMGA001567-TA	unknown	bmo-miR-P275-3p	bmo-miR-P338-3p	bmo-miR-P286-3p
BGIBMGA001568-TA	ref|XP_968946.1| PREDICTED: similar to Maltase-glucoamylase, intestinal [Tribolium castaneum]	bmo-miR-P182-3p
BGIBMGA001569-TA	ref|XP_968946.1| PREDICTED: similar to Maltase-glucoamylase, intestinal [Tribolium castaneum]	bmo-miR-P513-5p	bmo-miR-P038-3p	bmo-miR-P229-3p	bmo-miR-P027-3p
BGIBMGA001570-TA	ref|NP_001040481.1| phosphoribosyl pyrophosphate synthetase [Bombyx mori] gb|ABF51477.1| phosphoribosyl pyrophosphate synthetase [Bombyx mori]	bmo-miR-P085-3p	bmo-miR-P302-3p
BGIBMGA001571-TA	gb|AAS79891.1| gst1 [Spodoptera litura]	bmo-miR-P518-5p	bmo-miR-P488-5p	bmo-miR-P197-3p	bmo-miR-P185-3p	bmo-miR-P549-5p	bmo-miR-P593-5p	bmo-miR-P056-3p	bmo-miR-P422-5p
BGIBMGA001572-TA	E-value:0.0 gb|EAT40211.1| ATP-dependent RNA helicase [Aedes aegypti]	bmo-miR-P192-3p	bmo-miR-P349-5p	bmo-miR-P639-5p	bmo-miR-P048-5p
BGIBMGA001573-TA	gb|AAK69504.1|AF280622_1 cytochrome P450 6B21 [Papilio glaucus]	bmo-miR-P027-3p
BGIBMGA001574-TA	unknown	bmo-miR-P495-5p	bmo-miR-P584-5p	bmo-miR-P328-3p	bmo-miR-P604-5p
BGIBMGA001575-TA	gb|EAT46023.1| microtubule binding protein, putative [Aedes aegypti]	bmo-miR-P667	bmo-miR-P249-3p
BGIBMGA001576-TA	ref|XP_968877.1| PREDICTED: similar to CG6384-PA, isoform A [Tribolium castaneum]	bmo-miR-P113-3p
BGIBMGA001577-TA	ref|XP_001022159.1| Protein kinase domain containing protein [Tetrahymena thermophila SB210] gb|EAS01914.1| Protein kinase domain containing protein [Tetrahymena thermophila SB210]	bmo-miR-P633-5p	bmo-miR-P327-3p	bmo-miR-P111-3p
BGIBMGA001578-TA	ref|XP_969890.1| PREDICTED: similar to CG8311-PA [Tribolium castaneum]	bmo-miR-P350-5p	bmo-miR-P464-5p
BGIBMGA001579-TA	E-value:0.0 ref|XP_973056.1| PREDICTED: similar to CG7035-PA, isoform A [Tribolium castaneum]	bmo-miR-P031-5p	bmo-miR-P127-3p
BGIBMGA001580-TA	ref|XP_973056.1| PREDICTED: similar to CG7035-PA, isoform A [Tribolium castaneum]	bmo-miR-P022-3p	bmo-miR-P675
BGIBMGA001581-TA	ref|XP_969099.1| PREDICTED: similar to mortality factor 4 like 1 (predicted) [Tribolium castaneum]	bmo-miR-P301-3p
BGIBMGA001582-TA	ref|NP_001040465.1| tropomyosin isoform 2 [Bombyx mori] gb|ABF51442.1| tropomyosin isoform 2 [Bombyx mori]	bmo-miR-P387-5p	bmo-miR-P262-3p	bmo-miR-P015-3p
BGIBMGA001583-TA	ref|XP_551001.2| ENSANGP00000029360 [Anopheles gambiae str. PEST] gb|EAL38528.2| ENSANGP00000029360 [Anopheles gambiae str. PEST]	bmo-miR-P049-3p	bmo-miR-P318-3p	bmo-miR-P258-3p	bmo-miR-P023-3p	bmo-miR-P401-5p	bmo-miR-P021-3p	bmo-miR-P045-3p
BGIBMGA001584-TA	gb|ABF51444.1| tropomyosin isoform 4 [Bombyx mori]	bmo-miR-P296-3p	bmo-miR-P288-3p	bmo-miR-P039-3p	bmo-miR-P421-5p
BGIBMGA001585-TA	sp|Q1HPQ0|TPM2_BOMMO Tropomyosin-2 gb|ABF51441.1| tropomyosin isoform 1 [Bombyx mori]	bmo-miR-P240-3p	bmo-miR-P073-3p
BGIBMGA001586-TA	unknown	bmo-miR-P294-3p
BGIBMGA001587-TA	ref|NP_001040445.1| tropomyosin 1 [Bombyx mori] sp|Q1HPU0|TPM1_BOMMO Tropomyosin-1 gb|ABF51401.1| tropomyosin 1 [Bombyx mori]	bmo-miR-P305-3p	bmo-miR-P518-5p	bmo-miR-P022-3p	bmo-miR-P180-3p	bmo-miR-P247-3p	bmo-miR-P502-5p
BGIBMGA001588-TA	ref|XP_393448.1| PREDICTED: similar to Synaptotagmin IV CG10047-PA [Apis mellifera]	bmo-miR-P085-3p	bmo-miR-P314-3p	bmo-miR-P425-5p	bmo-miR-P469-5p	bmo-miR-P259-3p
BGIBMGA001589-TA	ref|XP_968583.1| PREDICTED: similar to CG10047-PA [Tribolium castaneum]	bmo-miR-P395-5p	bmo-miR-P026-5p	bmo-miR-P501-5p	bmo-miR-P197-3p	bmo-miR-P422-5p	bmo-miR-P208-3p
BGIBMGA001591-TA	gb|EAT46180.1| hypothetical protein AaeL_AAEL002621 [Aedes aegypti]	bmo-miR-P052-5p	bmo-miR-P518-5p	bmo-miR-P561-5p
BGIBMGA001592-TA	ref|NP_001040532.1| vacuolar ATP synthase subunit D [Bombyx mori] gb|ABF51405.1| vacuolar ATP synthase subunit D [Bombyx mori]	bmo-miR-P087-3p	bmo-miR-P487-5p	bmo-miR-P047-5p	bmo-miR-P584-5p	bmo-miR-P526-5p
BGIBMGA001593-TA	ref|NP_001040176.1| cell death-regulatory protein GRIM19 [Bombyx mori] gb|ABD36198.1| cell death-regulatory protein GRIM19 [Bombyx mori]	bmo-miR-P498-5p	bmo-miR-P222-3p	bmo-miR-P518-5p	bmo-miR-P524-5p
BGIBMGA001594-TA	ref|XP_971403.1| PREDICTED: similar to phosphatidylinositol-4-phosphate 5-kinase, type II, alpha [Tribolium castaneum]	bmo-miR-P047-5p	bmo-miR-P024-5p	bmo-miR-P367-5p	bmo-miR-P597-5p	bmo-miR-P471-5p
BGIBMGA001595-TA	gb|EAT37751.1| aliphatic nitrilase, putative [Aedes aegypti]	bmo-miR-P477-5p	bmo-miR-P625-5p
BGIBMGA001596-TA	ref|XP_308560.2| ENSANGP00000009567 [Anopheles gambiae str. PEST] gb|EAA04385.2| ENSANGP00000009567 [Anopheles gambiae str. PEST]	bmo-miR-P105-3p	bmo-miR-P260-3p	bmo-miR-P024-5p	bmo-miR-P367-5p	bmo-miR-P029-5p
BGIBMGA001597-TA	gb|EAT41120.1| conserved hypothetical protein [Aedes aegypti]	bmo-miR-P049-3p	bmo-miR-P318-3p	bmo-miR-P243-3p
BGIBMGA001598-TA	ref|XP_969457.1| PREDICTED: similar to CG14521-PA [Tribolium castaneum]	bmo-miR-P518-5p	bmo-miR-P022-3p	bmo-miR-P042-5p	bmo-miR-P197-3p	bmo-miR-P449-5p
BGIBMGA001599-TA	ref|XP_391853.2| PREDICTED: similar to CG7442-PA [Apis mellifera]	bmo-miR-P493-5p	bmo-miR-P548-5p	bmo-miR-P421-5p
BGIBMGA001600-TA	gb|EAT38951.1| organic cation transporter [Aedes aegypti]	bmo-miR-P546-5p	bmo-miR-P395-5p	bmo-miR-P049-5p	bmo-miR-P231-3p	bmo-miR-P372-5p
BGIBMGA001601-TA	ref|XP_391853.2| PREDICTED: similar to CG7442-PA [Apis mellifera]	bmo-miR-P094-3p	bmo-miR-P190-3p	bmo-miR-P167-3p
BGIBMGA001602-TA	ref|XP_971217.1| PREDICTED: similar to MBD2 (methyl-CpG-binding protein)-interacting zinc finger protein [Tribolium castaneum]	bmo-miR-P121-3p	bmo-miR-P324-3p	bmo-miR-P549-5p
BGIBMGA001603-TA	ref|ZP_01217503.1| hypothetical protein PCNPT3_00010 [Psychromonas sp. CNPT3] gb|EAS37676.1| hypothetical protein PCNPT3_00010 [Psychromonas sp. CNPT3]	bmo-miR-P674	bmo-miR-P010-3p
BGIBMGA001606-TA	ref|XP_453349.1| unnamed protein product [Kluyveromyces lactis] emb|CAH00445.1| unnamed protein product [Kluyveromyces lactis NRRL Y-1140]	bmo-miR-P089-3p	bmo-miR-P038-3p	bmo-miR-P042-5p	bmo-miR-P675	bmo-miR-P033-5p	bmo-miR-P076-3p	bmo-miR-P122-3p
BGIBMGA001607-TA	ref|XP_001237522.1| ENSANGP00000029722 [Anopheles gambiae str. PEST] gb|EAU76852.1| ENSANGP00000029722 [Anopheles gambiae str. PEST]	bmo-miR-P422-5p	bmo-miR-P577-5p
BGIBMGA001608-TA	ref|XP_969675.1| PREDICTED: similar to CG7921-PB, isoform B [Tribolium castaneum]	bmo-miR-P513-5p	bmo-miR-P633-5p	bmo-miR-P338-3p	bmo-miR-P391-5p	bmo-miR-P286-3p
BGIBMGA001609-TA	gb|AAT48092.1| UDP-N-acetylglucosamine pyrophosphorylase [Aedes aegypti] gb|AAU25808.1| UDP-N-acetylglucosamine pyrophosphorylase [Aedes aegypti] gb|EAT47260.1| UDP-n-acteylglucosamine pyrophosphorylase [Aedes aegypti]	bmo-miR-P534-5p	bmo-miR-P101-3p	bmo-miR-P311-3p	bmo-miR-P005-5p
BGIBMGA001610-TA	gb|AAX20122.1| regulator of G-protein signaling 7 [Danio rerio]	bmo-miR-P201-3p	bmo-miR-P085-3p	bmo-miR-P286-3p	bmo-miR-P178-3p
BGIBMGA001611-TA	ref|XP_001178094.1| PREDICTED: hypothetical protein, partial [Strongylocentrotus purpuratus] ref|XP_800542.2| PREDICTED: hypothetical protein, partial [Strongylocentrotus purpuratus]	bmo-miR-P246-3p	bmo-miR-P274-3p
BGIBMGA001612-TA	gb|EAT38968.1| zinc finger protein, putative [Aedes aegypti]	bmo-miR-P427-5p
BGIBMGA001614-TA	ref|XP_856435.1| PREDICTED: similar to Zinc finger protein 197 (ZnF20) isoform 21 [Canis familiaris]	bmo-miR-P265-3p	bmo-miR-P388-5p	bmo-miR-P590-5p	bmo-miR-P389-5p	bmo-miR-P259-3p	bmo-miR-P385-5p
BGIBMGA001616-TA	ref|XP_973559.1| PREDICTED: similar to guanine nucleotide binding protein-like 1 [Tribolium castaneum]	bmo-miR-P038-3p	bmo-miR-P530-5p
BGIBMGA001617-TA	unknown	bmo-miR-P371-5p	bmo-miR-P411-5p	bmo-miR-P022-3p	bmo-miR-P534-5p	bmo-miR-P180-3p	bmo-miR-P502-5p	bmo-miR-P175-3p	bmo-miR-P386-5p
BGIBMGA001618-TA	unknown	bmo-miR-P023-5p	bmo-miR-P029-5p	bmo-miR-P372-5p	bmo-miR-P143-3p
BGIBMGA001619-TA	gb|EAT39097.1| ribonucleoprotein [Aedes aegypti]	bmo-miR-P487-5p	bmo-miR-P461-5p	bmo-miR-P280-3p	bmo-miR-P055-3p
BGIBMGA001620-TA	ref|XP_001112632.1| PREDICTED: similar to CG31556-PA [Macaca mulatta]	bmo-miR-P658	bmo-miR-P549-5p	bmo-miR-P640-5p
BGIBMGA001622-TA	ref|XP_001078503.1| PREDICTED: hypothetical protein [Rattus norvegicus]	bmo-miR-P262-3p	bmo-miR-P218-3p	bmo-miR-P524-5p	bmo-miR-P031-3p
BGIBMGA001623-TA	ref|XP_230665.3| PREDICTED: similar to zinc finger protein 336 [Rattus norvegicus] ref|XP_001057286.1| PREDICTED: similar to zinc finger protein 336 [Rattus norvegicus]	bmo-miR-P252-3p	bmo-miR-P177-3p	bmo-miR-P299-3p
BGIBMGA001624-TA	ref|NP_001014315.1| hypothetical protein LOC541480 [Danio rerio] gb|AAH91793.1| Zgc:113119 [Danio rerio]	bmo-miR-P324-3p
BGIBMGA001625-TA	unknown	bmo-miR-P601-5p	bmo-miR-P413-5p	bmo-miR-P094-3p	bmo-miR-P369-5p	bmo-miR-P147-3p	bmo-miR-P639-5p
BGIBMGA001626-TA	unknown	bmo-miR-P395-5p	bmo-miR-P295-3p	bmo-miR-P372-5p	bmo-miR-P422-5p	bmo-miR-P030-3p	bmo-miR-P640-5p
BGIBMGA001627-TA	ref|XP_967840.1| PREDICTED: similar to CG15019-PA [Tribolium castaneum]	bmo-miR-P449-5p	bmo-miR-P035-3p
BGIBMGA001629-TA	gb|AAM14415.1| putative odorant-degrading enzyme [Antheraea polyphemus]	bmo-miR-P022-3p	bmo-miR-P514-5p	bmo-miR-P449-5p	bmo-miR-P178-3p
BGIBMGA001630-TA	gb|AAR26516.1| antennal esterase [Mamestra brassicae]	bmo-miR-P223-3p	bmo-miR-P001-3p	bmo-miR-P510-5p	bmo-miR-P633-5p	bmo-miR-P417-5p	bmo-miR-P661	bmo-miR-P113-3p
BGIBMGA001631-TA	ref|XP_001349483.1| hypothetical protein PF08_0127 [Plasmodium falciparum 3D7] emb|CAD51332.1| hypothetical protein [Plasmodium falciparum 3D7]	bmo-miR-P084-3p	bmo-miR-P509-5p	bmo-miR-P302-3p	bmo-miR-P348-5p	bmo-miR-P368-5p	bmo-miR-P039-3p	bmo-miR-P030-3p
BGIBMGA001632-TA	ref|XP_001066882.1| PREDICTED: similar to PR domain containing 5 [Rattus norvegicus]	bmo-miR-P095-3p	bmo-miR-P390-5p	bmo-miR-P268-3p	bmo-miR-P329-3p	bmo-miR-P159-3p	bmo-miR-P030-3p
BGIBMGA001633-TA	unknown	bmo-miR-P518-5p	bmo-miR-P005-5p
BGIBMGA001634-TA	unknown	bmo-miR-P222-3p	bmo-miR-P437-5p	bmo-miR-P023-5p	bmo-miR-P030-3p	bmo-miR-P456-5p
BGIBMGA001636-TA	ref|XP_001349495.1| hypothetical protein PF08_0133 [Plasmodium falciparum 3D7] emb|CAD51344.1| hypothetical protein [Plasmodium falciparum 3D7]	bmo-miR-P484-5p
BGIBMGA001637-TA	ref|NP_524163.1| anti-silencing factor 1 CG9383-PA [Drosophila melanogaster] sp|Q9V464|ASF1_DROME Histone chaperone asf1 (Anti-silencing function protein 1) (dASF1) (Replication-coupling assembly factor subunit ASF1) (RCAF subunit ASF1) gb|AAF15354.1|AF189278_1 ASF1 [Drosophila melanogaster] gb|AAF49131.1| CG9383-PA [Drosophila melanogaster] gb|AAO45225.1| LD39377p [Drosophila melanogaster] emb|C…	bmo-miR-P098-3p	bmo-miR-P079-3p	bmo-miR-P177-3p	bmo-miR-P040-3p	bmo-miR-P363-5p
BGIBMGA001638-TA	ref|XP_974698.1| PREDICTED: similar to X-prolyl aminopeptidase (aminopeptidase P) 1, soluble [Tribolium castaneum]	bmo-miR-P395-5p	bmo-miR-P369-5p	bmo-miR-P422-5p	bmo-miR-P030-3p
BGIBMGA001639-TA	ref|XP_974698.1| PREDICTED: similar to X-prolyl aminopeptidase (aminopeptidase P) 1, soluble [Tribolium castaneum]	bmo-miR-P314-3p	bmo-miR-P306-3p	bmo-miR-P033-5p	bmo-miR-P410-5p
BGIBMGA001640-TA	gb|EAT38333.1| xaa-pro aminopeptidase [Aedes aegypti]	bmo-miR-P518-5p	bmo-miR-P032-5p	bmo-miR-P490-5p	bmo-miR-P259-3p
BGIBMGA001641-TA	ref|XP_971780.1| PREDICTED: similar to CG32473-PA, isoform A [Tribolium castaneum]	bmo-miR-P001-5p	bmo-miR-P260-3p	bmo-miR-P508-5p	bmo-miR-P639-5p
BGIBMGA001642-TA	ref|XP_395725.2| PREDICTED: similar to CG32473-PA, isoform A [Apis mellifera]	bmo-miR-P520-5p	bmo-miR-P042-5p	bmo-miR-P099-3p	bmo-miR-P389-5p
BGIBMGA001643-TA	gb|EAT40986.1| conserved hypothetical protein [Aedes aegypti]	bmo-miR-P132-3p	bmo-miR-P372-5p
BGIBMGA001644-TA	ref|XP_001120391.1| PREDICTED: similar to La related protein CG14066-PA, isoform A [Apis mellifera]	bmo-miR-P551-5p
BGIBMGA001645-TA	ref|XP_001347628.1| glutamate-rich protein [Plasmodium falciparum 3D7] gb|AAN35541.1|AE014834_38 glutamate-rich protein [Plasmodium falciparum 3D7]	bmo-miR-P674
BGIBMGA001646-TA	gb|EAT33360.1| sec-23 interacting protein P125 [Aedes aegypti]	bmo-miR-P024-5p	bmo-miR-P354-5p	bmo-miR-P167-3p	bmo-miR-P650-5p	bmo-miR-P367-5p	bmo-miR-P049-5p	bmo-miR-P552-5p
BGIBMGA001647-TA	unknown	bmo-miR-P079-3p	bmo-miR-P065-3p	bmo-miR-P085-3p	bmo-miR-P197-3p	bmo-miR-P508-5p	bmo-miR-P119-3p
BGIBMGA001648-TA	ref|XP_310249.2| ENSANGP00000015226 [Anopheles gambiae str. PEST] gb|EAA05967.2| ENSANGP00000015226 [Anopheles gambiae str. PEST]	bmo-miR-P487-5p	bmo-miR-P412-5p	bmo-miR-P049-5p	bmo-miR-P502-5p
BGIBMGA001649-TA	unknown	bmo-miR-P222-3p	bmo-miR-P360-5p	bmo-miR-P022-3p	bmo-miR-P262-3p	bmo-miR-P113-3p
BGIBMGA001650-TA	E-value:0.0 gb|EAT41672.1| conserved hypothetical protein [Aedes aegypti]	bmo-miR-P024-3p	bmo-miR-P191-3p	bmo-miR-P167-3p
BGIBMGA001651-TA	sp|P09971|PBAN_BOMMO PBAN-type neuropeptides precursor [Contains: Diapause hormone (DH); Alpha-SG neuropeptide (Alpha-SGNP); Beta-SG neuropeptide (Beta-SGNP); Pheromone biosynthesis-activating neuropeptide I (PBAN-I) (BoM-PBAN) (Melanization and reddish coloration hormone I) (MRCH-I); Pheromone biosynthesis-activating neuropeptide II (PBAN-II); Gamma-SG neuropeptide (Gamma-SGNP)] gb|AAB24327.1| p…	bmo-miR-P299-3p	bmo-miR-P408-5p
BGIBMGA001652-TA	unknown	bmo-miR-P027-5p	bmo-miR-P293-3p	bmo-miR-P039-5p	bmo-miR-P061-3p	bmo-miR-P059-3p	bmo-miR-P481-5p	bmo-miR-P630-5p	bmo-miR-P502-5p	bmo-miR-P104-3p	bmo-miR-P419-5p	bmo-miR-P649-5p	bmo-miR-P521-5p	bmo-miR-P045-5p
BGIBMGA001653-TA	unknown	bmo-miR-P081-3p	bmo-miR-P483-5p	bmo-miR-P143-3p
BGIBMGA001654-TA	unknown	bmo-miR-P246-3p
BGIBMGA001655-TA	ref|XP_971845.1| PREDICTED: similar to CG6410-PA [Tribolium castaneum]	bmo-miR-P411-5p	bmo-miR-P055-5p	bmo-miR-P229-3p
BGIBMGA001656-TA	ref|XP_982138.1| PREDICTED: similar to zinc finger protein 560 [Mus musculus]	bmo-miR-P299-3p	bmo-miR-P032-5p	bmo-miR-P034-3p	bmo-miR-P003-3p
BGIBMGA001657-TA	ref|NP_689808.2| piggyBac transposable element derived 4 [Homo sapiens] gb|EAW92287.1| hCG1657475 [Homo sapiens] gb|AAI30442.1| PiggyBac transposable element derived 4 [Homo sapiens]	bmo-miR-P371-5p	bmo-miR-P098-3p	bmo-miR-P079-3p	bmo-miR-P495-5p	bmo-miR-P197-3p	bmo-miR-P119-3p	bmo-miR-P604-5p
BGIBMGA001659-TA	unknown	bmo-miR-P085-3p	bmo-miR-P342-3p	bmo-miR-P353-5p	bmo-miR-P267-3p
BGIBMGA001660-TA	unknown	bmo-miR-P089-3p	bmo-miR-P082-3p	bmo-miR-P042-5p	bmo-miR-P338-3p	bmo-miR-P489-5p
BGIBMGA001661-TA	gb|EAT44862.1| zinc finger protein [Aedes aegypti]	bmo-miR-P324-3p	bmo-miR-P395-5p	bmo-miR-P560-5p	bmo-miR-P049-3p	bmo-miR-P042-5p	bmo-miR-P259-3p
BGIBMGA001662-TA	unknown	bmo-miR-P417-5p	bmo-miR-P647-5p	bmo-miR-P003-3p
BGIBMGA001663-TA	emb|CAG01485.1| unnamed protein product [Tetraodon nigroviridis]	bmo-miR-P127-3p	bmo-miR-P070-3p	bmo-miR-P038-3p	bmo-miR-P614-5p	bmo-miR-P298-3p	bmo-miR-P422-5p	bmo-miR-P030-3p	bmo-miR-P460-5p	bmo-miR-P530-5p	bmo-miR-P650-5p	bmo-miR-P049-5p
BGIBMGA001664-TA	ref|XP_973968.1| PREDICTED: similar to CG1086-PB, isoform B [Tribolium castaneum]	bmo-miR-P601-5p	bmo-miR-P413-5p	bmo-miR-P390-5p	bmo-miR-P420-5p	bmo-miR-P585-5p
BGIBMGA001665-TA	unknown	bmo-miR-P024-5p	bmo-miR-P167-3p	bmo-miR-P367-5p	bmo-miR-P093-3p
BGIBMGA001666-TA	ref|XP_972382.1| PREDICTED: similar to CG14514-PA [Tribolium castaneum]	bmo-miR-P222-3p	bmo-miR-P004-5p	bmo-miR-P122-3p
BGIBMGA001667-TA	unknown	bmo-miR-P444-5p
BGIBMGA001668-TA	ref|NP_001040499.1| GA14428-PA [Bombyx mori] gb|ABF51513.1| GA14428-PA [Bombyx mori]	bmo-miR-P411-5p	bmo-miR-P291-3p	bmo-miR-P636-5p	bmo-miR-P607-5p	bmo-miR-P660	bmo-miR-P042-5p	bmo-miR-P299-3p	bmo-miR-P656-5p
BGIBMGA001669-TA	ref|XP_312915.3| ENSANGP00000014770 [Anopheles gambiae str. PEST] gb|EAA08402.3| ENSANGP00000014770 [Anopheles gambiae str. PEST]	bmo-miR-P038-3p	bmo-miR-P099-3p	bmo-miR-P111-3p
BGIBMGA001670-TA	E-value:0.0 ref|XP_395632.3| PREDICTED: similar to specifically Rac1-associated protein 1 CG4931-PA isoform 1 [Apis mellifera]	bmo-miR-P509-5p	bmo-miR-P508-5p
BGIBMGA001671-TA	unknown	bmo-miR-P186-3p	bmo-miR-P388-5p	bmo-miR-P520-5p	bmo-miR-P167-3p	bmo-miR-P074-3p
BGIBMGA001672-TA	unknown	bmo-miR-P070-3p	bmo-miR-P055-5p	bmo-miR-P660	bmo-miR-P549-5p	bmo-miR-P415-5p	bmo-miR-P042-3p	bmo-miR-P630-5p
BGIBMGA001673-TA	unknown	bmo-miR-P487-5p	bmo-miR-P284-3p	bmo-miR-P425-5p	bmo-miR-P120-3p	bmo-miR-P502-5p	bmo-miR-P378-5p	bmo-miR-P066-3p
BGIBMGA001674-TA	ref|XP_952729.1| splicing factor [Theileria annulata strain Ankara] emb|CAI76103.1| splicing factor, putative [Theileria annulata]	bmo-miR-P102-3p
BGIBMGA001675-TA	ref|NP_651092.1| CG4771-PA [Drosophila melanogaster] gb|AAF56058.1| CG4771-PA [Drosophila melanogaster] gb|AAL13902.1| LD38352p [Drosophila melanogaster]	bmo-miR-P031-5p	bmo-miR-P655-5p	bmo-miR-P167-3p
BGIBMGA001676-TA	ref|XP_001351863.1| diaphanous homolog, putative [Plasmodium falciparum 3D7] emb|CAD51670.1| diaphanous homolog, putative [Plasmodium falciparum 3D7]	bmo-miR-P324-3p	bmo-miR-P055-5p
BGIBMGA001678-TA	E-value:0.0 ref|NP_001037626.1| Rieske-domain protein Neverland [Bombyx mori] dbj|BAE94192.1| Rieske-domain protein Neverland [Bombyx mori]	bmo-miR-P419-5p	bmo-miR-P228-3p	bmo-miR-P488-5p	bmo-miR-P593-5p
BGIBMGA001679-TA	ref|XP_311238.2| ENSANGP00000011874 [Anopheles gambiae str. PEST] gb|EAA06936.2| ENSANGP00000011874 [Anopheles gambiae str. PEST]	bmo-miR-P403-5p
BGIBMGA001680-TA	ref|NP_001071428.1| zinc finger protein 227 [Bos taurus] sp|A0JNB1|ZN227_BOVIN Zinc finger protein 227 gb|AAI26593.1| Zinc finger protein 227 [Bos taurus]	bmo-miR-P535-5p	bmo-miR-P338-3p	bmo-miR-P363-5p
BGIBMGA001681-TA	ref|XP_541576.2| PREDICTED: similar to Zinc finger protein 208 [Canis familiaris]	bmo-miR-P419-5p	bmo-miR-P290-3p
BGIBMGA001682-TA	ref|NP_861421.1| zinc finger protein 233 [Homo sapiens]	bmo-miR-P098-3p
BGIBMGA001683-TA	E-value:0.0 gb|EAT45945.1| tubulin beta chain [Aedes aegypti]	bmo-miR-P265-3p	bmo-miR-P289-3p	bmo-miR-P507-5p	bmo-miR-P178-3p	bmo-miR-P329-3p
BGIBMGA001684-TA	dbj|BAC31714.1| unnamed protein product [Mus musculus]	bmo-miR-P388-5p	bmo-miR-P081-3p	bmo-miR-P192-3p	bmo-miR-P534-5p	bmo-miR-P032-5p
BGIBMGA001685-TA	ref|NP_001034328.2| hypothetical protein LOC630579 [Mus musculus]	bmo-miR-P388-5p
BGIBMGA001686-TA	ref|NP_650708.1| CG18600-PA [Drosophila melanogaster] gb|AAF55533.1| CG18600-PA [Drosophila melanogaster] gb|AAL28721.1| LD14127p [Drosophila melanogaster]	bmo-miR-P395-5p	bmo-miR-P488-5p	bmo-miR-P593-5p	bmo-miR-P030-3p
BGIBMGA001687-TA	unknown	bmo-miR-P505-5p	bmo-miR-P633-5p	bmo-miR-P417-5p	bmo-miR-P271-3p
BGIBMGA001688-TA	ref|XP_975555.1| PREDICTED: similar to CG8800-PA [Tribolium castaneum]	bmo-miR-P487-5p	bmo-miR-P030-3p	bmo-miR-P066-3p	bmo-miR-P425-5p	bmo-miR-P284-3p	bmo-miR-P192-3p	bmo-miR-P528-5p	bmo-miR-P432-5p	bmo-miR-P029-5p
BGIBMGA001689-TA	ref|XP_039908.6| PREDICTED: similar to zinc finger protein 91 [Homo sapiens]	bmo-miR-P395-5p	bmo-miR-P505-5p	bmo-miR-P417-5p	bmo-miR-P502-5p
BGIBMGA001690-TA	gb|EAT45160.1| hypothetical protein AaeL_AAEL003526 [Aedes aegypti]	bmo-miR-P044-3p	bmo-miR-P518-5p
BGIBMGA001691-TA	ref|XP_392656.2| PREDICTED: similar to CG8271-PA [Apis mellifera]	bmo-miR-P052-5p	bmo-miR-P095-3p	bmo-miR-P354-5p	bmo-miR-P321-3p
BGIBMGA001692-TA	E-value:0.0 ref|XP_974571.1| PREDICTED: similar to intersectin 1 [Tribolium castaneum]	bmo-miR-P024-3p	bmo-miR-P344-3p	bmo-miR-P218-3p	bmo-miR-P111-3p
BGIBMGA001693-TA	ref|NP_001036659.1| CG9772-PD, isoform D [Drosophila melanogaster] gb|AAN71318.1| RE15215p [Drosophila melanogaster] gb|ABI31121.1| CG9772-PD, isoform D [Drosophila melanogaster]	bmo-miR-P026-5p	bmo-miR-P082-3p	bmo-miR-P093-3p	bmo-miR-P349-5p	bmo-miR-P552-5p	bmo-miR-P209-3p
BGIBMGA001695-TA	gb|EAT42740.1| lysosomal alpha-mannosidase (mannosidase alpha class 2b member 1) [Aedes aegypti]	bmo-miR-P405-5p
BGIBMGA001696-TA	ref|NP_725510.1| Stretchin-Mlck CG18255-PD, isoform D [Drosophila melanogaster] gb|AAF58087.2| CG18255-PD, isoform D [Drosophila melanogaster]	bmo-miR-P268-3p	bmo-miR-P299-3p	bmo-miR-P032-5p	bmo-miR-P259-3p
BGIBMGA001697-TA	unknown	bmo-miR-P083-3p	bmo-miR-P403-5p	bmo-miR-P550-5p	bmo-miR-P633-5p	bmo-miR-P417-5p	bmo-miR-P030-3p
BGIBMGA001698-TA	gb|AAK07691.1| Cu-chaperone for superoxide dismutase [Drosophila melanogaster]	bmo-miR-P395-5p	bmo-miR-P360-5p	bmo-miR-P289-3p	bmo-miR-P172-3p	bmo-miR-P349-5p	bmo-miR-P507-5p	bmo-miR-P422-5p
BGIBMGA001699-TA	ref|XP_970649.1| PREDICTED: similar to Ran GTPase-activating protein 1 [Tribolium castaneum]	bmo-miR-P487-5p	bmo-miR-P167-3p	bmo-miR-P113-3p
BGIBMGA001700-TA	ref|NP_001040521.1| ubiquitin related modifier [Bombyx mori] gb|ABF51331.1| ubiquitin related modifier [Bombyx mori]	bmo-miR-P265-3p	bmo-miR-P305-3p	bmo-miR-P234-3p	bmo-miR-P247-3p
BGIBMGA001701-TA	unknown	bmo-miR-P038-3p	bmo-miR-P523-5p	bmo-miR-P042-5p	bmo-miR-P583-5p	bmo-miR-P250-3p
BGIBMGA001702-TA	unknown	bmo-miR-P314-3p	bmo-miR-P082-3p	bmo-miR-P262-3p	bmo-miR-P178-3p	bmo-miR-P388-5p	bmo-miR-P275-3p	bmo-miR-P608-5p	bmo-miR-P032-3p	bmo-miR-P464-5p
BGIBMGA001703-TA	ref|NP_524454.2| klingon CG6669-PA [Drosophila melanogaster] gb|AAF56071.1| CG6669-PA [Drosophila melanogaster] gb|AAL25402.1| LD10776p [Drosophila melanogaster]	bmo-miR-P105-3p	bmo-miR-P019-5p	bmo-miR-P478-5p	bmo-miR-P025-5p	bmo-miR-P205-3p	bmo-miR-P378-5p
BGIBMGA001704-TA	ref|XP_853587.1| PREDICTED: similar to zinc finger protein 91 (HPF7, HTF10) [Canis familiaris]	bmo-miR-P160-3p	bmo-miR-P258-3p	bmo-miR-P664	bmo-miR-P422-5p
BGIBMGA001705-TA	ref|NP_001019417.1| hypothetical protein LOC296840 [Rattus norvegicus] gb|AAH93393.1| Similar to RIKEN cDNA C030048B08 [Rattus norvegicus]	bmo-miR-P052-5p	bmo-miR-P518-5p	bmo-miR-P146-3p	bmo-miR-P111-3p
BGIBMGA001706-TA	ref|XP_001087503.1| PREDICTED: similar to zinc finger protein 91 [Macaca mulatta]	bmo-miR-P077-3p	bmo-miR-P589-5p	bmo-miR-P479-5p	bmo-miR-P526-5p	bmo-miR-P597-5p	bmo-miR-P041-3p
BGIBMGA001707-TA	E-value:0.0 ref|XP_856198.1| PREDICTED: similar to tubulin, beta isoform 3 [Canis familiaris] ref|XP_001092461.1| PREDICTED: similar to tubulin, beta isoform 1 [Macaca mulatta] ref|XP_001161849.1| PREDICTED: hypothetical protein isoform 1 [Pan troglodytes] ref|XP_001251118.1| PREDICTED: similar to Tubulin, beta 2B isoform 2 [Bos taurus]	bmo-miR-P038-3p	bmo-miR-P354-5p
BGIBMGA001708-TA	ref|XP_309365.2| ENSANGP00000015628 [Anopheles gambiae str. PEST] gb|EAA05227.2| ENSANGP00000015628 [Anopheles gambiae str. PEST]	bmo-miR-P262-3p	bmo-miR-P658	bmo-miR-P524-5p
BGIBMGA001709-TA	gb|AAO39618.1| GH12452p [Drosophila melanogaster]	bmo-miR-P590-5p	bmo-miR-P279-3p	bmo-miR-P205-3p	bmo-miR-P271-3p	bmo-miR-P197-3p	bmo-miR-P477-5p	bmo-miR-P432-5p	bmo-miR-P548-5p	bmo-miR-P286-3p	bmo-miR-P238-3p
BGIBMGA001710-TA	ref|XP_971391.1| PREDICTED: similar to CG13025-PA [Tribolium castaneum]	bmo-miR-P517-5p	bmo-miR-P065-3p	bmo-miR-P031-3p
BGIBMGA001711-TA	gb|EAT32950.1| viral IAP-associated factor, putative [Aedes aegypti] gb|EAT37536.1| viral IAP-associated factor, putative [Aedes aegypti]	bmo-miR-P049-3p	bmo-miR-P318-3p	bmo-miR-P258-3p	bmo-miR-P023-3p	bmo-miR-P021-3p
BGIBMGA001712-TA	ref|XP_001357542.1| GA18055-PA [Drosophila pseudoobscura] gb|EAL26676.1| GA18055-PA [Drosophila pseudoobscura]	bmo-miR-P040-3p	bmo-miR-P420-5p	bmo-miR-P527-5p	bmo-miR-P205-3p	bmo-miR-P664	bmo-miR-P622-5p
BGIBMGA001713-TA	ref|XP_967796.1| PREDICTED: similar to Toll protein precursor [Tribolium castaneum]	bmo-miR-P369-5p	bmo-miR-P151-3p	bmo-miR-P106-3p
BGIBMGA001714-TA	ref|NP_001071699.1| transcription factor protein [Ciona intestinalis] dbj|BAE06415.1| transcription factor protein [Ciona intestinalis]	bmo-miR-P560-5p	bmo-miR-P302-3p	bmo-miR-P102-3p	bmo-miR-P410-5p	bmo-miR-P539-5p	bmo-miR-P327-3p
BGIBMGA001715-TA	ref|XP_970886.1| PREDICTED: similar to CG16952-PA, isoform A [Tribolium castaneum]	bmo-miR-P089-3p	bmo-miR-P314-3p	bmo-miR-P039-5p	bmo-miR-P381-5p	bmo-miR-P539-5p	bmo-miR-P668	bmo-miR-P072-3p	bmo-miR-P425-5p	bmo-miR-P501-5p	bmo-miR-P526-5p	bmo-miR-P286-3p	bmo-miR-P209-3p	bmo-miR-P244-3p
BGIBMGA001716-TA	unknown	bmo-miR-P190-3p	bmo-miR-P046-3p	bmo-miR-P311-3p	bmo-miR-P056-3p	bmo-miR-P539-5p	bmo-miR-P674	bmo-miR-P495-5p	bmo-miR-P047-3p	bmo-miR-P608-5p	bmo-miR-P530-5p	bmo-miR-P526-5p	bmo-miR-P101-3p	bmo-miR-P041-3p	bmo-miR-P343-3p	bmo-miR-P604-5p
BGIBMGA001717-TA	ref|XP_975557.1| PREDICTED: similar to CG9060-PA [Tribolium castaneum]	bmo-miR-P518-5p
BGIBMGA001718-TA	gb|AAM09521.1|AF489954_1 BIP4 [Physcomitrella patens]	bmo-miR-P393-5p
BGIBMGA001719-TA	ref|XP_853583.1| PREDICTED: similar to zinc finger protein 91 (HPF7, HTF10) [Canis familiaris]	bmo-miR-P364-5p	bmo-miR-P493-5p
BGIBMGA001720-TA	gb|AAL18260.1|AF032866_1 X-linked zinc finger protein [Bos taurus]	bmo-miR-P419-5p	bmo-miR-P618-5p	bmo-miR-P263-3p	bmo-miR-P304-3p
BGIBMGA001721-TA	ref|XP_973614.1| PREDICTED: similar to CG6688-PA [Tribolium castaneum]	bmo-miR-P601-5p	bmo-miR-P118-3p	bmo-miR-P396-5p	bmo-miR-P304-3p	bmo-miR-P502-5p	bmo-miR-P413-5p	bmo-miR-P415-5p	bmo-miR-P231-3p	bmo-miR-P274-3p
BGIBMGA001722-TA	ref|XP_001102816.1| PREDICTED: similar to zinc finger protein 93 homolog [Macaca mulatta]	bmo-miR-P083-3p	bmo-miR-P084-3p	bmo-miR-P052-5p	bmo-miR-P348-5p	bmo-miR-P032-5p	bmo-miR-P011-3p	bmo-miR-P259-3p
BGIBMGA001723-TA	ref|XP_531878.2| PREDICTED: similar to zinc finger protein 91 (HPF7, HTF10) [Canis familiaris]	bmo-miR-P197-3p
BGIBMGA001724-TA	gb|AAS07042.1| minus agglutinin [Chlamydomonas reinhardtii]	bmo-miR-P369-5p	bmo-miR-P589-5p	bmo-miR-P479-5p	bmo-miR-P041-3p
BGIBMGA001725-TA	E-value:0.0 gb|AAK39637.1| iron regulatory protein 1 [Manduca sexta]	bmo-miR-P517-5p	bmo-miR-P412-5p	bmo-miR-P488-5p	bmo-miR-P593-5p	bmo-miR-P524-5p
BGIBMGA001726-TA	gb|AAK39637.1| iron regulatory protein 1 [Manduca sexta]	bmo-miR-P412-5p	bmo-miR-P405-5p	bmo-miR-P015-5p	bmo-miR-P016-5p
BGIBMGA001727-TA	ref|XP_624628.2| PREDICTED: similar to CG6206-PB, isoform B [Apis mellifera]	bmo-miR-P001-3p	bmo-miR-P027-5p	bmo-miR-P280-3p	bmo-miR-P383-5p
BGIBMGA001728-TA	gb|EAT42740.1| lysosomal alpha-mannosidase (mannosidase alpha class 2b member 1) [Aedes aegypti]	bmo-miR-P275-3p	bmo-miR-P405-5p	bmo-miR-P042-5p	bmo-miR-P197-3p	bmo-miR-P225-3p	bmo-miR-P034-3p
BGIBMGA001729-TA	unknown	bmo-miR-P550-5p	bmo-miR-P042-5p	bmo-miR-P019-5p	bmo-miR-P025-5p
BGIBMGA001730-TA	gb|EAT42359.1| Gelsolin precursor [Aedes aegypti]	bmo-miR-P342-3p	bmo-miR-P391-5p	bmo-miR-P253-3p
BGIBMGA001731-TA	ref|XP_395328.2| PREDICTED: similar to CG31301-PA [Apis mellifera]	bmo-miR-P674	bmo-miR-P369-5p	bmo-miR-P033-5p	bmo-miR-P548-5p	bmo-miR-P460-5p
BGIBMGA001732-TA	ref|XP_393165.2| PREDICTED: similar to CG5059-PA, isoform A isoform 1 [Apis mellifera]	bmo-miR-P214-3p	bmo-miR-P176-3p
BGIBMGA001733-TA	gb|EAT40444.1| conserved hypothetical protein [Aedes aegypti] gb|EAT40445.1| conserved hypothetical protein [Aedes aegypti]	bmo-miR-P189-3p	bmo-miR-P145-3p	bmo-miR-P340-3p	bmo-miR-P039-5p
BGIBMGA001734-TA	gb|EAT41660.1| conserved hypothetical protein [Aedes aegypti] gb|EAT41661.1| conserved hypothetical protein [Aedes aegypti]	bmo-miR-P395-5p	bmo-miR-P038-3p	bmo-miR-P197-3p
BGIBMGA001736-TA	emb|CAG01485.1| unnamed protein product [Tetraodon nigroviridis]	bmo-miR-P674	bmo-miR-P024-5p	bmo-miR-P042-5p	bmo-miR-P225-3p	bmo-miR-P209-3p
BGIBMGA001737-TA	ref|NP_001012617.1| hypothetical protein LOC424580 [Gallus gallus] emb|CAH65446.1| hypothetical protein [Gallus gallus]	bmo-miR-P419-5p	bmo-miR-P228-3p	bmo-miR-P633-5p	bmo-miR-P167-3p	bmo-miR-P593-5p
BGIBMGA001738-TA	ref|XP_527146.2| PREDICTED: zinc finger protein 454 [Pan troglodytes]	bmo-miR-P012-5p	bmo-miR-P151-3p	bmo-miR-P286-3p	bmo-miR-P016-5p	bmo-miR-P600-5p	bmo-miR-P429-5p
BGIBMGA001739-TA	E-value:0.0 gb|AAL37477.1|AF329947_1 signal transducer and activator of transcription short form [Spodoptera frugiperda]	bmo-miR-P517-5p	bmo-miR-P068-3p
BGIBMGA001740-TA	ref|XP_952204.1| hypothetical protein TA13595 [Theileria annulata strain Ankara] emb|CAI74472.1| hypothetical protein [Theileria annulata]	bmo-miR-P160-3p	bmo-miR-P068-3p	bmo-miR-P263-3p	bmo-miR-P253-3p
BGIBMGA001741-TA	ref|NP_001072011.1| zinc finger protein [Ciona intestinalis] dbj|BAE06771.1| zinc finger protein [Ciona intestinalis]	bmo-miR-P028-3p	bmo-miR-P167-3p
BGIBMGA001742-TA	gb|EAT38669.1| syntaxin 4, putative [Aedes aegypti]	bmo-miR-P305-3p	bmo-miR-P023-5p	bmo-miR-P378-5p	bmo-miR-P031-3p	bmo-miR-P065-3p	bmo-miR-P102-3p	bmo-miR-P049-5p	bmo-miR-P247-3p	bmo-miR-P640-5p
BGIBMGA001743-TA	gb|AAH19219.1| Hypothetical gene MGC29393 [Mus musculus]	bmo-miR-P648-5p	bmo-miR-P518-5p
BGIBMGA001744-TA	ref|XP_512535.2| PREDICTED: zinc finger protein 91 [Pan troglodytes]	bmo-miR-P085-3p	bmo-miR-P093-3p
BGIBMGA001745-TA	gb|AAV91455.1| serine protease 7 [Lonomia obliqua]	bmo-miR-P197-3p	bmo-miR-P299-3p
BGIBMGA001746-TA	gb|EAT46239.1| conserved hypothetical protein [Aedes aegypti]	bmo-miR-P360-5p	bmo-miR-P388-5p	bmo-miR-P024-5p	bmo-miR-P167-3p	bmo-miR-P367-5p
BGIBMGA001747-TA	ref|NP_651295.1| CG13636-PA, isoform A [Drosophila melanogaster] gb|AAF56346.2| CG13636-PA, isoform A [Drosophila melanogaster] gb|AAO24974.1| RE05274p [Drosophila melanogaster]	bmo-miR-P001-5p	bmo-miR-P172-3p
BGIBMGA001748-TA	ref|XP_396642.2| PREDICTED: similar to CG6073-PA [Apis mellifera]	bmo-miR-P013-5p	bmo-miR-P558-5p	bmo-miR-P402-5p	bmo-miR-P147-3p
BGIBMGA001749-TA	unknown	bmo-miR-P517-5p	bmo-miR-P279-3p	bmo-miR-P471-5p
BGIBMGA001750-TA	gb|EAT36272.1| fk506 binding protein [Aedes aegypti]	bmo-miR-P152-3p	bmo-miR-P118-3p	bmo-miR-P091-3p	bmo-miR-P396-5p	bmo-miR-P023-5p	bmo-miR-P415-5p
BGIBMGA001751-TA	ref|XP_315186.3| ENSANGP00000021581 [Anopheles gambiae str. PEST] gb|EAA10603.3| ENSANGP00000021581 [Anopheles gambiae str. PEST]	bmo-miR-P371-5p	bmo-miR-P510-5p	bmo-miR-P038-3p	bmo-miR-P018-5p	bmo-miR-P633-5p	bmo-miR-P527-5p	bmo-miR-P304-3p	bmo-miR-P618-5p	bmo-miR-P286-3p	bmo-miR-P055-3p	bmo-miR-P640-5p	bmo-miR-P611-5p
BGIBMGA001752-TA	unknown	bmo-miR-P478-5p
BGIBMGA001753-TA	E-value:0.0 dbj|BAE46798.1| cytochrome P450 [Bombyx mori]	bmo-miR-P042-5p	bmo-miR-P023-5p
BGIBMGA001754-TA	ref|XP_967392.1| PREDICTED: similar to CG1106-PB, isoform B [Tribolium castaneum]	bmo-miR-P550-5p	bmo-miR-P422-5p
BGIBMGA001755-TA	ref|NP_996149.2| Gelsolin CG1106-PG, isoform G [Drosophila melanogaster] gb|AAO41509.2| CG1106-PG, isoform G [Drosophila melanogaster]	bmo-miR-P214-3p	bmo-miR-P176-3p
BGIBMGA001756-TA	unknown	bmo-miR-P601-5p	bmo-miR-P342-3p	bmo-miR-P299-3p	bmo-miR-P448-5p
BGIBMGA001757-TA	unknown	bmo-miR-P495-5p	bmo-miR-P391-5p	bmo-miR-P527-5p
BGIBMGA001758-TA	unknown	bmo-miR-P510-5p	bmo-miR-P038-3p	bmo-miR-P018-5p	bmo-miR-P633-5p	bmo-miR-P417-5p	bmo-miR-P653-5p	bmo-miR-P250-3p
BGIBMGA001759-TA	unknown	bmo-miR-P152-3p	bmo-miR-P423-5p	bmo-miR-P601-5p	bmo-miR-P669	bmo-miR-P413-5p	bmo-miR-P419-5p	bmo-miR-P660	bmo-miR-P364-5p	bmo-miR-P042-5p	bmo-miR-P021-5p
BGIBMGA001760-TA	unknown	bmo-miR-P390-5p	bmo-miR-P098-3p	bmo-miR-P065-3p	bmo-miR-P518-5p	bmo-miR-P042-5p	bmo-miR-P024-5p	bmo-miR-P367-5p	bmo-miR-P391-5p
BGIBMGA001761-TA	unknown	bmo-miR-P167-3p	bmo-miR-P279-3p	bmo-miR-P419-5p	bmo-miR-P509-5p	bmo-miR-P024-5p	bmo-miR-P367-5p	bmo-miR-P049-5p	bmo-miR-P021-5p	bmo-miR-P055-3p
BGIBMGA001762-TA	ref|XP_391872.1| PREDICTED: hypothetical protein [Apis mellifera]	bmo-miR-P233-3p	bmo-miR-P302-3p	bmo-miR-P485-5p	bmo-miR-P048-5p
BGIBMGA001763-TA	ref|XP_968642.1| PREDICTED: similar to CG17894-PC, isoform C [Tribolium castaneum]	bmo-miR-P332-3p	bmo-miR-P204-3p	bmo-miR-P573-5p	bmo-miR-P008-5p	bmo-miR-P280-3p	bmo-miR-P460-5p
BGIBMGA001764-TA	ref|XP_624371.1| PREDICTED: similar to cap-n-collar CG17894-PC, isoform C [Apis mellifera]	bmo-miR-P153-3p
BGIBMGA001765-TA	gb|EAT43506.1| segmentation protein cap'n'collar [Aedes aegypti]	bmo-miR-P094-3p	bmo-miR-P496-5p	bmo-miR-P410-5p	bmo-miR-P267-3p
BGIBMGA001766-TA	ref|XP_001358802.1| GA19281-PA [Drosophila pseudoobscura] gb|EAL27945.1| GA19281-PA [Drosophila pseudoobscura]	bmo-miR-P027-5p	bmo-miR-P624-5p	bmo-miR-P205-3p	bmo-miR-P539-5p	bmo-miR-P223-3p	bmo-miR-P085-3p	bmo-miR-P340-3p	bmo-miR-P420-5p	bmo-miR-P408-5p
BGIBMGA001767-TA	ref|XP_969708.1| PREDICTED: similar to CG17272-PA [Tribolium castaneum]	bmo-miR-P395-5p	bmo-miR-P039-5p	bmo-miR-P299-3p	bmo-miR-P349-5p
BGIBMGA001768-TA	unknown	bmo-miR-P214-3p	bmo-miR-P176-3p
BGIBMGA001769-TA	unknown	bmo-miR-P487-5p	bmo-miR-P167-3p	bmo-miR-P039-3p	bmo-miR-P049-5p
BGIBMGA001770-TA	ref|XP_647058.1| hypothetical protein DDBDRAFT_0190122 [Dictyostelium discoideum AX4] gb|EAL73046.1| hypothetical protein DDBDRAFT_0190122 [Dictyostelium discoideum AX4]	bmo-miR-P228-3p	bmo-miR-P390-5p	bmo-miR-P042-5p	bmo-miR-P422-5p
BGIBMGA001771-TA	ref|XP_964451.1| hypothetical protein [Neurospora crassa OR74A] gb|EAA35215.1| hypothetical protein [Neurospora crassa]	bmo-miR-P672	bmo-miR-P621-5p	bmo-miR-P362-5p	bmo-miR-P034-3p	bmo-miR-P126-3p
BGIBMGA001772-TA	ref|XP_001122933.1| PREDICTED: similar to Protein C4orf008 homolog [Apis mellifera]	bmo-miR-P085-3p	bmo-miR-P038-3p	bmo-miR-P007-5p	bmo-miR-P029-5p
BGIBMGA001773-TA	gb|EAT36305.1| conserved hypothetical protein [Aedes aegypti]	bmo-miR-P504-5p	bmo-miR-P167-3p	bmo-miR-P218-3p	bmo-miR-P534-5p	bmo-miR-P101-3p	bmo-miR-P615-5p	bmo-miR-P508-5p	bmo-miR-P311-3p
BGIBMGA001774-TA	unknown	bmo-miR-P021-3p
BGIBMGA001775-TA	ref|XP_675583.1| zinc finger transcription factor [Plasmodium berghei strain ANKA] emb|CAH93953.1| Zinc finger transcription factor (krox1), putative [Plasmodium berghei]	bmo-miR-P366-5p	bmo-miR-P186-3p	bmo-miR-P509-5p	bmo-miR-P302-3p	bmo-miR-P432-5p
BGIBMGA001776-TA	ref|XP_790598.2| PREDICTED: similar to helentron 4 helitron-like transposon replicase/helicase/endonuclease (hel_dr4), partial [Strongylocentrotus purpuratus] ref|XP_001189446.1| PREDICTED: similar to helentron 4 helitron-like transposon replicase/helicase/endonuclease (hel_dr4), partial [Strongylocentrotus purpuratus]	bmo-miR-P269-3p	bmo-miR-P395-5p	bmo-miR-P295-3p
BGIBMGA001777-TA	ref|XP_854374.1| PREDICTED: similar to Zinc finger protein 85 (Zinc finger protein HPF4) (HTF1) [Canis familiaris]	bmo-miR-P636-5p	bmo-miR-P395-5p	bmo-miR-P192-3p	bmo-miR-P608-5p
BGIBMGA001778-TA	ref|XP_853644.1| PREDICTED: similar to zinc finger protein 91 (HPF7, HTF10) [Canis familiaris]	bmo-miR-P066-3p
BGIBMGA001779-TA	ref|XP_001074633.1| PREDICTED: similar to zinc finger protein 420 [Rattus norvegicus]	bmo-miR-P363-5p
BGIBMGA001780-TA	gb|EAT47626.1| sugar transporter [Aedes aegypti]	bmo-miR-P085-3p	bmo-miR-P022-3p	bmo-miR-P526-5p	bmo-miR-P060-3p	bmo-miR-P508-5p
BGIBMGA001782-TA	unknown	bmo-miR-P004-5p	bmo-miR-P509-5p	bmo-miR-P167-3p
BGIBMGA001783-TA	ref|ZP_00784981.1| surface protein Pls [Streptococcus agalactiae COH1] gb|EAO76303.1| surface protein Pls [Streptococcus agalactiae COH1]	bmo-miR-P519-5p	bmo-miR-P504-5p	bmo-miR-P085-3p	bmo-miR-P299-3p	bmo-miR-P295-3p	bmo-miR-P266-3p
BGIBMGA001784-TA	ref|XP_001349064.1| hypothetical protein PF07_0067 [Plasmodium falciparum 3D7] emb|CAD50909.1| hypothetical protein [Plasmodium falciparum 3D7]	bmo-miR-P674	bmo-miR-P340-3p	bmo-miR-P624-5p	bmo-miR-P029-5p
BGIBMGA001785-TA	ref|XP_001108463.1| PREDICTED: similar to zinc finger protein 91 [Macaca mulatta]	bmo-miR-P038-3p	bmo-miR-P082-3p	bmo-miR-P167-3p	bmo-miR-P059-3p	bmo-miR-P481-5p	bmo-miR-P104-3p	bmo-miR-P636-5p	bmo-miR-P275-3p	bmo-miR-P530-5p	bmo-miR-P649-5p	bmo-miR-P521-5p	bmo-miR-P656-5p	bmo-miR-P048-5p
BGIBMGA001786-TA	ref|XP_317330.3| ENSANGP00000010549 [Anopheles gambiae str. PEST] gb|EAA12418.3| ENSANGP00000010549 [Anopheles gambiae str. PEST]	bmo-miR-P030-3p
BGIBMGA001787-TA	unknown	bmo-miR-P182-3p
BGIBMGA001788-TA	unknown	bmo-miR-P546-5p	bmo-miR-P346-5p	bmo-miR-P372-5p
BGIBMGA001789-TA	ref|XP_623772.2| PREDICTED: similar to PHD finger protein 7, partial [Apis mellifera]	bmo-miR-P024-5p	bmo-miR-P367-5p	bmo-miR-P113-3p	bmo-miR-P408-5p
BGIBMGA001790-TA	gb|EAT43711.1| cyclin g [Aedes aegypti]	bmo-miR-P167-3p	bmo-miR-P032-5p	bmo-miR-P259-3p
BGIBMGA001791-TA	unknown	bmo-miR-P505-5p	bmo-miR-P050-3p	bmo-miR-P417-5p
BGIBMGA001792-TA	ref|XP_001122361.1| PREDICTED: similar to Artemis protein (DNA cross-link repair 1C protein) (SNM1-like protein) (A-SCID protein) (hSNM1C) [Apis mellifera]	bmo-miR-P589-5p	bmo-miR-P488-5p	bmo-miR-P593-5p	bmo-miR-P427-5p
BGIBMGA001793-TA	ref|XP_001151447.1| PREDICTED: similar to plus agglutinin [Pan troglodytes]	bmo-miR-P519-5p	bmo-miR-P044-5p	bmo-miR-P409-5p	bmo-miR-P046-3p	bmo-miR-P033-3p	bmo-miR-P343-3p
BGIBMGA001794-TA	ref|XP_395379.3| PREDICTED: similar to CG5065-PA [Apis mellifera]	bmo-miR-P560-5p	bmo-miR-P262-3p	bmo-miR-P489-5p
BGIBMGA001795-TA	ref|XP_930462.1| PREDICTED: similar to PGC-1 related co-activator isoform 16 [Mus musculus]	bmo-miR-P087-3p	bmo-miR-P130-3p
BGIBMGA001796-TA	ref|XP_001012181.1| Viral A-type inclusion protein repeat containing protein [Tetrahymena thermophila SB210] gb|EAR91936.1| Viral A-type inclusion protein repeat containing protein [Tetrahymena thermophila SB210]	bmo-miR-P306-3p
BGIBMGA001797-TA	ref|XP_970827.1| PREDICTED: similar to CG8031-PA [Tribolium castaneum]	bmo-miR-P096-3p	bmo-miR-P262-3p	bmo-miR-P211-3p	bmo-miR-P034-5p	bmo-miR-P147-3p
BGIBMGA001799-TA	E-value:0.0 ref|XP_392069.3| PREDICTED: similar to ATP-dependent RNA helicase abstrakt (DEAD box protein abstrakt) isoform 1 [Apis mellifera]	bmo-miR-P038-3p	bmo-miR-P557-5p	bmo-miR-P607-5p	bmo-miR-P003-5p	bmo-miR-P462-5p	bmo-miR-P539-5p	bmo-miR-P249-3p
BGIBMGA001801-TA	ref|XP_001122537.1| PREDICTED: similar to RuvB-like 2 (p47 protein) [Apis mellifera]	bmo-miR-P223-3p	bmo-miR-P271-3p
BGIBMGA001802-TA	gb|AAO39579.1| LD33058p [Drosophila melanogaster]	bmo-miR-P205-3p	bmo-miR-P261-3p	bmo-miR-P259-3p
BGIBMGA001803-TA	ref|XP_969358.1| PREDICTED: similar to CG9285-PA, isoform A [Tribolium castaneum]	bmo-miR-P518-5p	bmo-miR-P615-5p	bmo-miR-P052-3p	bmo-miR-P508-5p	bmo-miR-P490-5p
BGIBMGA001804-TA	ref|XP_523974.2| PREDICTED: zinc finger protein 236 isoform 2 [Pan troglodytes]	bmo-miR-P672	bmo-miR-P427-5p
BGIBMGA001805-TA	ref|XP_967727.1| PREDICTED: similar to CG2101-PA [Tribolium castaneum]	bmo-miR-P085-3p
BGIBMGA001806-TA	ref|NP_001040354.1| cleavage and polyadenylation specific factor 5 [Bombyx mori] gb|ABF51245.1| cleavage and polyadenylation specific factor 5 [Bombyx mori]	bmo-miR-P517-5p	bmo-miR-P305-3p	bmo-miR-P204-3p	bmo-miR-P389-5p	bmo-miR-P247-3p
BGIBMGA001807-TA	gb|EAT36351.1| metalloproteinase, putative [Aedes aegypti]	bmo-miR-P034-5p	bmo-miR-P029-5p	bmo-miR-P669
BGIBMGA001809-TA	ref|XP_307640.3| ENSANGP00000024634 [Anopheles gambiae str. PEST] ref|XP_313669.3| ENSANGP00000003717 [Anopheles gambiae str. PEST] gb|EAA09215.3| ENSANGP00000003717 [Anopheles gambiae str. PEST] gb|EAA45606.3| ENSANGP00000024634 [Anopheles gambiae str. PEST]	bmo-miR-P010-3p	bmo-miR-P615-5p	bmo-miR-P508-5p
BGIBMGA001810-TA	ref|XP_624952.2| PREDICTED: similar to CG5077-PA, isoform A [Apis mellifera]	bmo-miR-P425-5p
BGIBMGA001811-TA	ref|XP_001358883.1| GA18643-PA [Drosophila pseudoobscura] gb|EAL28026.1| GA18643-PA [Drosophila pseudoobscura]	bmo-miR-P349-5p
BGIBMGA001812-TA	ref|XP_309435.3| ENSANGP00000011164 [Anopheles gambiae str. PEST] gb|EAA05268.3| ENSANGP00000011164 [Anopheles gambiae str. PEST]	bmo-miR-P340-3p	bmo-miR-P624-5p	bmo-miR-P420-5p	bmo-miR-P253-3p
BGIBMGA001814-TA	ref|NP_651593.1| CG5003-PA [Drosophila melanogaster] gb|AAF56756.1| CG5003-PA [Drosophila melanogaster]	bmo-miR-P431-5p	bmo-miR-P581-5p	bmo-miR-P428-5p
BGIBMGA001815-TA	unknown	bmo-miR-P371-5p	bmo-miR-P411-5p	bmo-miR-P488-5p	bmo-miR-P018-5p	bmo-miR-P593-5p	bmo-miR-P380-5p
BGIBMGA001816-TA	emb|CAA32198.1| polyprotein [Drosophila melanogaster]	bmo-miR-P293-3p	bmo-miR-P039-5p	bmo-miR-P059-3p	bmo-miR-P481-5p	bmo-miR-P104-3p	bmo-miR-P222-3p	bmo-miR-P649-5p	bmo-miR-P521-5p	bmo-miR-P316-3p
BGIBMGA001817-TA	ref|XP_560277.2| ENSANGP00000026439 [Anopheles gambiae str. PEST] gb|EAL41696.2| ENSANGP00000026439 [Anopheles gambiae str. PEST]	bmo-miR-P042-5p	bmo-miR-P625-5p
BGIBMGA001818-TA	E-value:0.0 ref|XP_312609.3| ENSANGP00000001289 [Anopheles gambiae str. PEST] gb|EAA08227.3| ENSANGP00000001289 [Anopheles gambiae str. PEST]	bmo-miR-P228-3p	bmo-miR-P042-5p
BGIBMGA001819-TA	unknown	bmo-miR-P065-3p	bmo-miR-P587-5p	bmo-miR-P509-5p	bmo-miR-P426-5p	bmo-miR-P209-3p	bmo-miR-P014-5p
BGIBMGA001820-TA	sp|Q9NZW4|DSPP_HUMAN Dentin sialophosphoprotein precursor [Contains: Dentin phosphoprotein (Dentin phosphophoryn) (DPP); Dentin sialoprotein (DSP)] gb|AAF42472.1|AF163151_1 dentin sialophosphoprotein precursor [Homo sapiens]	bmo-miR-P314-3p	bmo-miR-P530-5p	bmo-miR-P294-3p	bmo-miR-P185-3p
BGIBMGA001821-TA	gb|AAY21825.1| GP80-like protein [Bovine herpesvirus 4] gb|AAY21826.1| GP80-like protein [Bovine herpesvirus 4]	bmo-miR-P505-5p	bmo-miR-P417-5p
BGIBMGA001823-TA	gb|AAP97202.1|AF087904_1 rab24 [Homo sapiens]	bmo-miR-P024-5p	bmo-miR-P042-5p	bmo-miR-P515-5p	bmo-miR-P266-3p
BGIBMGA001824-TA	unknown	bmo-miR-P242-3p	bmo-miR-P389-5p
BGIBMGA001827-TA	ref|XP_969331.1| PREDICTED: similar to CG5735-PB, isoform B [Tribolium castaneum]	bmo-miR-P487-5p	bmo-miR-P186-3p	bmo-miR-P502-5p	bmo-miR-P004-5p	bmo-miR-P024-5p	bmo-miR-P367-5p	bmo-miR-P380-5p	bmo-miR-P276-3p
BGIBMGA001828-TA	unknown	bmo-miR-P113-3p	bmo-miR-P386-5p	bmo-miR-P229-3p
BGIBMGA001829-TA	ref|XP_396691.3| PREDICTED: similar to XPMC2 prevents mitotic catastrophe 2 homolog [Apis mellifera]	bmo-miR-P252-3p	bmo-miR-P024-5p	bmo-miR-P167-3p	bmo-miR-P367-5p	bmo-miR-P420-5p
BGIBMGA001830-TA	ref|XP_396691.3| PREDICTED: similar to XPMC2 prevents mitotic catastrophe 2 homolog [Apis mellifera]	bmo-miR-P603-5p	bmo-miR-P299-3p	bmo-miR-P392-5p	bmo-miR-P032-5p	bmo-miR-P259-3p	bmo-miR-P267-3p
BGIBMGA001831-TA	ref|XP_138106.6| PREDICTED: similar to CG15625-PA [Mus musculus] ref|XP_912236.2| PREDICTED: similar to CG15625-PA [Mus musculus] ref|XP_999823.1| PREDICTED: similar to CG15625-PA [Mus musculus]	bmo-miR-P263-3p	bmo-miR-P383-5p	bmo-miR-P539-5p
BGIBMGA001832-TA	gb|ABD61616.1| Dicer-1 [Drosophila simulans]	bmo-miR-P546-5p	bmo-miR-P354-5p	bmo-miR-P180-3p	bmo-miR-P159-3p
BGIBMGA001833-TA	gb|EAT47261.1| dicer-1 [Aedes aegypti]	bmo-miR-P660	bmo-miR-P299-3p	bmo-miR-P349-5p
BGIBMGA001834-TA	ref|XP_001358121.1| GA18437-PA [Drosophila pseudoobscura] gb|EAL27258.1| GA18437-PA [Drosophila pseudoobscura]	bmo-miR-P070-3p	bmo-miR-P038-3p	bmo-miR-P314-3p
BGIBMGA001835-TA	gb|EAT47261.1| dicer-1 [Aedes aegypti]	bmo-miR-P082-3p	bmo-miR-P290-3p	bmo-miR-P471-5p
BGIBMGA001836-TA	E-value:0.0 gb|EAT40172.1| thrombospondin [Aedes aegypti]	bmo-miR-P170-3p	bmo-miR-P635-5p	bmo-miR-P021-5p	bmo-miR-P209-3p
BGIBMGA001837-TA	unknown	bmo-miR-P252-3p	bmo-miR-P589-5p	bmo-miR-P479-5p	bmo-miR-P007-5p
BGIBMGA001838-TA	ref|XP_396168.3| PREDICTED: similar to CG12851-PA [Apis mellifera]	bmo-miR-P167-3p
BGIBMGA001839-TA	unknown	bmo-miR-P070-3p	bmo-miR-P532-5p
BGIBMGA001841-TA	gb|AAM14415.1| putative odorant-degrading enzyme [Antheraea polyphemus]	bmo-miR-P262-3p	bmo-miR-P068-3p	bmo-miR-P516-5p
BGIBMGA001842-TA	gb|EAT47954.1| conserved hypothetical protein [Aedes aegypti]	bmo-miR-P252-3p	bmo-miR-P409-5p
BGIBMGA001843-TA	ref|NP_001016280.1| Bardet-Biedl syndrome 4 [Xenopus tropicalis] sp|Q28G25|BBS4_XENTR Bardet-Biedl syndrome 4 protein homolog emb|CAJ83807.1| Bardet-Biedl syndrome 4 [Xenopus tropicalis]	bmo-miR-P506-5p	bmo-miR-P320-3p
BGIBMGA001844-TA	unknown	bmo-miR-P519-5p
BGIBMGA001845-TA	unknown	bmo-miR-P403-5p	bmo-miR-P256-3p	bmo-miR-P209-3p	bmo-miR-P048-5p
BGIBMGA001846-TA	ref|XP_728258.1| erythrocyte membrane protein [Plasmodium yoelii yoelii str. 17XNL] gb|EAA19823.1| ERYTHROCYTE MEMBRANE PROTEIN PFEMP3 [Plasmodium yoelii yoelii]	bmo-miR-P242-3p	bmo-miR-P093-3p	bmo-miR-P030-3p
BGIBMGA001847-TA	ref|XP_971811.1| PREDICTED: similar to nicalin [Tribolium castaneum]	bmo-miR-P636-5p	bmo-miR-P170-3p	bmo-miR-P214-3p	bmo-miR-P478-5p	bmo-miR-P176-3p	bmo-miR-P656-5p
BGIBMGA001849-TA	E-value:0.0 ref|XP_967345.1| PREDICTED: similar to CG5353-PA, isoform A [Tribolium castaneum]	bmo-miR-P360-5p	bmo-miR-P038-3p	bmo-miR-P214-3p	bmo-miR-P448-5p	bmo-miR-P176-3p
BGIBMGA001850-TA	ref|XP_001122792.1| PREDICTED: similar to CG11438-PA, partial [Apis mellifera]	bmo-miR-P513-5p	bmo-miR-P010-3p	bmo-miR-P388-5p	bmo-miR-P232-3p	bmo-miR-P321-3p
BGIBMGA001852-TA	E-value:0.0 ref|XP_001120490.1| PREDICTED: similar to Transcriptional regulator ATRX homolog (ATP-dependent helicase XNP) (X-linked nuclear protein) (dXNP) (d-xnp) [Apis mellifera]	bmo-miR-P004-5p	bmo-miR-P081-3p	bmo-miR-P515-5p
BGIBMGA001853-TA	E-value:0.0 ref|NP_001040233.1| ATP synthase [Bombyx mori] gb|ABD36284.1| ATP synthase [Bombyx mori]	bmo-miR-P411-5p	bmo-miR-P077-3p	bmo-miR-P167-3p	bmo-miR-P316-3p	bmo-miR-P310-3p	bmo-miR-P637-5p
BGIBMGA001854-TA	ref|NP_611084.2| CG8414-PA [Drosophila melanogaster] gb|AAF58067.2| CG8414-PA [Drosophila melanogaster]	bmo-miR-P234-3p	bmo-miR-P284-3p	bmo-miR-P030-3p	bmo-miR-P066-3p
BGIBMGA001855-TA	unknown	bmo-miR-P214-3p	bmo-miR-P039-5p	bmo-miR-P415-5p	bmo-miR-P176-3p	bmo-miR-P552-5p	bmo-miR-P421-5p	bmo-miR-P427-5p
BGIBMGA001856-TA	gb|EAT45545.1| carboxylesterase [Aedes aegypti]	bmo-miR-P214-3p	bmo-miR-P176-3p
BGIBMGA001857-TA	ref|NP_725747.1| CG5756-PB, isoform B [Drosophila melanogaster] gb|AAL90342.1| RE19838p [Drosophila melanogaster] gb|AAM68174.2| CG5756-PB, isoform B [Drosophila melanogaster]	bmo-miR-P614-5p
BGIBMGA001858-TA	ref|XP_790145.2| PREDICTED: similar to 1-alpha dynein heavy chain, partial [Strongylocentrotus purpuratus]	bmo-miR-P416-5p
BGIBMGA001859-TA	E-value:0.0 ref|XP_321432.3| ENSANGP00000022143 [Anopheles gambiae str. PEST] gb|EAA01367.4| ENSANGP00000022143 [Anopheles gambiae str. PEST]	bmo-miR-P098-3p	bmo-miR-P395-5p	bmo-miR-P488-5p	bmo-miR-P593-5p	bmo-miR-P422-5p
BGIBMGA001860-TA	unknown	bmo-miR-P291-3p
BGIBMGA001861-TA	unknown	bmo-miR-P383-5p
BGIBMGA001862-TA	ref|ZP_00236207.1| VrrB [Bacillus cereus G9241] gb|EAL16275.1| VrrB [Bacillus cereus G9241]	bmo-miR-P072-3p	bmo-miR-P004-5p
BGIBMGA001863-TA	ref|XP_828040.1| hypothetical protein Tb10.61.0620 [Trypanosoma brucei TREU927] gb|EAN78928.1| hypothetical protein, conserved [Trypanosoma brucei]	bmo-miR-P024-3p	bmo-miR-P333-3p	bmo-miR-P496-5p	bmo-miR-P038-3p
BGIBMGA001864-TA	gb|ABF18185.1| uncharacterized transmembrane protein [Aedes aegypti] gb|EAT46348.1| conserved hypothetical protein [Aedes aegypti] gb|EAT46349.1| conserved hypothetical protein [Aedes aegypti] gb|EAT46350.1| conserved hypothetical protein [Aedes aegypti]	bmo-miR-P646-5p	bmo-miR-P381-5p	bmo-miR-P005-5p
BGIBMGA001865-TA	ref|XP_314763.3| ENSANGP00000005081 [Anopheles gambiae str. PEST] gb|EAA10132.4| ENSANGP00000005081 [Anopheles gambiae str. PEST]	bmo-miR-P518-5p	bmo-miR-P082-3p	bmo-miR-P042-5p	bmo-miR-P032-5p	bmo-miR-P259-3p	bmo-miR-P422-5p
BGIBMGA001866-TA	ref|XP_968837.1| PREDICTED: similar to CG9695-PA [Tribolium castaneum]	bmo-miR-P029-5p
BGIBMGA001867-TA	gb|EAT41007.1| conserved hypothetical protein [Aedes aegypti]	bmo-miR-P489-5p	bmo-miR-P653-5p	bmo-miR-P597-5p
BGIBMGA001868-TA	ref|XP_975528.1| PREDICTED: hypothetical protein [Tribolium castaneum]	bmo-miR-P633-5p	bmo-miR-P417-5p	bmo-miR-P431-5p	bmo-miR-P611-5p
BGIBMGA001869-TA	E-value:0.0 ref|XP_396548.3| PREDICTED: similar to Dynein heavy chain at 62B CG15804-PB, isoform B isoform 1 [Apis mellifera]	bmo-miR-P158-3p	bmo-miR-P637-5p	bmo-miR-P003-3p
BGIBMGA001870-TA	ref|XP_973507.1| PREDICTED: similar to CG4602-PA [Tribolium castaneum]	bmo-miR-P085-3p	bmo-miR-P478-5p	bmo-miR-P345-5p
BGIBMGA001871-TA	ref|XP_313997.3| ENSANGP00000009981 [Anopheles gambiae str. PEST] gb|EAA09403.4| ENSANGP00000009981 [Anopheles gambiae str. PEST]	bmo-miR-P403-5p	bmo-miR-P595-5p	bmo-miR-P654-5p	bmo-miR-P338-3p
BGIBMGA001872-TA	ref|XP_970868.1| PREDICTED: similar to CG15916-PA [Tribolium castaneum]	bmo-miR-P674	bmo-miR-P425-5p
BGIBMGA001873-TA	gb|ABF51491.1| vesicle amine transport protein [Bombyx mori]	bmo-miR-P496-5p	bmo-miR-P256-3p	bmo-miR-P425-5p	bmo-miR-P458-5p	bmo-miR-P422-5p
BGIBMGA001874-TA	E-value:0.0 gb|ABF51491.1| vesicle amine transport protein [Bombyx mori]	bmo-miR-P065-3p	bmo-miR-P383-5p
BGIBMGA001875-TA	ref|XP_001215635.1| conserved hypothetical protein [Aspergillus terreus NIH2624] gb|EAU33001.1| conserved hypothetical protein [Aspergillus terreus NIH2624]	bmo-miR-P539-5p
BGIBMGA001876-TA	E-value:0.0 gb|AAP97393.1| alpha-amylase 2 [Diatraea saccharalis]	bmo-miR-P518-5p	bmo-miR-P113-3p	bmo-miR-P527-5p	bmo-miR-P153-3p
BGIBMGA001878-TA	ref|XP_396090.2| PREDICTED: similar to fukutin related protein [Apis mellifera]	bmo-miR-P517-5p	bmo-miR-P601-5p	bmo-miR-P413-5p	bmo-miR-P350-5p
BGIBMGA001879-TA	unknown	bmo-miR-P417-5p	bmo-miR-P637-5p
BGIBMGA001880-TA	unknown	bmo-miR-P038-3p	bmo-miR-P262-3p
BGIBMGA001881-TA	emb|CAA10110.1| cyclic nucleotide and voltage-activated ion channel [Heliothis virescens]	bmo-miR-P476-5p	bmo-miR-P042-5p
BGIBMGA001882-TA	E-value:0.0 emb|CAA10110.1| cyclic nucleotide and voltage-activated ion channel [Heliothis virescens]	bmo-miR-P366-5p	bmo-miR-P560-5p	bmo-miR-P314-3p	bmo-miR-P113-3p
BGIBMGA001883-TA	gb|AAH48067.1| LOC561131 protein [Danio rerio]	bmo-miR-P038-3p	bmo-miR-P024-5p	bmo-miR-P625-5p	bmo-miR-P367-5p
BGIBMGA001884-TA	ref|XP_001121154.1| PREDICTED: similar to CG9305-PA [Apis mellifera]	bmo-miR-P234-3p	bmo-miR-P193-3p	bmo-miR-P585-5p
BGIBMGA001885-TA	ref|XP_967989.1| PREDICTED: similar to CG32018-PB, isoform B [Tribolium castaneum]	bmo-miR-P251-3p
BGIBMGA001886-TA	gb|EAT45190.1| gamma-tubulin complex component 4 (gcp-4) [Aedes aegypti]	bmo-miR-P419-5p	bmo-miR-P055-5p	bmo-miR-P141-3p
BGIBMGA001887-TA	ref|XP_968537.1| PREDICTED: similar to CG2072-PA [Tribolium castaneum]	bmo-miR-P340-3p	bmo-miR-P624-5p	bmo-miR-P295-3p	bmo-miR-P420-5p
BGIBMGA001888-TA	ref|XP_363342.1| hypothetical protein MGG_01268 [Magnaporthe grisea 70-15] gb|EDK05052.1| hypothetical protein MGG_01268 [Magnaporthe grisea 70-15]	bmo-miR-P081-3p
BGIBMGA001890-TA	gb|EAT46985.1| zinc carboxypeptidase [Aedes aegypti]	bmo-miR-P082-3p	bmo-miR-P113-3p	bmo-miR-P386-5p
BGIBMGA001892-TA	gb|AAT36738.1| carboxypeptidase B [Ochlerotatus epactius]	bmo-miR-P591-5p	bmo-miR-P672	bmo-miR-P081-3p	bmo-miR-P044-5p	bmo-miR-P091-3p	bmo-miR-P259-3p	bmo-miR-P588-5p
BGIBMGA001893-TA	unknown	bmo-miR-P419-5p	bmo-miR-P654-5p	bmo-miR-P085-3p	bmo-miR-P082-3p
BGIBMGA001895-TA	ref|XP_392116.3| PREDICTED: hypothetical protein isoform 1 [Apis mellifera]	bmo-miR-P079-3p	bmo-miR-P028-3p	bmo-miR-P119-3p
BGIBMGA001897-TA	ref|XP_396187.2| PREDICTED: similar to CG7741-PA isoform 1 [Apis mellifera]	bmo-miR-P192-3p	bmo-miR-P349-5p
BGIBMGA001898-TA	ref|XP_319221.1| ENSANGP00000006082 [Anopheles gambiae str. PEST] gb|EAA43596.1| ENSANGP00000006082 [Anopheles gambiae str. PEST] gb|EAT36874.1| DNA-directed RNA polymerase II [Aedes aegypti]	bmo-miR-P435-5p	bmo-miR-P395-5p	bmo-miR-P026-5p	bmo-miR-P197-3p
BGIBMGA001899-TA	ref|XP_966739.1| PREDICTED: similar to CG13209-PA [Tribolium castaneum]	bmo-miR-P425-5p	bmo-miR-P225-3p
BGIBMGA001900-TA	ref|XP_966739.1| PREDICTED: similar to CG13209-PA [Tribolium castaneum]	bmo-miR-P242-3p
BGIBMGA001901-TA	unknown	bmo-miR-P375-5p	bmo-miR-P038-3p	bmo-miR-P296-3p
BGIBMGA001902-TA	gb|EAT42486.1| chondroitin 4-sulfotransferase [Aedes aegypti]	bmo-miR-P159-3p	bmo-miR-P030-3p
BGIBMGA001903-TA	ref|NP_523970.1| Rab-related protein 3 CG7062-PA [Drosophila melanogaster] dbj|BAA21712.1| rab-related protein 3 [Drosophila melanogaster] gb|AAF50452.1| CG7062-PA [Drosophila melanogaster] gb|AAL49022.1| RE48347p [Drosophila melanogaster]	bmo-miR-P145-3p
BGIBMGA001904-TA	ref|XP_970532.1| PREDICTED: similar to CG7201-PA [Tribolium castaneum]	bmo-miR-P137-3p
BGIBMGA001905-TA	ref|XP_969342.1| PREDICTED: similar to CG5472-PA, isoform A [Tribolium castaneum]	bmo-miR-P586-5p
BGIBMGA001907-TA	gb|EAT38831.1| adenylate cyclase [Aedes aegypti]	bmo-miR-P400-5p
BGIBMGA001910-TA	sp|P35464|DIHR_MANSE Diuretic hormone receptor (DH-R) gb|AAC46469.1| diuretic hormone receptor	bmo-miR-P038-3p	bmo-miR-P625-5p	bmo-miR-P259-3p	bmo-miR-P045-3p
BGIBMGA001911-TA	ref|XP_969712.1| PREDICTED: similar to CG15890-PA [Tribolium castaneum]	bmo-miR-P090-3p	bmo-miR-P102-3p	bmo-miR-P023-5p	bmo-miR-P075-3p	bmo-miR-P328-3p
BGIBMGA001912-TA	ref|XP_562320.2| ENSANGP00000027535 [Anopheles gambiae str. PEST] gb|EAL40562.2| ENSANGP00000027535 [Anopheles gambiae str. PEST]	bmo-miR-P008-5p
BGIBMGA001914-TA	gb|EAT46444.1| conserved hypothetical protein [Aedes aegypti]	bmo-miR-P038-3p	bmo-miR-P042-5p
BGIBMGA001916-TA	ref|NP_001040358.1| embryonic development factor [Bombyx mori] gb|ABF51250.1| embryonic development factor [Bombyx mori]	bmo-miR-P034-5p
BGIBMGA001917-TA	ref|XP_970457.1| PREDICTED: similar to CG15105-PA, isoform A [Tribolium castaneum]	bmo-miR-P513-5p	bmo-miR-P170-3p	bmo-miR-P039-5p	bmo-miR-P178-3p
BGIBMGA001918-TA	ref|NP_001040502.1| phosphatidylinositol glycan [Bombyx mori] gb|ABF51519.1| phosphatidylinositol glycan [Bombyx mori]	bmo-miR-P228-3p	bmo-miR-P079-3p	bmo-miR-P015-5p	bmo-miR-P016-5p	bmo-miR-P119-3p	bmo-miR-P222-3p	bmo-miR-P425-5p	bmo-miR-P012-5p	bmo-miR-P384-5p	bmo-miR-P102-3p
BGIBMGA001919-TA	unknown	bmo-miR-P395-5p	bmo-miR-P302-3p	bmo-miR-P030-3p
BGIBMGA001920-TA	ref|XP_973202.1| PREDICTED: similar to leptin receptor overlapping transcript-like 1 [Tribolium castaneum]	bmo-miR-P012-3p	bmo-miR-P406-5p
BGIBMGA001921-TA	E-value:0.0 gb|EAT35521.1| actin [Aedes aegypti]	bmo-miR-P505-5p	bmo-miR-P417-5p	bmo-miR-P396-5p
BGIBMGA001922-TA	unknown	bmo-miR-P204-3p
BGIBMGA001923-TA	ref|XP_972891.1| PREDICTED: similar to CG33274-PA [Tribolium castaneum]	bmo-miR-P082-3p	bmo-miR-P208-3p
BGIBMGA001925-TA	E-value:0.0 gb|EAT32993.1| conserved hypothetical protein [Aedes aegypti]	bmo-miR-P107-3p	bmo-miR-P069-3p	bmo-miR-P370-5p
BGIBMGA001926-TA	E-value:0.0 ref|NP_001036889.1| farnesyl pyrophosphate syntase [Bombyx mori] dbj|BAB69490.1| farnesyl pyrophosphate syntase [Bombyx mori]	bmo-miR-P604-5p
BGIBMGA001927-TA	gb|AAY26574.1| farnesyl diphosphate synthase-like protein [Choristoneura fumiferana]	bmo-miR-P504-5p
BGIBMGA001928-TA	ref|NP_001037612.1| GTP-binding protein RAB2 [Bombyx mori] gb|ABF66620.1| GTP-binding protein RAB2 [Bombyx mori]	bmo-miR-P154-3p	bmo-miR-P608-5p	bmo-miR-P008-5p
BGIBMGA001929-TA	E-value:0.0 ref|XP_974784.1| PREDICTED: similar to Peroxisomal multifunctional enzyme type 2 (MFE-2) (D-bifunctional protein) (DBP) (17-beta-hydroxysteroid dehydrogenase 4) (17-beta-HSD 4) [Tribolium castaneum]	bmo-miR-P488-5p	bmo-miR-P593-5p	bmo-miR-P470-5p
BGIBMGA001930-TA	ref|NP_001072692.1| hypothetical protein LOC780149 [Xenopus tropicalis] gb|AAI24030.1| Hypothetical protein MGC147541 [Xenopus tropicalis]	bmo-miR-P375-5p	bmo-miR-P504-5p	bmo-miR-P085-3p	bmo-miR-P469-5p	bmo-miR-P548-5p	bmo-miR-P422-5p	bmo-miR-P244-3p
BGIBMGA001931-TA	ref|XP_624234.2| PREDICTED: similar to CG8405-PA [Apis mellifera]	bmo-miR-P324-3p	bmo-miR-P199-3p	bmo-miR-P314-3p	bmo-miR-P040-5p	bmo-miR-P489-5p	bmo-miR-P020-5p	bmo-miR-P419-5p	bmo-miR-P252-3p	bmo-miR-P388-5p	bmo-miR-P065-3p	bmo-miR-P192-3p
BGIBMGA001932-TA	ref|NP_725521.1| CG8405-PA [Drosophila melanogaster] gb|AAK93254.1| LD33689p [Drosophila melanogaster] gb|AAF58070.2| CG8405-PA [Drosophila melanogaster]	bmo-miR-P518-5p	bmo-miR-P085-3p	bmo-miR-P508-5p
BGIBMGA001934-TA	ref|XP_001121382.1| PREDICTED: hypothetical protein [Apis mellifera]	bmo-miR-P371-5p	bmo-miR-P068-3p	bmo-miR-P417-5p	bmo-miR-P280-3p
BGIBMGA001935-TA	ref|XP_974516.1| PREDICTED: similar to CG18250-PA, isoform A [Tribolium castaneum]	bmo-miR-P412-5p	bmo-miR-P007-5p	bmo-miR-P197-3p	bmo-miR-P076-3p	bmo-miR-P113-3p
BGIBMGA001936-TA	ref|XP_394532.3| PREDICTED: similar to CG8079-PA, isoform A [Apis mellifera]	bmo-miR-P324-3p	bmo-miR-P049-3p	bmo-miR-P318-3p	bmo-miR-P258-3p	bmo-miR-P151-3p	bmo-miR-P023-5p	bmo-miR-P023-3p	bmo-miR-P422-5p	bmo-miR-P021-3p	bmo-miR-P001-5p	bmo-miR-P395-5p	bmo-miR-P049-5p
BGIBMGA001937-TA	ref|XP_973639.1| PREDICTED: similar to Follistatin precursor (FS) (Activin-binding protein) [Tribolium castaneum]	bmo-miR-P051-3p	bmo-miR-P456-5p
BGIBMGA001938-TA	ref|XP_969126.1| PREDICTED: similar to CG16840-PA [Tribolium castaneum]	bmo-miR-P275-3p	bmo-miR-P607-5p	bmo-miR-P489-5p
BGIBMGA001939-TA	ref|XP_001350560.1| hypothetical protein PFL0755c [Plasmodium falciparum 3D7] gb|AAN36240.1|AE014846_39 hypothetical protein PFL0755c [Plasmodium falciparum 3D7]	bmo-miR-P319-3p	bmo-miR-P252-3p	bmo-miR-P450-5p	bmo-miR-P673
BGIBMGA001940-TA	ref|NP_001037608.1| CG15440-like protein [Bombyx mori] gb|ABF55965.2| CG15440-like protein [Bombyx mori]	bmo-miR-P001-5p	bmo-miR-P180-3p	bmo-miR-P432-5p	bmo-miR-P502-5p	bmo-miR-P422-5p
BGIBMGA001941-TA	unknown	bmo-miR-P228-3p	bmo-miR-P085-3p	bmo-miR-P493-5p	bmo-miR-P527-5p	bmo-miR-P604-5p
BGIBMGA001942-TA	E-value:0.0 ref|XP_972177.1| PREDICTED: similar to dynein, axonemal, intermediate chain 1 [Tribolium castaneum]	bmo-miR-P085-3p	bmo-miR-P557-5p	bmo-miR-P147-3p
BGIBMGA001943-TA	ref|XP_392785.3| PREDICTED: similar to CG1598-PA [Apis mellifera]	bmo-miR-P411-5p	bmo-miR-P006-5p
BGIBMGA001944-TA	ref|XP_393262.1| PREDICTED: similar to CG3907-PB, isoform B [Apis mellifera]	bmo-miR-P349-5p	bmo-miR-P030-3p	bmo-miR-P066-3p
BGIBMGA001945-TA	ref|XP_392649.2| PREDICTED: similar to crossveinless CG12410-PA [Apis mellifera]	bmo-miR-P130-3p	bmo-miR-P385-5p
BGIBMGA001946-TA	unknown	bmo-miR-P070-3p	bmo-miR-P126-3p
BGIBMGA001947-TA	ref|NP_001037474.1| hepatocyte nuclear factor 4 isoform a [Bombyx mori] gb|AAB93762.1| hepatocyte nuclear factor 4 isoform a	bmo-miR-P375-5p	bmo-miR-P038-3p	bmo-miR-P420-5p	bmo-miR-P029-5p
BGIBMGA001948-TA	gb|EAT33486.1| conserved hypothetical protein [Aedes aegypti]	bmo-miR-P228-3p	bmo-miR-P390-5p	bmo-miR-P495-5p	bmo-miR-P247-3p
BGIBMGA001949-TA	ref|XP_395096.3| PREDICTED: similar to retinoblastoma-like protein 1 isoform a [Apis mellifera]	bmo-miR-P309-3p
BGIBMGA001950-TA	ref|NP_001037644.1| polyadenylate binding protein 2 [Bombyx mori] gb|ABG43002.1| polyadenylate binding protein 2 [Bombyx mori]	bmo-miR-P437-5p	bmo-miR-P197-3p	bmo-miR-P012-3p	bmo-miR-P389-5p
BGIBMGA001951-TA	gb|EAT42014.1| ubiquitin-conjugating enzyme morgue [Aedes aegypti]	bmo-miR-P371-5p
BGIBMGA001952-TA	unknown	bmo-miR-P081-3p	bmo-miR-P038-3p	bmo-miR-P422-5p	bmo-miR-P066-3p
BGIBMGA001953-TA	ref|XP_968538.1| PREDICTED: similar to CG13425-PC, isoform C [Tribolium castaneum]	bmo-miR-P589-5p	bmo-miR-P479-5p	bmo-miR-P238-3p	bmo-miR-P471-5p
BGIBMGA001954-TA	ref|XP_392536.3| PREDICTED: similar to bancal CG13425-PC, isoform C [Apis mellifera]	bmo-miR-P591-5p	bmo-miR-P403-5p	bmo-miR-P554-5p
BGIBMGA001955-TA	ref|XP_966741.1| PREDICTED: similar to methyltransferase like 4 [Tribolium castaneum]	bmo-miR-P038-3p	bmo-miR-P042-3p	bmo-miR-P539-5p
BGIBMGA001956-TA	ref|XP_313994.3| ENSANGP00000009946 [Anopheles gambiae str. PEST] gb|EAA09346.3| ENSANGP00000009946 [Anopheles gambiae str. PEST]	bmo-miR-P185-3p
BGIBMGA001957-TA	ref|XP_001360904.1| GA17922-PA [Drosophila pseudoobscura] gb|EAL25479.1| GA17922-PA [Drosophila pseudoobscura]	bmo-miR-P265-3p	bmo-miR-P395-5p	bmo-miR-P085-3p	bmo-miR-P280-3p	bmo-miR-P422-5p	bmo-miR-P030-3p
BGIBMGA001958-TA	gb|AAK30610.1|AF350281_1 fibroin 1 [Plectreurys tristis]	bmo-miR-P487-5p	bmo-miR-P039-3p
BGIBMGA001959-TA	ref|YP_781616.1| hypothetical protein RPE_2699 [Rhodopseudomonas palustris BisA53] gb|ABJ06636.1| conserved hypothetical protein [Rhodopseudomonas palustris BisA53]	bmo-miR-P077-3p	bmo-miR-P101-3p	bmo-miR-P432-5p	bmo-miR-P029-5p	bmo-miR-P311-3p
BGIBMGA001960-TA	ref|XP_001122104.1| PREDICTED: similar to F38A5.1a [Apis mellifera]	bmo-miR-P302-3p
BGIBMGA001961-TA	ref|XP_973238.1| PREDICTED: similar to CG7180-PA [Tribolium castaneum]	bmo-miR-P625-5p	bmo-miR-P349-5p	bmo-miR-P042-3p
BGIBMGA001962-TA	E-value:0.0 ref|XP_317380.3| ENSANGP00000011584 [Anopheles gambiae str. PEST] gb|EAA12273.3| ENSANGP00000011584 [Anopheles gambiae str. PEST]	bmo-miR-P602-5p	bmo-miR-P518-5p	bmo-miR-P524-5p	bmo-miR-P355-5p
BGIBMGA001963-TA	ref|XP_967183.1| PREDICTED: similar to CG10175-PC, isoform C [Tribolium castaneum]	bmo-miR-P087-3p	bmo-miR-P052-5p	bmo-miR-P633-5p	bmo-miR-P159-3p	bmo-miR-P524-5p
BGIBMGA001964-TA	ref|XP_312564.3| ENSANGP00000014256 [Anopheles gambiae str. PEST] gb|EAA08068.4| ENSANGP00000014256 [Anopheles gambiae str. PEST]	bmo-miR-P087-3p	bmo-miR-P083-3p	bmo-miR-P214-3p	bmo-miR-P432-5p	bmo-miR-P471-5p
BGIBMGA001965-TA	gb|ABD36377.1| aldehyde dehydrogenase [Bombyx mori]	bmo-miR-P395-5p	bmo-miR-P197-3p	bmo-miR-P042-3p	bmo-miR-P321-3p
BGIBMGA001966-TA	E-value:0.0 gb|ABD36377.1| aldehyde dehydrogenase [Bombyx mori]	bmo-miR-P495-5p	bmo-miR-P172-3p	bmo-miR-P225-3p	bmo-miR-P420-5p	bmo-miR-P415-5p	bmo-miR-P427-5p
BGIBMGA001967-TA	ref|XP_972026.1| PREDICTED: similar to CG8726-PB, isoform B [Tribolium castaneum]	bmo-miR-P186-3p	bmo-miR-P038-3p	bmo-miR-P605-5p	bmo-miR-P167-3p
BGIBMGA001968-TA	ref|XP_315058.3| ENSANGP00000002429 [Anopheles gambiae str. PEST] gb|EAA10377.3| ENSANGP00000002429 [Anopheles gambiae str. PEST]	bmo-miR-P314-3p	bmo-miR-P180-3p	bmo-miR-P264-3p	bmo-miR-P217-3p
BGIBMGA001969-TA	ref|XP_975032.1| PREDICTED: similar to CG3622-PB, isoform B [Tribolium castaneum]	bmo-miR-P087-3p	bmo-miR-P590-5p	bmo-miR-P425-5p	bmo-miR-P051-5p
BGIBMGA001970-TA	unknown	bmo-miR-P167-3p	bmo-miR-P593-5p	bmo-miR-P003-3p	bmo-miR-P004-5p	bmo-miR-P094-3p	bmo-miR-P192-3p	bmo-miR-P488-5p	bmo-miR-P024-5p	bmo-miR-P367-5p	bmo-miR-P243-3p
BGIBMGA001971-TA	unknown	bmo-miR-P042-5p	bmo-miR-P372-5p	bmo-miR-P422-5p
BGIBMGA001972-TA	ref|XP_001122792.1| PREDICTED: similar to CG11438-PA, partial [Apis mellifera]	bmo-miR-P316-3p
BGIBMGA001973-TA	ref|XP_001122792.1| PREDICTED: similar to CG11438-PA, partial [Apis mellifera]	bmo-miR-P298-3p	bmo-miR-P418-5p
BGIBMGA001974-TA	ref|XP_975640.1| PREDICTED: similar to CG14076-PA [Tribolium castaneum]	bmo-miR-P192-3p	bmo-miR-P042-5p	bmo-miR-P349-5p	bmo-miR-P205-3p	bmo-miR-P664
BGIBMGA001975-TA	unknown	bmo-miR-P010-3p	bmo-miR-P505-5p	bmo-miR-P417-5p	bmo-miR-P329-3p	bmo-miR-P422-5p
BGIBMGA001977-TA	ref|XP_967264.1| PREDICTED: similar to Sodium/potassium/calcium exchanger (Na(+)/K(+)/Ca(2+)-exchange protein) [Tribolium castaneum]	bmo-miR-P161-3p	bmo-miR-P184-3p	bmo-miR-P080-3p	bmo-miR-P266-3p
BGIBMGA001978-TA	ref|XP_317115.3| ENSANGP00000006679 [Anopheles gambiae str. PEST] gb|EAA12221.4| ENSANGP00000006679 [Anopheles gambiae str. PEST]	bmo-miR-P510-5p	bmo-miR-P154-3p	bmo-miR-P018-5p	bmo-miR-P633-5p	bmo-miR-P417-5p
BGIBMGA001980-TA	ref|XP_975534.1| PREDICTED: similar to Zinc finger SWIM domain containing protein 5 [Tribolium castaneum]	bmo-miR-P293-3p	bmo-miR-P059-3p	bmo-miR-P481-5p	bmo-miR-P104-3p	bmo-miR-P395-5p	bmo-miR-P560-5p	bmo-miR-P660	bmo-miR-P649-5p	bmo-miR-P521-5p	bmo-miR-P029-5p
BGIBMGA001981-TA	ref|XP_975534.1| PREDICTED: similar to Zinc finger SWIM domain containing protein 5 [Tribolium castaneum]	bmo-miR-P024-5p	bmo-miR-P367-5p
BGIBMGA001982-TA	ref|XP_975407.1| PREDICTED: similar to N-glycanase 1 [Tribolium castaneum]	bmo-miR-P395-5p	bmo-miR-P070-3p	bmo-miR-P425-5p
BGIBMGA001983-TA	E-value:0.0 gb|AAK52495.1|AF361483_1 chymotrypsin inhibitor CI-8A [Bombyx mori]	bmo-miR-P047-5p	bmo-miR-P414-5p	bmo-miR-P506-5p	bmo-miR-P485-5p	bmo-miR-P042-5p
BGIBMGA001985-TA	E-value:0.0 ref|XP_975561.1| PREDICTED: similar to feminization 1 homolog b [Tribolium castaneum]	bmo-miR-P506-5p	bmo-miR-P421-5p	bmo-miR-P003-3p
BGIBMGA001986-TA	unknown	bmo-miR-P027-5p	bmo-miR-P267-3p
BGIBMGA001987-TA	ref|XP_001360107.1| GA15628-PA [Drosophila pseudoobscura] gb|EAL24681.1| GA15628-PA [Drosophila pseudoobscura]	bmo-miR-P621-5p	bmo-miR-P469-5p
BGIBMGA001988-TA	E-value:0.0 gb|EAT34369.1| conserved hypothetical protein [Aedes aegypti]	bmo-miR-P395-5p	bmo-miR-P275-3p	bmo-miR-P534-5p	bmo-miR-P101-3p	bmo-miR-P250-3p	bmo-miR-P311-3p	bmo-miR-P030-3p
BGIBMGA001989-TA	gb|AAI22475.1| Unknown (protein for IMAGE:7204143) [Xenopus laevis]	bmo-miR-P510-5p	bmo-miR-P338-3p	bmo-miR-P471-5p
BGIBMGA001990-TA	ref|XP_624226.1| PREDICTED: similar to Rho GTPase activating protein 1 [Apis mellifera]	bmo-miR-P499-5p	bmo-miR-P596-5p	bmo-miR-P304-3p	bmo-miR-P565-5p
BGIBMGA001991-TA	ref|NP_001037245.1| ribosomal protein L36 [Bombyx mori] gb|AAV34848.1| ribosomal protein L36 [Bombyx mori]	bmo-miR-P493-5p	bmo-miR-P046-3p
BGIBMGA001992-TA	ref|XP_624226.1| PREDICTED: similar to Rho GTPase activating protein 1 [Apis mellifera]	bmo-miR-P405-5p	bmo-miR-P033-5p
BGIBMGA001993-TA	ref|XP_396822.3| PREDICTED: similar to rhinoceros CG7036-PB, isoform B [Apis mellifera]	bmo-miR-P487-5p	bmo-miR-P052-5p	bmo-miR-P110-3p	bmo-miR-P286-3p
BGIBMGA001994-TA	ref|XP_971189.1| PREDICTED: similar to CG7036-PB, isoform B [Tribolium castaneum]	bmo-miR-P153-3p
BGIBMGA001995-TA	ref|XP_001354152.1| GA18354-PA [Drosophila pseudoobscura] gb|EAL31204.1| GA18354-PA [Drosophila pseudoobscura]	bmo-miR-P003-3p
BGIBMGA001996-TA	E-value:0.0 gb|EAT39001.1| nervous wreck, putative [Aedes aegypti] gb|EAT43741.1| nervous wreck, putative [Aedes aegypti]	bmo-miR-P090-3p	bmo-miR-P256-3p	bmo-miR-P049-5p	bmo-miR-P457-5p
BGIBMGA001997-TA	ref|XP_392840.2| PREDICTED: similar to nervous wreck CG4684-PA [Apis mellifera]	bmo-miR-P283-3p	bmo-miR-P047-5p	bmo-miR-P231-3p
BGIBMGA001999-TA	ref|XP_001119889.1| PREDICTED: similar to CG8519-PA [Apis mellifera]	bmo-miR-P653-5p	bmo-miR-P630-5p
BGIBMGA002002-TA	gb|EAT44005.1| small calcium-binding mitochondrial carrier, putative [Aedes aegypti]	bmo-miR-P265-3p	bmo-miR-P636-5p	bmo-miR-P360-5p	bmo-miR-P675	bmo-miR-P361-5p
BGIBMGA002003-TA	unknown	bmo-miR-P487-5p	bmo-miR-P284-3p	bmo-miR-P039-5p	bmo-miR-P066-3p
BGIBMGA002004-TA	E-value:0.0 ref|NP_001040334.1| ATP-binding cassette sub-family F member 2 [Bombyx mori] gb|ABF51209.1| ATP-binding cassette sub-family F member 2 [Bombyx mori]	bmo-miR-P355-5p
BGIBMGA002005-TA	ref|NP_727448.1| stress-sensitive B CG16944-PC, isoform C [Drosophila melanogaster] ref|NP_727449.1| stress-sensitive B CG16944-PD, isoform D [Drosophila melanogaster] sp|Q26365|ADT_DROME ADP,ATP carrier protein (ADP/ATP translocase) (Adenine nucleotide translocator) (ANT) (Stress sensitive B protein) gb|AAN09267.1| CG16944-PC, isoform C [Drosophila melanogaster] gb|AAN09268.1| CG16944-PD, isofor…	bmo-miR-P387-5p	bmo-miR-P343-3p
BGIBMGA002006-TA	unknown	bmo-miR-P299-3p
BGIBMGA002007-TA	ref|XP_971014.1| PREDICTED: similar to CG32156-PC, isoform C [Tribolium castaneum]	bmo-miR-P429-5p
BGIBMGA002008-TA	ref|XP_971014.1| PREDICTED: similar to CG32156-PC, isoform C [Tribolium castaneum]	bmo-miR-P038-5p	bmo-miR-P049-3p	bmo-miR-P318-3p	bmo-miR-P257-3p	bmo-miR-P008-5p	bmo-miR-P178-3p	bmo-miR-P021-3p	bmo-miR-P265-3p	bmo-miR-P395-5p	bmo-miR-P574-5p	bmo-miR-P289-3p
BGIBMGA002009-TA	gb|EAT35051.1| conserved hypothetical protein [Aedes aegypti]	bmo-miR-P204-3p	bmo-miR-P251-3p	bmo-miR-P246-3p
BGIBMGA002011-TA	unknown	bmo-miR-P191-3p	bmo-miR-P030-3p
BGIBMGA002012-TA	ref|XP_970842.1| PREDICTED: similar to CG7935-PA [Tribolium castaneum]	bmo-miR-P272-3p	bmo-miR-P432-5p	bmo-miR-P029-5p
BGIBMGA002013-TA	ref|XP_624116.2| PREDICTED: similar to moleskin CG7935-PA, partial [Apis mellifera]	bmo-miR-P405-5p	bmo-miR-P549-5p
BGIBMGA002014-TA	E-value:0.0 gb|EAT39652.1| prp4 [Aedes aegypti] gb|EAT39653.1| prp4 [Aedes aegypti]	bmo-miR-P219-3p	bmo-miR-P640-5p
BGIBMGA002015-TA	ref|NP_650552.3| CG14898-PA [Drosophila melanogaster] gb|AAL48810.1| RE23580p [Drosophila melanogaster] gb|AAF55325.2| CG14898-PA [Drosophila melanogaster]	bmo-miR-P509-5p	bmo-miR-P302-3p	bmo-miR-P030-3p
BGIBMGA002016-TA	gb|EAT40023.1| conserved hypothetical protein [Aedes aegypti]	bmo-miR-P370-5p
BGIBMGA002017-TA	gb|EAT43012.1| inhibitory pou [Aedes aegypti]	bmo-miR-P024-3p	bmo-miR-P094-3p
BGIBMGA002019-TA	ref|XP_966671.1| PREDICTED: similar to CG8567-PA, isoform A [Tribolium castaneum]	bmo-miR-P371-5p	bmo-miR-P118-3p	bmo-miR-P038-3p	bmo-miR-P023-5p	bmo-miR-P666	bmo-miR-P660	bmo-miR-P415-5p	bmo-miR-P076-3p	bmo-miR-P463-5p
BGIBMGA002021-TA	E-value:0.0 ref|XP_972112.1| PREDICTED: similar to CG9095-PA [Tribolium castaneum]	bmo-miR-P509-5p
BGIBMGA002022-TA	ref|XP_001177707.1| PREDICTED: similar to gag-pol polyprotein [Strongylocentrotus purpuratus] ref|XP_001188939.1| PREDICTED: similar to gag-pol polyprotein [Strongylocentrotus purpuratus]	bmo-miR-P140-3p
BGIBMGA002023-TA	E-value:0.0 ref|XP_393425.2| PREDICTED: similar to Glucose transporter 1 CG1086-PB, isoform B [Apis mellifera]	bmo-miR-P055-5p	bmo-miR-P107-3p	bmo-miR-P631-5p	bmo-miR-P585-5p
BGIBMGA002024-TA	ref|NP_572621.1| lethal (1) G0289 CG2221-PA [Drosophila melanogaster] gb|AAF46578.1| CG2221-PA [Drosophila melanogaster] gb|AAL39786.1| LD40707p [Drosophila melanogaster]	bmo-miR-P513-5p	bmo-miR-P197-3p	bmo-miR-P310-3p	bmo-miR-P243-3p
BGIBMGA002025-TA	unknown	bmo-miR-P038-3p	bmo-miR-P505-5p	bmo-miR-P417-5p	bmo-miR-P502-5p
BGIBMGA002026-TA	ref|XP_971016.1| PREDICTED: similar to protein kinase N2 [Tribolium castaneum]	bmo-miR-P591-5p	bmo-miR-P012-5p	bmo-miR-P069-3p	bmo-miR-P177-3p	bmo-miR-P015-5p	bmo-miR-P016-5p	bmo-miR-P639-5p
BGIBMGA002027-TA	ref|XP_001120712.1| PREDICTED: similar to BTB-protein-VII CG11494-PA, isoform A [Apis mellifera]	bmo-miR-P475-5p	bmo-miR-P190-3p	bmo-miR-P197-3p
BGIBMGA002028-TA	gb|EAT37129.1| conserved hypothetical protein [Aedes aegypti]	bmo-miR-P087-3p	bmo-miR-P222-3p	bmo-miR-P028-5p
BGIBMGA002030-TA	ref|XP_394952.3| PREDICTED: similar to GTPase-activating protein 69C CG4237-PA [Apis mellifera]	bmo-miR-P390-5p	bmo-miR-P075-3p
BGIBMGA002031-TA	unknown	bmo-miR-P152-3p	bmo-miR-P630-5p	bmo-miR-P030-3p
BGIBMGA002032-TA	ref|XP_397605.3| PREDICTED: similar to CG8789-PA, isoform A [Apis mellifera]	bmo-miR-P223-3p	bmo-miR-P574-5p
BGIBMGA002033-TA	gb|ABJ17051.1| IP15344p [Drosophila melanogaster]	bmo-miR-P177-3p
BGIBMGA002035-TA	E-value:0.0 ref|XP_973903.1| PREDICTED: similar to CG18255-PA, isoform A [Tribolium castaneum]	bmo-miR-P034-5p
BGIBMGA002036-TA	gb|AAM29651.1| RH74685p [Drosophila melanogaster]	bmo-miR-P589-5p	bmo-miR-P479-5p	bmo-miR-P349-5p
BGIBMGA002037-TA	unknown	bmo-miR-P461-5p	bmo-miR-P262-3p	bmo-miR-P059-3p	bmo-miR-P481-5p	bmo-miR-P521-5p	bmo-miR-P649-5p	bmo-miR-P104-3p
BGIBMGA002038-TA	ref|NP_608886.1| CG14043-PA [Drosophila melanogaster] gb|AAF52187.1| CG14043-PA [Drosophila melanogaster]	bmo-miR-P087-3p	bmo-miR-P371-5p	bmo-miR-P411-5p	bmo-miR-P367-5p
BGIBMGA002039-TA	ref|XP_967815.1| PREDICTED: similar to CG3988-PA [Tribolium castaneum]	bmo-miR-P601-5p	bmo-miR-P305-3p	bmo-miR-P360-5p	bmo-miR-P038-3p	bmo-miR-P019-5p	bmo-miR-P674	bmo-miR-P025-5p	bmo-miR-P247-3p
BGIBMGA002040-TA	gb|EAT42920.1| hypothetical protein AaeL_AAEL005572 [Aedes aegypti]	bmo-miR-P648-5p
BGIBMGA002042-TA	ref|NP_610393.1| CG14752-PA [Drosophila melanogaster] gb|AAF59073.2| CG14752-PA [Drosophila melanogaster]	bmo-miR-P318-3p	bmo-miR-P368-5p	bmo-miR-P258-3p
BGIBMGA002043-TA	E-value:0.0 gb|EAT33826.1| camp and camp-inhibited cgmp 3,5-cyclic phosphodiesterase [Aedes aegypti]	bmo-miR-P498-5p	bmo-miR-P023-5p
BGIBMGA002044-TA	ref|XP_623491.2| PREDICTED: similar to CG12164-PA isoform 2 [Apis mellifera]	bmo-miR-P674	bmo-miR-P050-3p
BGIBMGA002045-TA	ref|XP_966452.1| PREDICTED: similar to CG9384-PA [Tribolium castaneum]	bmo-miR-P085-3p	bmo-miR-P422-5p
BGIBMGA002046-TA	ref|XP_971016.1| PREDICTED: similar to protein kinase N2 [Tribolium castaneum]	bmo-miR-P029-5p	bmo-miR-P030-3p
BGIBMGA002047-TA	ref|NP_001038231.1| hypothetical protein LOC553082 [Danio rerio] emb|CAH68986.1| novel protein similar to vertebrate Kruppel-like factor 7 (ubiquitous) (KLF7) [Danio rerio] gb|AAI24330.1| Si:dkey-101c24.1 [Danio rerio]	bmo-miR-P072-3p	bmo-miR-P423-5p	bmo-miR-P265-3p	bmo-miR-P160-3p	bmo-miR-P314-3p	bmo-miR-P055-3p
BGIBMGA002048-TA	unknown	bmo-miR-P283-3p	bmo-miR-P052-3p	bmo-miR-P349-5p	bmo-miR-P372-5p
BGIBMGA002049-TA	unknown	bmo-miR-P487-5p	bmo-miR-P284-3p	bmo-miR-P066-3p
BGIBMGA002050-TA	gb|EAT43028.1| microsomal dipeptidase [Aedes aegypti]	bmo-miR-P642-5p	bmo-miR-P471-5p
BGIBMGA002051-TA	ref|NP_001070805.1| hypothetical protein LOC768195 [Danio rerio] gb|AAI24624.1| Zgc:153024 [Danio rerio]	bmo-miR-P314-3p	bmo-miR-P082-3p	bmo-miR-P172-3p	bmo-miR-P667	bmo-miR-P039-5p	bmo-miR-P073-3p	bmo-miR-P527-5p	bmo-miR-P271-3p	bmo-miR-P674	bmo-miR-P607-5p	bmo-miR-P055-5p	bmo-miR-P028-5p	bmo-miR-P055-3p
BGIBMGA002052-TA	gb|EAT43097.1| mitochondrial processing peptidase beta subunit [Aedes aegypti] gb|EAT43098.1| mitochondrial processing peptidase beta subunit [Aedes aegypti]	bmo-miR-P666	bmo-miR-P102-3p	bmo-miR-P295-3p	bmo-miR-P381-5p	bmo-miR-P524-5p	bmo-miR-P005-5p	bmo-miR-P421-5p
BGIBMGA002054-TA	unknown	bmo-miR-P314-3p	bmo-miR-P653-5p
BGIBMGA002055-TA	unknown	bmo-miR-P049-5p	bmo-miR-P032-5p	bmo-miR-P259-3p
BGIBMGA002056-TA	ref|XP_974065.1| PREDICTED: similar to outer dense fiber of sperm tails 2 isoform 1 [Tribolium castaneum]	bmo-miR-P065-3p	bmo-miR-P380-5p
BGIBMGA002057-TA	unknown	bmo-miR-P636-5p	bmo-miR-P167-3p	bmo-miR-P656-5p
BGIBMGA002058-TA	ref|XP_740243.1| hypothetical protein PC404714.00.0 [Plasmodium chabaudi chabaudi] emb|CAH86572.1| conserved hypothetical protein [Plasmodium chabaudi]	bmo-miR-P591-5p	bmo-miR-P099-3p
BGIBMGA002059-TA	gb|AAO52302.1| similar to Homo sapiens (Human). Dentin sialophosphoprotein precursor [Contains: Dentin phosphoprotein (Dentin phosphophoryn) (DPP); Dentin sialoprotein (DSP)] [Dictyostelium discoideum]	bmo-miR-P548-5p
BGIBMGA002060-TA	unknown	bmo-miR-P662	bmo-miR-P506-5p	bmo-miR-P485-5p	bmo-miR-P349-5p	bmo-miR-P381-5p	bmo-miR-P106-3p	bmo-miR-P395-5p	bmo-miR-P608-5p	bmo-miR-P414-5p	bmo-miR-P102-3p	bmo-miR-P231-3p
BGIBMGA002061-TA	ref|XP_636826.1| hypothetical protein DDBDRAFT_0187816 [Dictyostelium discoideum AX4] gb|EAL63324.1| hypothetical protein DDBDRAFT_0187816 [Dictyostelium discoideum AX4]	bmo-miR-P495-5p
BGIBMGA002062-TA	unknown	bmo-miR-P032-5p	bmo-miR-P055-3p	bmo-miR-P259-3p
BGIBMGA002063-TA	unknown	bmo-miR-P314-3p	bmo-miR-P167-3p	bmo-miR-P623-5p
BGIBMGA002064-TA	ref|XP_970883.1| PREDICTED: similar to CG32158-PB, isoform B [Tribolium castaneum]	bmo-miR-P621-5p	bmo-miR-P197-3p	bmo-miR-P225-3p	bmo-miR-P028-5p
BGIBMGA002065-TA	ref|NP_730173.1| CG32158-PB, isoform B [Drosophila melanogaster] gb|AAF49454.2| CG32158-PB, isoform B [Drosophila melanogaster]	bmo-miR-P366-5p	bmo-miR-P387-5p	bmo-miR-P042-5p
BGIBMGA002066-TA	ref|XP_970883.1| PREDICTED: similar to CG32158-PB, isoform B [Tribolium castaneum]	bmo-miR-P186-3p	bmo-miR-P197-3p	bmo-miR-P066-3p	bmo-miR-P034-3p
BGIBMGA002067-TA	ref|XP_972158.1| PREDICTED: similar to CG3967-PC, isoform C [Tribolium castaneum]	bmo-miR-P004-3p	bmo-miR-P496-5p	bmo-miR-P070-3p	bmo-miR-P039-3p	bmo-miR-P141-3p	bmo-miR-P463-5p
BGIBMGA002068-TA	gb|EAT39429.1| proto-oncogene tyrosine-protein kinase abl1 [Aedes aegypti]	bmo-miR-P038-3p	bmo-miR-P082-3p
BGIBMGA002069-TA	E-value:0.0 ref|XP_968668.1| PREDICTED: similar to CG4032-PA [Tribolium castaneum]	bmo-miR-P369-5p	bmo-miR-P038-3p	bmo-miR-P167-3p	bmo-miR-P177-3p	bmo-miR-P271-3p	bmo-miR-P597-5p	bmo-miR-P242-3p	bmo-miR-P375-5p	bmo-miR-P170-3p	bmo-miR-P557-5p	bmo-miR-P028-5p	bmo-miR-P102-3p	bmo-miR-P093-3p	bmo-miR-P231-3p	bmo-miR-P640-5p
BGIBMGA002072-TA	ref|XP_975566.1| PREDICTED: similar to CG30377-PA [Tribolium castaneum]	bmo-miR-P314-3p	bmo-miR-P653-5p	bmo-miR-P664
BGIBMGA002073-TA	gb|EAT47616.1| anion exchange protein 2, slc4a2 [Aedes aegypti]	bmo-miR-P333-3p	bmo-miR-P296-3p	bmo-miR-P493-5p
BGIBMGA002074-TA	E-value:0.0 ref|XP_556808.2| ENSANGP00000026467 [Anopheles gambiae str. PEST] gb|EAL40007.2| ENSANGP00000026467 [Anopheles gambiae str. PEST]	bmo-miR-P072-3p	bmo-miR-P550-5p	bmo-miR-P384-5p	bmo-miR-P068-3p	bmo-miR-P102-3p	bmo-miR-P111-3p
BGIBMGA002075-TA	unknown	bmo-miR-P648-5p	bmo-miR-P038-3p	bmo-miR-P425-5p	bmo-miR-P082-3p	bmo-miR-P458-5p	bmo-miR-P093-3p	bmo-miR-P238-3p	bmo-miR-P640-5p
BGIBMGA002076-TA	ref|XP_971167.1| PREDICTED: similar to CG14122-PA [Tribolium castaneum]	bmo-miR-P292-3p
BGIBMGA002077-TA	ref|XP_311138.2| ENSANGP00000017373 [Anopheles gambiae str. PEST] gb|EAA06499.2| ENSANGP00000017373 [Anopheles gambiae str. PEST]	bmo-miR-P375-5p	bmo-miR-P550-5p	bmo-miR-P492-5p
BGIBMGA002078-TA	ref|NP_001040400.1| haloacid dehalogenase [Bombyx mori] gb|ABF51318.1| haloacid dehalogenase [Bombyx mori]	bmo-miR-P299-3p
BGIBMGA002079-TA	E-value:0.0 gb|AAQ67231.1| Eph receptor [Manduca sexta]	bmo-miR-P368-5p	bmo-miR-P449-5p
BGIBMGA002080-TA	ref|XP_971758.1| PREDICTED: similar to CG31160-PA [Tribolium castaneum]	bmo-miR-P189-3p	bmo-miR-P510-5p	bmo-miR-P018-5p	bmo-miR-P633-5p	bmo-miR-P417-5p	bmo-miR-P673	bmo-miR-P420-5p	bmo-miR-P502-5p
BGIBMGA002081-TA	ref|XP_309120.2| ENSANGP00000024967 [Anopheles gambiae str. PEST] gb|EAA04978.3| ENSANGP00000024967 [Anopheles gambiae str. PEST]	bmo-miR-P397-5p
BGIBMGA002082-TA	ref|NP_001065034.1| Os10g0510000 [Oryza sativa (japonica cultivar-group)] sp|P17298|ACT2_ORYSA Actin-2 gb|AAK84456.1|AC087192_17 actin [Oryza sativa (japonica cultivar-group)] gb|AAP54566.1| Actin-2, putative, expressed [Oryza sativa (japonica cultivar-group)] dbj|BAF26948.1| Os10g0510000 [Oryza sativa (japonica cultivar-group)] gb|EAZ16650.1| hypothetical protein OsJ_030859 [Oryza sativa (japoni…	bmo-miR-P334-3p	bmo-miR-P172-3p	bmo-miR-P184-3p	bmo-miR-P316-3p
BGIBMGA002083-TA	sp|P53498|ACT_CHLRE Actin dbj|BAA09450.1| actin [Chlamydomonas reinhardtii] dbj|BAA09449.1| actin [Chlamydomonas reinhardtii]	bmo-miR-P618-5p	bmo-miR-P026-3p	bmo-miR-P640-5p
BGIBMGA002084-TA	ref|YP_717628.1| P87/VP80 [Clanis bilineata nucleopolyhedrosis virus] gb|ABF47431.1| P87/VP80 [Clanis bilineata nucleopolyhedrosis virus]	bmo-miR-P020-3p	bmo-miR-P054-3p
BGIBMGA002086-TA	unknown	bmo-miR-P105-3p	bmo-miR-P460-5p
BGIBMGA002087-TA	ref|NP_001040199.1| macrophage migration inhibitory factor [Bombyx mori] gb|ABD36229.1| macrophage migration inhibitory factor [Bombyx mori]	bmo-miR-P105-3p	bmo-miR-P065-3p	bmo-miR-P059-3p	bmo-miR-P481-5p	bmo-miR-P521-5p	bmo-miR-P649-5p	bmo-miR-P104-3p
BGIBMGA002088-TA	ref|XP_970936.1| PREDICTED: similar to solute carrier family 25 (mitochondrial deoxynucleotide carrier), member 19 [Tribolium castaneum]	bmo-miR-P118-3p	bmo-miR-P390-5p	bmo-miR-P012-5p	bmo-miR-P396-5p	bmo-miR-P016-5p
BGIBMGA002090-TA	emb|CAA71945.1| klu [Drosophila melanogaster]	bmo-miR-P042-3p	bmo-miR-P585-5p	bmo-miR-P179-3p
BGIBMGA002091-TA	E-value:0.0 ref|XP_973961.1| PREDICTED: similar to CG8591-PA [Tribolium castaneum]	bmo-miR-P555-5p	bmo-miR-P192-3p	bmo-miR-P615-5p	bmo-miR-P349-5p
BGIBMGA002092-TA	ref|XP_315538.2| ENSANGP00000021731 [Anopheles gambiae str. PEST] gb|EAA11804.3| ENSANGP00000021731 [Anopheles gambiae str. PEST]	bmo-miR-P191-3p	bmo-miR-P590-5p	bmo-miR-P178-3p	bmo-miR-P621-5p	bmo-miR-P672	bmo-miR-P222-3p	bmo-miR-P170-3p	bmo-miR-P664	bmo-miR-P588-5p
BGIBMGA002094-TA	gb|AAC83672.1| myosin light chain kinase mutant rMLCK7 [synthetic construct]	bmo-miR-P045-3p
BGIBMGA002095-TA	ref|XP_392429.2| PREDICTED: similar to Tyrosine-protein phosphatase non-receptor type 1 (Protein-tyrosine phosphatase 1B) (PTP-1B) (Protein-protein-tyrosine phosphatase HA2) (PTP-HA2) isoform 1 [Apis mellifera]	bmo-miR-P422-5p
BGIBMGA002096-TA	ref|XP_392429.2| PREDICTED: similar to Tyrosine-protein phosphatase non-receptor type 1 (Protein-tyrosine phosphatase 1B) (PTP-1B) (Protein-protein-tyrosine phosphatase HA2) (PTP-HA2) isoform 1 [Apis mellifera]	bmo-miR-P354-5p	bmo-miR-P028-5p	bmo-miR-P673	bmo-miR-P238-3p
BGIBMGA002097-TA	ref|XP_392775.3| PREDICTED: similar to CG3654-PD [Apis mellifera]	bmo-miR-P488-5p	bmo-miR-P082-3p	bmo-miR-P368-5p	bmo-miR-P593-5p	bmo-miR-P027-3p
BGIBMGA002099-TA	gb|EAT48647.1| conserved hypothetical protein [Aedes aegypti]	bmo-miR-P242-3p
BGIBMGA002100-TA	unknown	bmo-miR-P068-3p	bmo-miR-P469-5p
BGIBMGA002101-TA	ref|XP_001120959.1| PREDICTED: similar to CG14145-PA [Apis mellifera]	bmo-miR-P350-5p	bmo-miR-P422-5p
BGIBMGA002102-TA	unknown	bmo-miR-P001-5p	bmo-miR-P065-3p	bmo-miR-P107-3p
BGIBMGA002103-TA	E-value:0.0 ref|XP_966492.1| PREDICTED: similar to Tubulin alpha-1 chain isoform 1 [Tribolium castaneum]	bmo-miR-P024-5p	bmo-miR-P367-5p	bmo-miR-P062-3p
BGIBMGA002104-TA	ref|XP_973903.1| PREDICTED: similar to CG18255-PA, isoform A [Tribolium castaneum]	bmo-miR-P513-5p
BGIBMGA002105-TA	ref|XP_308044.2| ENSANGP00000019374 [Anopheles gambiae str. PEST] gb|EAA03694.2| ENSANGP00000019374 [Anopheles gambiae str. PEST]	bmo-miR-P539-5p
BGIBMGA002106-TA	gb|EAT43095.1| mical [Aedes aegypti]	bmo-miR-P601-5p	bmo-miR-P228-3p
BGIBMGA002107-TA	ref|XP_310912.3| ENSANGP00000012793 [Anopheles gambiae str. PEST] gb|EAA06636.4| ENSANGP00000012793 [Anopheles gambiae str. PEST]	bmo-miR-P669
BGIBMGA002110-TA	ref|XP_220708.4| PREDICTED: similar to SET and MYND domain containing 4 [Rattus norvegicus]	bmo-miR-P085-3p	bmo-miR-P204-3p	bmo-miR-P509-5p	bmo-miR-P426-5p	bmo-miR-P524-5p
BGIBMGA002111-TA	gb|EAT44363.1| conserved hypothetical protein [Aedes aegypti]	bmo-miR-P029-3p	bmo-miR-P427-5p
BGIBMGA002112-TA	gb|EAT48621.1| conserved hypothetical protein [Aedes aegypti]	bmo-miR-P242-3p	bmo-miR-P395-5p	bmo-miR-P417-5p	bmo-miR-P381-5p	bmo-miR-P005-5p
BGIBMGA002113-TA	ref|XP_393543.3| PREDICTED: similar to CG10508-PD, isoform D, partial [Apis mellifera]	bmo-miR-P147-3p	bmo-miR-P113-3p	bmo-miR-P471-5p
BGIBMGA002114-TA	E-value:0.0 gb|EAT43380.1| laminin gamma 1 chain [Aedes aegypti]	bmo-miR-P228-3p	bmo-miR-P053-5p	bmo-miR-P364-5p
BGIBMGA002115-TA	gb|EAT40023.1| conserved hypothetical protein [Aedes aegypti]	bmo-miR-P087-3p	bmo-miR-P007-3p
BGIBMGA002116-TA	ref|XP_968546.1| PREDICTED: similar to roquin [Tribolium castaneum]	bmo-miR-P344-3p	bmo-miR-P584-5p	bmo-miR-P074-3p
BGIBMGA002117-TA	ref|XP_001349479.1| hypothetical protein MAL8P1.144 [Plasmodium falciparum 3D7] emb|CAD51328.1| hypothetical protein [Plasmodium falciparum 3D7]	bmo-miR-P024-5p	bmo-miR-P367-5p	bmo-miR-P516-5p
BGIBMGA002118-TA	unknown	bmo-miR-P390-5p	bmo-miR-P093-3p	bmo-miR-P003-3p	bmo-miR-P143-3p
BGIBMGA002119-TA	ref|XP_394052.3| PREDICTED: similar to CG12950-PA [Apis mellifera]	bmo-miR-P004-5p	bmo-miR-P038-3p	bmo-miR-P484-5p
BGIBMGA002120-TA	ref|XP_001120458.1| PREDICTED: similar to Calpain C (Calcium-activated neutral proteinase homolog C) (CANP C) [Apis mellifera]	bmo-miR-P510-5p	bmo-miR-P081-3p	bmo-miR-P018-5p	bmo-miR-P633-5p	bmo-miR-P518-5p	bmo-miR-P052-5p	bmo-miR-P364-5p	bmo-miR-P658	bmo-miR-P417-5p	bmo-miR-P524-5p
BGIBMGA002121-TA	gb|EAT34607.1| conserved hypothetical protein [Aedes aegypti]	bmo-miR-P228-3p	bmo-miR-P012-3p	bmo-miR-P021-5p	bmo-miR-P049-5p
BGIBMGA002122-TA	ref|XP_393548.3| PREDICTED: similar to CG33249-PA [Apis mellifera]	bmo-miR-P667	bmo-miR-P559-5p	bmo-miR-P460-5p
BGIBMGA002123-TA	ref|XP_966718.1| PREDICTED: similar to CG33249-PA [Tribolium castaneum]	bmo-miR-P520-5p	bmo-miR-P177-3p
BGIBMGA002124-TA	gb|AAB46366.1| apterous homeodomain protein	bmo-miR-P010-3p	bmo-miR-P052-3p	bmo-miR-P444-5p
BGIBMGA002125-TA	gb|AAB46366.1| apterous homeodomain protein	bmo-miR-P004-5p	bmo-miR-P249-3p
BGIBMGA002126-TA	gb|AAB46366.1| apterous homeodomain protein	bmo-miR-P369-5p	bmo-miR-P346-5p	bmo-miR-P039-5p	bmo-miR-P516-5p
BGIBMGA002127-TA	ref|XP_393799.3| PREDICTED: similar to otoferlin [Apis mellifera]	bmo-miR-P485-5p
BGIBMGA002128-TA	ref|XP_393799.3| PREDICTED: similar to otoferlin [Apis mellifera]	bmo-miR-P102-3p
BGIBMGA002129-TA	ref|XP_968595.1| PREDICTED: similar to otoferlin [Tribolium castaneum]	bmo-miR-P027-5p	bmo-miR-P293-3p	bmo-miR-P314-3p	bmo-miR-P059-3p	bmo-miR-P481-5p	bmo-miR-P104-3p	bmo-miR-P395-5p	bmo-miR-P649-5p	bmo-miR-P521-5p
BGIBMGA002131-TA	E-value:0.0 ref|XP_314325.3| ENSANGP00000001193 [Anopheles gambiae str. PEST] gb|EAA09726.3| ENSANGP00000001193 [Anopheles gambiae str. PEST]	bmo-miR-P070-3p	bmo-miR-P384-5p	bmo-miR-P572-5p	bmo-miR-P102-3p
BGIBMGA002132-TA	ref|XP_970043.1| PREDICTED: similar to CG13310-PA [Tribolium castaneum]	bmo-miR-P152-3p	bmo-miR-P334-3p	bmo-miR-P184-3p	bmo-miR-P304-3p	bmo-miR-P421-5p
BGIBMGA002133-TA	ref|XP_970043.1| PREDICTED: similar to CG13310-PA [Tribolium castaneum]	bmo-miR-P191-3p	bmo-miR-P506-5p	bmo-miR-P039-3p	bmo-miR-P113-3p
BGIBMGA002136-TA	emb|CAI11663.1| novel hemicentin protein [Danio rerio]	bmo-miR-P183-3p
BGIBMGA002137-TA	ref|XP_393375.3| PREDICTED: similar to Adenosine A1 receptor [Apis mellifera]	bmo-miR-P410-5p
BGIBMGA002138-TA	E-value:0.0 ref|XP_396985.2| PREDICTED: similar to furrowed CG1500-PA [Apis mellifera]	bmo-miR-P204-3p
BGIBMGA002139-TA	ref|XP_309316.3| ENSANGP00000025395 [Anopheles gambiae str. PEST] gb|EAA45337.3| ENSANGP00000025395 [Anopheles gambiae str. PEST]	bmo-miR-P167-3p
BGIBMGA002140-TA	E-value:0.0 ref|XP_391894.3| PREDICTED: similar to DISCO Interacting Protein 2 CG7020-PA [Apis mellifera]	bmo-miR-P093-3p	bmo-miR-P320-3p
BGIBMGA002141-TA	ref|XP_970036.1| PREDICTED: similar to CG4937-PA [Tribolium castaneum]	bmo-miR-P233-3p	bmo-miR-P547-5p	bmo-miR-P638-5p	bmo-miR-P428-5p
BGIBMGA002142-TA	ref|XP_970036.1| PREDICTED: similar to CG4937-PA [Tribolium castaneum]	bmo-miR-P052-3p	bmo-miR-P426-5p	bmo-miR-P585-5p	bmo-miR-P422-5p
BGIBMGA002143-TA	ref|XP_001123079.1| PREDICTED: similar to RhoGAP15B CG4937-PA [Apis mellifera]	bmo-miR-P038-3p	bmo-miR-P414-5p	bmo-miR-P485-5p	bmo-miR-P664
BGIBMGA002144-TA	E-value:0.0 gb|EAT38201.1| dynein heavy chain [Aedes aegypti]	bmo-miR-P145-3p	bmo-miR-P296-3p	bmo-miR-P007-5p	bmo-miR-P493-5p	bmo-miR-P042-3p
BGIBMGA002145-TA	unknown	bmo-miR-P394-5p
BGIBMGA002146-TA	unknown	bmo-miR-P634-5p	bmo-miR-P263-3p
BGIBMGA002147-TA	ref|NP_649923.2| CG9492-PA [Drosophila melanogaster] gb|AAF54422.3| CG9492-PA [Drosophila melanogaster]	bmo-miR-P324-3p	bmo-miR-P083-3p	bmo-miR-P010-3p	bmo-miR-P661	bmo-miR-P119-3p
BGIBMGA002148-TA	E-value:0.0 ref|XP_967934.1| PREDICTED: similar to CG9492-PA [Tribolium castaneum]	bmo-miR-P375-5p	bmo-miR-P055-5p	bmo-miR-P167-3p	bmo-miR-P594-5p
BGIBMGA002149-TA	ref|XP_624948.2| PREDICTED: similar to CG32649-PA [Apis mellifera]	bmo-miR-P032-5p	bmo-miR-P259-3p	bmo-miR-P422-5p
BGIBMGA002150-TA	ref|NP_001080631.1| hypothetical protein LOC380323 [Xenopus laevis] gb|AAH55988.1| Flj25286-prov protein [Xenopus laevis]	bmo-miR-P395-5p	bmo-miR-P488-5p	bmo-miR-P593-5p	bmo-miR-P422-5p
BGIBMGA002151-TA	ref|NP_001040520.1| peptidylprolyl isomerase [Bombyx mori] gb|ABF51321.1| peptidylprolyl isomerase [Bombyx mori]	bmo-miR-P665
BGIBMGA002152-TA	ref|XP_001123155.1| PREDICTED: similar to Nuclear pore complex protein Nup153 (Nucleoporin Nup153) (153 kDa nucleoporin) [Apis mellifera]	bmo-miR-P305-3p	bmo-miR-P052-5p	bmo-miR-P247-3p	bmo-miR-P049-5p
BGIBMGA002153-TA	ref|NP_001037446.1| transcription factor BCFI [Bombyx mori] gb|AAA65734.1| transcription factor BCFI	bmo-miR-P167-3p	bmo-miR-P033-5p
BGIBMGA002154-TA	unknown	bmo-miR-P038-3p	bmo-miR-P589-5p	bmo-miR-P479-5p	bmo-miR-P022-3p	bmo-miR-P462-5p
BGIBMGA002155-TA	unknown	bmo-miR-P349-5p	bmo-miR-P113-3p	bmo-miR-P153-3p	bmo-miR-P233-3p	bmo-miR-P518-5p	bmo-miR-P010-3p	bmo-miR-P284-3p	bmo-miR-P459-5p	bmo-miR-P374-5p
BGIBMGA002156-TA	gb|AAC13781.1| BmGATA beta isoform 3	bmo-miR-P018-5p	bmo-miR-P271-3p
BGIBMGA002157-TA	gb|EAT37830.1| transcription factor GATA-4 (GATA binding factor-4) [Aedes aegypti]	bmo-miR-P510-5p	bmo-miR-P038-3p	bmo-miR-P022-3p	bmo-miR-P527-5p	bmo-miR-P222-3p	bmo-miR-P425-5p	bmo-miR-P068-3p	bmo-miR-P197-3p	bmo-miR-P417-5p	bmo-miR-P041-3p	bmo-miR-P490-5p
BGIBMGA002158-TA	ref|XP_001121244.1| PREDICTED: similar to GATA-binding factor-A (Transcription factor GATA-A) (dGATA-A) (Protein pannier) [Apis mellifera]	bmo-miR-P381-5p
BGIBMGA002159-TA	ref|XP_973051.1| PREDICTED: similar to GATA-binding factor-A (Transcription factor GATA-A) (dGATA-A) (Pannier protein) [Tribolium castaneum]	bmo-miR-P089-3p	bmo-miR-P338-3p	bmo-miR-P247-3p	bmo-miR-P426-5p
BGIBMGA002160-TA	ref|XP_001362049.1| GA18633-PA [Drosophila pseudoobscura] gb|EAL26629.1| GA18633-PA [Drosophila pseudoobscura]	bmo-miR-P152-3p	bmo-miR-P002-5p	bmo-miR-P185-3p	bmo-miR-P588-5p
BGIBMGA002161-TA	ref|XP_974579.1| PREDICTED: similar to CG1512-PB, isoform B [Tribolium castaneum]	bmo-miR-P271-3p
BGIBMGA002163-TA	ref|XP_972559.1| PREDICTED: similar to CG14866-PA [Tribolium castaneum]	bmo-miR-P648-5p	bmo-miR-P369-5p	bmo-miR-P302-3p	bmo-miR-P049-3p	bmo-miR-P318-3p	bmo-miR-P631-5p
BGIBMGA002164-TA	ref|NP_001037243.1| ribosomal protein L35A [Bombyx mori] gb|AAV34847.1| ribosomal protein L35A [Bombyx mori]	bmo-miR-P203-3p
BGIBMGA002165-TA	gb|AAM51945.1| GH04568p [Drosophila melanogaster]	bmo-miR-P079-3p	bmo-miR-P039-3p	bmo-miR-P119-3p
BGIBMGA002166-TA	unknown	bmo-miR-P487-5p	bmo-miR-P305-3p	bmo-miR-P190-3p	bmo-miR-P284-3p	bmo-miR-P247-3p	bmo-miR-P540-5p	bmo-miR-P066-3p
BGIBMGA002167-TA	ref|XP_969011.1| PREDICTED: similar to CG8312-PA, isoform A, partial [Tribolium castaneum]	bmo-miR-P246-3p
BGIBMGA002169-TA	ref|XP_001120179.1| PREDICTED: similar to CG31146-PD [Apis mellifera]	bmo-miR-P085-3p	bmo-miR-P574-5p	bmo-miR-P042-5p	bmo-miR-P267-3p
BGIBMGA002170-TA	ref|XP_971146.1| PREDICTED: similar to CG31146-PD [Tribolium castaneum]	bmo-miR-P552-5p
BGIBMGA002171-TA	dbj|BAC24792.1| cytochrome P450 [Plutella xylostella] dbj|BAC78392.1| cytochrome P450 [Plutella xylostella]	bmo-miR-P372-5p
BGIBMGA002172-TA	ref|XP_971088.1| PREDICTED: similar to CG32465-PB [Tribolium castaneum]	bmo-miR-P068-3p
BGIBMGA002174-TA	gb|AAO52611.2| similar to Plasmodium falciparum (isolate 3D7). Hypothetical protein [Dictyostelium discoideum]	bmo-miR-P589-5p	bmo-miR-P479-5p
BGIBMGA002175-TA	ref|XP_001063117.1| PREDICTED: hypothetical protein [Rattus norvegicus]	bmo-miR-P265-3p	bmo-miR-P476-5p	bmo-miR-P490-5p	bmo-miR-P267-3p
BGIBMGA002177-TA	unknown	bmo-miR-P201-3p	bmo-miR-P159-3p
BGIBMGA002178-TA	gb|AAM54724.1| cytochrome P450 monooxygenase CYP321A1 [Helicoverpa zea]	bmo-miR-P395-5p	bmo-miR-P204-3p
BGIBMGA002179-TA	unknown	bmo-miR-P487-5p	bmo-miR-P517-5p	bmo-miR-P039-3p	bmo-miR-P153-3p	bmo-miR-P168-3p	bmo-miR-P543-5p	bmo-miR-P350-5p	bmo-miR-P637-5p
BGIBMGA002180-TA	E-value:0.0 ref|XP_971088.1| PREDICTED: similar to CG32465-PB [Tribolium castaneum]	bmo-miR-P658	bmo-miR-P117-3p
BGIBMGA002181-TA	unknown	bmo-miR-P271-3p
BGIBMGA002182-TA	ref|NP_001036685.1| CG34127-PA [Drosophila melanogaster] gb|AAF53999.2| CG34127-PA [Drosophila melanogaster]	bmo-miR-P471-5p
BGIBMGA002183-TA	unknown	bmo-miR-P487-5p	bmo-miR-P284-3p	bmo-miR-P052-3p	bmo-miR-P286-3p	bmo-miR-P328-3p	bmo-miR-P066-3p
BGIBMGA002184-TA	ref|XP_562412.2| ENSANGP00000029298 [Anopheles gambiae str. PEST] gb|EAL40590.2| ENSANGP00000029298 [Anopheles gambiae str. PEST]	bmo-miR-P344-3p	bmo-miR-P101-3p	bmo-miR-P311-3p	bmo-miR-P597-5p
BGIBMGA002185-TA	ref|XP_562412.2| ENSANGP00000029298 [Anopheles gambiae str. PEST] gb|EAL40590.2| ENSANGP00000029298 [Anopheles gambiae str. PEST]	bmo-miR-P661
BGIBMGA002186-TA	ref|NP_001037083.1| thiol peroxiredoxin [Bombyx mori] gb|AAR15420.1| thiol peroxiredoxin [Bombyx mori]	bmo-miR-P546-5p	bmo-miR-P038-5p	bmo-miR-P539-5p
BGIBMGA002187-TA	ref|NP_001035321.1| nanos [Apis mellifera] gb|ABC41342.1| nanos [Apis mellifera]	bmo-miR-P498-5p	bmo-miR-P040-3p
BGIBMGA002188-TA	gb|EAT48083.1| Tetratricopeptide repeat protein, putative [Aedes aegypti]	bmo-miR-P437-5p	bmo-miR-P213-3p	bmo-miR-P349-5p	bmo-miR-P008-3p	bmo-miR-P519-5p	bmo-miR-P197-3p	bmo-miR-P432-5p	bmo-miR-P267-3p	bmo-miR-P243-3p
BGIBMGA002189-TA	ref|XP_973759.1| PREDICTED: similar to Zinc finger protein 624 [Tribolium castaneum]	bmo-miR-P293-3p	bmo-miR-P481-5p	bmo-miR-P527-5p	bmo-miR-P539-5p	bmo-miR-P518-5p	bmo-miR-P197-3p	bmo-miR-P521-5p	bmo-miR-P089-3p	bmo-miR-P121-3p	bmo-miR-P059-3p	bmo-miR-P104-3p	bmo-miR-P674	bmo-miR-P338-3p	bmo-miR-P135-3p	bmo-miR-P384-5p	bmo-miR-P649-5p
BGIBMGA002190-TA	ref|XP_973786.1| PREDICTED: similar to polyamine N-acetyltransferase [Tribolium castaneum]	bmo-miR-P342-3p
BGIBMGA002191-TA	ref|NP_731981.1| CG4210-PB, isoform B [Drosophila melanogaster] gb|AAN13633.1| CG4210-PB, isoform B [Drosophila melanogaster] gb|AAN71656.1| SD13446p [Drosophila melanogaster]	bmo-miR-P633-5p	bmo-miR-P028-5p	bmo-miR-P341-3p
BGIBMGA002192-TA	unknown	bmo-miR-P275-3p	bmo-miR-P550-5p
BGIBMGA002193-TA	unknown	bmo-miR-P435-5p	bmo-miR-P012-5p	bmo-miR-P015-5p	bmo-miR-P016-5p	bmo-miR-P014-5p
BGIBMGA002194-TA	unknown	bmo-miR-P089-3p	bmo-miR-P039-3p	bmo-miR-P023-5p	bmo-miR-P321-3p	bmo-miR-P222-3p	bmo-miR-P170-3p	bmo-miR-P302-3p	bmo-miR-P338-3p	bmo-miR-P042-5p	bmo-miR-P034-3p
BGIBMGA002195-TA	ref|XP_973786.1| PREDICTED: similar to polyamine N-acetyltransferase [Tribolium castaneum]	bmo-miR-P414-5p	bmo-miR-P485-5p
BGIBMGA002196-TA	unknown	bmo-miR-P190-3p	bmo-miR-P122-3p	bmo-miR-P178-3p	bmo-miR-P541-5p	bmo-miR-P385-5p
BGIBMGA002197-TA	E-value:0.0 gb|AAN16469.1| receptor guanylyl cyclase GC-II [Manduca sexta]	bmo-miR-P204-3p	bmo-miR-P625-5p	bmo-miR-P279-3p	bmo-miR-P593-5p	bmo-miR-P032-5p	bmo-miR-P301-3p	bmo-miR-P259-3p
BGIBMGA002198-TA	unknown	bmo-miR-P530-5p
BGIBMGA002199-TA	gb|EAT48565.1| AMP dependent coa ligase [Aedes aegypti]	bmo-miR-P668	bmo-miR-P395-5p	bmo-miR-P177-3p	bmo-miR-P422-5p	bmo-miR-P030-3p
BGIBMGA002200-TA	unknown	bmo-miR-P332-3p	bmo-miR-P665	bmo-miR-P638-5p
BGIBMGA002201-TA	unknown	bmo-miR-P369-5p
BGIBMGA002202-TA	gb|AAL93203.1|AF486809_1 transposase [Bactrocera dorsalis]	bmo-miR-P265-3p	bmo-miR-P361-5p
BGIBMGA002203-TA	ref|NP_001017281.1| RAB18, member RAS oncogene family [Xenopus tropicalis] emb|CAJ81541.1| RAB18, member RAS oncogene family [Xenopus tropicalis] gb|AAI35987.1| Hypothetical protein LOC550035 [Xenopus tropicalis]	bmo-miR-P437-5p	bmo-miR-P362-5p
BGIBMGA002204-TA	unknown	bmo-miR-P087-3p	bmo-miR-P079-3p	bmo-miR-P061-3p	bmo-miR-P205-3p	bmo-miR-P119-3p	bmo-miR-P539-5p
BGIBMGA002205-TA	unknown	bmo-miR-P395-5p	bmo-miR-P510-5p	bmo-miR-P170-3p
BGIBMGA002206-TA	unknown	bmo-miR-P510-5p	bmo-miR-P260-3p	bmo-miR-P350-5p
BGIBMGA002207-TA	ref|XP_001096085.1| PREDICTED: similar to zinc finger protein 177 isoform 2 [Macaca mulatta]	bmo-miR-P048-3p	bmo-miR-P049-3p	bmo-miR-P318-3p	bmo-miR-P258-3p	bmo-miR-P039-5p	bmo-miR-P059-3p	bmo-miR-P481-5p	bmo-miR-P023-3p	bmo-miR-P021-3p	bmo-miR-P104-3p	bmo-miR-P395-5p	bmo-miR-P649-5p	bmo-miR-P521-5p
BGIBMGA002208-TA	ref|NP_524275.1| mitochondrial ribosomal protein L1 CG7494-PA [Drosophila melanogaster] gb|AAK93224.1| LD31571p [Drosophila melanogaster] gb|AAF54214.2| CG7494-PA [Drosophila melanogaster]	bmo-miR-P121-3p	bmo-miR-P038-3p	bmo-miR-P192-3p	bmo-miR-P314-3p	bmo-miR-P539-5p
BGIBMGA002210-TA	ref|XP_971076.1| PREDICTED: similar to CG6966-PA [Tribolium castaneum]	bmo-miR-P067-3p	bmo-miR-P316-3p	bmo-miR-P019-3p
BGIBMGA002211-TA	ref|NP_001037546.1| glutathione S-transferase 3 [Bombyx mori] gb|ABC79690.1| glutathione S-transferase 3 [Bombyx mori]	bmo-miR-P498-5p	bmo-miR-P192-3p	bmo-miR-P184-3p	bmo-miR-P151-3p	bmo-miR-P432-5p	bmo-miR-P029-5p	bmo-miR-P032-5p
BGIBMGA002212-TA	ref|XP_846360.1| hypothetical protein, conserved [Trypanosoma brucei TREU927] gb|AAX79978.1| hypothetical protein, conserved [Trypanosoma brucei] gb|AAZ12801.1| hypothetical protein, conserved [Trypanosoma brucei]	bmo-miR-P082-3p	bmo-miR-P029-5p
BGIBMGA002213-TA	ref|XP_392050.3| PREDICTED: similar to CG7814-PA [Apis mellifera]	bmo-miR-P182-3p	bmo-miR-P228-3p	bmo-miR-P038-3p	bmo-miR-P042-5p
BGIBMGA002214-TA	E-value:0.0 ref|XP_392050.3| PREDICTED: similar to CG7814-PA [Apis mellifera]	bmo-miR-P592-5p	bmo-miR-P007-5p	bmo-miR-P102-3p
BGIBMGA002215-TA	ref|XP_971201.1| PREDICTED: similar to CG40451-PA.3 [Tribolium castaneum]	bmo-miR-P591-5p	bmo-miR-P256-3p
BGIBMGA002216-TA	ref|XP_971134.1| PREDICTED: similar to CG5376-PA [Tribolium castaneum]	bmo-miR-P510-5p	bmo-miR-P633-5p	bmo-miR-P024-5p	bmo-miR-P354-5p	bmo-miR-P658	bmo-miR-P417-5p	bmo-miR-P367-5p
BGIBMGA002217-TA	emb|CAF89791.1| unnamed protein product [Tetraodon nigroviridis]	bmo-miR-P502-5p
BGIBMGA002219-TA	ref|NP_001040218.1| trafficking protein particle complex 1 [Bombyx mori] gb|ABD36264.1| trafficking protein particle complex 1 [Bombyx mori]	bmo-miR-P145-3p
BGIBMGA002220-TA	gb|AAK93542.1| SD06673p [Drosophila melanogaster]	bmo-miR-P388-5p	bmo-miR-P065-3p	bmo-miR-P167-3p
BGIBMGA002221-TA	unknown	bmo-miR-P077-3p	bmo-miR-P038-3p	bmo-miR-P214-3p	bmo-miR-P176-3p	bmo-miR-P502-5p
BGIBMGA002222-TA	ref|NP_001036974.1| glutathione S-transferase theta [Bombyx mori] dbj|BAD60789.1| glutathione S-transferase theta [Bombyx mori]	bmo-miR-P507-5p	bmo-miR-P356-5p
BGIBMGA002223-TA	ref|XP_624805.1| PREDICTED: similar to CG31195-PA [Apis mellifera]	bmo-miR-P369-5p	bmo-miR-P020-3p	bmo-miR-P024-5p	bmo-miR-P185-3p	bmo-miR-P367-5p
BGIBMGA002224-TA	ref|XP_001358091.1| GA16083-PA [Drosophila pseudoobscura] gb|EAL27228.1| GA16083-PA [Drosophila pseudoobscura]	bmo-miR-P505-5p	bmo-miR-P102-3p	bmo-miR-P389-5p	bmo-miR-P113-3p	bmo-miR-P398-5p	bmo-miR-P527-5p	bmo-miR-P276-3p	bmo-miR-P639-5p
BGIBMGA002225-TA	ref|XP_973753.1| PREDICTED: similar to CG14290-PB [Tribolium castaneum]	bmo-miR-P098-3p	bmo-miR-P275-3p	bmo-miR-P501-5p	bmo-miR-P263-3p	bmo-miR-P326-3p
BGIBMGA002226-TA	emb|CAI43913.1| olfactory receptor-5 [Bombyx mori]	bmo-miR-P210-3p	bmo-miR-P190-3p	bmo-miR-P030-3p
BGIBMGA002227-TA	ref|NP_001036927.1| olfactory receptor-like receptor [Bombyx mori] dbj|BAD89569.1| olfactory receptor-like receptor [Bombyx mori]	bmo-miR-P094-3p
BGIBMGA002228-TA	unknown	bmo-miR-P098-3p	bmo-miR-P323-3p	bmo-miR-P388-5p	bmo-miR-P051-3p	bmo-miR-P082-3p
BGIBMGA002229-TA	ref|XP_974953.1| PREDICTED: similar to CG5882-PA [Tribolium castaneum]	bmo-miR-P085-3p	bmo-miR-P256-3p	bmo-miR-P082-3p	bmo-miR-P178-3p	bmo-miR-P361-5p
BGIBMGA002230-TA	ref|XP_975855.1| PREDICTED: similar to macrophage erythroblast attacher isoform 4 [Tribolium castaneum]	bmo-miR-P518-5p	bmo-miR-P085-3p	bmo-miR-P038-3p	bmo-miR-P082-3p	bmo-miR-P614-5p	bmo-miR-P417-5p
BGIBMGA002231-TA	E-value:0.0 ref|XP_397111.2| PREDICTED: similar to CG2010-PA, isoform A isoform 1 [Apis mellifera]	bmo-miR-P152-3p	bmo-miR-P130-3p	bmo-miR-P585-5p	bmo-miR-P422-5p
BGIBMGA002232-TA	unknown	bmo-miR-P487-5p	bmo-miR-P052-5p	bmo-miR-P437-5p	bmo-miR-P526-5p	bmo-miR-P039-3p	bmo-miR-P432-5p
BGIBMGA002233-TA	unknown	bmo-miR-P324-3p	bmo-miR-P518-5p	bmo-miR-P085-3p	bmo-miR-P405-5p
BGIBMGA002234-TA	ref|XP_313608.3| ENSANGP00000003563 [Anopheles gambiae str. PEST] gb|EAA09224.4| ENSANGP00000003563 [Anopheles gambiae str. PEST]	bmo-miR-P481-5p	bmo-miR-P626-5p	bmo-miR-P032-5p	bmo-miR-P310-3p
BGIBMGA002235-TA	ref|XP_966927.1| PREDICTED: similar to CG5871-PA [Tribolium castaneum]	bmo-miR-P518-5p	bmo-miR-P192-3p	bmo-miR-P302-3p	bmo-miR-P214-3p	bmo-miR-P176-3p
BGIBMGA002236-TA	ref|XP_970684.1| PREDICTED: similar to Negative elongation factor A homolog [Tribolium castaneum]	bmo-miR-P007-5p	bmo-miR-P030-3p
BGIBMGA002237-TA	E-value:0.0 ref|NP_001034525.1| regulatory subunit A of protein phosphatase 2, alpha isoform [Tribolium castaneum] emb|CAI45288.1| phosphatase [Tribolium castaneum]	bmo-miR-P324-3p	bmo-miR-P138-3p	bmo-miR-P415-5p	bmo-miR-P049-5p
BGIBMGA002240-TA	emb|CAD32253.1| gag-pol polyprotein precursor; hypothetical protein [Drosophila melanogaster]	bmo-miR-P324-3p	bmo-miR-P375-5p	bmo-miR-P383-5p	bmo-miR-P539-5p
BGIBMGA002241-TA	E-value:0.0 sp|P31401|VATB_MANSE Vacuolar ATP synthase subunit B (V-ATPase subunit B) (Vacuolar proton pump subunit B) emb|CAA45706.1| H(+)-transporting ATPase [Manduca sexta]	bmo-miR-P603-5p	bmo-miR-P197-3p	bmo-miR-P392-5p
BGIBMGA002242-TA	unknown	bmo-miR-P519-5p	bmo-miR-P526-5p	bmo-miR-P113-3p	bmo-miR-P386-5p
BGIBMGA002243-TA	ref|XP_623164.1| PREDICTED: similar to CG1939-PA isoform 2 [Apis mellifera]	bmo-miR-P089-3p	bmo-miR-P550-5p
BGIBMGA002244-TA	gb|AAX19164.1| ecdysis triggering hormone receptor subtype-B [Manduca sexta]	bmo-miR-P550-5p	bmo-miR-P628-5p	bmo-miR-P150-3p
BGIBMGA002245-TA	gb|AAX19164.1| ecdysis triggering hormone receptor subtype-B [Manduca sexta]	bmo-miR-P618-5p	bmo-miR-P539-5p
BGIBMGA002246-TA	E-value:0.0 ref|XP_973711.1| PREDICTED: similar to Histone-lysine N-methyltransferase, H3 lysine-36 and H4 lysine-20 specific (H3-K36-HMTase) (H4-K20-HMTase) (Nuclear receptor binding SET domain containing protein 1) (NR-binding SET domain containing protein) [Tribolium castaneum]	bmo-miR-P223-3p	bmo-miR-P262-3p	bmo-miR-P030-3p
BGIBMGA002248-TA	ref|XP_974265.1| PREDICTED: similar to CG6919-PA, isoform A [Tribolium castaneum]	bmo-miR-P038-3p	bmo-miR-P016-5p
BGIBMGA002249-TA	ref|XP_974265.1| PREDICTED: similar to CG6919-PA, isoform A [Tribolium castaneum]	bmo-miR-P240-3p	bmo-miR-P024-5p	bmo-miR-P167-3p	bmo-miR-P177-3p	bmo-miR-P367-5p	bmo-miR-P026-3p
BGIBMGA002250-TA	ref|XP_968384.1| PREDICTED: similar to Huntingtin (Huntington disease protein homolog) (HD protein) [Tribolium castaneum]	bmo-miR-P395-5p	bmo-miR-P526-5p	bmo-miR-P422-5p
BGIBMGA002251-TA	ref|XP_968384.1| PREDICTED: similar to Huntingtin (Huntington disease protein homolog) (HD protein) [Tribolium castaneum]	bmo-miR-P192-3p
BGIBMGA002252-TA	ref|XP_970094.1| PREDICTED: similar to Huntingtin (Huntington disease protein) (HD protein), partial [Tribolium castaneum]	bmo-miR-P636-5p	bmo-miR-P449-5p
BGIBMGA002253-TA	ref|XP_001237438.1| ENSANGP00000030551 [Anopheles gambiae str. PEST] gb|EAU77089.1| ENSANGP00000030551 [Anopheles gambiae str. PEST]	bmo-miR-P256-3p	bmo-miR-P646-5p
BGIBMGA002254-TA	unknown	bmo-miR-P371-5p	bmo-miR-P324-3p	bmo-miR-P369-5p	bmo-miR-P479-5p	bmo-miR-P058-3p	bmo-miR-P349-5p	bmo-miR-P375-5p	bmo-miR-P550-5p	bmo-miR-P589-5p
BGIBMGA002255-TA	unknown	bmo-miR-P027-3p
BGIBMGA002256-TA	unknown	bmo-miR-P487-5p	bmo-miR-P284-3p	bmo-miR-P066-3p	bmo-miR-P267-3p
BGIBMGA002257-TA	unknown	bmo-miR-P009-5p	bmo-miR-P624-5p	bmo-miR-P549-5p	bmo-miR-P673	bmo-miR-P113-3p	bmo-miR-P372-5p	bmo-miR-P516-5p	bmo-miR-P340-3p
BGIBMGA002258-TA	unknown	bmo-miR-P665
BGIBMGA002259-TA	ref|NP_001091813.1| myosin light chain 2 [Bombyx mori] sp|Q1HPS0|MLR_BOMMO Myosin regulatory light chain 2 (MLC-2) gb|ABF51421.1| myosin light chain 2 [Bombyx mori]	bmo-miR-P371-5p	bmo-miR-P498-5p	bmo-miR-P557-5p	bmo-miR-P251-3p	bmo-miR-P106-3p	bmo-miR-P027-3p	bmo-miR-P267-3p
BGIBMGA002260-TA	ref|XP_394347.3| PREDICTED: similar to Protein C12orf4 [Apis mellifera]	bmo-miR-P505-5p	bmo-miR-P417-5p
BGIBMGA002261-TA	ref|XP_557111.1| ENSANGP00000026042 [Anopheles gambiae str. PEST] gb|EAL40079.1| ENSANGP00000026042 [Anopheles gambiae str. PEST]	bmo-miR-P672	bmo-miR-P186-3p	bmo-miR-P488-5p	bmo-miR-P584-5p	bmo-miR-P384-5p	bmo-miR-P102-3p	bmo-miR-P015-5p	bmo-miR-P593-5p	bmo-miR-P438-5p
BGIBMGA002262-TA	ref|XP_974863.1| PREDICTED: similar to CG9448-PA [Tribolium castaneum]	bmo-miR-P038-3p	bmo-miR-P534-5p
BGIBMGA002263-TA	ref|XP_800021.2| PREDICTED: hypothetical protein [Strongylocentrotus purpuratus] ref|XP_001194374.1| PREDICTED: hypothetical protein [Strongylocentrotus purpuratus]	bmo-miR-P152-3p	bmo-miR-P204-3p	bmo-miR-P225-3p	bmo-miR-P153-3p
BGIBMGA002264-TA	gb|AAL30428.1|AF434684_1 DUNC-115s [Drosophila melanogaster]	bmo-miR-P065-3p	bmo-miR-P369-5p	bmo-miR-P026-5p
BGIBMGA002265-TA	gb|ABF71569.1| F-actin bundling protein [Bombyx mori]	bmo-miR-P059-3p	bmo-miR-P481-5p	bmo-miR-P521-5p	bmo-miR-P429-5p	bmo-miR-P104-3p
BGIBMGA002266-TA	gb|EAT41856.1| mitochondrial RNA splicing protein [Aedes aegypti]	bmo-miR-P417-5p	bmo-miR-P508-5p	bmo-miR-P462-5p	bmo-miR-P030-3p	bmo-miR-P361-5p
BGIBMGA002267-TA	dbj|BAD99563.1| cytochrome P450 [Papilio xuthus]	bmo-miR-P349-5p	bmo-miR-P039-3p	bmo-miR-P113-3p	bmo-miR-P631-5p	bmo-miR-P425-5p	bmo-miR-P197-3p	bmo-miR-P028-5p	bmo-miR-P386-5p	bmo-miR-P326-3p
BGIBMGA002268-TA	gb|EAT40475.1| cytochrome P450 [Aedes aegypti]	bmo-miR-P666	bmo-miR-P029-5p	bmo-miR-P326-3p
BGIBMGA002269-TA	gb|EAT40233.1| cytochrome P450 [Aedes aegypti]	bmo-miR-P433-5p
BGIBMGA002270-TA	ref|NP_001071070.1| hypothetical protein LOC558851 [Danio rerio] gb|AAI25969.1| Zgc:154161 [Danio rerio]	bmo-miR-P369-5p	bmo-miR-P368-5p	bmo-miR-P059-3p	bmo-miR-P481-5p	bmo-miR-P113-3p	bmo-miR-P229-3p	bmo-miR-P659	bmo-miR-P104-3p	bmo-miR-P170-3p	bmo-miR-P024-5p	bmo-miR-P649-5p	bmo-miR-P521-5p	bmo-miR-P367-5p	bmo-miR-P664
BGIBMGA002271-TA	gb|EAT35039.1| cytochrome P450 [Aedes aegypti]	bmo-miR-P601-5p	bmo-miR-P027-5p	bmo-miR-P314-3p	bmo-miR-P024-5p	bmo-miR-P214-3p	bmo-miR-P367-5p	bmo-miR-P048-5p
BGIBMGA002272-TA	dbj|BAD99563.1| cytochrome P450 [Papilio xuthus]	bmo-miR-P087-3p	bmo-miR-P314-3p
BGIBMGA002273-TA	ref|XP_973480.1| PREDICTED: similar to CG4917-PA, isoform A [Tribolium castaneum]	bmo-miR-P403-5p	bmo-miR-P518-5p	bmo-miR-P291-3p	bmo-miR-P362-5p	bmo-miR-P505-5p	bmo-miR-P028-5p
[truncated: 10,955 more rows]
