# Supplementary material for: MicroRNA expression profiling of the fifth-instar posterior silk gland of Bombyx mori
Source: BMC Genomics. 2014 May 29;15(1):410. doi: 10.1186/1471-2164-15-410 (PMC4045974; doi:10.1186/1471-2164-15-410)
Supplement: Supplementary file 19 — Additional file 19: Table S14: The number of posterior silk gland miRNA target genes mapped on pathway. (XLS 56 KB) [file 12864_2013_6094_MOESM19_ESM.xls]

## Sheet: supplemental table 14
Supplemental table 14 The number of posterior silk gland miRNA target genes mapped on pathway
KO NO.a)	pathway	No.E b)	No. N c)	No. V3 d)
3010	Ribosome	107	96	93
3013	RNA transport	99	92	83
5016	Huntington's disease	97	91	78
3040	Spliceosome	95	91	84
4141	Protein processing in endoplasmic reticulum	92	84	85
230	Purine metabolism	89	77	72
5166	HTLV-I infection	83	74	74
5010	Alzheimer's disease	81	73	68
5200	Pathways in cancer	80	73	74
190	Oxidative phosphorylation	79	73	67
5169	Epstein-Barr virus infection	78	71	65
4120	Ubiquitin mediated proteolysis	66	57	57
5012	Parkinson's disease	65	61	53
240	Pyrimidine metabolism	64	56	52
4110	Cell cycle	64	59	55
5203	Viral carcinogenesis	62	59	57
4144	Endocytosis	60	54	48
5205	Proteoglycans in cancer	59	52	53
4151	PI3K-Akt signaling pathway	58	56	54
4010	MAPK signaling pathway	56	51	50
3008	Ribosome biogenesis in eukaryotes	54	50	45
4111	Cell cycle - yeast	53	47	45
3015	mRNA surveillance pathway	51	48	46
4310	Wnt signaling pathway	48	42	43
5168	Herpes simplex infection	48	42	45
3018	RNA degradation	47	41	43
4390	Hippo signaling pathway	46	42	41
4510	Focal adhesion	46	43	42
4142	Lysosome	44	41	38
4146	Peroxisome	44	40	40
4810	Regulation of actin cytoskeleton	43	42	43
4910	Insulin signaling pathway	42	39	41
4114	Oocyte meiosis	41	34	36
4113	Meiosis - yeast	40	37	37
4391	Hippo signaling pathway -fly	40	38	39
564	Glycerophospholipid metabolism	38	37	29
5164	Influenza A	38	33	32
5202	Transcriptional misregulation in cancers	38	36	36
4062	Chemokine signaling pathway	35	31	34
4020	Calcium signaling pathway	34	33	30
3050	Proteasome	33	31	30
3420	Nucleotide excision repair	33	32	28
4145	Phagosome	33	30	34
4530	Tight junction	33	33	32
4722	Neurotrophin signaling pathway	31	28	29
4914	Progesterone-mediated oocyte maturation	31	26	29
5161	Hepatitis B	31	28	29
510	N-Glycan biosynthesis	30	25	28
3022	Basal transcription factors	30	28	25
3030	DNA replication	30	30	26
4728	Dopaminergic synapse	30	30	29
5034	Alcoholism	30	30	29
10	Glycolysis / Gluconeogenesis	29	29	28
310	Lysine degradation	27	24	23
520	Amino sugar and nucleotide sugar metabolism	27	24	25
4066	HIF-1 signaling pathway	27	25	26
4666	Fc gamma R-mediated phagocytosis	27	25	26
4724	Glutamatergic synapse	27	26	25
4915	Estrogen signaling pathway	27	25	24
5100	Bacterial invasion of epithelial cells	27	25	24
280	Valine, leucine and isoleucine degradation	26	24	22
330	Arginine and proline metabolism	26	21	25
4080	Neuroactive ligand-receptor interaction	26	26	26
4270	Vascular smooth muscle contraction	26	23	24
4360	Axon guidance	26	24	27
4916	Melanogenesis	26	23	21
4070	Phosphatidylinositol signaling system	25	23	25
4150	mTOR signaling pathway	25	22	25
4713	Circadian entrainment	25	22	22
4725	Cholinergic synapse	25	22	21
4912	GnRH signaling pathway	25	24	21
4012	ErbB signaling pathway	24	23	23
4970	Salivary secretion	24	22	22
4972	Pancreatic secretion	24	22	23
5120	Epithelial cell signaling in Helicobacter pylori infection	24	22	24
5131	Shigellosis	24	23	24
5152	Tuberculosis	24	21	23
260	Glycine, serine and threonine metabolism	23	22	23
513	Various types of N-glycan biosynthesis	23	19	21
620	Pyruvate metabolism	23	21	21
970	Aminoacyl-tRNA biosynthesis	23	22	21
3020	RNA polymerase	23	19	17
3460	Fanconi anemia pathway	23	21	19
4520	Adherens junction	23	22	20
4660	T cell receptor signaling pathway	23	21	22
4911	Insulin secretion	23	21	20
5145	Toxoplasmosis	23	19	19
5160	Hepatitis C	23	21	22
5222	Small cell lung cancer	23	20	22
561	Glycerolipid metabolism	22	21	17
562	Inositol phosphate metabolism	22	21	22
4721	Synaptic vesicle cycle	22	21	20
5110	Vibrio cholerae infection	22	21	22
5142	Chagas disease (American trypanosomiasis)	22	18	21
5211	Renal cell carcinoma	22	20	21
20	Citrate cycle (TCA cycle)	21	21	21
71	Fatty acid metabolism	21	19	19
3060	Protein export	21	19	18
4330	Notch signaling pathway	21	21	19
4350	TGF-beta signaling pathway	21	18	16
4540	Gap junction	21	19	19
4720	Long-term potentiation	21	19	19
4727	GABAergic synapse	21	20	20
5162	Measles	21	19	18
500	Starch and sucrose metabolism	20	17	19
4340	Hedgehog signaling pathway	20	19	19
4620	Toll-like receptor signaling pathway	20	17	17
4723	Retrograde endocannabinoid signaling	20	19	19
5032	Morphine addiction	20	19	19
5132	Salmonella infection	20	19	20
5220	Chronic myeloid leukemia	20	18	19
250	Alanine, aspartate and glutamate metabolism	19	17	19
270	Cysteine and methionine metabolism	19	18	17
3410	Base excision repair	19	18	16
4130	SNARE interactions in vesicular transport	19	15	18
4320	Dorso-ventral axis formation	19	17	18
4670	Leukocyte transendothelial migration	19	18	19
4962	Vasopressin-regulated water reabsorption	19	18	18
5146	Amoebiasis	19	14	17
5212	Pancreatic cancer	19	17	18
5215	Prostate cancer	19	17	16
380	Tryptophan metabolism	18	16	17
480	Glutathione metabolism	18	17	18
900	Terpenoid backbone biosynthesis	18	16	15
4370	VEGF signaling pathway	18	16	18
4726	Serotonergic synapse	18	20	19
5210	Colorectal cancer	18	16	15
600	Sphingolipid metabolism	17	15	15
680	Methane metabolism	17	16	17
860	Porphyrin and chlorophyll metabolism	17	13	17
3320	PPAR signaling pathway	17	15	14
4260	Cardiac muscle contraction	17	16	15
4380	Osteoclast differentiation	17	15	17
4630	Jak-STAT signaling pathway	17	16	17
4650	Natural killer cell mediated cytotoxicity	17	16	17
4971	Gastric acid secretion	17	16	15
5031	Amphetamine addiction	17	17	16
5214	Glioma	17	16	16
5217	Basal cell carcinoma	17	15	16
650	Butanoate metabolism	16	15	14
3430	Mismatch repair	16	15	15
3440	Homologous recombination	16	16	15
4210	Apoptosis	16	13	16
4730	Long-term depression	16	15	15
4745	Phototransduction - fly	16	15	15
5014	Amyotrophic lateral sclerosis (ALS)	16	16	15
5213	Endometrial cancer	16	15	14
51	Fructose and mannose metabolism	15	15	14
410	beta-Alanine metabolism	15	15	15
630	Glyoxylate and dicarboxylate metabolism	15	14	14
910	Nitrogen metabolism	15	15	13
4115	p53 signaling pathway	15	15	15
4623	Cytosolic DNA-sensing pathway	15	12	13
4664	Fc epsilon RI signaling pathway	15	14	14
5130	Pathogenic Escherichia coli infection	15	15	14
30	Pentose phosphate pathway	14	14	14
52	Galactose metabolism	14	12	14
563	Glycosylphosphatidylinositol(GPI)-anchor biosynthesis	14	12	12
640	Propanoate metabolism	14	12	12
983	Drug metabolism - other enzymes	14	13	12
2010	ABC transporters	14	13	12
4662	B cell receptor signaling pathway	14	12	14
4920	Adipocytokine signaling pathway	14	12	14
4976	Bile secretion	14	13	13
5223	Non-small cell lung cancer	14	13	14
710	Carbon fixation in photosynthetic organisms	13	13	12
4013	MAPK signaling pathway - fly	13	12	13
4622	RIG-I-like receptor signaling pathway	13	12	12
5030	Cocaine addiction	13	11	12
5134	Legionellosis	13	12	13
5323	Rheumatoid arthritis	13	12	13
5414	Dilated cardiomyopathy (DCM)	13	12	12
40	Pentose and glucuronate interconversions	12	12	12
350	Tyrosine metabolism	12	13	13
4064	NF-kappa B signaling pathway	12	10	10
4961	Endocrine and other factor-regulated calcium reabsorption	12	11	11
4974	Protein digestion and absorption	12	12	12
62	Fatty acid elongation	11	11	10
534	Glycosaminoglycan biosynthesis - heparan sulfate / heparin	11	10	9
4140	Regulation of autophagy	11	9	10
4512	ECM-receptor interaction	11	10	10
4621	NOD-like receptor signaling pathway	11	10	9
5221	Acute myeloid leukemia	11	9	11
511	Other glycan degradation	10	9	10
531	Glycosaminoglycan degradation	10	9	8
565	Ether lipid metabolism	10	10	8
720	Carbon fixation pathways in prokaryotes	10	8	9
790	Folate biosynthesis	10	10	8
4612	Antigen processing and presentation	10	9	8
4710	Circadian rhythm	10	7	9
4930	Type II diabetes mellitus	10	8	10
4960	Aldosterone-regulated sodium reabsorption	10	9	10
4966	Collecting duct acid secretion	10	10	10
5218	Melanoma	10	9	10
5322	Systemic lupus erythematosus	10	10	10
5410	Hypertrophic cardiomyopathy (HCM)	10	10	10
514	Other types of O-glycan biosynthesis	9	9	8
590	Arachidonic acid metabolism	9	10	9
670	One carbon pool by folate	9	7	9
760	Nicotinate and nicotinamide metabolism	9	8	7
770	Pantothenate and CoA biosynthesis	9	9	9
4973	Carbohydrate digestion and absorption	9	8	9
5133	Pertussis	9	8	9
5140	Leishmaniasis	9	8	8
360	Phenylalanine metabolism	8	8	9
981	Insect hormone biosynthesis	8	8	6
2020	Two-component system	8	6	7
4011	MAPK signaling pathway - yeast	8	7	7
4964	Proximal tubule bicarbonate reclamation	8	8	8
4975	Fat digestion and absorption	8	8	8
4978	Mineral absorption	8	7	7
5204	Chemical carcinogenesis	8	8	8
5216	Thyroid cancer	8	8	7
5219	Bladder cancer	8	8	8
5416	Viral myocarditis	8	8	8
130	Ubiquinone and other terpenoid-quinone biosynthesis	7	6	6
627	Aminobenzoate degradation	7	7	8
920	Sulfur metabolism	7	6	7
1040	Biosynthesis of unsaturated fatty acids	7	7	6
4626	Plant-pathogen interaction	7	7	6
4913	Ovarian Steroidogenesis	7	6	6
5033	Nicotine addiction	7	7	7
5412	Arrhythmogenic right ventricular cardiomyopathy (ARVC)	7	7	6
340	Histidine metabolism	6	6	6
362	Benzoate degradation	6	5	5
830	Retinol metabolism	6	7	5
980	Metabolism of xenobiotics by cytochrome P450	6	7	6
3450	Non-homologous end-joining	6	6	6
4060	Cytokine-cytokine receptor interaction	6	6	5
4122	Sulfur relay system	6	6	6
4711	Circadian rhythm - fly	6	4	6
4950	Maturity onset diabetes of the young	6	6	6
5020	Prion diseases	6	6	5
53	Ascorbate and aldarate metabolism	5	5	5
61	Fatty acid biosynthesis	5	5	5
72	Synthesis and degradation of ketone bodies	5	4	3
450	Selenocompound metabolism	5	5	5
532	Glycosaminoglycan biosynthesis - chondroitin sulfate / dermatan sulfate	5	5	5
982	Drug metabolism - cytochrome P450	5	6	5
140	Steroid hormone biosynthesis	4	4	4
300	Lysine biosynthesis	4	3	4
430	Taurine and hypotaurine metabolism	4	4	4
440	Phosphonate and phosphinate metabolism	4	4	3
460	Cyanoamino acid metabolism	4	4	4
521	Streptomycin biosynthesis	4	4	4
592	alpha-Linolenic acid metabolism	4	4	4
740	Riboflavin metabolism	4	3	3
750	Vitamin B6 metabolism	4	3	4
930	Caprolactam degradation	4	4	4
950	Isoquinoline alkaloid biosynthesis	4	4	4
4614	Renin-angiotensin system	4	3	4
4740	Olfactory transduction	4	4	3
4742	Taste transduction	4	4	4
4940	Type I diabetes mellitus	4	4	4
4977	Vitamin digestion and absorption	4	4	4
5143	African trypanosomiasis	4	3	4
100	Steroid biosynthesis	3	3	3
120	Primary bile acid biosynthesis	3	2	2
363	Bisphenol degradation	3	3	3
400	Phenylalanine, tyrosine and tryptophan biosynthesis	3	3	3
512	Mucin type O-glycan biosynthesis	3	3	2
533	Glycosaminoglycan biosynthesis - keratan sulfate	3	3	2
591	Linoleic acid metabolism	3	4	3
601	Glycosphingolipid biosynthesis - lacto and neolacto series	3	3	2
603	Glycosphingolipid biosynthesis - globo series	3	3	3
604	Glycosphingolipid biosynthesis - ganglio series	3	3	3
625	Chloroalkane and chloroalkene degradation	3	3	3
780	Biotin metabolism	3	3	3
903	Limonene and pinene degradation	3	3	3
908	Zeatin biosynthesis	3	3	3
960	Tropane, piperidine and pyridine alkaloid biosynthesis	3	3	3
3070	Bacterial secretion system	3	3	3
4514	Cell adhesion molecules (CAMs)	3	2	3
4712	Circadian rhythm - plant	3	3	3
4744	Phototransduction	3	3	3
5144	Malaria	3	1	2
5340	Primary immunodeficiency	3	2	3
73	Cutin, suberine and wax biosynthesis	2	2	2
232	Caffeine metabolism	2	2	2
281	Geraniol degradation	2	2	2
290	Valine, leucine and isoleucine biosynthesis	2	2	2
471	D-Glutamine and D-glutamate metabolism	2	2	2
643	Styrene degradation	2	3	4
730	Thiamine metabolism	2	2	2
785	Lipoic acid metabolism	2	2	2
940	Phenylpropanoid biosynthesis	2	2	2
944	Flavone and flavonol biosynthesis	2	2	2
965	Betalain biosynthesis	2	2	2
4112	Cell cycle - Caulobacter	2	2	2
4610	Complement and coagulation cascades	2	2	2
311	Penicillin and cephalosporin biosynthesis	1	1	1
401	Novobiocin biosynthesis	1	1	1
472	D-Arginine and D-ornithine metabolism	1	1	1
524	Butirosin and neomycin biosynthesis	1	1	1
623	Toluene degradation	1	1	1
624	Polycyclic aromatic hydrocarbon degradation	1	1	1
626	Naphthalene degradation	1	1	1
642	Ethylbenzene degradation	1	1	1
901	Indole alkaloid biosynthesis	1	1	1
945	Stilbenoid, diarylheptanoid and gingerol biosynthesis	1	1	1
1051	Biosynthesis of ansamycins	1	1	1
4640	Hematopoietic cell lineage	1	1	1
Note:a)KO No. means No. of KEGG Orthology
b) No. E means the number of miRNA target genes, wich detected at entire stage from 4th-instar molting to 5th-instar day-8 before spinning, mapped on pathway
c) No. N means the number of novel miRNA target genes mapped on pathway
d) No. V3 means the number of miRNA target genes, wich detected at the third day of fifth instar, mapped on pathway
